# Supplementary material for: Entropy predicts sensitivity of pseudorandom seeds
Source: Genome Res. 2023 Jul;33(7):1162–74. doi: 10.1101/gr.277645.123 (PMC10538493; doi:10.1101/gr.277645.123)
Supplement: Supplement 1 [file Supplemental_code.zip]

Archive with 194 entries (174 files):
- src/
- src/.RData
- src/.Rhistory
- src/altstrobes_lengths.sh
- src/analyze_minimap.py
- src/average_nucleotide_identity.py
- src/figures.html
- src/figures.rmd
- src/generate_seeds.py
- src/genome_mappings_eval.sh
- src/genome_mapping_metrics.py
- src/matching_analysis_bio.py
- src/matching_analysis_bio_bash_script.sh
- src/matching_analysis_simulated.py
- src/matching_analysis_simulated_bash_script
- src/minimap2
- src/minimap_bash.sh
- src/RMQT.py
- src/StrobeMap
- src/StrobeMap_Maier
- src/StrobeMap_Maier_bash_script.sh
- src/uniqueness_analysis.py
- src/uniqueness_analysis_bash_script.sh
- src/cpp/
- src/cpp/config.hpp
- src/cpp/GCF_003018135.1_ASM301813v1_genomic.fna
- src/cpp/GCF_003018575.1_ASM301857v1_genomic.fna
- src/cpp/genome_mapping_metrics.py
- src/cpp/index.cpp
- src/cpp/index.hpp
- src/cpp/kseq++.hpp
- src/cpp/main.cpp
- src/cpp/RMQT.py
- src/cpp/robin_hood.h
- src/cpp/seqio.hpp
- src/cpp/StrobeMap
- src/cpp/StrobeMap_multi
- src/cpp/zlib.h
- src/cpp/.vscode/
- src/cpp/.vscode/c_cpp_properties.json
- src/cpp/.vscode/launch.json
- src/cpp/.vscode/settings.json
- src/cpp/binaries/
- src/cpp/binaries/StrobeMap
- src/cpp/build/
- src/cpp/build/Debug/
- src/cpp/build/Debug/index.o
- src/cpp/build/Debug/main.o
- src/cpp/__pycache__/
- src/cpp/__pycache__/RMQT.cpython-38.pyc
- src/minimap-strobemer/
- src/minimap-strobemer/align.c
- src/minimap-strobemer/align.o
- src/minimap-strobemer/bseq.c
- src/minimap-strobemer/bseq.h
- src/minimap-strobemer/bseq.o
- src/minimap-strobemer/code_of_conduct.md
- src/minimap-strobemer/cookbook.md
- src/minimap-strobemer/esterr.c
- src/minimap-strobemer/esterr.o
- src/minimap-strobemer/example.c
- src/minimap-strobemer/FAQ.md
- src/minimap-strobemer/format.c
- src/minimap-strobemer/format.o
- src/minimap-strobemer/hit.c
- src/minimap-strobemer/hit.o
- src/minimap-strobemer/index.c
- src/minimap-strobemer/index.o
- src/minimap-strobemer/kalloc.c
- src/minimap-strobemer/kalloc.h
- src/minimap-strobemer/kalloc.o
- src/minimap-strobemer/kdq.h
- src/minimap-strobemer/ketopt.h
- src/minimap-strobemer/khash.h
- src/minimap-strobemer/krmq.h
- src/minimap-strobemer/kseq.h
- src/minimap-strobemer/ksort.h
- src/minimap-strobemer/ksw2.h
- src/minimap-strobemer/ksw2_dispatch.c
- src/minimap-strobemer/ksw2_dispatch.o
- src/minimap-strobemer/ksw2_extd2_sse.c
- src/minimap-strobemer/ksw2_extd2_sse2.o
- src/minimap-strobemer/ksw2_extd2_sse41.o
- src/minimap-strobemer/ksw2_exts2_sse.c
- src/minimap-strobemer/ksw2_exts2_sse2.o
- src/minimap-strobemer/ksw2_exts2_sse41.o
- src/minimap-strobemer/ksw2_extz2_sse.c
- src/minimap-strobemer/ksw2_extz2_sse2.o
- src/minimap-strobemer/ksw2_extz2_sse41.o
- src/minimap-strobemer/ksw2_ll_sse.c
- src/minimap-strobemer/ksw2_ll_sse.o
- src/minimap-strobemer/kthread.c
- src/minimap-strobemer/kthread.h
- src/minimap-strobemer/kthread.o
- src/minimap-strobemer/kvec.h
- src/minimap-strobemer/lchain.c
- src/minimap-strobemer/lchain.o
- src/minimap-strobemer/libminimap2.a
- src/minimap-strobemer/LICENSE.txt
- src/minimap-strobemer/main.c
- src/minimap-strobemer/main.o
- src/minimap-strobemer/Makefile
- src/minimap-strobemer/Makefile.simde
- src/minimap-strobemer/MANIFEST.in
- src/minimap-strobemer/map.c
- src/minimap-strobemer/map.o
- src/minimap-strobemer/minimap.h
- src/minimap-strobemer/minimap2
- src/minimap-strobemer/minimap2.1
- src/minimap-strobemer/misc.c
- src/minimap-strobemer/misc.o
- src/minimap-strobemer/mmpriv.h
- src/minimap-strobemer/NEWS.md
- src/minimap-strobemer/options.c
- src/minimap-strobemer/options.o
- src/minimap-strobemer/pe.c
- src/minimap-strobemer/pe.o
- src/minimap-strobemer/pyproject.toml
- src/minimap-strobemer/README.md
- src/minimap-strobemer/sdust.c
- src/minimap-strobemer/sdust.h
- src/minimap-strobemer/sdust.o
- src/minimap-strobemer/seed.c
- src/minimap-strobemer/seed.o
- src/minimap-strobemer/setup.py
- src/minimap-strobemer/sketch.c
- src/minimap-strobemer/sketch.o
- src/minimap-strobemer/splitidx.c
- src/minimap-strobemer/splitidx.o
- src/minimap-strobemer/test.paf
- src/minimap-strobemer/.vscode/
- src/minimap-strobemer/.vscode/settings.json
- src/minimap-strobemer/build/
- src/minimap-strobemer/build/Debug/
- src/minimap-strobemer/build/Debug/align.o
- src/minimap-strobemer/build/Debug/bseq.o
- src/minimap-strobemer/build/Debug/esterr.o
- src/minimap-strobemer/build/Debug/example.o
- src/minimap-strobemer/build/Debug/format.o
- src/minimap-strobemer/build/Debug/hit.o
- src/minimap-strobemer/build/Debug/index.o
- src/minimap-strobemer/build/Debug/kalloc.o
- src/minimap-strobemer/build/Debug/ksw2_dispatch.o
- src/minimap-strobemer/build/Debug/ksw2_extd2_sse.o
- src/minimap-strobemer/build/Debug/ksw2_exts2_sse.o
- src/minimap-strobemer/build/Debug/ksw2_extz2_sse.o
- src/minimap-strobemer/build/Debug/ksw2_ll_sse.o
- src/minimap-strobemer/build/Debug/kthread.o
- src/minimap-strobemer/build/Debug/lchain.o
- src/minimap-strobemer/build/Debug/main.o
- src/minimap-strobemer/build/Debug/map.o
- src/minimap-strobemer/build/Debug/misc.o
- src/minimap-strobemer/build/Debug/options.o
- src/minimap-strobemer/build/Debug/pe.o
- src/minimap-strobemer/build/Debug/sdust.o
- src/minimap-strobemer/build/Debug/seed.o
- src/minimap-strobemer/build/Debug/sketch.o
- src/minimap-strobemer/build/Debug/splitidx.o
- src/minimap-strobemer/lib/
- src/minimap-strobemer/lib/simde/
- src/minimap-strobemer/misc/
- src/minimap-strobemer/misc/mmphase.js
- src/minimap-strobemer/misc/paftools.js
- src/minimap-strobemer/misc/README.md
- src/minimap-strobemer/python/
- src/minimap-strobemer/python/cmappy.h
- src/minimap-strobemer/python/cmappy.pxd
- src/minimap-strobemer/python/mappy.pyx
- src/minimap-strobemer/python/minimap2.py
- src/minimap-strobemer/python/README.rst
- src/minimap-strobemer/sse2neon/
- src/minimap-strobemer/sse2neon/emmintrin.h
- src/minimap-strobemer/test/
- src/minimap-strobemer/test/MT-human.fa
- src/minimap-strobemer/test/MT-orang.fa
- src/minimap-strobemer/test/q-inv.fa
- src/minimap-strobemer/test/q2.fa
- src/minimap-strobemer/test/t-inv.fa
- src/minimap-strobemer/test/t2.fa
- src/modules/
- src/modules/help_functions.py
- src/modules/indexing_Maier_altstrobes.py
- src/modules/__pycache__/
- src/modules/__pycache__/help_functions.cpython-310.pyc
- src/modules/__pycache__/help_functions.cpython-38.pyc
- src/modules/__pycache__/indexing.cpython-38.pyc
- src/modules/__pycache__/indexing_Maier.cpython-38.pyc
- src/modules/__pycache__/indexing_Maier_altstrobes.cpython-310.pyc
- src/modules/__pycache__/indexing_Maier_altstrobes.cpython-38.pyc
- src/modules/__pycache__/indexing_NEW.cpython-38.pyc
- src/seed_stochasticity_entropy_sensitivity/
- src/seed_stochasticity_entropy_sensitivity/fig2A_analysis.py
- src/seed_stochasticity_entropy_sensitivity/fig2B-C_conditional_entropy_on_c.py
- src/seed_stochasticity_entropy_sensitivity/indexing_Maier_altstrobes_new_multi.py
