# Supplementary material for: Entropy predicts sensitivity of pseudorandom seeds
Source: Genome Res. 2023 Jul;33(7):1162–74. doi: 10.1101/gr.277645.123 (PMC10538493; doi:10.1101/gr.277645.123)
Supplement: Supplement 1 [file Supplemental_code.zip › src/altstrobes_lengths.sh]

#!/usr/bin/env bash 

for run in {1..1000}; do
  python3 matching_analysis_simulated.py --altstrobes_generalized
done
