# Supplementary material for: Entropy predicts sensitivity of pseudorandom seeds
Source: Genome Res. 2023 Jul;33(7):1162–74. doi: 10.1101/gr.277645.123 (PMC10538493; doi:10.1101/gr.277645.123)
Supplement: Supplement 1 [file Supplemental_code.zip › src/matching_analysis_bio.py]

#!/usr/bin/env python
# -*- coding: utf-8 -*

"""Compute the matching metrics of long sequence reads with various mutation rates and all strobemer methods.

Matching Metrics (as defined in Sahlin, 2021):
- Fraction of Matches: proportion of the query seeds that matched the query
- Match Coverage: proportion of nucleotides covered by the k-mers and
strobemers from end-to-end including potential gaps
- Sequence Coverage: proportion of nucleotides covered by the strobes of matches,
so it distinguished from match coverage by disregarding the gaps between the strobes
- Expected Island Size: An island is the maximal interval of consecutive nucleotides
without matches. If a random location from the reference genome is selected, they
may either be covered by matches (size of island = 0) or islands of various length. For
a sequence S and a set of islands length X, the expected island size E is computed as
follows: E = 1 / |S| Σ(x²)

The query sequences (--queries) are split up in disjoint segments of length
(--segment) and mapped to the reference (--references) before the collinear
chain solution of raw unmerged hits is determined for each segment and the
matching metrics computed from it. The collinear chain solution takes only the
longest collinear chain of hits into account, thus assuming the most likely
location and avoiding to overcount "spurious" hits (see Sahlin, 2021). 
"""

__authors__ = ["Benjamin D. Maier & Kristoffer Sahlin"]
__copyright__ = "Copyright Benjamin D. Maier & Kristoffer Sahlin | Sahlin Group"
__organization__ = "Department of Mathematics, Science for Life Laboratory, Stockholm University, 106 91, Stockholm, Sweden."
__credits__ = ["Benjamin D. Maier & Kristoffer Sahlin"]
__contact__ = "bmaier [at] ebi.ac.uk"
__date__ = "2023/03/10"
__created__ = "2022/02/XX"
__deprecated__ = False
__license__ = "MIT"
__maintainer__ = "Kristoffer Sahlin"
__email__ = "kristoffer.sahlin [at] scilifelab.se"
__status__ = "DSML Lvl. 1 - Concept"

from __future__ import print_function
import os
import sys
import argparse
import copy
import operator
import math

from collections import defaultdict, deque
from sys import stdout
from array import array
from itertools import zip_longest
from typing import Iterator
from fractions import Fraction

from modules import help_functions
from genome_mapping_metrics import *
from modules import indexing_Maier_altstrobes as indexing

BITS = sys.hash_info.width
MAX = sys.maxsize
MAX_HASH_VALUE = int((2**BITS)/2) - 1


def get_update_solutions(solutions, chrom_nams):
    updated_solutions = []
    nr_seeds = 0

    min_x = solutions[0].x
    min_c = solutions[0].c
    max_y = solutions[0].y
    max_d = solutions[0].d
    max_x = solutions[0].x
    max_c = solutions[0].c
    for solution in solutions:
        #print(solution)
        if (solution.x >= min_x) & (solution.x <= max_y) & (solution.c >= min_c) & (solution.c <= max_d):
            max_x = max(max_x, solution.x)
            max_c = max(max_c, solution.c)
            max_y = max(max_y, solution.y)
            max_d = max(max_d, solution.d)
        else:
            for chrom_nam in chrom_nams:
                if ((chrom_nam.x >= min_x) & (chrom_nam.x <= max_y) & (chrom_nam.c >= min_c) & (chrom_nam.c <= max_d)):
                    if chrom_nam not in updated_solutions:
                        updated_solutions.append(chrom_nam)
                        max_x = max(max_x, chrom_nam.x)
                        max_c = max(max_c, chrom_nam.c)
            nr_seeds += max_c + max_x - min_c - min_x + 2
            min_x = solution.x
            min_c = solution.c
            max_x = solution.x
            max_c = solution.c
            max_y = solution.y
            max_d = solution.d

    for chrom_nam in chrom_nams:
        if (chrom_nam.x >= min_x) & (chrom_nam.x <= max_y) & (chrom_nam.c >= min_c) & (chrom_nam.c <= max_d):
            if chrom_nam not in updated_solutions:
                updated_solutions.append(chrom_nam)
                max_x = max(max_x, chrom_nam.x)
                max_c = max(max_c, chrom_nam.c)
    nr_seeds += max_c + max_x - min_c - min_x + 2

    return updated_solutions, nr_seeds


def reverse_complement(seq: str) -> str:
    """
    Compute the reverse complement of a given nucleotide sequence

    :param seq: a string with a nucleotide sequence
    :returns: a string with the reverse complement of the given sequence
    """
    rev_nuc = {
        'A': 'T', 'C': 'G', 'G': 'C', 'T': 'A',
        'a': 't', 'c': 'g', 'g': 'c', 't': 'a',
        'N': 'N', 'X': 'X', 'n': 'n',
        'Y': 'R', 'R': 'Y', 'K': 'M', 'M': 'K', 'S': 'S', 'W': 'W', 'B': 'V',
        'V': 'B', 'H': 'D', 'D': 'H',
        'y': 'r', 'r': 'y', 'k': 'm', 'm': 'k', 's': 's', 'w': 'w', 'b': 'v',
        'v': 'b', 'h': 'd', 'd': 'h'
    }
    rev_comp = ''.join([rev_nuc[nucl] for nucl in reversed(seq)])
    return(rev_comp)


def grouper(iterable, n: int, fillvalue=None) -> Iterator:
    """
    Collect data into fixed-length chunks or blocks without throwing excess items away

    :param iterable: sequence data type with values to combine
    :param n: length of chunks or blocks
    :param fillvalue: plugs the gap if there is no value to match to one of our iterable's elements
    :returns: a terminating iterator (zip_longest) with fixed-length chunks or blocks
    """
    # grouper('ABCDEFG', 3, 'x') --> ABC DEF Gxx"
    args = [iter(iterable)] * n
    return zip_longest(*args, fillvalue=fillvalue)


def build_kmer_index(refs, k_size: int, w: int) -> tuple:
    """
    Build kmers from references

    :param refs: reference fasta file
    :param k_size: length of the kmer
    :param w: number of hashes used in a sliding window for thinning (w=1 means no thinning)
    :returns: a tuple with an index-dictionary, a reference-to-accession-number dictionary and a counter of kmers created from references
    """
    idx = defaultdict(lambda: array("L"))
    ref_id_to_accession = {}
    cntr = 0
    for r_id, (ref_acc, (seq, _)) in enumerate(help_functions.readfq(refs)):
        ref_id_to_accession[r_id] = ref_acc
        for positions, hash_val in indexing.seq_to_kmer_iter(seq, k_size, w):
            idx[hash_val].append(r_id)
            idx[hash_val].append(positions[0])
            cntr += 1
            if cntr % 1000000 == 0:
                print("{0} kmers created from references".format(cntr))
        # print(hash_val, r_id, pos)
    return idx, ref_id_to_accession, cntr


def build_strobemer_index(method: str, refs, k_size: int,
                          strobe_w_min_offset: int, strobe_w_max_offset: int,
                          prime: int, w: int, order: int) -> tuple:
    """
    Build strobemers from references

    :param method: string which specifies whether minstrobes or randstrobes should be sampled
    :param refs: reference fasta file
    :param k_size: length of all strobes combined
    :param strobe_w_min_offset: minimum window offset to the previous window (wMin > 0)
    :param strobe_w_max_offset: maximum window offset to the previous window (wMin <= wMax)
    :param prime: rime number (q) in minimizing h(m)+h(mj) mod q
    :param w: number of hashes used in a sliding window for thinning (w=1 means no thinning)
    :param order: number of substrings/strobes
    :returns: a tuple with an index-dictionary, a reference-to-accession-number dictionary and a counter of strobemers created from references
    """
    idx = defaultdict(lambda: array("L"))
    ref_id_to_accession = {}
    cntr = 0
    method_function = "seq_to_" + method + "_iter"

    for r_id, (ref_acc, (seq, _)) in enumerate(help_functions.readfq(refs)):
        ref_id_to_accession[r_id] = ref_acc
        for positions, hash_val in getattr(indexing, method_function)(seq, k_size, strobe_w_min_offset, strobe_w_max_offset, prime, w, order):
            idx[hash_val].append(r_id)
            for pos in positions:
                idx[hash_val].append(pos)
            cntr += 1
            if cntr % 1000000 == 0:
                print("{0} {1} created from references".format(cntr, method))
        # print(hash_val, r_id, pos)
    return idx, ref_id_to_accession, cntr


def build_mixedstrobemer_index(method: str, refs, k_size: int,
                               strobe_w_min_offset: int, strobe_w_max_offset: int,
                               prime: int, w: int, order: int,
                               denominator: int, numerator: int) -> tuple:
    """
    Build mixedstrobes (strobemer/kmer) from references

    :param method: string which specifies whether mixedminstrobes or mixedrandstrobes should be sampled
    :param refs: reference fasta file
    :param k_size: length of all strobes combined
    :param strobe_w_min_offset: minimum window offset to the previous window (wMin > 0)
    :param strobe_w_max_offset: maximum window offset to the previous window (wMin <= wMax)
    :param prime: prime number (q) in minimizing h(m)+h(mj) mod q
    :param w: number of hashes used in a sliding window for thinning (w=1 means no thinning)
    :param order: number of substrings/strobes
    :param denominator: denominator and numerator determine the fraction of sampled strobemers
    :param numerator: denominator and numerator determine the fraction of sampled strobemers
    :returns: a tuple with an index-dictionary, a reference-to-accession-number dictionary and a counter of mixedstrobemers created from references
    """
    idx = defaultdict(lambda: array("L"))
    ref_id_to_accession = {}
    cntr = 0
    method_function = "seq_to_" + method + "_iter"

    for r_id, (ref_acc, (seq, _)) in enumerate(help_functions.readfq(refs)):
        ref_id_to_accession[r_id] = ref_acc
        for positions, hash_val in getattr(indexing, method_function)(seq, k_size, strobe_w_min_offset, strobe_w_max_offset, prime, w, order, denominator, numerator):
            idx[hash_val].append(r_id)
            for pos in positions:
                idx[hash_val].append(pos)
            cntr += 1
            if cntr % 1000000 == 0:
                print("{0} {1} created from references".format(cntr, method))
        # print(hash_val, r_id, pos)
    return idx, ref_id_to_accession, cntr


def build_hybridstrobe_index(refs, k_size: int, strobe_w_min_offset: int,
                             strobe_w_max_offset: int, prime: int, w: int,
                             order) -> tuple:
    """
    Build hybridstrobes from references

    :param refs: reference fasta file
    :param k_size: length of all strobes combined
    :param strobe_w_min_offset: minimum window offset to the previous window (wMin > 0)
    :param strobe_w_max_offset: maximum window offset to the previous window (wMin <= wMax)
    :param prime: prime number (q) in minimizing h(m)+h(mj) mod q
    :param w: number of hashes used in a sliding window for thinning (w=1 means no thinning)
    :param order: number of substrings/strobes
    :returns: a tuple with an index-dictionary, a reference-to-accession-number dictionary and a counter of hybridstrobes created from references
    """
    idx = defaultdict(lambda: array("L"))
    ref_id_to_accession = {}
    cntr = 0

    if w == 1:
        for r_id, (ref_acc, (seq, _)) in enumerate(help_functions.readfq(refs)):
            ref_id_to_accession[r_id] = ref_acc
            for positions, hash_val in indexing.seq_to_hybridstrobes_iter(seq, k_size, strobe_w_min_offset, strobe_w_max_offset, prime, w, order):
                idx[hash_val].append(r_id)
                for pos in positions:
                    idx[hash_val].append(pos)
                cntr += 1
                if cntr % 1000000 == 0:
                    print("{0} hybridstrobes created from references".format(cntr))
            # print(hash_val, r_id, pos)
    else:
        for r_id, (ref_acc, (seq, _)) in enumerate(help_functions.readfq(refs)):
            thinner_window = indexing.deque([hash(seq[i:i+k_size]) for i in range(w)])
            min_index, curr_min_hash = indexing.argmin(thinner_window)
            sampled_positions = set([min_index])
            ref_id_to_accession[r_id] = ref_acc
            info_buffer = indexing.deque([])
            for positions, hash_val in indexing.seq_to_hybridstrobes_iter(seq, k_size, strobe_w_min_offset, strobe_w_max_offset, prime, w, order):
                if positions[0] in sampled_positions:
                    idx[hash_val].append(r_id)
                    for pos in positions:
                        idx[hash_val].append(pos)
                    sampled_positions.remove(positions[0])
                    assert len(sampled_positions) == 0
                    cntr += 1

                if positions[0] < w:
                    info_buffer.append((positions, hash_val))
                    continue  # already in queue
                else:
                    # updating window
                    discarded_hash = thinner_window.popleft()
                    thinner_window.append(hash_val)
                    info_buffer.popleft()
                    info_buffer.append((positions, hash_val))

                    # we have discarded previous windows minimizer, look for new minimizer brute force
                    if curr_min_hash == discarded_hash:
                        min_index, curr_min_hash = indexing.argmin(thinner_window)
                        (positions_, hash_val_) = info_buffer[min_index]
                        idx[hash_val].append(r_id)
                        for pos in positions_:
                            idx[hash_val].append(pos)
                        cntr += 1

                    # Previous minimizer still in window, we only need to compare with the recently added kmer
                    elif hash_val < curr_min_hash:
                        curr_min_hash = hash_val
                        idx[hash_val].append(r_id)
                        for pos in positions:
                            idx[hash_val].append(pos)
                        cntr += 1

                if cntr % 1000000 == 0:
                    print("{0} hybridstrobes created from references, currently at position: {1}".format(cntr, positions[0]))

    return idx, ref_id_to_accession, cntr


def build_mixedhybridstrobe_index(refs, k_size: int,
                                  strobe_w_min_offset: int, strobe_w_max_offset: int,
                                  prime: int, w: int, order: int,
                                  denominator: int, numerator: int) -> tuple:
    """
    Build mixedhybridstrobes from references

    :param refs: reference fasta file
    :param k_size: length of all strobes combined
    :param strobe_w_min_offset: minimum window offset to the previous window (wMin > 0)
    :param strobe_w_max_offset: maximum window offset to the previous window (wMin <= wMax)
    :param prime: prime number (q) in minimizing h(m)+h(mj) mod q
    :param w: number of hashes used in a sliding window for thinning (w=1 means no thinning)
    :param order: number of substrings/strobes
    :param denominator: denominator and numerator determine the fraction of sampled strobemers
    :param numerator: denominator and numerator determine the fraction of sampled strobemers
    :returns a tuple with an index-dictionary, a reference-to-accession-number dictionary and a counter of mixedhybridstrobes created from references
    """
    idx = defaultdict(lambda: array("L"))
    ref_id_to_accession = {}
    cntr = 0

    if w == 1:
        for r_id, (ref_acc, (seq, _)) in enumerate(help_functions.readfq(refs)):
            ref_id_to_accession[r_id] = ref_acc
            for positions, hash_val in indexing.seq_to_mixedhybridstrobes_iter(seq, k_size, strobe_w_min_offset, strobe_w_max_offset, prime, w, order, denominator, numerator):
                idx[hash_val].append(r_id)
                for pos in positions:
                    idx[hash_val].append(pos)
                cntr += 1
                if cntr % 1000000 == 0:
                    print("{0} hybridstrobes created from references".format(cntr))
            # print(hash_val, r_id, pos)
    else:
        for r_id, (ref_acc, (seq, _)) in enumerate(help_functions.readfq(refs)):
            thinner_window = indexing.deque([hash(seq[i:i+k_size]) for i in range(w)])
            min_index, curr_min_hash = indexing.argmin(thinner_window)
            sampled_positions = set([min_index])
            ref_id_to_accession[r_id] = ref_acc
            info_buffer = indexing.deque([])
            for positions, hash_val in indexing.seq_to_mixedhybridstrobes_iter(seq, k_size, strobe_w_min_offset, strobe_w_max_offset, prime, w, order, denominator, numerator):
                if positions[0] in sampled_positions:
                    idx[hash_val].append(r_id)
                    for pos in positions:
                        idx[hash_val].append(pos)
                    sampled_positions.remove(positions[0])
                    assert len(sampled_positions) == 0
                    cntr += 1

                if positions[0] < w:
                    info_buffer.append((positions, hash_val))
                    continue  # already in queue
                else:
                    # updating window
                    discarded_hash = thinner_window.popleft()
                    thinner_window.append(hash_val)
                    info_buffer.popleft()
                    info_buffer.append((positions, hash_val))

                    # we have discarded previous windows minimizer, look for new minimizer brute force
                    if curr_min_hash == discarded_hash:
                        min_index, curr_min_hash = indexing.argmin(thinner_window)
                        (positions_, hash_val_) = info_buffer[min_index]
                        idx[hash_val].append(r_id)
                        for pos in positions_:
                            idx[hash_val].append(pos)
                        cntr += 1

                    # Previous minimizer still in window, we only need to compare with the recently added kmer
                    elif hash_val < curr_min_hash:
                        curr_min_hash = hash_val
                        idx[hash_val].append(r_id)
                        for pos in positions:
                            idx[hash_val].append(pos)
                        cntr += 1

                if cntr % 1000000 == 0:
                    print("{0} hybridstrobes created from references, currently at position: {1}".format(cntr, positions[0]))

    return idx, ref_id_to_accession, cntr


def build_altstrobe_index(refs, k_size1: int, k_size2: int,
                          strobe_w_min_offset: int, strobe_w_max_offset: int,
                          prime: int, w: int, order: int) -> tuple:
    """
    Build altstrobes from references

    :param method: string which specifies whether minstrobes or randstrobes should be sampled
    :param refs: reference fasta file
    :param k_size: length of all strobes combined
    :param strobe_w_min_offset: minimum window offset to the previous window (wMin > 0)
    :param strobe_w_max_offset: maximum window offset to the previous window (wMin <= wMax)
    :param prime: rime number (q) in minimizing h(m)+h(mj) mod q
    :param w: number of hashes used in a sliding window for thinning (w=1 means no thinning)
    :param order: number of substrings/strobes
    :returns: a tuple with an index-dictionary, a reference-to-accession-number dictionary and a counter of strobemers created from references
    """
    idx = defaultdict(lambda: array("L"))
    ref_id_to_accession = {}
    cntr = 0

    for r_id, (ref_acc, (seq, _)) in enumerate(help_functions.readfq(refs)):
        ref_id_to_accession[r_id] = ref_acc
        for positions, hash_val in indexing.seq_to_altstrobes_iter(seq, k_size1, k_size2, strobe_w_min_offset, strobe_w_max_offset, prime, w, order):
            idx[hash_val].append(r_id)
            for pos in positions:
                idx[hash_val].append(pos)
            cntr += 1
            if cntr % 1000000 == 0:
                print("{0} altstrobes created from references".format(cntr))
        # print(hash_val, r_id, pos)
    return idx, ref_id_to_accession, cntr


def build_multistrobe_index(refs, k_size: int,
                          strobe_w_min_offset: int, strobe_w_max_offset: int,
                          prime: int, w: int, order: int, k_boundary: int) -> tuple:
    """
    Build multistrobes from references

    :param method: string which specifies whether minstrobes or randstrobes should be sampled
    :param refs: reference fasta file
    :param k_size: length of all strobes combined
    :param strobe_w_min_offset: minimum window offset to the previous window (wMin > 0)
    :param strobe_w_max_offset: maximum window offset to the previous window (wMin <= wMax)
    :param prime: rime number (q) in minimizing h(m)+h(mj) mod q
    :param w: number of hashes used in a sliding window for thinning (w=1 means no thinning)
    :param order: number of substrings/strobes
    :param k_boundary: minimum strobe length (k >= 4 recommended to ensure uniqueness)
    :returns: a tuple with an index-dictionary, a reference-to-accession-number dictionary and a counter of strobemers created from references
    """
    idx = defaultdict(lambda: [])
    ref_id_to_accession = {}
    cntr = 0

    for r_id, (ref_acc, (seq, _)) in enumerate(help_functions.readfq(refs)):
        ref_id_to_accession[r_id] = ref_acc
        for positions, hash_val in indexing.seq_to_multistrobes_iter(seq, k_size, strobe_w_min_offset, strobe_w_max_offset, prime, w, order, k_boundary):
            idx[hash_val].append(r_id)
            for pos in range(len(positions)):
                idx[hash_val].append(positions[pos])
            cntr += 1
            if cntr % 1000000 == 0:
                print("{0} multistrobes created from references".format(cntr))
        # print(hash_val, r_id, pos)
    return idx, ref_id_to_accession, cntr


def build_mixedaltstrobe_index(refs, k_size1: int, k_size2: int, strobe_w_min_offset: int, strobe_w_max_offset: int,
                          prime: int, w: int, order: int,
                          denominator: int, numerator: int) -> tuple:
    """
    Build mixedstrobes (strobemer/kmer) from references

    :param method: string which specifies whether mixedminstrobes or mixedrandstrobes should be sampled
    :param refs: reference fasta file
    :param k_size: length of all strobes combined
    :param strobe_w_min_offset: minimum window offset to the previous window (wMin > 0)
    :param strobe_w_max_offset: maximum window offset to the previous window (wMin <= wMax)
    :param prime: prime number (q) in minimizing h(m)+h(mj) mod q
    :param w: number of hashes used in a sliding window for thinning (w=1 means no thinning)
    :param order: number of substrings/strobes
    :param denominator: denominator and numerator determine the fraction of sampled strobemers
    :param numerator: denominator and numerator determine the fraction of sampled strobemers
    :returns: a tuple with an index-dictionary, a reference-to-accession-number dictionary and a counter of mixedstrobemers created from references
    """
    idx = defaultdict(lambda: array("L"))
    ref_id_to_accession = {}
    cntr = 0

    k_size1 = 10
    k_size2 = 20

    for r_id, (ref_acc, (seq, _)) in enumerate(help_functions.readfq(refs)):
        ref_id_to_accession[r_id] = ref_acc
        for positions, hash_val in indexing.seq_to_mixedaltstrobes_iter(seq, k_size1, k_size2, strobe_w_min_offset, strobe_w_max_offset, prime, w, order, denominator, numerator):
            idx[hash_val].append(r_id)
            for pos in positions:
                idx[hash_val].append(pos)
            cntr += 1
            if cntr % 1000000 == 0:
                print("{0} mixedaltstrobes created from references".format(cntr))
        # print(hash_val, r_id, pos)
    return idx, ref_id_to_accession, cntr


def matches_query(strobes:list, idx: dict, k: int) -> Iterator:
    """
    Iterate over query in ascending order and check if hash value in reference

    :param strobes: list of kmers/strobemers with (positions, hash_values) for each sampled kmer/strobemer
    :param idx: a dictionary with reference indexes
    :param k: strobe size
    :returns: iterator with tuple of q_start, q_end and hash value
    """
    for q_positions, h in strobes:
        if h in idx:
            # extract query start and end position
            q_start = q_positions[0] + 1
            q_end = q_positions[-1] + k + 1
            yield q_start, q_end, h


def extend_nams(cpm: dict, merged_matches: list, r_id: int, q_start: int, q_end: int, r_start: int, r_end: int):
    """
    Extend Non-Overlapping Approximate Matches and updates the cmp dictionary.

    :param cpm: dict with open merge intervals
    :param merged_matches: list of merged matches
    :param r_id: reference id
    :param q_start: query start position of the current hit
    :param q_end: query end position of the current hit
    :param r_start: reference start position matching the query hit position
    :param r_end: reference end position matching the query hit position
    :returns: updated dictionary of open merge intervals and list of merged_matches
    """
    # query and reference positions are already in cmp
    # check all queries for overlap
    is_added_to_an_interval_query = False
    for prev_q_end in list(cpm[r_id].keys()):

        if q_start <= prev_q_end:  # overlap on query
            is_added_to_an_interval_query = True
            is_added_to_an_interval_reference = False

            # check all references for overlap
            for prev_r_end in list(cpm[r_id][prev_q_end].keys()):
                prev_q_start, prev_q_end, prev_r_start, prev_r_end = cpm[r_id][prev_q_end][prev_r_end]

                # update query positions
                new_q_end = max(prev_q_end, q_end)

                if prev_r_start <= r_start <= prev_r_end:  # overlap on reference
                    is_added_to_an_interval_reference = True
                    # update reference positions
                    new_r_end = max(prev_r_end, r_end)

                    # update cpm dictionary
                    del cpm[r_id][prev_q_end][prev_r_end]  # delete old reference positions
                    if not cpm[r_id][prev_q_end]:  # delete old query positions if empty
                        del cpm[r_id][prev_q_end]
                    if new_q_end not in cpm[r_id]:  # add new query and reference positions
                        cpm[r_id][new_q_end] = {}
                        cpm[r_id][new_q_end][new_r_end] = (prev_q_start, new_q_end, prev_r_start, new_r_end)
                    elif new_r_end not in cpm[r_id][new_q_end]:  # append
                        cpm[r_id][new_q_end][new_r_end] = (prev_q_start, new_q_end, prev_r_start, new_r_end)
                    else:  # was already present
                        (old_q_start, new_q_end, old_r_start, new_r_end) = cpm[r_id][new_q_end][new_r_end]
                        cpm[r_id][new_q_end][new_r_end] = (min(old_q_start, prev_q_start), new_q_end, min(old_r_start, prev_r_start), new_r_end)

                # no overlap with any reference
                if not is_added_to_an_interval_reference:
                    if new_q_end not in cpm[r_id]:  # new added 1
                        cpm[r_id][new_q_end] = {}
                        cpm[r_id][new_q_end][r_end] = (q_start, new_q_end, r_start, r_end)

                    elif r_end not in cpm[r_id][new_q_end]:  # new added 2
                        cpm[r_id][new_q_end][r_end] = (q_start, new_q_end, r_start, r_end)

                    else:  # was already present
                        (old_q_start, new_q_end, old_r_start, new_r_end) = cpm[r_id][new_q_end][r_end]
                        cpm[r_id][new_q_end][new_r_end] = (min(old_q_start, q_start), new_q_end, min(old_r_start, r_start), new_r_end)

        else:
            # revove the intervals that we have passed on the query here to not make the cpm dict too large...
            # add to merged_matches dict
            for r_pos_stop in cpm[r_id][prev_q_end]:
                (q_pos_start, q_pos_stop, r_pos, r_pos_stop) = cpm[r_id][prev_q_end][r_pos_stop]
                merged_matches.append((r_id, r_pos, q_pos_start, r_pos_stop - r_pos))
            del cpm[r_id][prev_q_end]
            # add match to cpm if all all intervals have been passed
            if q_end not in cpm[r_id]:
                cpm[r_id][q_end] = {r_end: (q_start, q_end, r_start, r_end)}

    if not is_added_to_an_interval_query:  # no overlap with prev query sequences
        cpm[r_id][q_end] = {}
        cpm[r_id][q_end][r_end] = (q_start, q_end, r_start, r_end)

    return cpm, merged_matches


def get_unmerged_matches(strobes: list, idx: dict, k: int,
                         ref_id_to_accession: dict, acc, selfalign: bool,
                         order: int) -> list:
    """
    It is seriously advised to merge matches as the files can become huge otherwise and fill up all diskspace.

    :param strobes: list of kmers/strobemers with (positions, hash_values) for each sampled kmer/strobemer
    :param idx: a dictionary with reference indexes
    :param k: strobe size
    :param ref_id_to_accession: dictionary with references and accession numbers
    :param acc: accession number
    :param selfalign: aligns sequences to itself (mainly for bugfixing)
    :param order: number of substrings/strobes
    :returns: sorted list of (merged) matches
    """
    matches = []
    # iterate over query in ascending order and check if hash value in reference
    for q_start, q_end, h in matches_query(strobes, idx, k):
        for r_id, *r_positions in grouper(idx[h], order+1):
            matches.append((r_id, r_positions[0] + 1, q_start, r_positions[-1] - r_positions[0] + k, k, k))
    return sorted(matches, key=lambda x: (x[0], x[2], x[1]))


def get_unmerged_matches_altstrobes(strobes: list, idx: dict, k: int,
                         ref_id_to_accession: dict, acc, selfalign: bool,
                         order: int) -> list:
    """
    It is seriously advised to merge matches as the files can become huge otherwise and fill up all diskspace.

    :param strobes: list of kmers/strobemers with (positions, hash_values) for each sampled kmer/strobemer
    :param idx: a dictionary with reference indexes
    :param k: strobe size
    :param ref_id_to_accession: dictionary with references and accession numbers
    :param acc: accession number
    :param selfalign: aligns sequences to itself (mainly for bugfixing)
    :param order: number of substrings/strobes
    :returns: sorted list of (merged) matches
    """
    matches = []
    # iterate over query in ascending order and check if hash value in reference
    for q_start, q_end, h in matches_query(strobes, idx, k):
        for r_id, *r_positions in grouper(idx[h], int(1.5*order)+1):
            if r_positions[0] + k == r_positions[1]:
                matches.append((r_id, r_positions[0] + 1, q_start, r_positions[-1] - r_positions[0] + k, 2*k, k))
            elif r_positions[1] + k == r_positions[2]:
                matches.append((r_id, r_positions[0] + 1, q_start, r_positions[-1] - r_positions[0] + k, k, 2*k))
            else:
                raise ValueError

    return sorted(matches, key=lambda x: (x[0], x[2], x[1]))


def get_unmerged_matches_multistrobes(strobes: list, idx: dict, k: int,
                                              ref_id_to_accession: dict, acc,
                                              selfalign: bool, order: int, k_boundary: int) -> list:
    """
    It is seriously advised to merge matches as the files can become huge otherwise and fill up all diskspace.

    :param strobes: list of kmers/strobemers with (positions, hash_values) for each sampled kmer/strobemer
    :param idx: a dictionary with reference indexes
    :param k: strobe size
    :param ref_id_to_accession: dictionary with references and accession numbers
    :param acc: accession number
    :param selfalign: aligns sequences to itself (mainly for bugfixing)
    :param order: number of substrings/strobes
    :returns: sorted list of (merged) matches
    """
    matches = []
    # iterate over query in ascending order and check if hash value in reference
    for q_positions, h in strobes:
        if h in idx:
            # extract query start and end position
            q_start = q_positions[0][0] + 1
            q_end = q_positions[-1][-1] + 2
            for r_id, *r_positions in grouper(idx[h], order+1):
                matches.append((r_id, r_positions[0][0] + 1, q_start, r_positions[-1][-1] - r_positions[0][0] + 2, len(q_positions[0]), len(q_positions[-1])))  # whole seed


    return sorted(matches, key=lambda x: (x[0], x[2], x[1], x[4]))


def get_merged_matches(strobes: list, idx: dict, k: int, ref_id_to_accession: dict,
                       acc, selfalign: bool, order: int) -> list:
    """
    The merging of matches is a simple linear merging. If there are repetitive matches across e.g. a chromosome
    the merging will be broken up at the repetitive kmer. To solve the merging exactly, we would need
    to solve the collinear chaining problem after we have out matches. There is no such functionality here.

    Another way to solve this is to do a post merging after sorting the merged matches.
    If two merged matches also overlaps, they can be merged again.

    :param strobes: list of kmers/strobemers with (positions, hash_values) for each sampled kmer/strobemer
    :param idx: a dictionary with reference indexes
    :param k: strobe size
    :param ref_id_to_accession: dictionary with references and accession numbers
    :param acc: accession number
    :param selfalign: aligns sequences to itself (mainly for bugfixing)
    :param order: number of substrings/strobes
    :returns: sorted list of (merged) matches
    """
    cpm = {}  # current potential merges
    # FORMAT: cpm[r_id] = {end_q: {end_r: (start_q, end_q, start_r, end_r)}}
    merged_matches = []

    # iterate over query in ascending order and check if hash value in reference
    for q_start, q_end, h in matches_query(strobes, idx, k):

        # iterate over references, all in ascending order
        for r_id, *r_positions in grouper(idx[h], order+1):

            # remove self matches with below if statement
            if not selfalign and ref_id_to_accession[r_id] == acc:
                continue

            # extract reference start and end position
            r_start = r_positions[0] + 1
            r_end = r_positions[-1] + k + 1

            if r_id in cpm:  # extend non-overlapping approximate matches and update merged_matches and cpm
                cpm, merged_matches = extend_nams(cpm, merged_matches, r_id, q_start, q_end, r_start, r_end)

            else:
                # add query and reference positions (start+end) to cpm
                cpm[r_id] = {q_end: {r_end: (q_start, q_end, r_start, r_end)}}
                continue

    # close all open merge intervals
    for r_id in cpm.keys():
        for q_stop in cpm[r_id]:
            for r_stop in cpm[r_id][q_stop]:
                (q_p1, q_pos_stop, r_pos, r_pos_stop) = cpm[r_id][q_stop][r_stop]
                merged_matches.append((r_id, r_pos, q_p1, r_pos_stop - r_pos))

    # if no matches were found, an empty list is returned
    if not merged_matches:
        return []

    # remove duplicated matches
    unique_merged_matches = dict()
    for match in merged_matches:
        r_id, r_pos, q_pos, r_len = match
        # add match to unique matches if no match with same query and reference ending
        if not (r_pos+r_len, q_pos+r_len) in unique_merged_matches:
            unique_merged_matches[(r_pos+r_len, q_pos+r_len)] = (r_id, r_pos, q_pos, r_len)
        # replace unique match by longer match with same query and reference ending
        elif r_len > unique_merged_matches[(r_pos+r_len, q_pos+r_len)][3]:
            unique_merged_matches[(r_pos+r_len, q_pos+r_len)] = (r_id, r_pos, q_pos, r_len)
        # discard current match as a longer one is already in unique_merged_matches
        else:
            continue

    # return sorted(set(merged_matches), key=lambda x: (x[0], x[2], x[1]))
    return sorted(set(unique_merged_matches.values()), key=lambda x: (x[0], x[3], x[2], x[1]), reverse=True)


def print_matches_to_file(query_matches: list, ref_id_to_accession: dict,
                          outfile: str, reverse: bool) -> None:
    """
    Print matches to tsv-file.

    Output format is a tab separated file on the same format as MUMmer,
    with identical fields except the last one which is approximate reference
    sequence match length instead of what MUMmer produce:

    >query_accession
        ref_id  ref_pos query_pos   match_length_on_reference

    :param query_matches: list of (merged) query matches
    :param ref_id_to_accession: dictionary with references and accession numbers
    :param outfile: string with outfile path and name
    :param reverse: a bool indicating whether reverse complement were matched
    """
    for q_acc, read_matches in query_matches:
        if reverse:
            outfile.write("> {0} Reverse\n".format(q_acc))
        else:
            outfile.write("> {0}\n".format(q_acc))

        for (r_id, ref_p, q_pos, k, len1, len2) in read_matches:
                ref_acc = ref_id_to_accession[r_id]
                outfile.write("  {0} {1} {2} {3} {4} {5}\n".format(ref_acc, ref_p, q_pos, k, len1, len2))


def get_sequence_coverage(positions):
    covered_bases = 0

    if len(positions) == 0:
        return 0

    prev_p = positions[0][0]
    covered_bases += positions[0][1]  # for first pos
    if len(positions) == 1:
        return covered_bases

    for p, k_len in positions[1:]:
        if p <= prev_p + k_len - 1:
            covered_bases += p-prev_p
        else:
            covered_bases += k_len
        prev_p = p
    return covered_bases


def get_e_size(all_islands, L: int, nr_exp: int) -> float:
    """
    Header

    :param all_islands:
    :param L: an integer representing the desired sequence length for the analysis
    :param nr_exp: in integer representing the number of desired experiments
    :returns:
    """
    # print("all_islands",all_islands)
    sum_of_squares = sum([x**2 for x in all_islands])
    return sum_of_squares/(L*nr_exp)


def main(args):
    """
    """
    PRIME = 997
    w = args.w

    if not args.kmer_index:
        print("\nUsing")
        print(f'Order: {args.n}')
        print(f'k: {args.k}')
        print(f'w_min: {args.strobe_w_min_offset}')
        print(f'w_max: {args.strobe_w_max_offset}')
        print("\n")
    else:
        print("\nUsing")
        print("kmers")
        print(f'k: {args.k}')

    if args.strobe_fraction:
        fraction = Fraction(str(args.strobe_fraction))
        denominator = fraction.denominator
        numerator = fraction.numerator

    if args.kmer_index:
        args.n = 1
        total_bases_covered = args.k
        idx, ref_id_to_accession, cntr = build_kmer_index(open(args.references, 'r'), args.k, w)
        print("{0} kmers created from references\n".format(cntr))
        # print(idx)
    elif args.minstrobe_index:
        idx, ref_id_to_accession, cntr = build_strobemer_index("minstrobes", open(args.references, 'r'), args.k, args.strobe_w_min_offset, args.strobe_w_max_offset, PRIME, w, args.n)
        print("{0} minstrobes created from references\n".format(cntr))
    elif args.randstrobe_index:
        idx, ref_id_to_accession, cntr = build_strobemer_index("randstrobes", open(args.references, 'r'), args.k, args.strobe_w_min_offset, args.strobe_w_max_offset, PRIME, w, args.n)
        print("{0} randstrobes created from references\n".format(cntr))
    elif args.hybridstrobe_index:
        idx, ref_id_to_accession, cntr = build_hybridstrobe_index(open(args.references, 'r'), args.k, args.strobe_w_min_offset, args.strobe_w_max_offset, PRIME, w, args.n)
        print("{0} hybridstrobes created from references\n".format(cntr))
    elif args.altstrobe_index:
        idx, ref_id_to_accession, cntr = build_altstrobe_index(open(args.references, 'r'), args.k, 2*args.k, args.strobe_w_min_offset, args.strobe_w_max_offset, PRIME, w, args.n)
        print("{0} altstrobes created from references\n".format(cntr))
    elif args.multistrobe_index:
        idx, ref_id_to_accession, cntr = build_multistrobe_index(open(args.references, 'r'), args.n*args.k, args.strobe_w_min_offset, args.strobe_w_max_offset, PRIME, w, args.n, args.k_boundary)
        print("{0} altstrobes created from references\n".format(cntr))
    elif args.mixedminstrobe_index:
        idx, ref_id_to_accession, cntr = build_mixedstrobemer_index("mixedminstrobes", open(args.references, 'r'), args.k, args.strobe_w_min_offset, args.strobe_w_max_offset, PRIME, w, args.n, denominator, numerator)
        print("{0} mixedminstrobes created from references\n".format(cntr))
    elif args.mixedrandstrobe_index:
        idx, ref_id_to_accession, cntr = build_mixedstrobemer_index("mixedrandstrobes", open(args.references, 'r'), args.k, args.strobe_w_min_offset, args.strobe_w_max_offset, PRIME, w, args.n, denominator, numerator)
        print("{0} mixedrandstrobes created from references\n".format(cntr))
    elif args.mixedhybridstrobe_index:
        idx, ref_id_to_accession, cntr = build_mixedhybridstrobe_index(open(args.references, 'r'), args.k, args.strobe_w_min_offset, args.strobe_w_max_offset, PRIME, w, args.n, denominator, numerator)
        print("{0} mixedhybridstrobes created from references\n".format(cntr))
    elif args.mixedaltstrobe_index:
        idx, ref_id_to_accession, cntr = build_mixedaltstrobe_index(open(args.references, 'r'), args.k, 2*args.k, args.strobe_w_min_offset, args.strobe_w_max_offset, PRIME, w, args.n, denominator, numerator)
        print("{0} mixedaltstrobes created from references\n".format(cntr))
    else:
        print("No (known) seeding technique was selected.")
        raise NameError

    if args.altstrobe_index | args.mixedaltstrobe_index:
        total_bases_covered = int(1.5 * args.k * args.n)
    else:
        total_bases_covered = args.k * args.n
    print(total_bases_covered, args.k, args.n)

    outfile = open(os.path.join(args.outfolder, args.prefix + ".txt"), 'w')
    outfile_summary = open(os.path.join(args.outfolder, args.prefix + " (Summary).txt"), 'w')
    print("\nProcessing query sequences")
    for n_query_sequences, (acc, (full_seq, _)) in enumerate(help_functions.readfq(open(args.queries, 'r'))):
        print("Processing query sequence #", n_query_sequences, "of length", len(full_seq))
        results = {"m": 0, "nm": 0, "mp": 0, "sc": 0, "gaps": [], "mc": 0, "coll": 0, "ANI": []}

        for segment in range(math.ceil(len(full_seq)/args.segment)):
            seq = full_seq[segment*args.segment:segment*args.segment+args.segment]
            tmp_outfile = open("tmp.tsv", 'w')
            if len(seq) > args.k + args.strobe_w_max_offset:

                query_matches = []

                if args.rev_comp:
                    matches_rc = []

                if args.kmer_index:
                    strobes = [(positions, h) for positions, h in indexing.seq_to_kmer_iter(seq, args.k, w)]
                    read_matches = get_unmerged_matches(strobes, idx, args.k, ref_id_to_accession, acc, args.selfalign, args.n)

                elif args.minstrobe_index:
                    strobes = [(positions, h) for positions, h in indexing.seq_to_minstrobes_iter(seq, args.k, args.strobe_w_min_offset, args.strobe_w_max_offset, PRIME, w, args.n)]
                    read_matches = get_unmerged_matches(strobes, idx, args.k, ref_id_to_accession, acc, args.selfalign, args.n)

                elif args.randstrobe_index:
                    strobes = [(positions, h) for positions, h in indexing.seq_to_randstrobes_iter(seq, args.k, args.strobe_w_min_offset, args.strobe_w_max_offset, PRIME, w, args.n)]
                    read_matches = get_unmerged_matches(strobes, idx, args.k, ref_id_to_accession, acc, args.selfalign, args.n)

                elif args.hybridstrobe_index:
                    strobes = [(positions, h) for positions, h in indexing.seq_to_hybridstrobes_iter(seq, args.k, args.strobe_w_min_offset, args.strobe_w_max_offset, PRIME, w, args.n)]
                    read_matches = get_unmerged_matches(strobes, idx, args.k, ref_id_to_accession, acc, args.selfalign, args.n)

                elif args.altstrobe_index:
                    strobes = [(positions, h) for positions, h in indexing.seq_to_altstrobes_iter(seq, args.k, 2*args.k, args.strobe_w_min_offset, args.strobe_w_max_offset, PRIME, w, args.n)]
                    read_matches = get_unmerged_matches_altstrobes(strobes, idx, args.k, ref_id_to_accession, acc, args.selfalign, args.n)

                elif args.multistrobe_index:
                    strobes = [(positions, h) for positions, h in indexing.seq_to_multistrobes_iter(seq, args.n*args.k, args.strobe_w_min_offset, args.strobe_w_max_offset, PRIME, w, args.n, args.k_boundary)]
                    read_matches = get_unmerged_matches_multistrobes(strobes, idx, args.k, ref_id_to_accession, acc, args.selfalign, args.n, args.k_boundary)

                elif args.mixedminstrobe_index:
                    strobes = [(positions, h) for positions, h in indexing.seq_to_mixedminstrobes_iter(seq, args.k, args.strobe_w_min_offset, args.strobe_w_max_offset, PRIME, w, args.n, denominator, numerator)]
                    read_matches = get_unmerged_matches(strobes, idx, args.k, ref_id_to_accession, acc, args.selfalign, args.n)

                elif args.mixedrandstrobe_index:
                    strobes = [(positions, h) for positions, h in indexing.seq_to_mixedrandstrobes_iter(seq, args.k, args.strobe_w_min_offset, args.strobe_w_max_offset, PRIME, w, args.n, denominator, numerator)]
                    read_matches = get_unmerged_matches(strobes, idx, args.k, ref_id_to_accession, acc, args.selfalign, args.n)

                elif args.mixedhybridstrobe_index:
                    strobes = [(positions, h) for positions, h in indexing.seq_to_mixedhybridstrobes_iter(seq, args.k, args.strobe_w_min_offset, args.strobe_w_max_offset, PRIME, w, args.n, denominator, numerator)]
                    read_matches = get_unmerged_matches(strobes, idx, args.k, ref_id_to_accession, acc, args.selfalign, args.n)

                elif args.mixedaltstrobe_index:
                    strobes = [(positions, h) for positions, h in indexing.seq_to_mixedaltstrobes_iter(seq, args.k, 2*args.k, args.strobe_w_min_offset, args.strobe_w_max_offset, PRIME, w, args.n, denominator, numerator)]
                    read_matches = get_unmerged_matches_altstrobes(strobes, idx, args.k, ref_id_to_accession, acc, args.selfalign, args.n)

                else:
                    raise NameError

                # print(strobes)
                query_matches.append((acc, read_matches))
                print_matches_to_file(query_matches, ref_id_to_accession, tmp_outfile, False)

                if args.rev_comp:
                    if args.kmer_index:
                        strobes_rc = [(positions, h) for positions, h in indexing.seq_to_kmer_iter(reverse_complement(seq), args.k, w)]
                        read_matches_rc = get_unmerged_matches(strobes_rc, idx, args.k, ref_id_to_accession, acc, args.selfalign, args.n)

                    elif args.minstrobe_index:
                        strobes_rc = [(positions, h) for positions, h in indexing.seq_to_minstrobes_iter(reverse_complement(seq), args.k, args.strobe_w_min_offset, args.strobe_w_max_offset, PRIME, w, args.n)]
                        read_matches_rc = get_unmerged_matches(strobes_rc, idx, args.k, ref_id_to_accession, acc, args.selfalign, args.n)

                    elif args.randstrobe_index:
                        strobes_rc = [(positions, h) for positions, h in indexing.seq_to_randstrobes_iter(reverse_complement(seq), args.k, args.strobe_w_min_offset, args.strobe_w_max_offset, PRIME, w, args.n)]
                        read_matches_rc = get_unmerged_matches(strobes_rc, idx, args.k, ref_id_to_accession, acc, args.selfalign, args.n)

                    elif args.hybridstrobe_index:
                        strobes_rc = [(positions, h) for positions, h in indexing.seq_to_hybridstrobes_iter(reverse_complement(seq), args.k, args.strobe_w_min_offset, args.strobe_w_max_offset, PRIME, w, args.n)]
                        read_matches_rc = get_unmerged_matches(strobes_rc, idx, args.k, ref_id_to_accession, acc, args.selfalign, args.n)

                    elif args.altstrobe_index:
                        strobes_rc = [(positions, h) for positions, h in indexing.seq_to_altstrobes_iter(reverse_complement(seq), args.k, 2*args.k, args.strobe_w_min_offset, args.strobe_w_max_offset, PRIME, w, args.n)]
                        read_matches_rc = get_unmerged_matches_altstrobes(strobes_rc, idx, args.k, ref_id_to_accession, acc, args.selfalign, args.n)

                    elif args.multistrobe_index:
                        strobes_rc = [(positions, h) for positions, h in indexing.seq_to_multistrobes_iter(reverse_complement(seq), args.n*args.k, args.strobe_w_min_offset, args.strobe_w_max_offset, PRIME, w, args.n, args.k_boundary)]
                        read_matches_rc = get_unmerged_matches_multistrobes(strobes_rc, idx, args.k, ref_id_to_accession, acc, args.selfalign, args.n, args.k_boundary)

                    elif args.mixedminstrobe_index:
                        strobes_rc = [(positions, h) for positions, h in indexing.seq_to_mixedminstrobes_iter(reverse_complement(seq), args.k, args.strobe_w_min_offset, args.strobe_w_max_offset, PRIME, w, args.n, denominator, numerator)]
                        read_matches_rc = get_unmerged_matches(strobes_rc, idx, args.k, ref_id_to_accession, acc, args.selfalign, args.n)

                    elif args.mixedrandstrobe_index:
                        strobes_rc = [(positions, h) for positions, h in indexing.seq_to_mixedrandstrobes_iter(reverse_complement(seq), args.k, args.strobe_w_min_offset, args.strobe_w_max_offset, PRIME, w, args.n, denominator, numerator)]
                        read_matches_rc = get_unmerged_matches(strobes_rc, idx, args.k, ref_id_to_accession, acc, args.selfalign, args.n)

                    elif args.mixedhybridstrobe_index:
                        strobes_rc = [(positions, h) for positions, h in indexing.seq_to_mixedhybridstrobes_iter(reverse_complement(seq), args.k, args.strobe_w_min_offset, args.strobe_w_max_offset, PRIME, w, args.n, denominator, numerator)]
                        read_matches_rc = get_unmerged_matches(strobes_rc, idx, args.k, ref_id_to_accession, acc, args.selfalign, args.n)

                    elif args.mixedaltstrobe_index:
                        strobes_rc = [(positions, h) for positions, h in indexing.seq_to_mixedaltstrobes_iter(reverse_complement(seq), args.k, 2*args.k, args.strobe_w_min_offset, args.strobe_w_max_offset, PRIME, w, args.n, denominator, numerator)]
                        read_matches_rc = get_unmerged_matches_altstrobes(strobes_rc, idx, args.k, ref_id_to_accession, acc, args.selfalign, args.n)

                    else:
                        raise NameError

                    matches_rc.append((acc, read_matches_rc))
                    print_matches_to_file(matches_rc, ref_id_to_accession, tmp_outfile, True)
                tmp_outfile.close()

                read_coverage_solution = {}
                total_disjoint_matches = 0
                tot_genome_length = 0

                for (query_acc, nams) in get_NAM_records("tmp.tsv", acc):
                    q_acc = query_acc.split()[0]
                    tot_genome_length += len(seq)
                    # print(t_chr_id, t_start, t_end)
                    for ref_id in nams:
                        chrom_nams = nams[ref_id]
                        total_disjoint_matches += len(chrom_nams)
                        solutions, opt_cov = n_logn_read_coverage(chrom_nams)
                        solutions, cc_len = get_update_solutions(solutions[0], chrom_nams)
                        # pick best from forward and reverse strand
                        if q_acc in read_coverage_solution:
                            c_prev, _, _ = read_coverage_solution[q_acc]
                            if c_prev < opt_cov:
                                # print(ref_id, opt_cov)
                                read_coverage_solution[q_acc] = (opt_cov, solutions, cc_len)
                        else:
                            # print(ref_id, opt_cov)
                            read_coverage_solution[q_acc] = (opt_cov, solutions, cc_len)

                tot_genome_length = tot_genome_length/2 # remove double counting of reverse complements
                collinear_chain_nam_sizes = []
                total_bp_covered = 0

                sc_positions = []
                gaps = []
                gap_pos = 0
                m = 0
                nm = 2* len(strobes)
                # collinear_outfile = open("collinear_matches_out.tsv", "w")
                for q_acc in read_coverage_solution:
                    # collinear_outfile.write("> {0}\n".format(q_acc))
                    opt_cov, solution, cc_len = read_coverage_solution[q_acc]
                    # nm += cc_len
                    total_bp_covered += opt_cov
                    for n in solution:
                        collinear_chain_nam_sizes.append(n.y - n.x)
                        sc_positions.append([n.c, n.len1])
                        sc_positions.append([n.c + n.val - n.len2, n.len2])
                        m += 1

                        if n.c > gap_pos:
                            gaps.append(n.c-gap_pos-1)
                        gap_pos = n.d
                        # collinear_outfile.write("  {0} {1} {2} {3}\n".format(n.chr_id, n.x, n.c, n.val))

                gaps.append(len(seq)-gap_pos-1)
                coll_esize = e_size(collinear_chain_nam_sizes, tot_genome_length)
                # collinear_outfile.close()

                #m = len(read_matches) + len(read_matches_rc)
                # sc = get_sequence_coverage(sorted(sc_positions), args.k)
                sc = get_sequence_coverage(sorted(sc_positions))
                if args.rev_comp:
                    seeds = len(strobes) + len(strobes_rc)
                else:
                    seeds = len(strobes)

                nm -= m
                if m >= nm:
                    m = nm
                    ANI = 1
                elif m > 0:
                    ANI = 1 + 1/total_bases_covered * math.log((2*(m/nm))/(1+(m/nm)))
                else:
                    ANI = 0

                if seeds > 1:
                    outfile.write("{0} & {1} & {2} & {3} & {4} & {5} & {6} & {7} & {8} & {9} & {10} & {11}\n".format(
                        n_query_sequences+1, # read number
                        len(full_seq), # read length
                        segment+1, # segment number
                        len(seq), # sequence length
                        m, # m
                        nm, #non-matches inside collinear chain
                        round(m/seeds*2, 2), # mp
                        round(sc/len(seq), 2), # sc
                        round(total_bp_covered/tot_genome_length,2), # mc
                        round(get_e_size(gaps, len(seq), 1),2), # gaps
                        round(coll_esize/2,1), #coll_esize
                        round(ANI, 3)
                    ))

                    results["m"] += m
                    results["nm"] += nm
                    results["mp"] += seeds
                    results["sc"] += sc
                    results["mc"] += total_bp_covered
                    results["gaps"].append(gaps)
                    results["coll"] += coll_esize/2
                    results["ANI"].append(ANI)

        flat = [g for l in results["gaps"] for g in l]
        if flat:
            # avg_island_len = sum(flat)/len(flat)
            # print(protocol)
            q_e_size = get_e_size(flat, len(full_seq), 1)
        # else:
        #     avg_island_len = 0
        if results["m"] >= results["nm"]:
            ANI = 1
        elif results["m"] > 0:
            ANI = 1 + 1/total_bases_covered * math.log((2*(results["m"]/results["nm"]))/(1+(results["m"]/results["nm"])))
        else:
            ANI = 0

        res = [
            round(100*results["m"]*2/results["mp"], 1), # account for the fact that a seed can only match one direction (see collinear solution)
            100*results["sc"]/len(full_seq),
            100*results["mc"]/len(full_seq),
            q_e_size,
            results["coll"],
            results["m"],
            results["nm"],
            ANI # ANI
        ]
        outfile_summary.write(
        ">Query " + str(n_query_sequences+1) + " & " + str(len(full_seq)) + " & " + " & ".join([str(round(r, 1)) for r in res])+"\n")
    outfile.close()
    outfile_summary.close()

        # print("Finished processing {0} query sequences.".format(n_query_sequences+1))


if __name__ == '__main__':
    parser = argparse.ArgumentParser(description="Calc identity", formatter_class=argparse.ArgumentDefaultsHelpFormatter)
    parser.add_argument('--queries', type=str,  default=False, help='Path to query fasta or fastq file')
    parser.add_argument('--references', type=str,  default=False, help='Path to reference fasta or fastq file')
    parser.add_argument('--k', type=int, default=15, help='Length of kmer/all strobes combined')
    parser.add_argument('--strobe_w_min_offset', type=int, default=20, help='Strobemer window start offset from first k-mer. If kmer start at pos i, first\
                                                                            window will start at i+strobe_w_min_offset. Default: 20nt donwstream from start of first kmer.')
    parser.add_argument('--strobe_w_max_offset', type=int, default=70, help='Strobemer window end. If kmer start at pos i, first\
                                                                            window will stop at i+strobe_w_max_offset. Default: 70nt donwstream from start of first kmer.')
    parser.add_argument('--w', type=int, default=1, help='Thinning window size applied to reference sequences (default = 1, i.e., no thinning)')
    parser.add_argument('--n', type=int, default=2, help='Order on strobes')
    parser.add_argument('--strobe_fraction', type=float, default=1, help='Fraction of sampled strobemers, rest kmers')
    # parser.add_argument('--dont_merge_matches', action="store_true",  help='Do not merge matches with this option. It is seriously advised to\
    #                                                                  merge matches as the files can become huge otherwise and fill up all diskspace.\
    #                                                                  Do not specify this option unless you know what you are doing! Mostly here for\
    #                                                                  development/bugchecking purposas. The default option is to merge matches if they\
    #                                                                  are consectutive on both query and reference to create MAM-like matches \
    #                                                                  (maximal approximate matches) of various lengths, much like the output of MUMmer. This is\
    #                                                                  disk space frendilier, although these files can get large too.')
    parser.add_argument('--outfolder', type=str,  default="output_matching_analysis_bio", help='Folder to output TSV match file.')
    parser.add_argument('--prefix', type=str,  default="matches", help='Filename prefix (default "matches").')
    parser.add_argument('--kmer_index', action="store_true",  help='Produce chains of matches that are in identical order in both sequences (collinear chaining algorithm) and compute matching metrics for k-mers')
    parser.add_argument('--minstrobe_index', action="store_true",  help='Produce chains of matches that are in identical order in both sequences (collinear chaining algorithm) and compute matching metrics for minstrobes')
    parser.add_argument('--randstrobe_index', action="store_true",  help='Produce chains of matches that are in identical order in both sequences (collinear chaining algorithm) and compute matching metrics for randstrobes')
    parser.add_argument('--hybridstrobe_index', action="store_true",  help='Produce chains of matches that are in identical order in both sequences (collinear chaining algorithm) and compute matching metrics for hybridstrobes')
    parser.add_argument('--altstrobe_index', action="store_true",  help='Produce chains of matches that are in identical order in both sequences (collinear chaining algorithm) and compute matching metrics for altstrobes')
    parser.add_argument('--multistrobe_index', action="store_true",  help='Produce chains of matches that are in identical order in both sequences (collinear chaining algorithm) and compute matching metrics for multistrobes')
    parser.add_argument('--mixedminstrobe_index', action="store_true",  help='Produce chains of matches that are in identical order in both sequences (collinear chaining algorithm) and compute matching metrics for mixed minstrobes/kmers based on --strobe_fraction')
    parser.add_argument('--mixedrandstrobe_index', action="store_true",  help='Produce chains of matches that are in identical order in both sequences (collinear chaining algorithm) and compute matching metrics for mixed randstrobes/kmers based on --strobe_fraction')
    parser.add_argument('--mixedhybridstrobe_index', action="store_true",  help='Produce chains of matches that are in identical order in both sequences (collinear chaining algorithm) and compute matching metrics for mixed hybridstrobes/kmers based on --strobe_fraction')
    parser.add_argument('--mixedaltstrobe_index', action="store_true",  help='Produce chains of matches that are in identical order in both sequences (collinear chaining algorithm) and compute matching metrics for mixed altstrobes/kmers based on --strobe_fraction')
    parser.add_argument('--k_boundary', type=int, default=5, help='minimum strobe length (k >= 4 recommended to ensure uniqueness)')
    parser.add_argument('--segment', type=int, default=2000, help='segment length for computing the collinear chain solution of the raw hits')
    parser.add_argument('--selfalign', action="store_true",  help='Aligns sequences to itself (mainly used for bugfixing). Default is not align\
                                                                    sequences to themselves if the same file is given as references and queries.')
    # parser.add_argument('--compress', type=str,  default=None, help='Compress output')
    parser.add_argument('--rev_comp', action="store_true",  help='Match reverse complement of reads (output to separate file)')
    # parser.add_argument('--pickled_subreads', type=str, help='Path to an already parsed subreads file in pickle format')
    # parser.set_defaults(which='main')
    args = parser.parse_args()

    if len(sys.argv) == 1:
        parser.print_help()
        sys.exit()

    if args.outfolder and not os.path.exists(args.outfolder):
        os.makedirs(args.outfolder)

    # if args.w != 1:
    #     raise NotImplementedError("Currently only w=1 is allowed, i.e., no thinning is implemented")

    main(args)
