# Supplementary material for: Entropy predicts sensitivity of pseudorandom seeds
Source: Genome Res. 2023 Jul;33(7):1162–74. doi: 10.1101/gr.277645.123 (PMC10538493; doi:10.1101/gr.277645.123)
Supplement: Supplement 1 [file Supplemental_code.zip › src/matching_analysis_bio_bash_script.sh]

#!/usr/bin/env bash

# kmers
python3 matching_analysis_bio.py --references ../data/GCF_003018135.1_ASM301813v1_genomic.fna --queries ../data/SRR13893500_1000_longest.fasta --n 1 --k 30 --rev_comp --kmer_index --outfolder ../output/ --prefix kmers

# randstrobes
python3 matching_analysis_bio.py --references ../data/GCF_003018135.1_ASM301813v1_genomic.fna --queries ../data/SRR13893500_1000_longest.fasta --n 2 --k 15 --strobe_w_min_offset 25 --strobe_w_max_offset 50 --strobe_fraction 0.1 --rev_comp --mixedrandstrobe_index --outfolder ../output/ --prefix mixedrandstrobe10
python3 matching_analysis_bio.py --references ../data/GCF_003018135.1_ASM301813v1_genomic.fna --queries ../data/SRR13893500_1000_longest.fasta --n 2 --k 15 --strobe_w_min_offset 25 --strobe_w_max_offset 50 --strobe_fraction 0.2 --rev_comp --mixedrandstrobe_index --outfolder ../output/ --prefix mixedrandstrobe20
python3 matching_analysis_bio.py --references ../data/GCF_003018135.1_ASM301813v1_genomic.fna --queries ../data/SRR13893500_1000_longest.fasta --n 2 --k 15 --strobe_w_min_offset 25 --strobe_w_max_offset 50 --strobe_fraction 0.3 --rev_comp --mixedrandstrobe_index --outfolder ../output/ --prefix mixedrandstrobe30
python3 matching_analysis_bio.py --references ../data/GCF_003018135.1_ASM301813v1_genomic.fna --queries ../data/SRR13893500_1000_longest.fasta --n 2 --k 15 --strobe_w_min_offset 25 --strobe_w_max_offset 50 --strobe_fraction 0.4 --rev_comp --mixedrandstrobe_index --outfolder ../output/ --prefix mixedrandstrobe40
python3 matching_analysis_bio.py --references ../data/GCF_003018135.1_ASM301813v1_genomic.fna --queries ../data/SRR13893500_1000_longest.fasta --n 2 --k 15 --strobe_w_min_offset 25 --strobe_w_max_offset 50 --strobe_fraction 0.5 --rev_comp --mixedrandstrobe_index --outfolder ../output/ --prefix mixedrandstrobe50
python3 matching_analysis_bio.py --references ../data/GCF_003018135.1_ASM301813v1_genomic.fna --queries ../data/SRR13893500_1000_longest.fasta --n 2 --k 15 --strobe_w_min_offset 25 --strobe_w_max_offset 50 --strobe_fraction 0.6 --rev_comp --mixedrandstrobe_index --outfolder ../output/ --prefix mixedrandstrobe60
python3 matching_analysis_bio.py --references ../data/GCF_003018135.1_ASM301813v1_genomic.fna --queries ../data/SRR13893500_1000_longest.fasta --n 2 --k 15 --strobe_w_min_offset 25 --strobe_w_max_offset 50 --strobe_fraction 0.7 --rev_comp --mixedrandstrobe_index --outfolder ../output/ --prefix mixedrandstrobe70
python3 matching_analysis_bio.py --references ../data/GCF_003018135.1_ASM301813v1_genomic.fna --queries ../data/SRR13893500_1000_longest.fasta --n 2 --k 15 --strobe_w_min_offset 25 --strobe_w_max_offset 50 --strobe_fraction 0.8 --rev_comp --mixedrandstrobe_index --outfolder ../output/ --prefix mixedrandstrobe80
python3 matching_analysis_bio.py --references ../data/GCF_003018135.1_ASM301813v1_genomic.fna --queries ../data/SRR13893500_1000_longest.fasta --n 2 --k 15 --strobe_w_min_offset 25 --strobe_w_max_offset 50 --strobe_fraction 0.9 --rev_comp --mixedrandstrobe_index --outfolder ../output/ --prefix mixedrandstrobe90
python3 matching_analysis_bio.py --references ../data/GCF_003018135.1_ASM301813v1_genomic.fna --queries ../data/SRR13893500_1000_longest.fasta --n 2 --k 15 --strobe_w_min_offset 25 --strobe_w_max_offset 50 --rev_comp --randstrobe_index --outfolder ../output/ --prefix randstrobe

# minstrobes
python3 matching_analysis_bio.py --references ../data/GCF_003018135.1_ASM301813v1_genomic.fna --queries ../data/SRR13893500_1000_longest.fasta --n 2 --k 15 --strobe_w_min_offset 25 --strobe_w_max_offset 50 --strobe_fraction 0.1 --rev_comp --mixedminstrobe_index --outfolder ../output/ --prefix mixedminstrobe10
python3 matching_analysis_bio.py --references ../data/GCF_003018135.1_ASM301813v1_genomic.fna --queries ../data/SRR13893500_1000_longest.fasta --n 2 --k 15 --strobe_w_min_offset 25 --strobe_w_max_offset 50 --strobe_fraction 0.2 --rev_comp --mixedminstrobe_index --outfolder ../output/ --prefix mixedminstrobe20
python3 matching_analysis_bio.py --references ../data/GCF_003018135.1_ASM301813v1_genomic.fna --queries ../data/SRR13893500_1000_longest.fasta --n 2 --k 15 --strobe_w_min_offset 25 --strobe_w_max_offset 50 --strobe_fraction 0.3 --rev_comp --mixedminstrobe_index --outfolder ../output/ --prefix mixedminstrobe30
python3 matching_analysis_bio.py --references ../data/GCF_003018135.1_ASM301813v1_genomic.fna --queries ../data/SRR13893500_1000_longest.fasta --n 2 --k 15 --strobe_w_min_offset 25 --strobe_w_max_offset 50 --strobe_fraction 0.4 --rev_comp --mixedminstrobe_index --outfolder ../output/ --prefix mixedminstrobe40
python3 matching_analysis_bio.py --references ../data/GCF_003018135.1_ASM301813v1_genomic.fna --queries ../data/SRR13893500_1000_longest.fasta --n 2 --k 15 --strobe_w_min_offset 25 --strobe_w_max_offset 50 --strobe_fraction 0.5 --rev_comp --mixedminstrobe_index --outfolder ../output/ --prefix mixedminstrobe50
python3 matching_analysis_bio.py --references ../data/GCF_003018135.1_ASM301813v1_genomic.fna --queries ../data/SRR13893500_1000_longest.fasta --n 2 --k 15 --strobe_w_min_offset 25 --strobe_w_max_offset 50 --strobe_fraction 0.6 --rev_comp --mixedminstrobe_index --outfolder ../output/ --prefix mixedminstrobe60
python3 matching_analysis_bio.py --references ../data/GCF_003018135.1_ASM301813v1_genomic.fna --queries ../data/SRR13893500_1000_longest.fasta --n 2 --k 15 --strobe_w_min_offset 25 --strobe_w_max_offset 50 --strobe_fraction 0.7 --rev_comp --mixedminstrobe_index --outfolder ../output/ --prefix mixedminstrobe70
python3 matching_analysis_bio.py --references ../data/GCF_003018135.1_ASM301813v1_genomic.fna --queries ../data/SRR13893500_1000_longest.fasta --n 2 --k 15 --strobe_w_min_offset 25 --strobe_w_max_offset 50 --strobe_fraction 0.8 --rev_comp --mixedminstrobe_index --outfolder ../output/ --prefix mixedminstrobe80
python3 matching_analysis_bio.py --references ../data/GCF_003018135.1_ASM301813v1_genomic.fna --queries ../data/SRR13893500_1000_longest.fasta --n 2 --k 15 --strobe_w_min_offset 25 --strobe_w_max_offset 50 --strobe_fraction 0.9 --rev_comp --mixedminstrobe_index --outfolder ../output/ --prefix mixedminstrobe90
python3 matching_analysis_bio.py --references ../data/GCF_003018135.1_ASM301813v1_genomic.fna --queries ../data/SRR13893500_1000_longest.fasta --n 2 --k 15 --strobe_w_min_offset 25 --strobe_w_max_offset 50 --rev_comp --minstrobe_index --outfolder ../output/ --prefix minstrobe

# hybridstrobes
python3 matching_analysis_bio.py --references ../data/GCF_003018135.1_ASM301813v1_genomic.fna --queries ../data/SRR13893500_1000_longest.fasta --n 2 --k 15 --strobe_w_min_offset 25 --strobe_w_max_offset 50 --strobe_fraction 0.1 --rev_comp --mixedhybridstrobe_index --outfolder ../output/ --prefix mixedhybridstrobe10
python3 matching_analysis_bio.py --references ../data/GCF_003018135.1_ASM301813v1_genomic.fna --queries ../data/SRR13893500_1000_longest.fasta --n 2 --k 15 --strobe_w_min_offset 25 --strobe_w_max_offset 50 --strobe_fraction 0.2 --rev_comp --mixedhybridstrobe_index --outfolder ../output/ --prefix mixedhybridstrobe20
python3 matching_analysis_bio.py --references ../data/GCF_003018135.1_ASM301813v1_genomic.fna --queries ../data/SRR13893500_1000_longest.fasta --n 2 --k 15 --strobe_w_min_offset 25 --strobe_w_max_offset 50 --strobe_fraction 0.3 --rev_comp --mixedhybridstrobe_index --outfolder ../output/ --prefix mixedhybridstrobe30
python3 matching_analysis_bio.py --references ../data/GCF_003018135.1_ASM301813v1_genomic.fna --queries ../data/SRR13893500_1000_longest.fasta --n 2 --k 15 --strobe_w_min_offset 25 --strobe_w_max_offset 50 --strobe_fraction 0.4 --rev_comp --mixedhybridstrobe_index --outfolder ../output/ --prefix mixedhybridstrobe40
python3 matching_analysis_bio.py --references ../data/GCF_003018135.1_ASM301813v1_genomic.fna --queries ../data/SRR13893500_1000_longest.fasta --n 2 --k 15 --strobe_w_min_offset 25 --strobe_w_max_offset 50 --strobe_fraction 0.5 --rev_comp --mixedhybridstrobe_index --outfolder ../output/ --prefix mixedhybridstrobe50
python3 matching_analysis_bio.py --references ../data/GCF_003018135.1_ASM301813v1_genomic.fna --queries ../data/SRR13893500_1000_longest.fasta --n 2 --k 15 --strobe_w_min_offset 25 --strobe_w_max_offset 50 --strobe_fraction 0.6 --rev_comp --mixedhybridstrobe_index --outfolder ../output/ --prefix mixedhybridstrobe60
python3 matching_analysis_bio.py --references ../data/GCF_003018135.1_ASM301813v1_genomic.fna --queries ../data/SRR13893500_1000_longest.fasta --n 2 --k 15 --strobe_w_min_offset 25 --strobe_w_max_offset 50 --strobe_fraction 0.7 --rev_comp --mixedhybridstrobe_index --outfolder ../output/ --prefix mixedhybridstrobe70
python3 matching_analysis_bio.py --references ../data/GCF_003018135.1_ASM301813v1_genomic.fna --queries ../data/SRR13893500_1000_longest.fasta --n 2 --k 15 --strobe_w_min_offset 25 --strobe_w_max_offset 50 --strobe_fraction 0.8 --rev_comp --mixedhybridstrobe_index --outfolder ../output/ --prefix mixedhybridstrobe80
python3 matching_analysis_bio.py --references ../data/GCF_003018135.1_ASM301813v1_genomic.fna --queries ../data/SRR13893500_1000_longest.fasta --n 2 --k 15 --strobe_w_min_offset 25 --strobe_w_max_offset 50 --strobe_fraction 0.9 --rev_comp --mixedhybridstrobe_index --outfolder ../output/ --prefix mixedhybridstrobe90
python3 matching_analysis_bio.py --references ../data/GCF_003018135.1_ASM301813v1_genomic.fna --queries ../data/SRR13893500_1000_longest.fasta --n 2 --k 15 --strobe_w_min_offset 25 --strobe_w_max_offset 50 --rev_comp --hybridstrobe_index --outfolder ../output/ --prefix hybridstrobe

# altstrobes
python3 matching_analysis_bio.py --references ../data/GCF_003018135.1_ASM301813v1_genomic.fna --queries ../data/SRR13893500_1000_longest.fasta --n 2 --k 10 --strobe_w_min_offset 25 --strobe_w_max_offset 50 --rev_comp --altstrobe_index --outfolder ../output/ --prefix altstrobe

python3 matching_analysis_bio.py --references ../data/GCF_003018135.1_ASM301813v1_genomic.fna --queries ../data/SRR13893500_1000_longest.fasta --n 2 --k 10 --strobe_w_min_offset 25 --strobe_w_max_offset 50 --strobe_fraction 0.1 --rev_comp --mixedaltstrobe_index --outfolder ../output/ --prefix mixedaltstrobe10
python3 matching_analysis_bio.py --references ../data/GCF_003018135.1_ASM301813v1_genomic.fna --queries ../data/SRR13893500_1000_longest.fasta --n 2 --k 10 --strobe_w_min_offset 25 --strobe_w_max_offset 50 --strobe_fraction 0.2 --rev_comp --mixedaltstrobe_index --outfolder ../output/ --prefix mixedaltstrobe20
python3 matching_analysis_bio.py --references ../data/GCF_003018135.1_ASM301813v1_genomic.fna --queries ../data/SRR13893500_1000_longest.fasta --n 2 --k 10 --strobe_w_min_offset 25 --strobe_w_max_offset 50 --strobe_fraction 0.3 --rev_comp --mixedaltstrobe_index --outfolder ../output/ --prefix mixedaltstrobe30
python3 matching_analysis_bio.py --references ../data/GCF_003018135.1_ASM301813v1_genomic.fna --queries ../data/SRR13893500_1000_longest.fasta --n 2 --k 10 --strobe_w_min_offset 25 --strobe_w_max_offset 50 --strobe_fraction 0.4 --rev_comp --mixedaltstrobe_index --outfolder ../output/ --prefix mixedaltstrobe40
python3 matching_analysis_bio.py --references ../data/GCF_003018135.1_ASM301813v1_genomic.fna --queries ../data/SRR13893500_1000_longest.fasta --n 2 --k 10 --strobe_w_min_offset 25 --strobe_w_max_offset 50 --strobe_fraction 0.5 --rev_comp --mixedaltstrobe_index --outfolder ../output/ --prefix mixedaltstrobe50
python3 matching_analysis_bio.py --references ../data/GCF_003018135.1_ASM301813v1_genomic.fna --queries ../data/SRR13893500_1000_longest.fasta --n 2 --k 10 --strobe_w_min_offset 25 --strobe_w_max_offset 50 --strobe_fraction 0.6 --rev_comp --mixedaltstrobe_index --outfolder ../output/ --prefix mixedaltstrobe60
python3 matching_analysis_bio.py --references ../data/GCF_003018135.1_ASM301813v1_genomic.fna --queries ../data/SRR13893500_1000_longest.fasta --n 2 --k 10 --strobe_w_min_offset 25 --strobe_w_max_offset 50 --strobe_fraction 0.7 --rev_comp --mixedaltstrobe_index --outfolder ../output/ --prefix mixedaltstrobe70
python3 matching_analysis_bio.py --references ../data/GCF_003018135.1_ASM301813v1_genomic.fna --queries ../data/SRR13893500_1000_longest.fasta --n 2 --k 10 --strobe_w_min_offset 25 --strobe_w_max_offset 50 --strobe_fraction 0.8 --rev_comp --mixedaltstrobe_index --outfolder ../output/ --prefix mixedaltstrobe80
python3 matching_analysis_bio.py --references ../data/GCF_003018135.1_ASM301813v1_genomic.fna --queries ../data/SRR13893500_1000_longest.fasta --n 2 --k 10 --strobe_w_min_offset 25 --strobe_w_max_offset 50 --strobe_fraction 0.9 --rev_comp --mixedaltstrobe_index --outfolder ../output/ --prefix mixedaltstrobe90

# multistrobes
python3 matching_analysis_bio.py --references ../data/GCF_003018135.1_ASM301813v1_genomic.fna --queries ../data/SRR13893500_1000_longest.fasta --n 2 --k 15 --k_boundary 5 --strobe_w_min_offset 25 --strobe_w_max_offset 50 --rev_comp --multistrobe_index --outfolder ../output/ --prefix multistrobe
