# Supplementary material for: Entropy predicts sensitivity of pseudorandom seeds
Source: Genome Res. 2023 Jul;33(7):1162–74. doi: 10.1101/gr.277645.123 (PMC10538493; doi:10.1101/gr.277645.123)
Supplement: Supplement 1 [file Supplemental_code.zip › src/cpp/GCF_003018135.1_ASM301813v1_genomic.fna]

>NZ_CP027472.1 Escherichia coli strain 2014C-3050 chromosome, complete genome
GGCTGGGATCAGCAAAACGTTTACTACCCGCAACCAGTTGACCAGTAACCAAAGTATTCTTATGAATCTGGTGGATGGGC
CGTTCAAGAAATTGATTGGTGGATGGAAGTTTACGCCGCTGAGCCAGGAGGCGTGTCGTATCGAGTTTCATCTCGACTTT
GAGTTTACCAATAAGTTGATTGAACTCGCCTTTGGTCGCGTGTTTAAAGAGCTGGCGTCTAATATGGTCCAGGCTTTTAC
GGTTCGTGCGAAAGAGGTTTACAGTGCCAGGTAAAATTGCCGTTGAGGTGGCTTATGCGCTACCTGAGAAGCAGTACCTG
CAGCGCGTGACGCTGCAGGAGGGCGCGACGGTTGAAGAAGCTATTCGCGCCAGTGGCTTGCTGGAATTGCGTACCGATAT
CGATTTAACTAAAAACAAAGTCGGCATTTACAGCCGTCCGGCAAAACTAAGCGATAGTGTGCATGATGGCGATCGGGTGG
AGATTTATCGCCCTCTCATTGCCGATCCGAAAGAGCTTCGCAGGCAACGAGCAGAAAAATCAGCGAATAAATAACAGACA
GAAAAAAGGTGCTCATAGAGCACCTTTTTTAACGTCTTTGAGAGCAACTTTATTATTAGTTACCACTCAGCGCAGGTTTG
TTATCAATATTGGTCAACACACCGCTACTGTTAAAGGTCAGCGTCAGCGTTTGCTGCGTTACACCTTCATGACCTGGTTG
CTGGCGGAAGACATAGAACCAGGTATTCGTACCAAATGGATCGGACATCAGCGGTGTACCCAATGCGTACGCAACTTGTT
GTTGCGTCATGCCAACACGTATTTTGGATACGTCGTTAGCGGTCAGATAGTTCCCCTGGTTGATGTCAGGACGGTAAACC
ACTCGCTCCAGAGTGGAACAGCCTGCGGTCAACATCAATAGTACTGCTGCTGCAGCAGTCAGCGTTTTACAGCGCATAGT
GATTTGATTCCTTTTCGGGCCCGAGCAGTACGTGGCTCATCTGTAATATGCCGATGATAATAGACCTTTCATCACTTTAA
AACCTTTTGCTTTCCGGTCTTACGGCGTTTTGCTGTTTACTCTGACCGTGAAGCAGGAAAAAAGTTTACGCTGCAAGCAG
TTCTTTCGCATTCGCCAGTGTATTACGTGTGACTTCACTGCCACCAAGCAGGCGCGCCAGCTCTTGTAACCGCGCTTTTT
TATTCAGGGATTGCATATGCGTTTCTGTCATCGCACCATCGGTTTCTTTGCTGACAAAATAGTGTTGATGACCACATCCC
GCGACTTGTGGCAGGTGGGTAACACACATCACCTGAGTTGATTCGCCGAGTTGACGCAGCAGTTTGCCGACAACTGCCGC
TGTTGGACCGCTAATCCCTACATCCACTTCATCAAAAATCAGTGCCGGGGTTTCCATTTTACGCGCCGTGATGACCTGGA
TTGCCAGTGCGATGCGGGACAATTCACCACCGGATGCGACTTTGGCAATAGGCTGCATTGGCTGACCTGGGTTGGTGGTT
ACCCGAAACTCAATACGATCGGCACCGTCAGCGCCCAGGTGATGCTCGTCAAATTTAACATCGATCGTAAACTGCCCATG
CGGCATTGAGAGCGCATGCATACTGTCGGTGATCAGCTGTGCAAGTTCTTCTGCATATTGCTGGCGTTGTTGGTGTAATG
CGCGCGCGATTTCCAGTGCCTGCTGATGATGTTTCGTTACCGCCAGCGCAAGCGTTTCTTGTGAGTCGGCCTGATCGTCC
AGTTGCTGCTGTTCTTCCAGTAGCGACTGGTAATACTGTGGCAATGCCTCAGGGCTGACGTGATGTTTACGTGCCAGCGA
AATCTGTTTTGAGATGCGCTGTTCAAGTTCAAATAGTCGGTTGGGATCGAGATCCAGACGATCGCAGTAGTGGCGCAGTT
CATCGCTGGCTTCAGCAATCTGGATGGTAGCTTCTTCCAGCATATCAAGTACGCCGGACAGTTTGCTGTCCATGCCAATC
AATTCGCTCACCAGTTGTTTAGCCGTGTAAAGCTGACTTTGCAGGTTTGCGTCTTCACCGTCGGCCATTAATGCCAATGC
ATTCTGGCTGGTGGTCAGCAATTGACCGCTGTTCGCCAGACGTTTGTACTCTTCGTCGATTTGTTCAAACTCTCCGGGCT
GCGGATTAAATTCGTTAAGTTCTTTTAATTGGTATTGCAGCAGTTCCGCACGGGCGGCGCGTTCCTGACTTAACTGTTGA
TGATGCGCGAGGTCACGGCAGCTTTGATGCCACAACTGATAACGTGCGGTCATTTCCTGCAGTAGAGAGGTTTCATTGGC
ATAGCCATCAAGCAGGAATTTTTGGTGCTCAGGTTTGGTGAGTAATTGATGAGCGTGCTGACCATGGATCTGAATCAGCA
ACTGACCCAGTTCGCGCAGTTGTGACAGAGGAACAGCTGTACCGTTGATGAAACCACGGGAGCGACCATCGCTGCTGATC
ACTCGACGAAGCAAACATTCATGCCCGTCTTCAAGCTGATTTTCTTCCAGCCAGCGCAGAGCCGCTGGCGTATCTTTCAG
AGAAAAACGGGCGCACAGGTCAGCGCGAGCAGCGCCGGTACGCACCATGTCGGCTTCAGCGCGACCACCGAGACAAAGAC
CGAGGGCATCTATTGCAATAGATTTACCCGCGCCGGTCTCGCCAGTTATTACGGTCATGCCGCTATGAAAATCAATCTCA
AGCTCACGAACGATAGCAAAGTTGCTGATGGTCAGTTGTGCCAACATAGTCGTTTTCCTGTATGAAAAACCATTACTGTT
ATTGTGTACAGTATAAACTGGTTTTATATACAGTAAAGAGGCTGGCGTAAAATTAGAATAATTTTTTTGACCAGCCGAGC
TTGGTGCTTAATGTGTTGAAATAACTGTAATCTTTCGGATGAATCAGATTCAGATGGTAATCACAGCGACGAATCAGGAC
ATCTTCACCTTCCTGAATCGGCAGTGCTATCTGGCTGTCGCAACTGATTTCCAGGTCGTTACGGCGATGCGAAAAACGCA
GACGGATCGTGCTGCTGCTGTTTATGACCAGTGGTCGTGCTGACAACGTATGCGGGAACATGGGCACCAGGGTAATCGCA
TCCAGAGAGGGGGTCAGAATAGGACCGCCTGCAGAGAGGGAATAGGCGGTGGAGCCTGTTGGCGTCGAAATAATTAGTCC
ATCAGATCGCTGAGAAAACGCAAAGATCTCGTCGATATACACTTCGAACTCAATCATATGCGCCACTTTGCCTGGATGAA
GCACCACTTCATTTATCGCGGTGCTGATGCGTTTCTGGCAATCTTGCTGACAGACTTGCGCTTCCAGCAAAAAACGTTTC
TCGCTGATGTAGTGGCCTTCCAGCACATCGGCTAACTGTTGCTGGGCGTTATCGGGGTCAAGGTCAGTCAGGAAACCCAG
GTTGCCACGGTTGATTCCAATAACTTTAATATCGTAACGGGCGAGTGTGCGTGCCGCGCCCAGCATATTACCGTCGCCAC
CAACGACTACCGCGAGATCAGCTAGTTGCCCAATCTCCGCGAGCGTGCCAGTTTTCACATTCTTCAGTTGCAGTTCGTGA
GCGATTTGTTGCTCAACGATGACCTCGTAACCTTTTGTGCACAGCCAGCGGTAGAGCATTTCATGTGTTGTCAGTGCAGT
GGGGTGCCGTGGGTGTCCCACAATGCCAATACACTTGAAATGATTATTCATTTTTCCGAGGTCCTTGTTGCGAAGATTGA
TGACAATGTGAGTGCTTCCCTTGAAACCCTGAAACTGATCCCCATAATAAGCGAAGTTAGCGAGATGAATGCGAAAAAAA
CGCGGAGAAATTCATGAGTAGTAAAGAACAGAAAACGCCTGAGGGGCAAGCCCCGGAAGAAATTATCATGGATCAGCACG
AAGAGATTGAGGCAGTTGAGCCAGAAGCTTCTGCTGAGCAGGTGGATCCGCGCGATGAAAAAATTGCGAATCTCGAAGCT
CAGCTGGCTGAAGCCCAGACCCGTGAACGTGACGGCATTTTGCGTGTAAAAGCCGAAATGGAAAACCTGCGTCGACGTAC
TGAACTGGATATTGAAAAAGCCCACAAATTCGCGCTGGAGAAATTCATCAACGAATTGCTGCCGGTGATTGATAGCCTGG
ATCGTGCGCTGGAAGTGGCTGATAAAGCTAACCCGGATATGTCTGCGATGGTTGAAGGCATTGAGCTGACGCTGAAGTCG
ATGCTGGATGTTGTGCGTAAGTTTGGTGTTGAAGTGATCGCCGAAACTAACGTGCCGCTGGACCCGAATGTGCATCAGGC
TATCGCAATGGTGGAATCTGATGACGTTGCGCCAGGTAACGTACTGGGCATTATGCAGAAGGGTTATACGCTGAATGGTC
GTACGATTCGTGCGGCGATGGTAACTGTAGCGAAAGCAAAAGCGTAATTTCTGTTTTCGTAATAATTCACGGCCCTGCAT
GCGAATGCAGGGCCGTTTTCGTTACTCCGCCACACTCTCGCGCAGCGGTTTCACAGGAAAAACTTTTACCTGCTTAATCA
TATTGTCCTGTACGTCGAGAATATCTATATCGTACTCGCCAATACGCACGCGGGTGCCTGCGACAGGGATCTCTTCCAGT
GCCTCAAGAATGACGCCATTAACCGTGCGGGCATCATCTTCCGGTAGATGCCAGTTAAAGGCTTTGTTGATTTCCCGCAC
GTTGGCGGTGCCATCGATAATCACCGAACCGTCGTTTTGCGGCGTGACCTCTTCGGCAAGTGTTGGCGACATCGACGTAG
TGAAATCGCCGACAATCTCTTCCAGAATATCTTCAACCGTCACCAGCCCCTGAATGTCTCCATACTCGTTGACGACCAGG
CCGACTTTCTTTTTGTTGCGCTGAAACTTTACCAACTGCGTGCTGAGCGGCGTACCTTCCGGCACAAAATAGATCTCGTC
CGCGGCGCGCAGCATGGTTTCTTTGGTGAACTCTTTTTTCTCCGACATCAACCGCCAGGCTTCACGTACTCGCAGCATAC
TGATGGCGTCGTCCAGCGAATCACGGTAGAGCACGATGCGCCCGTGAGGTGAGTGGGAGAGTTGGCGCAGAATCGATTTC
CAGTCATCGTTGATATCAATACCGATAATTTCACTGCGCGGCACCATGATGTCATCAACGGTCATCTTTTCCAGATCGAG
CACAGACAGTAGCATATCCTGATTGCGACGGGAAATTTGTGAGCGTGATTCGTGCACGATAGTGCGCAACTCTTCTTTGC
TCAAAGAGCCGCTAACCACGATATCGGTTTTGATACCCATCATGCGCATCAGCATACGGGTGATAGCATTCAGCAACCAG
ACCAGCGGCATCATCAAAATTTGCAGCGGAGCCAGCAGAAAACTACTCGGATAAGCGACTTTTTCCGGGTACAGCGCGGC
AATGGTTTTCGGCAATACCTCAGCAAAAACCAGTACGACAAAAGTCAGCACACCAGTCGCAATTGCCACGCCCGCATCGC
CGTACAAACGCATCCCAACAATAGTGCCGAGCGCGGAGGCAAGAATATTGACCAGGTTATTGCCGATTAACACCAGGCTT
ATCAGGCGGTCTGGCTTACGCAGCAATTTTTCGACGCGTTTGGCCGAGCGATTACCCTGTTTCGCCATATGTCGCAGACG
ATAGCGGTTGAGGGTCATCATTCCGGTTTCGGACCCGGAAAAATAGGCTGAAATGACCACCATGATGATCAGAATAATGA
TCAACGTAGTAGTAGAAATGTGTTCCAGGGGAAACTCCTTTTCTGGGTTTAGCTGATTAACTGCTGGACAATTCGGCTGC
CGAAGTAGGCCAGTGTCAGGATGACTGCACCCGCAACGTTAAACCAGACGACGCGGCGTCCACGCCATCCTTCATGATAA
TGTCCCCACAGCAGCACAATATAGACAAACCACGCCACGATAGAGAGCACGGCCTTGTCGATATTTTCCATGCTAAATAA
GTTGTGCATGTAGAACAGGCCAGTGCAAAGCGTGAGCGTTAGTAGCACCACGCCAATCTGCGTGATGTGGAACATTTTAC
GCTCGATACTCATCAATGGCGGCATTTCTTGGTTAAACGCCAGCTTCTTGTTCTTCAGTTGGTAATCAATCCACGCCAGT
TGTAGCGCGTACAGGGCGGCAATTATCAGCGTGGCATAGGAAAAGAGCGATAAGCCAATGTGCACCAGCATCCCAGGCGT
TGCTTCCAGATGGGTGATGTATTCATTGGGCATGAAGGTCGCCAGCGCCAGGTTGATAAGCGCAAAGGCATAGACAATGG
GTAGCAGCAACCAGCCACGATTGCGAGAAGCCACAATGGTCATTACCGTACAGATCATCAAACTGACCAATGAACCAACG
TTCAGCAGGCTGAGGTTTTGTCCGCTATCACCGTCGGGCAGGATGCGGGCTTCCAGAGCGATTGCGTGGCAGACCAGCGC
AATGACCGCAGAAATAATAGCCATGCGCCGCCAGCCGCCGTTTTTTTGCAGCAGACCGGGAACAATCAGCGCAAGACTGA
CGGAGTAGGCGACAAGCGCGAGCAGAGCAAAAACGGGCATAGTAATGTCGACAGTTTGAGCAATAAGAAAGAGAAGCAGT
ATAGCGTCAGGTGAACGCTGCTCCAACCGTTGCATAACAACAAAGACGCCTTCATGTTATACTGCGGCAAAATACTGATG
ATGTGTCGCGATTGCGGCCAACCGTTTCCACCCCAGGCGAGAGACAATGTTTGATAATTTAACCGATCGTTTGTCGCGCA
CGCTGCGCAATATCAGTGGCCGTGGACGCCTCACTGAAGACAACGTAAAAGATACGCTGCGCGAAGTGCGCATGGCGCTG
CTGGAGGCGGACGTCGCTCTGCCGGTAGTGCGTGAGTTTATCAATCGCGTAAAAGAGAAAGCGGTTGGTCATGAAGTTAA
TAAGAGCCTGACGCCGGGGCAGGAGTTCGTCAAAATAGTCCGTAACGAACTGGTTGCGGCGATGGGCGAAGAGAACCAGA
CCCTGAACCTGGCTGCGCAACCGCCTGCGGTCGTACTGATGGCGGGCCTGCAAGGTGCCGGTAAAACAACCAGCGTTGGT
AAACTCGGTAAGTTCCTGCGCGAGAAGCACAAGAAGAAAGTGCTGGTGGTTTCTGCCGACGTTTATCGCCCGGCGGCAAT
CAAACAGCTTGAGACGCTGGCAGAGCAGGTGGGCGTTGATTTCTTCCCTTCTGATGTTGGTCAGAAGCCGGTAGATATCG
TTAACGCGGCGCTGAAAGAAGCCAAACTGAAATTCTACGACGTGCTGCTGGTGGATACCGCTGGTCGTCTGCACGTTGAC
GAAGCGATGATGGACGAGATCAAACAAGTCCATGCGTCGATTAACCCGGTTGAAACCCTGTTTGTGGTTGACGCCATGAC
CGGTCAGGATGCGGCCAATACGGCAAAAGCATTCAATGAAGCGTTACCGCTTACCGGCGTAGTGTTGACCAAAGTGGACG
GCGATGCCCGCGGCGGTGCGGCGCTCTCTATTCGTCACATCACTGGCAAACCGATCAAGTTTCTCGGTGTTGGCGAGAAA
ACTGAGGCGCTGGAGCCGTTCCATCCGGACCGCATCGCGTCGCGTATTCTCGGCATGGGCGACGTACTGTCGCTGATCGA
AGATATCGAAAGCAAAGTTGACCGCGCGCAGGCAGAGAAATTAGCCAGCAAGCTGAAAAAAGGCGACGGCTTCGATCTCA
ACGATTTTCTTGAGCAACTGCGCCAGATGAAAAATATGGGCGGCATGGCTAGCCTGATGGGCAAGCTGCCGGGCATGGGG
CAGATCCCGGATAATGTTAAGTCGCAGATGGACGATAAAGTGCTGGTGCGTATGGAAGCCATCATCAACTCGATGACGAT
AAAAGAGCGCGCTAAGCCAGAAATCATCAAAGGTTCGCGTAAGCGTCGTATCGCTGCCGGTTGCGGTATGCAGGTGCAGG
ACGTGAACCGCCTTCTGAAGCAGTTCGACGACATGCAGCGCATGATGAAGAAAATGAAGAAAGGCGGAATGGCGAAGATG
ATGAGAAGCATGAAGGGTATGATGCCCCCAGGCTTCCCTGGTCGCTAATCGGCCTGGCTTGTTTGCCATTTTGGCACCGG
GATGTGCTCGTCATCCTCACGTACTGCGTGTACGCTCCGGTGACTGCGCGCACTCCGGCACCAAACTGGCTGCACCGCCG
ACGGCCTTTTACAGCAGAGTTAGCAACTGTTGATTGCAATTCCCGCAAAAATGAGTAAAATTTTCGGGCTTTTAATATGA
CACCGGACTCCGTTCCTCGATGGGGTCCGGTTGTTTTATTCACACAAGAGGATGTTATGGTAACTATTCGTTTAGCACGT
CACGGCGCTAAAAAGCGTCCGTTCTACCAGGTTGTTGTCGCTGACAGCCGTAATGCACGCAACGGTCGCTTCATCGAGCG
CGTTGGTTTCTTCAACCCAATCGCTAGCGAAAAAGAAGAAGGCACTCGCCTGGATCTGGATCGCATCGCTCACTGGGTTG
GCCAGGGCGCAACTATTTCTGATCGCGTTGCTGCGCTGATCAAAGAAGTAAACAAAGCAGCTTAATCTGTCACGGTGGTC
ATGATGAGCAAACAACTCACCGCGCAAGCACCTGTTGATCCCATCGTTTTGGGAAAAATGGGTTCGTCTTACGGTATTCG
TGGGTGGCTCAGAGTGTTTTCTTCCACCGAAGACGCCGAAAGCATTTTTGACTATCAGCCCTGGTTTATCCAGAAGGCGG
GTCAGTGGCAGCAAGTCCAGCTGGAAAGCTGGAAGCACCACAATCAGGACATGATCATCAAGCTGAAAGGCGTTGACGAT
CGTGATGCGGCGAACCTGCTGACGAATTGTGAAATTGTCGTGGATTCATCGCAGCTGCCTCAGCTTGAAGAGGGGGACTA
CTACTGGAAAGACCTGATGGGCTGCCAGGTAGTAACCACTGAAGGCTACGATCTCGGTAAAGTCGTCGATATGATGGAAA
CCGGATCTAATGACGTTCTCGTCATTAAGGCAAACCTGAAAGATGCGTTTGGTATCAAGGAACGTCTCGTACCGTTCCTC
GATGGGCAGGTTATCAAGAAAGTCGATCTCACTACTCGTTCAATCGAAGTAGATTGGGATCCTGGTTTTTAAACCACCGG
ATAAACGGTAAAAGACGGCGCTATGTGGATTGGCATAATTAGCCTGTTTCCTGAAATGTTCCGCGCAATTACCGATTACG
GGGTAACTGGCCGGGCAGTTAAAAATGGCCTGCTGAGCATCCAGAGTTGGAGTCCTCGCGACTTCACGCATGACCGGCAC
CGTACCGTGGACGATCGTCCTTACGGCGGCGGACCGGGGATGTTAATGATGGTGCAACCCTTGCGGGACGCCATTCATGC
AGCAAAAGCCGCGGCGGGTGAAGGCGCAAAGGTGATTTATCTGTCACCACAGGGACGCAAGCTTGATCAAGCGGGCGTCA
GCGAACTGGCAACGAATCAAAAATTGATTCTGGTGTGCGGTCGCTACGAAGGTATAGATGAGCGCGTGATCCAAACCGAA
ATTGACGAAGAATGGTCAATCGGCGATTACGTTCTCAGTGGTGGTGAGTTACCAGCAATGACGCTGATTGACTCCGTTTC
CCGGTTTATTCCGGGAGTACTGGGACATGAAGCCTCGGCAACGGAAGATTCCTTTGCTGAAGGATTGCTGGATTGCCCGC
ACTATACGCGGCCTGAGGTGTTAGAAGGGATGGAAGTTCCGCCAGTGTTACTGTCGGGCAACCATGCCGAGATACGTCGC
TGGCGTTTGAAACAGTCGCTGGGCCGTACCTGGCTTAGAAGACCTGAACTTCTGGAAAACCTGGCTCTGACTGAAGAGCA
AGCAAGGTTGCTGGCGGAGTTCAAAACGGAACACGCACAACAGCAACATAAACATGATGGGATGGCGTAAGCCCCCGAGA
TATCAGTTTACCCAGGATAAGAGATTAAATTATGAGCAACATTATTAAGCAACTTGAACAAGAGCAGATGAAGCAGGACG
TACCTTCCTTCCGTCCGGGTGATACCGTGGAAGTGAAAGTATGGGTTGTTGAAGGTTCCAAAAAACGTCTGCAGGCATTC
GAGGGCGTGGTTATCGCTATTCGTAACCGCGGTCTGCACTCTGCATTCACTGTTCGTAAAATTTCCAACGGCGAAGGCGT
TGAGCGTGTCTTCCAGACTCACTCTCCGGTAGTTGACAGCATTTCTGTCAAACGTCGTGGTGCTGTTCGTAAAGCTAAAC
TGTACTACCTGCGTGAGCGTACTGGTAAGGCTGCTCGTATCAAAGAGCGTCTTAACTAAGATTTCGCTTAAGCGACATCC
TGTTAAGAAGGGCTGGCCAATTGGCTGGCCCTTTTTTTATCTGTTTGCTGGTGTTTTAAGGGGTAGTAATCACCACTGCG
ACGCGGCGGTTCTCGGCGCGGCCCTGGGCGGTCTTGTTACTGGCTATGGGATATTTTTTTCCTAAACCCTGTGTGGTGAG
ATTGCTGCGCGGAATTTGTCCACCCATAGCCCATGCATCGGCCACGACATTCGCCCGTTTCAATGATAAGCCTTCGTTGT
AACTGTCTTCACCATAGTTATCGGTGTGTCCATCCATACGGGCATGTGTTAGCCCTGTCGAGGCCAATTTGGCTGCCATG
GTTTGGATCTGTTGCTGGCTTTCCGGGAGCAATTTGTAGTCATTTTTTGCGAACAGAATGGCATCTGATAAGCCCAGCGA
CCAGTCGCCGGCGGATTCAGTAAATCCATAAGATTGCATAGCGGCGACTTGCTCAGGAGTAAACTTTCCCTGAGGGGACT
GGCAGCCAGTCAGTATTAGTGAGGTGAAAATCAGGGGTGCTACCAGGTGCTTTATCATATCGATATATCCTTGTTATCTC
ACCAGCTTTTCGGCACGCTGGTGTTTGGCCTGATACATATTGTGATCGGCAAGCTCTTGTAATTTTTTCGCAGAGGCGTG
CTCAATGGTCATCGCGTAACCAATGCTTAATGTCATGGTGGTCTGATGGCCATTATGAAGATCAAACGGGAGATTAAAGA
TTTGTGTCAGTGCTGAGCATATCTGCTGCACTTCAGATTCCGACTGTACATCATAGAGCACCATAGCGAATTCATCGCCG
CCCAGGCGGTATGCTTTATGTCGCAGCCCGCCAAATTCAGCTAACCGTTTTGCGATTTCAATCAAGACTCTATCGCCCGT
CGCATGACCCCAGGTATCATTGATATATTTGAAATTATCGCCATCAAGAAATAGTAACGCCGACGTTTTTCGGGCATCGG
AATTGTTCATCAACGTATTGATGCCGCTACGAAACGCTGCGCGGTTAGCCAGCCCGGTTAATGGGTCATGTAGCGCGGTA
CGCAGAAGCTGCGCATTTTTGGCCTGTAAACGAAGCTGCCACTCTTCCATTTCATCCAGCAGACTGTTGAAGTCGAGAGC
GAAGCGGTGAAACTCAGCGATACGTTCTTCCGAAACTCGTCGGGAAAAATTGCGGTTGGAACGCACATCATGTACGACAT
CGGTGATATTTTTCAGCGCTTCTACCAGGCCATTGTGCAAATGGCGGGTGAGGGTAATTGCGATGCCTGATGCCAGCAGA
ATACAACCGGTCAGTACGGCGAGCGAAAACCAGATAAAATGGCTGATTGAACTGTCGCGAGCGGTTAAGCGTACTTCGCC
AATGGTTTCACCATTGTGACGAATCGGCTGAATGATGGGGGCGGGGAAGAGCCAGTGGCTTATGAAATTGCTGAAAGTAT
CGCCTGGATCCTTACGGGTGTAATGCCAGGACGCCAGAATATTTTGCTGCTTATCACGTACTTCTGCAGTTGAAAATTGC
CCTTGCTGGCCCAGCGCTGCCAGTGTTTCAGTTGCTGCAGGGCCATCGGCAAAAACGACAGCTGCTTCCAGACTGTAAGT
CATTGTTGCTGCTGTCAGTGCCAGGTTTTTTTGCGCGTACTGTTTCAGGGTCAGCACCGAGGTCACGGAAAGCAGCAACC
AGATCAGCATCATAGTGATAAATATGCTGGTCATACTGATGTTGCGTAATGCTCTTTTAAACGTGGGGCGCTTATTAAGA
GAATTATCGTTATCCATCATTTTTCTTCCGTGCGAGCATTAAGACATCCGGGTTGACCTTTACACCGCTACGCGATAAGG
CATCCAGGTTTACGGCAAATCTGACGTCATTATTGTGGATGATCAGACAAAAGGCGCTACCAATAATGCACTCGGTATTT
TGTTCGGCAATTAATAATAACGCCTTTGACGGATATTGTTCGGTTAATTCCATCTGGAATGTCGGTGACTCGTTGCCAAA
ATAAAAACCATTGCAGCCTGAAATCATCGCCTCTTGTTGAGTGTGAATGATGACAGGCAGATAAGGCAAAGATGTCGCGG
CATTCTCTTGTAGGGCGGTACTAAAACGTGAAGATGAAAAGATACATAACTTTGGTGGCCCTGATAGCGCAGGCCAGCGG
GTGTAACTGACAATACCGGAAACCATCATACGCACGTTTTTCGCAACGTCAGAAGGCTCCTGAGCGAGTATTGGTGCTCC
CGTCAGCAGGAGAATCAGAAGTAAGAACAGTCGGTGAGAAAAACGCATTCAGGGATCCCCACCATCTTCGCTCGAAATGC
ATCGATATTTTTTCAGAATGCTCATTAAAATATCATTTTTTCATGCGATCGTCATCAATGTGAGAAATAAAACACAATGA
GTAAAATCTTATGTTTAATTTATTTGTGGGGTTTTAATTAATTTAATCGTATTGTGCTGGCATTTTCATCAGCCCCTTTT
TGCCATACTTCATGCAGTTGGCTGGCATTTTCAACATTGTTGCAGCTGGCAGGAAAGCTTTTACCGGAAAGTCCCCGGGC
ATAAGTAAAATCGGTCTGGCAAGTTTTCTTTTGTCCTTCGGCATATCCTTTAAGGTATAGACCGCGATCCGCCTGTGAAT
CGCTAAATGCATCGTCATCTTTTATGGCGCTGCCCGATATCGCATCTTCCATACCAACATCATACCAGTCGGTGCTGGTC
AAGGTTGGCGCGTGAGTATAAGGATCAATCTGACATCCGCTAACCAGTAAAGCCAACAAGGGGGCGATAAACTTTTTCAT
CATTTCTTTCTCCTTTTTCAAAGCATAGCGGATTGTTTTCAAAGGGAGTGTAAATTTATCTATACAGAAGTAAGGGTTGA
AATCGCGACTAAATTGCCTGTGTAAATAAAAATGTACGAAATATGGATTGAAAACTTTACTTTATGTGTTATCGTTACGT
CATCCTCGCTGAGGATCAACTATCGCAAACGAGCATAAACAGGATCGCCATCATGCAAAAAGACGCGCTGAATAACGTAC
ATATTACCGACGAACAGGTTTTAATGACTCCGGAACAACTGAAGGCCGCTTTTCCATTGAGCCTGCAACAAGAAGCCCAG
ATTGCTGACTCGCGTAGAACCATTTCAGATATTATCGCCGGGCGCGATCCTCGTCTGCTGGTAGTATGTGGTCCTTGTTC
CATTCATGATCCGGAAACTGCTCTGGAATATGCTCGTCGATTTAAAGCCCTTGCCGCAGAGGTCAGCGATAGCCTCTATC
TGGTAATGCGCGTCTATTTTGAAAAACCCCGTACCACTGTCGGCTGGAAAGGGTTAATTAACGATCCCCATATGGATGGC
TCTTTTGATGTAGAAGCCGGGCTGCAGATCGCGCGTAAATTGCTGCTTGAGCTGGTGAATATGGGACTGCCACTGGCGAC
GGAAGCGTTAGATCCGAATAGCCCGCAATACCTGGGCGATCTGTTTAGCTGGTCAGCAATTGGTGCTCGTACAACGGAAT
CGCAAACTCACCGTGAAATGGCCTCCGGGCTTTCCATGCCGGTTGGTTTTAAAAACGGCACCGACGGCAGTCTGGCAACA
GCAATTAACGCTATGCGCGCCGCCGCCCAGCCGCACCGTTTTGTTGGCATTAACCAGGCAGGGCAGGTTGCGTTGCTACA
AACTCAGGGGAATCCGGACGGGCATGTCATCCTGCGCGGTGGTAAAGCGCCGAACTATAGCCCTGCGGATGTTGCGCAAT
GTGAAAAAGAGATGGAACAGGCGGGACTGCGCCCGTCTCTGATGGTAGATTGCAGCCACGGTAATTCCAATAAAGATTAT
CGCCGTCAGCCTGCGGTGGCAGAATCCGTGGTTGCTCAAATCAAAGATGGCAATCGCTCAATTATTGGTCTGATGATCGA
AAGTAATATCCACGAGGGCAATCAGTCTTCTGAGCAACCGCGCAGTGAAATGAAATACGGTGTATCCGTAACCGATGCCT
GCATTAGCTGGGAAATGACCGATGCCTTGCTGCGTGAAATTCATCAGGATCTGAACGGGCAGCTGACGGCTCGCGTGGCT
TAAGAGGTTTATTATGGTTGCTGAATTGACCGCATTACGCGATCAAATTGATGAAGTCGATAAAGCGCTGCTGAATTTAT
TAGCGAAGCGTCTGGAACTGGTTGCTGAAGTGGGCGAGGTGAAAAGCCGCTTTGGACTGCCTATTTATGTTCCGGAGCGC
GAGGCATCTATGTTGGCCTCGCGTCGTGCAGAGGCGGAAGCTCTGGGTGTACCGCCAGATCTGATTGAGGATGTTTTGCG
TCGGGTGATGCGTGAATCTTACTCCAGTGAAAACGACAAAGGATTTAAAACACTTTGTCCGTCACTGCGTCCGGTGGTTA
TCGTCGGCGGTGGCGGTCAGATGGGACGCCTGTTCGAGAAGATGCTGACACTATCGGGTTATCAGGTGCGGATTCTGGAG
CAACATGACTGGGATCGAGCGGCTGATATTGTTGCCGATGCCGGAATGGTGATTGTTAGTGTGCCAATCCACGTTACTGA
GCAAGTTATCGGCAAATTACCGCCTTTACCGAAAGATTGTATTCTGGTTGATCTGGCATCAGTGAAAAATGGACCATTAC
AGGCCATGCTGGCGGCGCACGATGGCCCGGTACTGGGGTTACACCCGATGTTCGGCCCGGACAGCGGTAGCCTGGCAAAG
CAAGTTGTGGTCTGGTGTGATGGACGTAAGCCGGAAGCATACCAATGGTTTCTGGAGCAAATTCAGGTCTGGGGCGCTCG
GCTGCATCGTATTAGCGCTGTCGAGCACGATCAGAATATGGCGTTTATTCAGGCTCTGCGCCACTTTGCTACTTTTGCTT
ATGGGCTGCATCTGGCAGAAGAAAATGTTCAGCTTGAGCAACTTCTGGCGCTCTCTTCGCCGATTTACCGCCTTGAGCTG
GCGATGGTCGGGCGACTGTTTGCTCAGGATCCGCAGCTTTATGCCGACATTATTATGTCGTCAGAGCGTAATCTGGCGTT
AATCAAACGTTACTATAAGCGTTTCGGCGAGGCGATTGAGTTGCTGGAGCAGGGCGATAAGCAGGCGTTTATTGACAGTT
TCCGCAAGGTGGAGCACTGGTTCGGCGATTACGCACAGCGTTTTCAGAGTGAAAGCCGCGTGTTATTGCGTCAGGCGAAT
GACAACCGCCAGTAATAATCCAGTGCCGGATGATTCACATCATCCGGCACCTTTTCATCAGGTTGGATCAACAGGCACTA
CGTTCTCACTTGGGTAACAGCCCAATACCTTCATTGAACGGGTAATTTCCCCTAACTCTTTCAATGCTTTTTGCATTTCC
GCTGATTCAAGATTGGCCTGAATATCCAGATAAAACATCTCTTCCCATGGATTACCGTGAATCGGGCGTGATTCCAGACG
GGTCATAATCAGATTGTGGTTGCGCAGCACCAGCAACGCTTCAACCAGCGCACCGGCTTGTTGCCCGGTCGCCATTAACA
ACGTCGTTTTCGCCGGAACCTGGTCAGACACGTTAATGGCTTTACGTGCCAACACCACAAATCGGGTGAAGTTTTGTTGC
TGATTCGCTTCAATACGCTCCAGTACCTGCAAACCGTACAAAGTGCCGCCAGCTTCGCTTCCCAACGCAGCAACATGCGG
TGATTTTGCCTGTGCAACCTTTTCCATTGCCGCAGACGTACTTTCGGTATATTCAATCTTCCAGTGAGGATAACGATTAA
GGAATTTGCTGCATTGCTGGAATGGCTGCGGATGGCTGTAGACCGTATTAATAGTGGATAAATCAGTCGTGCCGGAGACC
AACAAACAATGGTCGATAGTTAACGTCATCTCGCCAACAATCGACAAGCTGGTATGTTGCAGCAGATCGTAAACGTCGTT
TATGGCACCGGAGCTGGTATTTTCAATCGGTACGACGGCATAGTCGGCCTGGCCGGTTTCCACCTGATTAAAAATATCGG
CAAATTTGGCGCAGCCACTTTCAATGAATTGCTCAAAGTGACGGGCAGCATACTGGCGCGCCGCAAGATGGGAATAAGAA
CCTTTGGGGCCGAGAAAAGCGATGCGTGCTGAGTGCGGATTAATTTTATTGAGATGTTGCTGGAGCAAAGCCTGCTGAGT
TAATACGGAATCTTCAATGATGAGCTGGAACAGGCGAGTAATGTAATGGGCGTCCAGATGGTGCGCTTTACCGAGCGTAA
TTAATCTTTCCAGTAAATCGCGTTCACGATCAATATCTCGTACCGGGCGATGCGAGAGCAGTTTGGCTTTTCCTACCTCG
ACGGCCAATTCGCGCCGCTCTGCCAGTAATGCTAATAATTTTTCATCCAGCGCGCTGATTTTCTCTCGCAGCGCCAGTAA
CGGGTTTTCCGATGTCATAGTGTTGCCTTTTTGTTATCAATAAAAAAGGCCCCCCGATTTGGGAGGCCTTATTGTTCGTC
TTCGCATTCTGTTTCACACGACGAAACGCCTCCCATTCAGGGGAAGGTAAAAAAGAATGCGAAGAAAAACGGTGTGTGTT
TCATGTTTGTTTCCTTAAGTGACTTTAGTACAGTACCCGTACTGTTTTCACGCTGTCAACAAAAAACGCGCCCGAAGGCG
CGTTGGCGATACACTCAATATAAAGGACTACTCTTCTTCAACTTCTTCGACGAAGTTGGCGTCTTTCACCGATGTTGCGG
CACGACGTGCTTCGCCTTTGTGCTGCAGTTTATTGAGCTGCCGTTCCAGCTTGTTGATCAATTCGTTAATTGCAGTGTAC
ATATCTTCATGTTTACCACTGGCAACCAGAACGCCGTTAGGTGTATTGATTGTGGCGTCAGCAACAAACCCTTGTGGCTC
TTTGGACAGAATGATATGTGGATTAATCAGATGTGTTTGCCATTTTTCCAGTTTGGCGAGACGGTCTGCGACATGTTGGC
GGATGGCCGGAGTAATTTCCATTTGTTTGCTGGTAATGTTCATTGTCATAAATTTTACCTCTTGTCTTCCCGTCTTGGTG
AATTCAGCATACCGCTCCTGATGTCAAAATGTGTGATGGGAATCTCATAATTTTGTCACTTTTTGTCAACGAATCTTTTT
TGTGAGAAATCGCAGGAAGAGGTGTTTTTTTACTTGAGGAATATCTCAAAGCGAGCCATATTTGATGAGATCGATAGTGA
CTAAATCGCTTCAGTTTCACAACTAACAGAATAAAAAAAACGGCAGCTCAAGGGCTGCCGTTTTGTATTTCAGGTTTCTG
TTATGTATTGCTGCTGTTTGCGGCGATGATTTTCGCTACTTTTTCAGCTTGCGCATTCATCTGCATCTGACGGTATGCAT
TTTCCATCAGCGGCAGCGCATCACGCGTAGCCTGGGTATCCGGGTAGTCGCGCAACATTCCTTCTACGCGGTTAACGACG
GCAACCCATGCGCCACGTTCTGTATAGTACTCGGCCACGGAGTATTCATATTTCGCCAGACGATCTTTCAGGAATACCAG
ACGTTTGGTGGCATCGGTGGTGTACTGACTGTTTGGATAGCCGCGCACCAGTTTGGAAAAGTCACTAAACGCAGCTCGTG
CATGTTGAGGATCGCGATCGCTACGGTCAACGCCAAAGAACCCTTGCAGCGCACTGTCATCCAGCGCCATATTGGTCAGG
CCACGCATGTACATGACATAATCGATATTCGGATGGGTCGGGTTAAGGCGAATAAAACGATCGATGGCAGCCTGCGCTAA
CGGCAAATCGGCGTTTTTATAGTAGGCGTAGATGAGATCCAGCTGCACCTGCTGCGAATACGGACCAAACGGATAGCGAT
TATCTAACGCTTCCAGTTGCGTTATTGCCTGTCTCCAGTTACCGTCCTGCAGCTTTTGTTGTGCAGTCGCGTAAATTTCA
TTTGGCGGATTATCAGGTACTTCTTCCTTTGACCCCGAGCAACCCGCCAAAAACAGGCTTAGTGTGGCGGCTGCCACCAG
ATATTTCATGCGCGTCATGACGTTTTGACTTTCCTCAAAATGTAATACGGGAGATTCTCTGTTCCTGCTCCCGGTTAAGA
CCAGCTACAATAGCACACTATATTAAACGGCAAAGCCGTAAAACCCCAACGATAAACGAAGAAGCAGTATATATGGCACA
ACGAGTACAGCTCACTGCAACGGTGTCCGAAAACCAACTCGGTCAACGCTTAGATCAGGCTTTGGCCGAAATGTTCCCGG
ATTATTCACGTTCGCGAATAAAAGAATGGATCCTCGACCAGCGCGTGCTGGTAAACGGCAAAGTTTGTGATAAGCCGAAA
GAAAAAGTATTGGGTGGCGAGCTGGTTGCCATCAATGCTGAGATTGAAGAAGAAGCGCGTTTTGAACCGCAGGATATCCC
GCTGGATATCGTCTATGAAGATGAAGATATCATCGTCATTAATAAACCGCGCGACCTGGTGGTACATCCTGGCGCGGGTA
ACCCGGATGGCACGGTACTGAATGCGTTGCTTCATTACTATCCGCCCATTGCCGATGTACCACGTGCGGGCATCGTCCAT
CGTCTGGATAAAGACACCACTGGCCTGATGGTTGTGGCAAAAACCGTTCCGGCTCAGACGCGTTTAGTCGAATCTTTGCA
ACGGCGTGAAATTACTCGTGAGTATGAAGCGGTGGCGATTGGTCATATGACCGCTGGCGGTACAGTAGATGAACCCATCA
GCCGCCACCCGACCAAACGTACTCACATGGCGGTGCATCCGATGGGCAAACCGGCGGTGACTCACTATCGCATCATGGAA
CACTTCCGTGTGCACACGCGTCTGCGGTTGCGTCTGGAAACTGGACGTACGCACCAGATCCGCGTGCATATGGCCCATAT
CACTCATCCGCTGGTGGGCGATCCGGTTTATGGTGGCCGTCCGCGTCCGCCAAAAGGTGCTTCGGAAGCATTTATCTCCA
TGCTGCGTAAGTTTGACCGCCAGGCGCTTCATGCAACCATGCTGCGTCTTTATCACCCGATCTCCGGCATCGAAATGGAA
TGGCATGCGCCTATTCCACAAGATATGGTGGAGCTGATTGAGGTGATGCGCGCCGATTTCGAAGAGCATAAGGATGAAGT
GGACTGGTTATGAGTAAGCTGATTGTCCCGCAGTGGCCGCTACCAAAAGGTGTTGCGGCCTGTAGCTCTTCTCGTATCGG
CGGCGTGAGCTTGCCCCCGTATGACTCGCTCAACCTCGGTGCCCATTGTGGCGATAACCCGGATCACGTTGAGGAGAATC
GCAAGCGACTTTTTGCTGCGGGCAATTTGCCTTCTAAACCGGTCTGGCTTGAGCAGGTACACGGCAAAGATGTGCTTAAG
CTTACTGGCGAACCTTATGCCTCAAAACGAGCAGATGCCTCTTATAGCAATACGCCCGGCACGGTTTGCGCAGTGATGAC
TGCCGACTGCCTCCCTGTGCTGTTTTGCAATCGAGCGGGAACGGAAGTCGCCGCCGCTCATGCTGGCTGGCGTGGACTGT
GCGCAGGCGTGCTGGAAGAGACGGTTTCCTGTTTTGCTGATAATCCGGAAAATATTCTCGCCTGGTTAGGGCCGGCAATT
GGTCCACGCGCGTTCGAAGTGGGGGTGGAGGTTCGCGAGGCGTTTATGGCAGTAGACGCTAAAGCAAGTGCAGCTTTCAT
TCAGCATGGTGATAAGTATCTGGCGGATATTTATCAGCTTGCCCGGCAGCGTCTGGCGAACGTGGGTGTTGAGCAAATTT
TCGGCGGCGACCGTTGTACATATACGGAAAATGAGACTTTCTTCTCTTATCGTCGCGACAAGACCACCGGTCGTATGGCA
AGTTTCATTTGGCTGATATAACCTAAAGAATCAAGACGATCCGGTACGCGTGATTTTCTTTTCACATTAATCTGGTCAAT
AACCTTGAATAATTGAGGGATGACCTCATTTAATCTCCAGTAGCAACTTTGATCCGTTATGGGAGGAGTTATGCGTCTGG
ATCGTCTTACTAATAAATTCCAGCTTGCTCTTGCCGATGCCCAATCACTTGCACTCGGGCACGACAACCAATTTATCGAA
CCACTTCATTTAATGAGCGCCCTGCTGAATCAGGAAGGGGGTTCGGTTAGTCCTTTATTAACATCCGCTGGCATAAATGC
TGGCCAGTTGCGCACAGATATCAATCAGGCATTAAATCGTTTACCGCAGGTTGAAGGTACTGGTGGTGATGTCCAGCCAT
CACAGGATCTGGTGCGCGTTCTTAATCTTTGCGACAAGCTGGCGCAAAAACGTGGTGATAACTTTATCTCGTCAGAACTG
TTCGTTCTGGCGGCACTTGAGTCTCGCGGCACGCTGGCCGACATCCTGAAAGCAGCAGGGGCGACCACCGCCAACATTAC
TCAAGCGATTGAACAAATGCGTGGAGGTGAAAGCGTGAACGATCAAGGTGCTGAAGACCAACGTCAGGCTTTGAAAAAAT
ATACCATCGACCTTACCGAACGAGCCGAACAGGGCAAACTCGATCCGGTGATTGGTCGTGATGAAGAAATTCGCCGTACC
ATTCAGGTGCTGCAACGTCGTACTAAAAATAACCCGGTACTGATTGGTGAACCCGGCGTCGGTAAAACTGCCATCGTTGA
AGGTCTGGCGCAGCGTATTATCAACGGCGAAGTGCCGGAAGGATTGAAAGGCCGCCGCGTACTGGCGCTGGATATGGGCG
CGCTGGTGGCTGGGGCGAAATATCGCGGTGAGTTTGAAGAACGTTTAAAAGGCGTGCTTAACGATCTTGCCAAACAGGAA
GGCAACGTCATCCTGTTTATCGACGAATTACATACCATGGTCGGCGCGGGTAAAGCCGATGGCGCAATGGACGCCGGAAA
CATGCTGAAACCGGCGCTGGCGCGTGGTGAATTGCACTGCGTAGGTGCCACGACGCTTGACGAATATCGCCAGTACATCG
AAAAAGATGCTGCGCTGGAACGTCGTTTCCAGAAAGTGTTTGTTGCCGAGCCTTCTGTTGAAGATACCATTGCGATTCTG
CGTGGCCTGAAAGAACGTTACGAATTGCACCACCATGTGCAAATTACTGACCCGGCAATTGTTGCAGCGGCGACGTTGTC
TCATCGCTACATTGCTGACCGTCAGCTGCCGGATAAAGCCATCGACCTGATCGATGAAGCAGCATCCAGCATTCGTATGC
AGATTGACTCAAAACCAGAAGAACTCGACCGACTCGATCGTCGTATCATCCAGCTCAAACTGGAACAACAGGCGTTAATG
AAAGAGTCTGATGAAGCCAGTAAAAAACGCCTGGATATGCTCAACGAAGAACTGAGCGACAAAGAACGTCAGTACTCCGA
GTTAGAAGAAGAGTGGAAAGCAGAGAAGGCATCGCTTTCTGGTACGCAGACCATTAAAGCGGAACTGGAACAGGCGAAAA
TCGCTATTGAACAGGCTCGCCGTGTGGGGGACCTGGCGCGGATGTCTGAACTGCAATACGGCAAAATCCCGGAACTGGAA
AAGCAACTGGAAGCCGCAACGCAGCTCGAAGGCAAAACTATGCGTCTGTTGCGTAATAAAGTGACCGACGCCGAAATTGC
TGAAGTGCTGGCGCGTTGGACGGGGATTCCGGTTTCTCGCATGATGGAAAGCGAGCGCGAAAAACTGCTGCGTATGGAGC
AAGAACTGCACCATCGCGTCATTGGTCAGAACGAAGCGGTTGATGCGGTATCTAACGCTATTCGCCGTAGCCGTGCGGGG
TTGGCGGATCCAAATCGCCCGATTGGTTCATTCCTGTTCCTCGGCCCAACGGGTGTGGGGAAAACTGAGCTTTGTAAGGC
GCTGGCGAACTTTATGTTTGATAGCGACGAGGCGATGGTCCGTATCGATATGTCCGAGTTTATGGAGAAACACTCGGTGT
CTCGTCTGGTTGGTGCGCCTCCGGGATATGTCGGTTATGAAGAAGGTGGCTACCTGACCGAAGCTGTGCGTCGTCGTCCG
TATTCCGTCATCCTGCTGGATGAAGTGGAAAAAGCGCATCCGGATGTCTTCAACATTCTGTTGCAGGTACTGGATGATGG
TCGTCTGACTGACGGGCAGGGGAGAACGGTCGACTTCCGTAATACGGTTGTCATTATGACCTCTAACCTCGGTTCCGATT
TGATTCAGGAACGCTTCGGTGAACTGGATTATGCGCACATGAAAGAGCTGGTGCTCGGTGTGGTAAGCCATAACTTCCGT
CCGGAATTCATTAACCGTATTGATGAAGTGGTGGTCTTCCATCCGCTGGGTGAACAGCACATTGCCTCGATTGCGCAGAT
TCAGTTGAAACGTCTGTACAAACGTCTGGAAGAACGTGGTTATGAAATCCACATTTCTGACGAGGCGCTGAAACTGCTGA
GCGAGAACGGTTACGATCCAGTCTATGGTGCACGTCCTTTGAAACGTGCTATCCAGCAGCAGATCGAAAACCCGCTGGCA
CAGCAAATACTGTCTGGTGAATTGGTTCCGGGTAAAGTGATTCGCCTGGAAGTTAATGAAGACCGGATTGTCGCCGTCCA
GTAAATGATAAAACGAGCCCTTCGGGGCTCGTTTTTGTCTATAAGTTAGACGGAAAAGACTATATTTAAGATGCTTTGCC
TGAAAAATGAGCGAACGATAAAGTTTTTATATTTTTCGCTTGTCAGGCCGGAATAACTCCCTATAATGCGCCACCACTGA
CACGGAACAACGGCAAACACGCCGCCGGGTCAGCGGGGTTCTCCTGAGAATTCCGGCAGAGAAAGCAAAAATAAATGCTT
GACTCTGTAGCGGGAAAGCGTATTATGCACACCCCGCGCCGCTGAGAAAAAGCGAAGCGGCACTGCTCTTTAACAATTTA
TCAGACAATCTGTGTGGGCACTCGAAGATACGGATTCTTAACGTCGCAAGACGAAAAATGAATACCAAGTCTCAAGAGTG
AACACGTAATTCATTACGAAGTTTAATTCTTTGAGCATCAAACTTTTAAATTGAAGAGTTTGATCATGGCTCAGATTGAA
CGCTGGCGGCAGGCCTAACACATGCAAGTCGAACGGTAACAGGAAGAAGCTTGCTTCTTTGCTGACGAGTGGCGGACGGG
TGAGTAATGTCTGGGAAACTGCCTGATGGAGGGGGATAACTACTGGAAACGGTAGCTAATACCGCATAACGTCGCAAGAC
CAAAGAGGGGGACCTTCGGGCCTCTTGCCATCGGATGTGCCCAGATGGGATTAGCTAGTAGGTGGGGTAACGGCTCACCT
AGGCGACGATCCCTAGCTGGTCTGAGAGGATGACCAGCCACACTGGAACTGAGACACGGTCCAGACTCCTACGGGAGGCA
GCAGTGGGGAATATTGCACAATGGGCGCAAGCCTGATGCAGCCATGCCGCGTGTATGAAGAAGGCCTTCGGGTTGTAAAG
TACTTTCAGCGGGGAGGAAGGGAGTAAAGTTAATACCTTTGCTCATTGACGTTACCCGCAGAAGAAGCACCGGCTAACTC
CGTGCCAGCAGCCGCGGTAATACGGAGGGTGCAAGCGTTAATCGGAATTACTGGGCGTAAAGCGCACGCAGGCGGTTTGT
TAAGTCAGATGTGAAATCCCCGGGCTCAACCTGGGAACTGCATCTGATACTGGCAAGCTTGAGTCTCGTAGAGGGGGGTA
GAATTCCAGGTGTAGCGGTGAAATGCGTAGAGATCTGGAGGAATACCGGTGGCGAAGGCGGCCCCCTGGACGAAGACTGA
CGCTCAGGTGCGAAAGCGTGGGGAGCAAACAGGATTAGATACCCTGGTAGTCCACGCCGTAAACGATGTCGACTTGGAGG
TTGTGCCCTTGAGGCGTGGCTTCCGGAGCTAACGCGTTAAGTCGACCGCCTGGGGAGTACGGCCGCAAGGTTAAAACTCA
AATGAATTGACGGGGGCCCGCACAAGCGGTGGAGCATGTGGTTTAATTCGATGCAACGCGAAGAACCTTACCTGGTCTTG
ACATCCACGGAAGTTTTCAGAGATGAGAATGTGCCTTCGGGAACCGTGAGACAGGTGCTGCATGGCTGTCGTCAGCTCGT
GTTGTGAAATGTTGGGTTAAGTCCCGCAACGAGCGCAACCCTTATCCTTTGTTGCCAGCGGTCCGGCCGGGAACTCAAAG
GAGACTGCCAGTGATAAACTGGAGGAAGGTGGGGATGACGTCAAGTCATCATGGCCCTTACGACCAGGGCTACACACGTG
CTACAATGGCGCATACAAAGAGAAGCGACCTCGCGAGAGCAAGCGGACCTCATAAAGTGCGTCGTAGTCCGGATTGGAGT
CTGCAACTCGACTCCATGAAGTCGGAATCGCTAGTAATCGTGGATCAGAATGCCACGGTGAATACGTTCCCGGGCCTTGT
ACACACCGCCCGTCACACCATGGGAGTGGGTTGCAAAAGAAGTAGGTAGCTTAACCTTCGGGAGGGCGCTTACCACTTTG
TGATTCATGACTGGGGTGAAGTCGTAACAAGGTAACCGTAGGGGAACCTGCGGTTGGATCACCTCCTTACCTTAAAGAAG
CGTACTTTGCAGTGCTCACACAGATTGTCTGATGAAAAGTAAATAGCAAGGCGTTTACGCGTTGGGAGTGAGGCTGAAGA
GAATAAGGCCGTTCGCTTTCTATTAATGAAAGCTCACCCTACACGAAAATATCACGCAACGCGTGATAAGCAATTTTCGT
GTCCCCTTCGTCTAGAGGCCCAGGACACCGCCCTTTCACGGCGGTAACAGGGGTTCGAATCCCCTAGGGGACGCCACTTG
CTGGTTTGTGAGTGAAAGTCGCCGACCCCAATATCTCAAAACAGACTGTTAAGTCTTGTTTGAGATATTTGCTCTTTAAA
AATCTGGATCAAGCTGAAAATTGAAACACTGAACAACGAAAGTTGTTCGTGAGTCTCTCAAATTTTCGCAACTCTGAAGT
GAAACATCTTCGGGTTGTGAGGTTAAGCGACTAAGCGTACACGGTGGATGCCCTGGCAGTCAGAGGCGATGAAGGACGTG
CTAATCTGCGATAAGCGTCGGTAAGGTGATATGAACCGTTATAACCGGCGATTTCCGAATGGGGAAACCCAGTGTGATTC
GTCACACTATCATTAACTGAATCCATAGGTTAATGAGGCGAACCGGGGGAACTGAAACATCTAAGTACCCCGAGGAAAAG
AAATCAACCGAGATTCCCCCAGTAGCGGCGAGCGAACGGGGAGCAGCCCAGAGCCTGAATCAGTGTGTGTGTTAGTGGAA
GCGTCTGGAAAGGCGCGCGATACAGGGTGACAGCCCCGTACACAAAAATGCACATGCTGTGAGCTCGATGAGTAGGGCGG
GACACGTGGTATCCTGTCTGAATATGGGGGGACCATCCTCCAAGGCTAAATACTCCTGACTGACCGATAGTGAACCAGTA
CCGTGAGGGAAAGGCGAAAAGAACCCCGGCGAGGGGAGTGAAAAAGAACCTGAAACCGTGTACGTACAAGCAGTGGGAGC
ACGCTTAGGCGTGTGACTGCGTACCTTTTGTATAATGGGTCAGCGACTTATATTCTGTAGCAAGGTTAACCGAATAGGGG
AGCCGAAGGGAAACCGAGTCTTAACTGGGCGTTAAGTTGCAGGGTATAGACCCGAAACCCGGTGATCTAGCCATGGGCAG
GTTGAAGGTTGGGTAACACTAACTGGAGGACCGAACCGACTAATGTTGAAAAATTAGCGGATGACTTGTGGCTGGGGGTG
AAAGGCCAATCAAACCGGGAGATAGCTGGTTCTCCCCGAAAGCTATTTAGGTAGCGCCTCGTGAATTCATCTCCGGGGGT
AGAGCACTGTTTCGGCAAGGGGGGCATCCCGACTTACCAACCCGATGCAAACTGCGAATACCGGAGAATGTTATCACGGG
AGACACACGGCGGGTGCTAACGTCCGTCGTGAAGAGGGAAACAACCCAGACCGCCAGCTAAGGTCCCAAAGTCATGGTTA
AGTGGGAAACGATGTGGGAAGGCCCAGACAGCCAGGATGTTGGCTTAGAAGCAGCCATCATTTAAAGAAAGCGTAATAGC
TCACTGGTCGAGTCGGCCTGCGCGGAAGATGTAACGGGGCTAAACCATGCACCGAAGCTGCGGCAGCGACGCTGATGCGT
TGTTGGGTAGGGGAGCGTTCTGTAAGCCTGTGAAGGTGTGCTGTGAGGCATGCTGGAGGTATCAGAAGTGCGAATGCTGA
CATAAGTAACGATAAAGCGGGTGAAAAGCCCGCTCGCCGGAAGACCAAGGGTTCCTGTCCAACGTTAATCGGGGCAGGGT
GAGTCGACCCCTAAGGCGAGGCCGAAAGGCGTAGTCGATGGGAAACAGGTTAATATTCCTGTACTTGGTGTTACTGCGAA
GGGGGGACGGAGAAGGCTATGTTGGCCGGGCGACGGTTGTCCCGGTTTAAGCGTGTAGGCTGGTTTTCCAGGCAAATCCG
GAAAACTAAGGCTGAGGCGTGATGACGAGGCACTACGGTGCTGAAGCAACAAATGCCCTGCTTCCAGGAAAAGCCTCTAA
GCATCAGGTAACATCAAATCGTACCCCAAACCGACACAGGTGGTCAGGTAGAGAATACCAAGGCGCTTGAGAGAACTCGG
GTGAAGGAACTAGGCAAAATGGTGCCGTAACTTCGGGAGAAGGCACGCTGATATGTAGGTGAAGTCCCTCGCGGATGGAG
CTGAAATCAGTCGAAGATACCAGCTGGCTGCAACTGTTTATTAAAAACACAGCACTGTGCAAACACGAAAGTGGACGTAT
ACGGTGTGACGCCTGCCCGGTGCCGGAAGGTTAATTGATGGGGTTAGCGCAAGCGAAGCTCTTGATCGAAGCCCCGGTAA
ACGGCGGCCGTAACTATAACGGTCCTAAGGTAGCGAAATTCCTTGTCGGGTAAGTTCCGACCTGCACGAATGGCGTAATG
ATGGCCAGGCTGTCTCCACCCGAGACTCAGTGAAATTGAACTCGCTGTGAAGATGCAGTGTACCCGCGGCAAGACGGAAA
GACCCCGTGAACCTTTACTATAGCTTGACACTGAACATTGAGCCTTGATGTGTAGGATAGGTGGGAGGCTTTGAAGTGTG
GACGCCAGTCTGCATGGAGCCGACCTTGAAATACCACCCTTTAATGTTTGATGTTCTAACGTTGACCCGTAATCCGGGTT
GCGGACAGTGTCTGGTGGGTAGTTTGACTGGGGCGGTCTCCTCCTAAAGAGTAACGGAGGAGCACGAAGGTTGGCTAATC
CTGGTCGGACATCAGGAGGTTAGTGCAATGGCATAAGCCAGCTTGACTGCGAGCGTGACGGCGCGAGCAGGTGCGAAAGC
AGGTCATAGTGATCCGGTGGTTCTGAATGGAAGGGCCATCGCTCAACGGATAAAAGGTACTCCGGGGATAACAGGCTGAT
ACCGCCCAAGAGTTCATATCGACGGCGGTGTTTGGCACCTCGATGTCGGCTCATCACATCCTGGGGCTGAAGTAGGTCCC
AAGGGTATGGCTGTTCGCCATTTAAAGTGGTACGCGAGCTGGGTTTAGAACGTCGTGAGACAGTTCGGTCCCTATCTGCC
GTGGGCGCTGGAGAACTGAGGGGGGCTGCTCCTAGTACGAGAGGACCGGAGTGGACGCATCACTGGTGTTCGGGTTGTCA
TGCCAATGGCACTGCCCGGTAGCTAAATGCGGAAGAGATAAGTGCTGAAAGCATCTAAGCACGAAACTTGCCCCGAGATG
AGTTCTCCCTGACCCTTTAAGGGGCCTGAAGGAACGTTGAAGACGACGACGTTGATAGGCCGGGTGTGTAAGCGCAGCGA
TGCGTTGAGCTAACCGGTACTAATGAACCGTGAGGCTTAACCTTACAACGCCGAAGCTGTTTTGGCGGATGAGAGAAAGA
TTTTCAGCCTGATACAGATTAAATCAGAACGCAGAAGCGGTCTGATAAAACAGAATTTGCCTGGCGGCCGTAGCGCGGTG
GTCCCACCTGACCCCATGCCGAACTCAGAAGTGAAACGCCGTAGCGCCGATGGTAGTGTGGGGTCTCCCCATGCGAGAGT
AGGGAACTGCCAGGCATCAAATTAAGCGAAAGGCCATCCGTCAGGATGGCCTTTTTGCGTTGGTGAAAAAAATGCCTGAT
GCGACGCTGCGCGTCTTATACTCCCACATATGCCAGATTCAGCAGCGAATACGGCTTCCCCAACTTGCCCACCTCCATAC
GTGTTCTCCTCACCAGAAATTTATCCTTAAGCTCCTCAATAACCATTTTCCTGCTAACTAAATTCATGGTTAAGGTTGCA
TAATGATACGCAACAAATGTATAACATTTTCTTTACCAAAAGAAATAAACAAAAGCGACCGACAAAAGCATCGGATTACG
GCAGGAGACATAATGGCATGGCTGAAAGTACTGTAACGGCAGACAGCAAACTGACAAGTAGTGATACACGTCGCCGCATT
TGGGCGATTGTGGGGGCCTCTTCAGGTAATCTGGTCGAGTGGTTCGATTTCTATGTCTACTCGTTCTGTTCACTCTACTT
CGCCCACATTTTCTTCCCTTCCGGGAACACGACGACTCAACTACTACAAACAGCAGGTGTTTTTGCTGCGGGATTCCTGA
TGCGCCCAATAGGCGGTTGGCTATTTGGCCGCATAGCCGATAAACATGGTCGCAAAAAATCGATGCTGTTATCGGTGTGT
ATGATGTGTTTCGGATCGCTGGTTATCGCCTGCCTCCCAGGTTATGAAACTATAGGTACGTGGGCTCCGGCATTATTGCT
TCTCGCTCGTTTATTTCAGGGATTATCCGTTGGCGGAGAATATGGCACCAGCGCCACCTATATGAGTGAAGTTGCCGTTG
AAGGGCGCAAAGGTTTTTACGCATCATTTCAGTATGTGACGTTGATCGGCGGACAACTGCTAGCCCTACTGGTTGTCGTG
GTTTTACAACACACCATGGAAGACGCTGCACTCAGAGAGTGGGGATGGCGTATTCCTTTCGCGTTAGGAGCTGTGTTAGC
TGTTGTGGCGTTGTGGTTACGTCGTCAATTAGATGAAACTTCGCAACAAGAAACGCGCGCTTTAAAAGAAGCTGGATCTC
TGAAAGGATTATGGCGCAATCGCCGTGCATTCATCATGGTTCTCGGTTTTACCGCTGCGGGCTCCCTTTGTTTCTATACC
TTCACCACTTATATGCAGAAGTATCTGGTAAATACTGCGGGAATGCATGCCAACGTGGCGAGTGGCATTATGACTGCCGC
ATTGTTTGTATTCATGCTTATTCAACCACTCATTGGCGCGCTGTCGGATAAGATTGGTCGCCGTACCTCAATGTTATGTT
TCGGTTCGCTGGCAGCCATTTTTACCGTTCCTATTCTCTCAGCATTGCAAAACGTTTCCTCGCCTTATGCCGCTTTTGGT
CTGGTGATGTGTGCCCTGCTGATAGTGAGTTTTTATACATCAATCAGTGGAATACTGAAGGCTGAGATGTTCCCGGCACA
GGTTCGCGCATTAGGCGTTGGCCTGTCATATGCGGTCGCTAATGCTATATTTGGTGGTTCGGCGGAGTACGTAGCGTTGT
CGCTGAAATCAATAGGAATGGAAACAGCCTTCTTCTGGTATGTGACCTTGATGGCCGTGGTGGCGTTTCTGGTTTCTTTG
ATGCTACATCGCAAAGGGAAGGGGATGCGTCTTTAGTGACGGGTCAGTTGCCAGACGGTATAGCCGGTGCTTGCACCGGC
GACATCCCAGGCCAAATCCTTCCAGCTCCAGCCGCTCCCTTCGGGGCGGCTATCCCAAAGCTCTTTTGACGCCCCCAAAC
TGACAGAGAACATCAATCCAAACATGGCACTGCGATCCCGGCTCATCCCCTGATGCTGTGAATATTCATTTCCGGCGGCG
GAAAGCATCGCCGAGGCGATAAAGTGTTGAGCTTTATCCTGCCCGCTCCAGCTATCGTTAGCCATATGGCTGCATCCAGA
AAGTAACAATAGCGAACAGACAAAAAGAATACGCAAAACGTGGCCTCCAAAAAACAAACCCCGTACAGGACGGGGTTGTG
ATTACAGGATGCGGCTAATTAATCGGTCGATGCGGATACGGCGCAAACGGCGGATGAGTTTACGAACCTTCACCGGATAA
TCGGCAATACTTTGCAGATCGCGATAGTGCTTAACGATGGTGGTATGCTCGCGGATCAGCTCCAGTTCTTTCTCTCGCTG
CGGCGCAAGCTCCAGTTGTGGATCGTGGATCAAAATGGCGTTTTCCAGATCCAGACGCCAGGCGCGCGGGTTCAGGTTAT
TACCGGTGATCAACATCCACTTATCATCAACCCACATCCCTTTTAGGTGATAGGTGTTGTCGTCATCTTTCCATAACCGA
ACCACTAGCTGGTCAGTATTGACGTAATACTGCAAACGGCTCAGGAAACGACGCAGATTGATCTCATAGAGATAAGGCAA
TGCGCCAATTATCTTGAAAGGTTCATCTTCCGGAATGTAGAAGTCGTTCGCGGTTTTATCACCAACAATAATTTCGACCT
TTTTCCCTTCGCGCAGCAACTGGATAATATTGCGCACAAGGATTGCTGGCAGGTTGAAGTATGGCGTACAGATGGTTAGT
TTCTGCTCGGCACAAGGCATAAGATGGAAAATGGTCTTGTTCAACAGACTCGATTTCCCCAGCCCCACTAGCGGCGTTAC
GGAAAGCTGATCGTTGTCGGCATCGCCCTGGAAATGATAAGCGGCATCACGCAGCTCCTGGCGGAACAGACGAATATCGT
TCTTGATTTCCGGGCTTTTTGGCCGATTAACATCATCCAGACGATTAACGCCGCGGCCATTCATAATATTCTGTGTAACC
CATTCAAACATAATGTCTGACATCTTACGGTTACGGATAAGATGATAACGGTCGTAGCGATATTTATCGTGCTGATGCAG
GTAAACATCGTTCAGGCTGGCACCGCTATAAAGTACGCTATCGTCGATGATAAAGCCTTTAAAGTGCAGAACACCAAGGG
CTTCACGGGTATTGATTGGAACGCCATAAACCGGAACATCTACGCCCGGATTTTCCTGCGCCATGCGGCAGTACCAGTCA
GCGTTAGTGTTAGATGCCGCAGCGCCAATGCGTCCACGTTGTGCACGATGCCAGTCGACCAGCACCCGCACATCCAGTTC
CGGACGCTGCCTTTTAGCTTCATACAACGCGTTCAGAATGCCTTTGCCACCGTCATCCTGTTCGAGATACAGGGCGACAA
TGCAAATGCGCTGCTTCGCGCTGGCTATTTTTTCCAGCAGCGTCTCCCGGAAGTCGGCGGGAGCGTAAAAGAAATCGACA
TCATCAACTGATTGAGAAATCTTGGGTAGTTGGGCAAGGTGTTGTTGATGTTTATTACGCTTAAATTTTGACAACATCAC
AGTGCATTTCTTCTCTGTTCATTGAAGGGTCCTCTGTGCAATGCAGACGACATAAGCGGGCAATAATAACACCAGTCCCG
ATTAAGTGGTCAACATTTCCAGTACCTTACTCATGATTCCTCGCGTTGGGCAAGATTTAGCGTAAGCCCAACGATCCCCT
CTTCGAGCTGGATATCAACGTTAAACCCGAGCTTGCGGGCTAGCGCCACCATGCCACGATTGTTTGGCATCGTAATACCA
TTCAGACGTTGTAGTCCGTGATCTCGCGTATAGGTAATCAACTTTTCCATTAAGCGTCGACCTAAGCCTAACCCTTTGAG
ATCCGAGCGAACCAGCACAGCAAATTCGGCATCGATGTTATCAGGATCGGAAATCGCACGCGTGACGCCGAGGATCTCTT
CCGTTTGATCAATACGTCGTACCGCTACAAACGCCATTTCCCGATCGTAGTCGATCTGTGTCATGTTGGCTAAATCTTCA
TGGGTAAATTCGTTGATCTCGCTAAAGTAGCGGTAATAAAGATCTTCTTTGGTGACTCGCGAAATGAATTGCTGAAGTTG
TGGCTCATCTTCTGGCAAAATCGGGCGGAACAAGCAGCGTTCACCGTTTTTCAATTCTACCCATTCTTCCAGCTGATGCG
GATAAGGGCGCACTGCCAGCCGACTCTCGTTATCGCCTTCAAACGGCGAGATATCCAGCGTGACATCCAGCGCGGTAAAT
TCACTGCCAGAAGCCAGCAAAGGATGAATATCCAGACGCTGAATTTCCGGGCAATCGACAATCAAGTTGGAAACCTGCAC
CAGAAGCTGGCTCAAGCCTGCAACATCCAATGGGCGTAGCGCACTGCGTGCACGAATCTTTTTACTTTTGATCCCCTGAA
TAACCAGATAGCGGGCCAGGTTCATGTTCAGCGGCGGTAACGCGACGACGGCTTGATCTTCAGGACGCCACTCCACACCG
CCTTCGCCCAGCATGATCAACGGCCCGAAAACCGGATCGTGCTCAACCACAACCCGCAACTCCTGAGCACCAGCACGGTT
AGCCATACTTTGCACCAACAGGCCGTGGACCCGTGCCTGCGGCCAGGCCATTTTTACGCGATCGAAAATGGCGTTTGCCG
CTTGCTGGACTTCATTGGCTGTACGCAGGTAGAGCATGACGCCCTGAACTTCCGATTTATGTGGAATATCCGGCGAACGC
AATTTCAGCGCCACCGGATAACCAATCTGTTCGGCAATATGCACCGCTTCGGTGCTATCGCTGGCAATCCAGGTGGGGAG
CGTGTTCATGCCATATGCTTGCAGGATAGGCTGAACTTCATGGGTATCGAGTGACGTTGCTCCTTCGGCAATCGCCTGTT
GCAACAGAAGATGCGCTTCTGCGGTATTGGAGGTCAGATTGCTGGGCAACGCCGGCGTTTCGCGTAGTTGCTTCTGATTA
CGCCGGTACTCCACCATATGCATAAAAGCAGTGATGGTTCCTTCCGGGGTACGGTAGGTCGGCAGCCCGGCTTCGCTGAA
TAATCGTCGTGCCTCTTGCGAGGAATGTTCGCCACACCAGTTCGTCAGCAGAGAAACATACTTGCTGCGGGGATGATGCT
TTACCGCTTCAATTAATACTTGCGCGCTTTCTGTTGCGGGAGCAGCGGCGCTGGGCGAATGAATAACCATCAGCGCATCA
AAATCCTGGCTGTGGAGCAGAATGTCCAGCGTTTTAATATAGTGCTCACTGCTGGCGTCATCGCGCAGATCGAGCGGGTT
AGAGATTGCCACATGTCCTGGCAGTGCATCGCGCAGTTTCTGGCAGGTTTCTTCGCTTAGTGTTGCCAGCTTGCCATTGC
GTGACCATAAGGCATCAAGCGCCAGCGCGGCAGGCGCAGCACCGTTGCTGATAATCATCAACCGGTCGCCACGCAGCGGG
CGCATATGGCTAAGGGTTTCCACCGCCGAAAACAGTTCGTGGGTGTCCTGTACCCGCAACAAACCGGCACGCTGAATAGC
CGCATCCCACGCCGGATCCATTCCTGCCGTGGTGTTCAACAGACGTTGAGCCGCCGGGCTACGTCCGCTTTTAATCACCA
GAATCGGTTTGTTGCGAGAGGCACTACGGGCCGCCGAAACAAAGCGTCGCGCGTCGCTTAACTGTTCGAGATAGAGCAGG
ATGGCGCTGGTTTTACTGTCGCGTGCCAGATAGTCAAGCAATTCATCAACGTCGATATCCAGGCTGTCGCCGAGCGCAAT
AAAGTAGGAAAAGCCCATCTTACGCTGTTGCGCCCAGTCGAGGATGGTGTTGGAGACGGCAGCCGATTGCGAAATAAACG
CCAGCTTGCCGCGTTTAATCGGCACAGGCGAAAAGCTGGCATTCAGACCTTGCCAGGGAGCCAGTAAACCCAGACTGTTT
GGTCCAAGCAGGCGCATGTTATGGCGCAGGGCGCAGGCGCGGAGATCTTCGTGTTGCGATGCCGGGGCGGAAAGAATAAT
GCAGGTTTTACAGCCTTTCTCGCCGAGCTCTTCCAGAAGAGCAAGATTACGGCTGGCATTGGTACATAAAACCGCAAGGT
CGGGTGTAAAGGGCAAGCTGGCAATATCCGGCCAGGCCAACACACCCAACACCGCTTTCCAGGCTGGCGTCACCGGGAGT
ACCGGTCCGTTAAAGCCTCCCGCCAGCAGGTTACGCATCATCAGGTAACCTGCGCGATTGGGTTTCATCGACGCGCCAAT
TACCGCTATCGATTTTGGTCGCAGTAGTGCTTCCAGTCCTCGCTGACTCATACCGGTCTCCCGCAGAAGTGACCGAATGA
TTTTAAACGCTTTCTAACTGTTCTGCTGTGATGCTACCCAGATGTTGCGTTTTTCCTGCCAGATAGCGTGTTTTAAAGCG
GGTAAAATGCTCGCCTAACCCTGCTGCCGCCCCGGTATCGCTGGCCATATCTAACAGTGCGATGGCTACCTCGGCAGTAC
AATATTGGCCTGCAGCCTGGGCTTCACGCAGGCGATAGGCAGAAAGCCGGGAAAGATCGACGGAAATGACGGGAAGATTA
TCCAGATACGGACTTTTACGAAACATCTTGCGAGCTTCCGGCCAGGTACCATCGAGCATGATAAACAGCGGTGGCTTACC
GGCAGGTGGTGTGAAGATCACTTCCCGTTGCTCATCAGCATACGAAGCGGGAAAGACCACCATTGGCTGATAGTCCGGGT
TTTGCACCAACTCCAGCAAATCCTGCGAGGGTTCGGTACGCGACCATTGAAACGCAACGGTATCAGGCAAAATATCAGCA
ATCAGACGCCCGGTATTACTGGGCTTCATTGGCTCGGTGTCGAACATCAGCAAACAGAAGCGACTTTTTGCTTGTGCTGG
GGTAATTGTCGAACAGAGACATAATTTCTCTGGCAAAAGACAGCGTTGGCAGCGACGAACGCGATTACCGCGGGCAAGAA
AAGGACGTGTTGCGCGCGCAATACGCTCGGCGCGTAACTGGAGAACACCGTTTTCGGTCATAAGAGAGCGTCGAAAAAAC
GCCATTGTCGCAGAGGAGAAAACGGGGCACAAGATGCGCCCCGGTAAGATTAAAGAGATTCGTTCAGCCAGCTATCGAAC
GGCGCTTTCGGTACTGCGCCATTAAGCATGTCGACAACCTGACCGTTTTTGAAAATCATGATCGTCGGTATACTACGAAT
TCCAAAGCGACTGCTCAATTCACGTTCAGCTTCGGTATTCACTTTCACAAAGCGCACTTTACCGCTACGCTCTTGCGCGA
CATCTTCAAAAATTGGTGCGAAATTACGGCAGGGGCCGCACCACGGTGCCCAGAAGTCGATCACCACAGGTAGATCATCC
TTCAGCAATTTGTCGAGTGTTTCACCGGTCGCATTAATCACCTCTCCGTCAAACAAGTCGTGACCGCAGCGTCCGCATTT
TGCCGCATCTTCGATCCGATCGTCGGGAATGCGATTGATGGCCTGACAATGGGTACAAACGGTATTCATAACTAACCTCG
GGATGAGTAAGGAGACTTATCGGCAACGACGCCGGTATGTTTCTAATATGTTACATATTATCGGGGACATTGTTCCAGAC
AACAATCTGTTTTATTCAATAGGTATGATAGTCGCAGGCTTTGGTACGAAATCATGGCGAACCGCGCGGACTTCGGGTAA
TCTGCGCGCTTCGCGCAGCGCTGGTGGAGAAAAGCATGAACGATGAAATGAAAGGTAAAAGCGGCAAGGTCAAAGTGATG
TATGTCCGCAGTGATGATGATTCTGATAAACGTACCCACAACCCGCGTACCGGGAAAGGGGGCGGGCGTCCAGGAAAATC
TCGTGCTGACGGTGGCCGTCGCCCCGCCCGCGATGACAAACAGAGTCAGCCCCGTGACCGCAAGTGGGAAGATTCGCCGT
GGCGCACGGTTTCCCGCGCGCCGGGTGATGAGACGCCGGAAAAGGCCGATCACGGTGGCATCAGTGGTAAAAGTTTTATT
GATCCGGAAGTGTTGCGTCGTCAGCGTGCGGAAGAAACCCGCGTCTACGGCGAAAATGCATGTCAGGCACTTTTCCAGAG
CCGTCCGGAAGCGATTGTTCGCGCCTGGTTTATCCAGAGTGTAACGCCGCGTTTTAAAGAAGCCTTGCGCTGGATGGCAG
CAAACCGCAAAGCGTACCATGTGGTGGATGAAGCGGAATTGACAAAAGCGTCAGGCACGGAACATCACGGCGGCGTTTGC
TTCTTGATCAAAAAGCGTAACGGTACAACCGTGCAGCAGTGGGTAAGCCAGGCAGGCGCGCAGGATTGCGTTCTGGCACT
GGAAAACGAATCTAACCCGCATAACCTGGGTGGCATGATGCGCAGCTGCGCGCACTTCGGCGTGAAAGGTGTCGTGGTGC
AGGATGCGGCACTGCTGGAGTCGGGGGCGGCTATCCGTACCGCAGAAGGCGGCGCAGAGCACGTTCAGCCGATTACTGGC
GACAACATTGTTAACGTGCTGGATGATTTCCGTCAGGCAGGTTACACCGTAGTGACCACTTCCAGCGAGCAGGGTAAACC
GCTGTTCAAAACTAGTCTGCCAGCGAAAATGGTACTGGTGCTGGGTCAGGAATATGAAGGGTTACCGGATGCCGCACGCG
ATCCGAACGATCTGCGCGTGAAGATTGACGGTACGGGCAACGTTGCCGGGCTGAATATCTCTGTCGCAACCGGCGTTTTG
CTTGGTGAATGGTGGCGTCAGAATAAAGCCTGATAAATCAGCCGGGTGGCAACTCTGCCATCCGGCATTTCCCCGCAAAT
TTACTCACTCTCTGCCGGTAATACTGGCATCCAGTCAATCGGCGTCTCGCCACGTTGTTCCAGCCACTGATTTGCCAGCA
CAAAATGGTTGCAGCCAAAGAATCCACGATGCGCCGAAAGCGGCGACGGATGCGGTGCTTTCAGTACATGATGGCGTTGC
TTATCTATAATCGCCCCTTTCTTTTGCGCATGTGATCCCCACAACAAAAACACCACGCCTTCGCGGTGCTGGTTAATCAG
GCTGATGACTTTATCAGTAAACGTCTCCCAACCGAGGCTGGCGTGGGAATGCGCCTGACCTGCGCGAACCGTCAACACAG
TATTGAGCAGCAGAACGCCCTGACGCGCCCAGCTTTCGAGATAGCCATGATTAGGGCGGGTGAAGCCCGGAATAGTATTT
TCCAGCTCTTTATACATATTCAATAATGACGGAGGAATGGCAATGCCGGGACGAACGGAAAATGCCAGACCATGCGCCTG
TCCCGGTCCGTGATAAGGATCCTGGCCGAGAATCACCACTTTAACGTCACCCAACTCGGTAAAGCGGAACGCGTTAAAGA
CATCTTTTTGTGGTGGATAGATAGTGACGCCGGACTGCCGCTCGCTGGCGACGGTCTGAAGGGTATTAAGAAAATAAGGT
TGTTGCTTCTCTTCAGCCAGCACGTCATGCCAGGTTAATTCGTTAGCCATCTCGCTCTCCTGCGAATCTTCAATCCGCCT
AGCTTAACTGCTTCTTTCTACAGAACAAAATCATGCTCATTTTTTAGACTTAAACGAGTGCAAAAAAATGTAAATTGGTA
AAATTTCACACCCGCATAAGTTGATGTAAAACAATAAAATCCATTTACGACCACAATCGATGTGTGGTTTTTATTGATTT
AAATCAAAGAATCAAGGGTGGTTGAGGAGTATATATACACTCAAGCAACAATGGTTTTACCAATTGGCCGCGACAGGCTG
AACAAATCAAATAATTTTGCCGGGGAGGCATCACATGATTACAGGTATCCAGATTACTAAAGCCGCTAACGACGATCTGC
TGAACTCTTTCTGGCTGCTGGACAGCGAAAAAGGCGAAGCACGTTGCATCGTTGCAAAAGCAGGTTATGCAGAAGATGAA
GTGGTTGCAGTAAGCAAACTGGGTGACATTGAATACCGTGAAGTTCCAGTAGAAGTGAAACCAGAAGTTCGCGTTGAAGG
TGGTCAACACCTGAACGTTAACGTTCTGCGTCGTGAAACTCTGGAAGATGCAGTTAAGCATCCGGAAAAATATCCGCAGC
TGACCATCCGTGTATCCGGTTATGCAGTTCGCTTTAACTCTCTGACTCCGGAACAGCAGCGCGACGTTATCGCTCGTACC
TTTACTGAAAGCCTGTAAGGCTTAAGTAGCAAGTTACTAAGCGGAAGAGGGCGACCTCTTCCGCTTTTTTTCGTTAATAG
AAAATGCGTACCGCGCAATAGACCAGCAACAGGGCAAGCACGATATTTAACTGGCGACCATACTGGCGAAACAATCGCTG
AAACAGATGCCCCGCCAGCGCCCAGCACACATTGCCAAACGTCCCAATCATCGCCAGCAAAACGCTGACGCCAACTACCC
AGCTTAGCGCCTGTGTTTGCGGCAGAACAAACGTCGACAGTGCCGTAACACCGTACAAAATGATTTTGACGTTCACAAAC
TGCAAAGCAAAGCTGGCCCAAAAGCTGATTGGTTTTGCCTGAAGTCCGTCTTCCTTTGTTGGGCTGGTGGCGATTTTCCA
CGCCAGCCAGACAATATATGCCGCCCCCGCCCAACTCAAAAGGTGTACCGCTGCCGGGTCAATCACTGCCAGTGAAAATG
AAATGCCCGCACACAGTAACATCACAATCAAAAATCCCAGACTCATCCCTGCCAGCACGCGGGTACTTTGACGAAATCCA
TGCGACGTAGCAGAGCTAAGGGCGAGAATATTGTTCGGTCCTGGCGTCATAGCGGTAATCAGGGTGTAAGTCCAAAAAGC
ACTTAAAAGGGTCGGTGTCACTTGTTATCTCCTCTGTTTTGGTAGACAGTACCCGACACGGAACATTTAAAAAAATGAAT
GTTTTTATATTCTAGATTCGATATTTTCGATAGGTTTGGGGTTATGGATCTGCGCCGTTTTATTACGCTTAAAACCGTGG
TGGAAGAGGGTTCCTTTTTGCGAGCTTCGCAAAAATTGTGCTGTACACAATCGACGGTGACTTTTCATATTCAGCAGCTT
GAGCAGGAGTTTTCAGTCCAGTTATTTGAGAAAATTGGCCGACGGATGTGCCTTACCCGCGAAGGAAAAAAGTTGCTGCC
GCACATTTATGAACTTACCCGAGTGATGGATACGCTTCGTGAGGCTGCCAAAAAGGAGTCAGATCCGGACGGGGAACTAC
GCGTTGTTTCGGGCGAAACGTTGCTCTCTTACCGAATGCCGCAGGTGTTGCAGCGTTTTCGGCAACGCGCACCAAAAGTG
CGTTTATCGTTGCAGTCGCTGAACTGTTACGTGATCCGTGATGCGCTACTGAATGATGAGGCCGATGTCGGCGTCTTTTA
TCGCGTAGGGAATGATGATGCCCTGAACCGACGAGAGTTGGGTGAACAATCGCTGGTGCTGGTGGCTTCACCGCAAATTG
CAGATGTCGATTTTACTGAGCCGGGAAGACATAACGCCAGTAGCTTTATTATCAACGAACCGCAATGTGTCTTCCGGCAG
ATATTTGAGAGCACGCTGCGTCAGCGGCGGATCACGGTGGAAAACACCATTGAGCTGTTAAGCATTGAAAGTATCAAACG
TTGTGTCGCGGCGAATATCGGTGTCAGTTACTTGCCCCGCTTTGCGGTGGAAAAAGAGCTTGAGAGCGGAGAATTAATTG
AATTGCCTTTTGGCGAACAGTCGCAGACCATTACGGCCATGTGCGCACACCATGCTGGAAAAGCGGTTAGCCCGGCGATG
CACACTTTTATTCAGTGTGTTGAAGAGAGTTTTGTGGCTGGATAAAAATAATGTCGGGATTAAACCCGGCATTTAACTTG
TCGACAAAGTGCGCTTTATTCATGCCGGATGCGGCGTGAACGCCTTATCCGGCCTACAAGATCGTGCAAATTCAATATAT
TGCATGAGCCACGTAGGCCTGATAAGCGTAGCGCATCAGGCAGTTTTGCGTTTGCCAGCACTTTTAATACCAGGCTTAAA
CCCGGCATTGAGATTACTCTTCTGTCGTTTGCGGTGGCACGCCCGTTCCGCTTGGTTTACGGCGCTTACCAATATTTTTG
GTGTCGCGATGGCGTTTTTTCACACGCGGTTTCTCTTTCTCTTTAGCTTTTTTCTTCTCGGCGCGTTTTGCCAGTACTTT
CTTCGATGGCTTGCCGGTCTGCTTCTCGCTTGGCGCACGCGTTTTCGGGCGTAACTCATCAATAACGCGAGCTTTAATCG
GCTCTTCAATGTAACGGCCAACCTTGCCCAGCAGCAAATGGTCATGGGCTTCCACCAGCGAAATTGCGGTGCCTTTACGA
CCGGCGCGCGCGGTACGTCCGATACGGTGCAAATAAGTATCGCCACTGCGCGGCATATCGAAGTTAAAGACGTGGCTGAC
GTCAGGAATGTCGATACCGCGCGCGGCAACATCGGTTGCAACCAGTACGTTTACGCGACCTTCGGTCAAACGCTTGATCG
CTTCGTTACGCTTGCCTTGTACCATCTCACCTTCGAGATAGCAGTTGTTGATGCCCGCTTCGCGCAGCCAGTTTGCCAGC
TCATGCACACGTTCACGCTTACGCACAAACACAATTGAGCGGGTCGCTTCCGGCTGTTTTAACAGATGCACCAGCAATGC
GGTTTTATGTTCCAGGTCATCGGCGCGGTAATACCACTGATGAATTTTTTTGCGCTCACGGGTGGACGGATTGGCAGAAA
CCTCCACCGGATCTTCCAGCAGACGCTCGGCAAAGTCCTGAATCGCATCGCCTTCCAGCGTTGCCGAAAAGAGCAGGGTC
TGTTTACGCCAGCGCGTTTCGCCAGCAATATGTTCGATATCCTGAGCGAAGCCCATATCCAGCATACGGTCTGCTTCGTC
GAGGATCAGCGTTTCAACCGCGCGGCAATCGAAGTTCTCTTCTTTTATGTATTGCAGCAGACGTCCGGTCGTGGCGACCA
CGATGTCCTGATTTTCGCTGAACACTTCCGCGTGGTTCATATAGGCTACGCCGCCGGTGATGGTGGCGATATCCAGATGC
GTATGTTTCGCCAGTTCGCGGGCATGATCGGCCACCTGCATCGCCAGCTCGCGAGTTGGGGTGAGGATCAAAATACGCGG
CGGACCGGATTTCTTACGCGGGAAATCGAGCAGGTGCTGCAACGCTGGCAGCAGATACGCCGCCGTTTTACCGGTGCCTG
TCGGCGCAGAACCGAGTACATCACGGCCATCGAGCGCAGGCGGAATGGCGGCAGCCTGAATGGCGGTCGGGCGAGTGAAA
CCTTTATCCTGGAGGGCTTCCAGCAGGCTTTCGTCGAGTTCAAGTTCGGAAAAAGTCGTTACAGTCATGTTCTACCTCTG
TGTGGGGCGCTGATTATAGACGTTACGGCTGCAATCTTCATCTGTTTGTATGGATATCGCTTCTCGGGTATTGTTCTCAC
CCGGTGCTATCGCCGTTTTTCCTGCAAGGTTTTATTTTCATGTCACAGTCTACATCCGTGCTTCGTCGTAATGGATTTAC
TTTTAAACAGTTTTTTGTTGCTCACGATCGCTGTGCGATGAAAGTGGGAACGGATGGCATTTTGCTGGGCGCATGGGCAC
CGGTGGCTGGGGTGAAACGTTGCCTTGATATCGGCGCGGGTAGCGGGTTGCTGGCACTGATGCTGGCGCAGCGAACCAGT
GACAGCGTAATAATTGATGCCGTTGAGCTGGAAAGTGAAGCTGCCGCGCAGGCGCAGGAAAATATCAACCAGTCCCCGTG
GGCAGAGCGGATTAACGTCCATACGGCGGATATTCAGCAGTGGATCACACAGCAGACAGTACGCTTCGATTTAATCATCA
GTAACCCACCTTACTATCAGCAGGGAGTAGAGTGCGCGACACCTCAACGGGAACAGGCTCGCTATACCACTACGCTTGAT
CACCCATCGCTGCTGACCTGTGCGGCGGAGTGCATTACCGAAGAGGGATTTTTCTGCGTGGTGCTGCCAGAGCAGATTGG
TAATGGTTTTACTGAACTGGCATTAAGCATGGGCTGGCATTTACGTTTGCGGACGGATGTGGCGGAAAACGAAGCGCGAC
TGCCGCATCGGGTGCTGCTGGCATTCTCCCCGCAGGCGGGAGAATGCTTTAGCGATCGCTTAGTCATTCGTGGGCCAGAC
CAGAACTATTCCGAAGCGTATACGGCGCTGACCCAGGCTTTTTATCTGTTTATGTAATGATTGCCGGGGGAAAGGATCGA
TGGACCGGAATGCGTGAGCAGTTCCGGGTAATCCAGCGTAAAATGCAGCCCCCGGCTTTCTTTGCGCATCATCGCGCAGC
GAACAATCAACTCGGCAACCTGTACCAGATTACGCAGCTCCAGCAAATTATTTGAGACGCGGAAATGGGCGTAATATTCG
TCTATTTCTTGTTGGAGCATGGTTATCCGCCGCAGGGCGCGTTCCAGGCGCTTCGTTGTGCGCACAATGCCAACGTAATC
CCACATAAACAGCCGTAGCTCGTGCCAGTTATGCTGAATTACTACCCGTTCGTCAGGGTTCTCAACGCGGCTTTCATCCC
ACGGCGGTAACGTACTGACGCCGTGGGCATCAGGCATACGTCTGGTGATATCTTCTGCCGCCGACCAGCCATAGACCAGA
CACTCCAGCAATGAATTCGAGGCCATGCGGTTAGCGCCGTGTAAGCCGGTATAACTCACCTCGCCAATGGCATACAAGCC
CTCGACGTCCGTACGCCCATGATCATCAACCATTACACCACCGCAGGTATAATGTGCAGCAGGCACAATCGGTACCGGTT
CTTGTGTGAGATCAATCCCCAGCCCGAGCAATTTTTCATAAATCATCGGGAAATGCTGGCGAATAAAATCGGCGGGCTTA
TGGCTGATGTCGAGGAACATACAATCTGCGCCGAGGCGTTTCATTTCATGGTCAATGGCGCGGGCGACAATATCGCGCGG
GGCCAGTTCGCCGCGCTCATCAAAATCGGGCATAAAACGCGTGCCATCCGGGCGCTTGAGATAAGCGCCTTCGCCGCGCA
GTGCTTCCGTTAACAGGAAATTGCGTGCCTGTGGGTGATACAGTGCGGTAGGGTGGAACTGATTAAATTCGAGATTGGCA
ACCCGACAGCCTGCGCGCCACGCCATAGCAATGCCATCGCCAGAAGAAATATCCGGATTGGTGGTGTACTGATAAACCTT
CGACGCACCGCCGGTTGCCAGTACCACTGCTTTTGCGTGGCAGGTTTCCACCGTTTCTTTATTTCGGTTCCATACCCACG
CGCCAACAACCCGTCGCGTGCCCGGGAGGCCAATTTTGTCAGAAACAATCAGATCAACTGCGTTGCTGCGCTCCAGCACA
CGAATATTCGGATGGTTCTGCGCCTTGCTCACCAGCGTGGATTGTACTTCTCTACCGGTGGCGTCGGCGGCATGAAGAAT
ACGACGGTGACTATGTCCACCTTCACGGGTCAGATGGTAGCTTTCTTCGCCATTCGGTTGAACGTGGGTATCAAACAAAA
CCCCTTGGTCAATTAACCATTGCACACAGGATCGTGCATTGCTGGCGACAAATTCAACTGCATGGCGATCGCAAATACCA
GCCCCGGCAATCAATGTGTCTTCCACATGCGAGTCAATGCTGTCAGTTTCATCAAACACGGCGGCAATACCGCCCTGGGC
ATAAAATGTTGAACCTTCCGTTACCGGGCCTTTACTTAGAACGATGACCTGATGCTGGTCAGCCAGGCGTAGCGCCAGTG
AAAGTCCGGCTGCGCCGCTACCGATAATCAACACGTCACATGAATGTTCTGGGAGAGTATTCATTTTCTTTGTTTAATTT
ACTAAACACCGTTTGGTCAGCATAGCATCATGTTGTGCGAATAAACACCTGCTATTTTAATATTTGTTACAGTGGCTAAA
CACGCTGACGCAGGGCGGCGAGAAAAAGAGAAGTTACTGGCTGGTGGAGGATTAGGTGGTGAAATAAAAAGGCCGTTGGG
TTACTCTTCAGGCAGTTAAATGGGCATTTCTACACAGATAATGCGATGTTCAGATTCTGTAGACTTATAATGATAGATAA
TGATCCGTCTACAGCATGACAAACAAAAACAGATGCGTTACGGAACTTTACAAAAACGAGACACTCTAACCCTTTGCTTG
CTCAAATTGCAGCTAATGGAGTGGCGTTTCGATAGCGCGTGGAAATTTGGTTTGGGGAGACTTTACCTCGGATGAGCGAG
CAGTTAACGGACCAGGTCCTGGTTGAACGGGTCCAGAAGGGAGATCAGAAAGCCTTTAACCTACTGGTAGTGCGCTATCA
GCATAAAGTGGCGAGTCTGGTTTCCCGCTATGTGCCGTCGGGTGATGTTCCCGATGTGGTACAAGAAGCTTTTATTAAAG
CCTATCGTGCGCTGGATTCGTTCCGGGGAGATAGCGCTTTTTATACATGGCTGTATCGGATTGCTGTAAATACAGCGAAA
AATTACCTGGTTGCTCAGGGGCGTCGTCCACCTTCCAGTGATGTGGATGCCATTGAAGCTGAAAACTTCGAAAGTGGCGG
CGCGTTGAAAGAAATTTCGAACCCTGAGAACTTAATGTTGTCAGAAGAACTGAGACAGATAGTTTTCCGAACTATTGAGT
CCCTCCCGGAAGATTTGCGCATGGCAATAACCTTGCGGGAGCTGGATGGCCTGAGCTATGAAGAGATAGCCGCTATCATG
GATTGTCCGGTAGGTACGGTGCGTTCACGTATCTTCCGAGCGAGGGAAGCTATTGATAACAAAGTTCAACCGCTTATCAG
GCGTTGACGATAGCGGGATACTGGATAAGGGTATTAGGCATGCAGAAAGAACAACTTTCCGCTTTAATGGATGGCGAAAC
GCTGGATAGTGAGCTGCTTAACGAACTGGCTCATAACCCAGAAATGCAGAAAACCTGGGAAAGCTATCACTTAATCCGTG
ACTCAATGCGGGGTGATACTCCCGAGGTGCTCCATTTCGATATCTCTTCACGCGTGATGGCCGCCATTGAAGAAGAGCCA
GTACGTCAACCGGCGACATTGATCCCGGAAGCCCAGCCTGCGCCGCATCAATGGCAGAAAATGCCATTCTGGCAGAAAGT
ACGTCCGTGGGCGGCACAGCTTACCCAAATGGGCGTAGCAGCATGCGTATCGCTTGCAGTTATCGTTGGCGTCCAGCACT
ATAATGGACAATCTGAAACGTCCCAGCAGCCCGAAACGCCGGTATTTAATACACTGCCGATGATGGGTAAAGCCAGCCCG
GTAAGCCTGGGAGTACCTTCTGAAGCGACCGCAAACAATGGTCAACAGCAGCAGGTACAGGAGCAGCGTCGTCGCATTAA
TGCAATGTTGCAGGATTACGAACTGCAACGCCGACTCCACTCTGAACAGCTTCAGTTTGAGCAGGCGCAAACCCAGCAAG
CCGCTGTACAGGTGCCAGGAATTCAAACTTTAGGAACGCAATCGCAGTAATGAAGCAACTTTGGTTTGCCATGTCATTAG
TGACAGGTAGCCTGTTATTCTCTGCTAACGCCTCGGCCACTCCCGCGTCCGGGGCGTTATTACAGCAGATGAACCTGGCC
AGTCAGTCACTGAATTACGAGCTGTCATTCATCAGCATCAATAAACAGGGTGTTGAGTCTCTGCGTTATCGACATGCACG
CCTCGATAACCGTCCTCTTGCACAATTGTTGCAAATGGATGGCCCGCGCCGGGAAGTGGTACAGCGTGGCAATGAAATCA
GCTATTTTGAACCGGGACTTGAACCGTTCACGCTTAATGGCGATTACATTGTTGATTCTCTGCCATCGCTCATCTATACC
GATTTCAAACGCCTTTCTCCTTACTACGACTTTATCTCCGTCGGGCGCACGCGTATTGCTGATCGTCTTTGCGAAGTCAT
TCGCGTGGTTGCCCGAGATGGTACACGCTACAGCTCCATCGTGTGGATGGACATCGAATCGAAATTACCGATGAGGGTTG
ATCTCCTTGATCGCGATGGTGAAACGCTGGAACAATTTCGCGTGATTGCTTTTAACGTCAATCAGGATATCAGTAGCAGT
ATGCAGACGCTGGCGAAGGCAAATTTGCCGCCGTTGCTTTCTGTTCCTGTAGGTGAAAAAGCTAAATTCAGCTGGACGCC
AACCTGGTTGCCACAGGGTTTTAGCGAAGTTTCCAGTAGTCGACGTCCGCTACCGACGATGGACAACATGCCTATCGAAT
CACGTCTCTATTCCGACGGATTATTCAGCTTCTCGGTAAACGTTAACCGCGCTACGCCATCGAGCACCGATCAGATGTTG
CGCACCGGACGCAGAACCGTCAGTACAAGCGTACGTGATAACGCCGAAATCACCATTGTCGGTGAACTGCCGCCGCAAAC
GGCGAAACGCATTGCCGAGAATATTAAGTTCGGGGCAGCGCAATGATCAAAGAGTGGGCTACCGTCGTCTCCTGGCAAAA
CGGGCAGGCGCTGGTCAGTTGTGATGTTAAAGTTTCATGCAGCAGCTGCGCTTCACGCGCCGGTTGCGGTAGCCGCGTGT
TAAATAAACTTGGCCCGCAAACCACGCATACCATTGTCGTACCCTGTGATGAGCCGTTAGTGCCGGGGCAAAAAGTGGAA
TTGGGGATCGCCGAAGGCAGCCTGCTTAGCTCCGCATTACTGGTTTATATGTCGCCGCTGGTGGGATTATTCCTCATCGC
TTCGCTATTTCAGCTACTCTTTGCTTCTGACGTCGCAGCATTATGTGGTGCGGTCCTCGGCGGTATTGGCGGGTTCCTGA
TTGCGCGCGGCTACTCGCGTAAGTTTGCTGCCCGGGCAGAATGGCAACCGATCATCTTAAGCGTGGCATTGCCGCCTGGC
CTTGTGCGATTTGAAACATCTTCGGAAGACGCGAGCCAGTGATTTCACTGGCTTTGTTGCATTTTGCATAACAAATGCGA
GGACGTTTCCAGATACCACAATCCATACGGTATGAACATTTCCTCGCCTCAATGTTGTAGTGTAGAATGCGGCGTTTCTA
TTAATACAGACGTTAAGCTCAGAACAGCGACTTCTAAAAGCCTGGTTAACCGGGCATTAAGGCACAATAATCATACTTTA
TGAAGAATATACGTAACTTTTCGATCATAGCTCACATTGACCACGGTAAATCGACGCTGTCTGACCGTATTATCCAGATC
TGCGGTGGCCTGTCTGACCGTGAAATGGAGGCGCAGGTTCTCGATTCCATGGATCTTGAGCGTGAGCGTGGCATAACCAT
CAAAGCGCAAAGCGTGACGCTGGACTACAAAGCGTCTGACGGCGAAACCTATCAGCTGAACTTTATCGACACCCCGGGCC
ACGTTGACTTCTCCTATGAAGTTTCCCGTTCGCTGGCTGCCTGTGAAGGTGCATTGCTGGTGGTCGACGCCGGGCAGGGC
GTAGAAGCGCAAACCCTGGCAAACTGCTACACCGCCATGGAAATGGATCTCGAAGTGGTGCCGGTACTGAACAAGATTGA
CCTGCCGGCAGCCGATCCTGAACGCGTGGCGGAAGAAATTGAAGATATCGTCGGCATCGACGCCACCGACGCGGTGCGCT
GTTCAGCGAAAACCGGCGTTGGCGTGCAGGACGTTCTCGAACGTCTGGTGCGCGACATTCCGCCGCCGGAAGGCGATCCG
GAAGGCCCGTTGCAGGCACTAATTATCGACTCATGGTTCGACAACTACCTGGGCGTTGTTTCACTTATCCGTATTAAAAA
CGGCACCCTGCGTAAGGGCGACAAAGTGAAAGTCATGAGTACCGGGCAGACCTATAACGCCGACCGTCTGGGCATCTTCA
CGCCGAAACAGGTTGACCGCACTGAACTGAAATGTGGCGAAGTAGGCTGGCTGGTATGTGCGATTAAAGATATCCACGGC
GCTCCAGTCGGCGATACCTTAACGCTGGCGCGTAATCCGGCAGAAAAGGCGCTGCCTGGCTTTAAGAAAGTCAAACCGCA
GGTATACGCCGGTCTGTTCCCGGTAAGTTCCGACGACTATGAAGCCTTCCGTGACGCGCTGGGTAAACTCAGCCTGAACG
ATGCTTCACTGTTCTATGAGCCGGAAAGCTCCAGCGCGCTGGGCTTTGGTTTCCGCTGCGGCTTCCTCGGCCTGCTGCAC
ATGGAGATCATCCAGGAACGTCTGGAACGTGAATACGATCTGGATCTGATCACCACTGCGCCGACCGTAGTGTATGAAGT
TGAAACCACGTCAAGAGAAGTTATTTACGTCGACAGTCCATCCAAGCTGCCAGCGGTAAATAACATCTACGAACTGCGCG
AGCCGATTGCCGAATGTCACATGCTGCTGCCGCAGGCATATCTCGGCAACGTTATTACGCTGTGCGTAGAAAAACGCGGC
GTGCAGACCAATATGGTTTACCACGGTAATCAGGTGGCGCTGACGTACGAGATCCCGATGGCGGAAGTGGTGCTCGACTT
CTTCGATCGCCTGAAATCTACCTCGCGTGGTTATGCGTCTCTGGATTACAACTTCAAACGCTTCCAGGCGTCCGACATGG
TACGTGTAGACGTATTAATCAACGGTGAACGTGTTGATGCGTTGGCGCTGATCACCCACCGTGATAATTCGCAAAACCGC
GGTCGCGAGTTGGTGGAGAAGATGAAAGATCTGATCCCACGCCAGCAGTTTGATATCGCCATTCAGGCAGCGATTGGTAC
GCACATTATTGCGCGATCCACCGTGAAACAGCTACGTAAAAACGTACTGGCTAAATGTTATGGCGGCGATATCAGCCGTA
AGAAAAAGCTGCTGCAGAAGCAGAAAGAAGGTAAGAAACGCATGAAGCAGATCGGTAACGTCGAGCTGCCGCAGGAAGCG
TTCCTCGCCATTCTGCACGTTGGCAAAGACAACAAATAACCCTTAGGAGTTGGCATGGCGAATATGTTTGCCCTGATTCT
GGTGATTGCCACACTGGTGACGGGCATTTTATGGTGCGTGGATAAATTCTTTTTCGCACCTAAACGGCGGGAACGTCAGG
CAGCGGCGCAGGCGGCTGCCGGTGACTCACTGGATAAAGCAACCCTGAAAAAGGTTGCGCCGAAGCCTGGCTGGCTGGAA
ACCGGTGCTTCTGTTTTTCCGGTGCTGGCTATCGTATTGATTGTACGTTCGTTTATTTATGAACCGTTCCAGATCCCGTC
AGGTTCGATGATGCCGACTCTGTTAATCGGTGATTTTATTCTGGTAGAGAAGTTTGCTTATGGCATTAAAGATCCTATCT
ACCAGAAAACGCTGATCGAAACCGGTCATCCGAAACGCGGCGATATCGTGGTCTTTAAATATCCGGAAGATCCAAAGCTT
GATTACATCAAGCGCGCGGTGGGTTTACCGGGCGATAAAGTCACTTACGATCCGGTCTCAAAAGAGCTGACGATTCAACC
GGGATGCAGTTCCGGCCAGGCGTGTGAAAACGCGCTACCGGTCACCTACTCCAACGTGGAACCGAGCGATTTCGTTCAGA
CCTTCTCACGCCGTAATGGTGGGGAAGCGACCAGCGGATTCTTTGAAGTGCCGAAAAACGAAACCAAAGAAAATGGAATT
CGTCTTTCCGAGCGTAAAGAGACACTGGGTGATGTGACGCACCGAATTCTGACAGTGCCGATTGCGCAGGACCAGGTGGG
GATGTATTACCAGCAGCCAGGGCAACAACTGGCAACCTGGATTGTTCCGCCGGGACAATACTTCATGATGGGCGACAACC
GCGACAACAGCGCGGACAGCCGTTACTGGGGTTTTGTGCCTGAAGCGAATCTGGTCGGTCGGGCAACGGCTATCTGGATG
AGTTTCGATAAGCAAGAAGGCGAATGGCCGACAGGTGTGCGCTTAAGTCGCATTGGCGGCATCCATTAATAGCCCATCTT
CGTTCACGTTGTCGCCGTTATGGCGACAACGTGAATTATTTATGAGATAAATCTCCCGTGGCTAACGACATCCCCCGTCG
TTGTGTATAGAATATTCCCCCGAAGTTTAAGGTTGGCACCTCCAGGTTGCCACGGCACACGAAACAGCGTTGGTCCCCAT
ATACCGGTAAACTGAAACTGCAGCGAAGCAGTTAGCAGAGCCATGTATATCAGGTCTGTTTCGTGTGCTGAATTGTTGAC
GCATTTATTTATTGGTATCGCATGAACCCCATCGTAATTAATCGGCTTCAACGGAAGCTGGGCTACACTTTTAATCATCA
GGAACTGTTGCAGCAGGCATTAACTCATCGTAGTGCCAGCAGCAAACATAACGAGCGTTTAGAATTTTTAGGCGACTCTA
TTCTGAGCTACGTTATCGCCAATGCGCTTTATCACCGTTTCCCTCGTGTGGATGAAGGCGATATGAGCCGGATGCGCGCC
ACGCTGGTCCGTGGCAATACGCTGGCGGAACTGGCGCGCGAATTTGAGTTAGGCGAGTGCTTACGTTTAGGGCCAGGTGA
ACTTAAAAGCGGTGGATTTCGTCGTGAGTCAATTCTCGCCGACACCGTCGAAGCATTAATTGGTGGTGTATTCCTCGACA
GTGATATTCAAACCGTCGAGAAATTAATCCTCAACTGGTATCAAACTCGTTTGGACGAAATTAGCCCAGGCGATAAACAA
AAAGATCCGAAAACGCGCTTGCAAGAATATTTGCAGGGTCGCCATCTGCCGCTGCCGACTTATCTGGTAGTCCAGGTACG
TGGCGAAGCGCACGATCAGGAATTTACTATCCACTGCCAGGTCAGCGGCCTGAGTGAACCGGTGGTTGGCACAGGTTCAA
GCCGTCGTAAGGCTGAGCAGGCTGCCGCCGAACAGGCGTTGAAAAAACTGGAGCTGGAATGAGCATCGATAAAAGTTACT
GCGGATTTATTGCCATCGTCGGACGTCCGAACGTTGGCAAATCCACATTGTTGAACAAACTGCTGGGGCAGAAGATCTCC
ATCACCTCCCGCAAAGCGCAAACAACTCGTCACCGCATTGTGGGGATCCATACTGAAGGCGCGTATCAGGCGATCTACGT
TGATACCCCTGGCCTGCATATGGAAGAAAAACGCGCTATTAACCGCCTGATGAACAAAGCGGCGAGCAGCTCTATTGGCG
ACGTTGAGCTGGTGATTTTTGTCGTTGAAGGCACCCGCTGGACGCCGGACGACGAAATGGTGCTCAACAAACTGCGCGAT
GGCAAAGCGCCGGTGATCCTCGCGGTGAACAAAGTGGATAACGTGCAGGAAAAAGCCGATCTGCTGCCGCACTTACAGTT
CCTGGCAAGTCAGATGAACTTCCTCGATATCGTGCCGATCTCTGCTGAAACCGGGCTGAATGTCGACACTATCGCAGCAA
TCGTGCGTAAGCATCTCCCTGAAGCGACCCATCACTTCCCGGAAGATTACATCACCGATCGCTCACAGCGTTTTATGGCG
TCTGAAATCATCCGCGAAAAACTGATGCGTTTCCTCGGCGCTGAACTGCCGTACTCCGTGACCGTGGAGATCGAACGTTT
CGTCTCTAACGAACGCGGTGGTTATGACATCAATGGTTTGATTCTCGTTGAGCGTGAAGGGCAGAAGAAGATGGTTATTG
GCAACAAAGGGGCCAAGATCAAAACCATCGGGATTGAAGCGCGTAAAGACATGCAGGAAATGTTCGAAGCGCCTGTCCAC
CTTGAACTGTGGGTAAAAGTGAAATCCGGTTGGGCCGACGACGAACGCGCACTGCGCAGTCTCGGTTACGTTGACGATCT
TTAAGAGTCACTCCGATGGAAGGCTGGCAGCGCGCATTTGTCCTGCATAGTCGCCCGTGGAGCGAAACCAGCCTGATGCT
GGACGTCTTCACGGAGGAATCGGGTCGCGTGCGTCTGGTTGCCAAAGGCGCACGCTCTAAACGCTCTACTCTGAAAGGTG
CATTACAGCCTTTCACCCCTCTCTTGCTACGTTTCGGCGGGCGTGGCGAAGTCAAAACGCTGCGCAGTGCTGAAGCTGTC
TCGCTGGCGCTGCCATTAAGCGGTATCACGCTTTACAGCGGTCTGTACATCAACGAACTTCTCTCCCGCGTACTGGAATA
CGAGACGCGCTTCTCTGAACTCTTTTTCGATTACTTGCACTGCATTCAGTCTCTTGCAGGTGCCACTGGTACGCCAGAAC
CCGCGCTGCGCCGCTTTGAACTGGCACTGCTCGGGCATCTGGGCTATGGCGTCAATTTTACCCATTGTGCGGGTAGCGGC
GAGCCGGTAGATGACACCATGACGTATCGTTATCGCGAAGAAAAAGGGTTTATCGCAAGCGTCGTTATCGACAATAAAAC
GTTCACCGGAAGGCAGTTAAAAGCGTTAAACGCGCGGGAATTTCCTGACGCAGACACACTACGCGCCGCGAAACGCTTTA
CCCGCATGGCGCTTAAGCCGTATCTTGGCGGTAAACCATTAAAGAGCAGGGAACTGTTCCGGCAGTTTATGCCTAAGCGA
ACGGTGAAAACACATTATGAATGATGAGGATTGTCATGGCTGAATTACTGTTAGGCGTCAACATTGACCATATTGCAACG
CTGCGTAACGCACGCGGTACTGCTTACCCGGATCCGGTGCAGGCGGCGTTTATTGCTGAGCAGGCGGGAGCGGACGGCAT
TACCGTGCATTTACGTGAAGATCGCCGCCACATTACTGACCGTGATGTGCGCATCCTGCGTCAGACGCTGGATACCCGCA
TGAATCTGGAGATGGCGGTGACCGAAGAGATGCTGGCGATCGCCGTTGAGACGAAGCCACATTTTTGCTGTCTGGTACCG
GAAAAGCGTCAGGAAGTAACAACCGAAGGCGGCCTGGACGTCGCAGGGCAGCGTGACAAAATGCGCGATGCCTGCAAACG
TCTGGCAGATGCCGGGATCCAGGTTTCTCTCTTTATCGACGCCGATGAAGAGCAGATCAAAGCTGCGGCAGAGGTTGGCG
CACCGTTTATCGAGATCCACACCGGTTGCTATGCTGATGCCAAAACTGACGCCGAACAGGCGCAAGAGCTGGCGCGTATC
GCCAAAGCCGCGACCTTTGCCGCTAGTCTCGGTCTGAAAGTTAACGCTGGTCACGGTCTGACCTATCACAACGTGAAAGC
TATTGCCGCCATCCCTGAGATGCATGAACTGAATATCGGTCATGCCATTATTGGTCGTGCAGTGATGACCGGACTGAAAG
ATGCGGTGGCAGAAATGAAGCGTCTGATGCTGGAAGCGCGTGGCTAATGGCAATATTAGGTTTAGGCACGGATATCGTAG
AGATCGCTCGCATAGAAGCAGTGATCGCCCGATCCGGTGAGCGCCTGGCACGCCGCGTATTAAGCGATAACGAATGGGCA
ATCTGGAAAACGCACCACCAGCCGGTGCGTTTTCTGGCGAAGCGTTTTGCTGTGAAAGAAGCCGCAGCAAAAGCGTTTGG
CACCGGGATCCGCAATGGTCTGGCGTTTAATCAATTTGAAGTATTCAATGATGAGCTCGGCAAACCACGGCTACGGCTAT
GGGGTGAGGCATTAAAACTGGCGGAAAAGCTCGGCGTTGTAAATATGCATGTAACGCTGGCAGATGAACGCCACTATGCT
TGTGCCACGGTAATTATTGAAAGTTAAAATAATACCGTTCTCTTTAAAAAGTAAAACCCCCGAACTGGTAAGGAACGGGG
GTTTTACTTTTTAACTTTAATTTTGTGCAGCATGCACCCTCAACAACAGCGATTATGGATCAGTGTACTTATCTTTTACA
AGCAACTTGCAATCTTTAGCATAAAAACTCGAGCCTTTACGAAGAAAGCAATATTGATGGAAAGATTAACGTGACCGCCA
ATTCGTAAGTACATTAAAATTGGCTTCGTTATTGAAGATTTTGCTGTGCTTTACACCATGCCACAGAATTCCCCCATTGA
AACGAGTGGTGTCGTCAAAGCTCTGGTGTGGAGTGCAGCATGCACCCTCAATAACTCGCACGTTCAGTTTTGGGGAGATG
TAAGGGCTAATCTGAACGGCTGCATTCCTTGTTTAAGGAAAAACGAATGACTGATTGCCGATACCTGATTAAACGGGTCA
TCAAAATCATCATTGCTGTTTTACAGCTGATCCTTCTGTTCTTATAACACAAGGAAACGTACTTAAGGTGCGTCCGGTGA
ACCAATCGGACGCGCCTTTAATAACTATAAATAAGTGTCTTGGCAGATACTATATAAATTAACTTAGTGAATGATTATGC
TAATGTCATCAATTAAATAAATATAATGGCGTTAAGGCTTCCCAGTAATATAATTAATACTCTACTTCCAGAGTAGAATA
TTAAATTTTATCCGCGTGGTGCATCAGCACAAATTTATCCCACAACTGTTCTTCTGTCTCGACATGCGCCGGATCTTTCA
CAATAGTATTGGGGATCGGGCACACCTTCTGGCAGGTTGGTGTCTCGTAGTGCCCTACGCATTCGGTACACTTATCGCTG
TTAATCTCGTAGATATGATCTCCCATTGAAATCGCCTCATTCGGGCATTCGGGTTCACACATATCACAATTGATGCATTT
TTTAGTGATTAACAACGCCATAAGGAAACTCTCAAAACAACACAAACCGGGCGGGCATTATACGCGCATTCTTTACTCAG
ACCAGTTTTTTCACCAGCGCTTCACTATGACGAATACGTTCTGGTGCCAGTTCCAGATCCTGCTGAATCAGCGCAATGAA
CAGCAAATCCGTTAACATTCCCTGAGCGTGACAAGCAGAGATTGAAGCGCTGTTTGTCGCTTGTTCTTCGGCAATGGTAT
ACAGGCAATGAGAAGCACGCTGTTGCAGGGCATTCGGAGTAAAGCCGGTAATCGCCAGCACTTTTCCGCCCACTCGCAGC
ATCTCATCTGCCGCCAGGTTTAACTCGCGTCGTACACCGGTGTAGGAAATGGCTAATAACAGATCGTCAGGGGACGACGC
CTGTACTGTTGCGAGTAGCGCATGCATATCGCGCACTGCGGCAGCATTGAAGCCAATCTTCATCAGCTTCCAGGCAAAGT
TTTGCGCCACCAGACCCGAAGCGCCAATACCGGTCAGAATTATCCGCCGCGCAGAGCGCAACATTGTTACGCATTCATGC
AGTTTCTCTTCACTATTAACGTTTAGCGTTGCGTACATAGCGGCAGTATTTTCTTTAATCAGTTTTTCGCCGACCAGCCG
TAACGGATCATCACCGCGGATTTGGTTATGAATGGGCACGGAGGGCGATTCCGGCTGGCTTGCCAGCGCTTCACTCAACG
CCAACTTAAGCGCCGGAAAACCTTTATAGCCGAGTTTTTGCGCGAACTTCACGACGCTGGACTGACTGACTCCGGCTTCG
TTGGCCAGTTGCTGAGAGCTTAAATGGCGCGCCGTATCAGGTTGTAGCAGCAGATAATCCGCCAGTTTTTTATCACTCTG
GGCAAGCCCCTGGTAACGCTGACGGATACGAAGTAAGCCGTTCATATCTTTCCTCGCGATGAAATAGTGGCGACAACAGG
CAATATGAGAGACACGCGAGTGAATTTTATATTCCATTGCCGCTAATTGCCATGAATTAAAAATTCCAGTTAGCCATGAT
GCGGTCGATTGTTGCCGGAAAAGTGATGATCTATCTGTTAGGCTATGTAGTAGCGAAAATTAATCAGGATGTTTCAGTCC
AGAGGAGTATGGTTTGGCAACTCACGAGCGTCGTGTGGTGTTTTTTGACTTAGATGGAACATTGCATCAGCAGGATATGT
TCGGCAGTTTTCTGCGCTATTTACTGCGTCGCCAACCGCTGAATGCGTTACTTGTCCTGCCGTTGTTACCGATTATAGCC
ATTGCGTTATTGATAAAAGGTCGTGCGGCACGCTGGCCGATGAGTCTGCTTCTGTGGGGGTGCACTTTTGGTCACAGCGA
AGCACGTTTACAGACGTTGCAGGCCGATTTCGTGCGCTGGTTTCGCGACAATGTTACCGCCTTTCCGCTGGTTCAGGAGC
GATTAACCACCTACCTGTTAAGTTCCGATGCTGATATCTGGTTGATTACCGGCTCTCCGCAGCCGCTGGTTGAAGCGGTT
TATTTCGATACGCCCTGGCTGCCGCGGGTTAATCTTATCGCCAGCCAAATTCAGCGTGGCTATGGTGGTTGGGTATTGAC
GATGCGTTGTCTGGGACATGAAAAGGTCGCACAACTGGAGCGCAAAATCGGCACTCCGCTGCGGCTGTACAGTGGCTATA
GCGACAGTAATCAGGACAATCCGCTGCTTTATTTCTGTCAGCATCGTTGGCGAGTAACCCCGCGCGGTGAACTCCAGCAA
CTGGAATAGAGTAAAGCATAGCGTCCGTGTATAATGCGCCGCGCTTTTATAACCGGAGTTTTCTTTTTGTCTGAAGTCGA
ATTTAGCCACGAATACTGGATGCGTCACGCGCTGACGCTGGCGAAACGTGCCTGGGATGAGCGGGAAGTGCCGGTCGGCG
CGGTATTAGTGCATAACAATCGGGTAATCGGCGAAGGCTGGAACCGCCCGATTGGTCGCCATGATCCCACCGCACATGCA
GAAATCATGGCCCTGCGGCAGGGTGGTCTGGTGATGCAAAATTATCGTCTGATCGACGCCACGTTGTATGTCACGCTTGA
ACCATGTGTAATGTGTGCCGGAGCGATGATCCACAGTCGCATTGGTCGCGTGGTCTTTGGTGCGCGTGACGCGAAAACTG
GCGCTGCGGGATCTTTAATGGATGTGCTGCATCATCCGGGTATGAATCACCGAGTGGAAATTACGGAAGGAATACTGGCG
GATGAGTGCGCGGCGTTGCTCAGTGACTTCTTTCGCATGCGCCGCCAGGAAATTAAAGCGCAGAAAAAAGCGCAATCCTC
GACGGATTAATTTTGTTTCTCTTCACTCCCTTTCCTGGAAAACAGCAGAGAGGGAGAATGGGTCAAATAGTTTGATGACG
ACTGGGAAAGAAACGAGAGAAAAGGAAATTTCTCTTTGCCCAACTCCGTAGGCGATACCGCCGGATAATCCTGCGCCAGT
TGCATCGCCGCTTCTGTAGCCTGCTTCTCTTTCTCTTGCAGATAACCCACCAGGCTAATCTGATACTTACGAATATTTTC
GACATAAGCGTAGGCTTCATGTCCACGAGCGTAGCCGTAAGTCAGCTTGCTGTAATAGGGTTTCTGGCTAAGTAAAGGCA
GACGCTGTTTTACGTCAGCCCAACTGTCAGGATTCCCTTTGGTTTTTGCCGTCAGGGCGCGGGCATCCAGCATATGCGCA
TAGCCCATATTGTACGCAGCGAGGGCAAACCAGATCCGCTCGTTCTCCGGCACACTTTCCGGCACTTTACTCATCATATC
CTGCAAATAACGCACGCCACCGCTGATGCTCTGTTCGGCATCGGTACGATCCGTAATGCCGAGGCTTTGCGCGGTATTTT
TGGTTAACATCATCATGCCGCGCACACCCGTCGGTGAAGTGGCCTGTGCATCCCAGTGCGATTCCTGATAAGCAATAGCG
GCCAGCAAACGCCAGTCAATTTCTTCGGCGTATTTCTCAAACAGGGGCTTTAACTGCGGCAGTACCGCATCGACGGCGCG
TAAAAATGTGCGCGTATCGACGTAATCAAAATCATCGCCATGCCCCAGGTATTTCTCTTCAATGCGTGCCAGCGTACCGT
CTTCATTCATTTCGTTGAAGAAGTCGAGCAGGGCGGCGGAAAGGGTATTATCGCCATCTAACGGGCTAAACCAAGTCACC
GGTTGTTCATCGGTGATATCGAGCGCTACGGCGAGCTCCGGGTGAACGCGCTGAAACAGGCTGATGGCGACAGAATCAGC
AATGGTGTAATCGAGTTTTCCTTCGATGACATCTTCCATTAATTCCGCAGAGCCTTTTTTGTCGTCTACCTTCCAGCTTA
ATTCCGGGAATTTTGTTTCTTTCAGGGTCTGGAGATCGTTAACCACCACATGACCCGGTGCAACGGTGAGTTGCTCCGCC
GTCAGGTTGCCCAGCGTACGTGGGCGATACTGACCCACTTTATAAACCAGTTGTTGTGACACGGAATAATAGGTAGGGCC
AGGCTGATAATTTTTTACCCGCTCACTGTTATAGACCAGTCCTGCCGCCAGCAGGTCGGCGTTACCATTATCAAGGTCGT
CAAACAGCTGGCTGATATTCTGCCGCACGGTCACTTTCAGTTTTACGCCGAGGTAATCGGCAAACTGTTTCGCCAGTTCG
TAATCCAGGCCAAAAGGTTTCCCGTTGATTTCGTTATAAGTCAGGGGAGTATGAATGGTGCTCACACGCAACTCTCCCCG
CGCTTGAATGGCGGCGATACGGTTGTCGGCTTTACCAAACCAGGGAATGGATGGCCAGAGAGCGACCGCGAGCAGCAGTG
CCAGAATGCCGATGAACAGATAATTAATCTTTAATTTTTTCAATTAGTTAATTCTCTGTGTCGTGCGCGTCCCAGCTTGA
AAAAACGTAATAATAGTGAAAGGTTTACTCTTAAATGAGCGGCATTTTGCGTAAACCTGCGCCAGATGGCAACTTATTAC
AGCCATTGGCGGCACGCGTTGCTAATTCACGATGGTGATTTTATTTCCACGCAAACGGTTTCGTCAGCGCATCAGATTCT
TTATAATGACGCCCGTTTCCCCCCCTTGGGTACACCGAAAGCTTAGAAGACGAGAGACTTATGATGGAAATTCTGCGTGG
TTCGCCTGCACTGTCGGCATTCCGAATCAACAAACTGCTGGCACGTTTTCAGGCTGCCAGGCTCCCGGTTCACAATATTT
ACGCCGAGTATGTCCATTTTGCTGACCTCAATGCGCCGTTAAACGATGATGAGCACGCACAACTTGAACGCCTGCTGAAA
TATGGCCCGGCACTCGCCAGCCACGCCCCGCAAGGCAAACTCCTGCTGGTGACCCCGCGTCCTGGCACCATCTCTCCCTG
GTCTTCGAAAGCGACCGATATTGCCCATAACTGCGGGCTACAACAGGTAAACCGCCTTGAGCGCGGCGTTGCTTACTATA
TAGAAGCCGGTACGCTGACCAATGAACAATGGCAGCAGGTTACCGCTGAACTGCACGACCGCATGATGGAAACGGTCTTT
TTTGCTTTAGATGATGCAGAGCAGCTGTTTGCACACCATCAACCGACTCCGGTCACCAGCGTTGATTTGCTGGGGCAGGG
CCGTCAGGCGCTAATCGACGCTAACCTGCGTCTTGGCCTGGCACTGGCGGAAGATGAAATTGACTATCTGCAGGATGCTT
TCACAAAGCTTGGTCGTAACCCGAACGACATCGAGCTGTATATGTTCGCCCAGGCGAACTCCGAGCACTGCCGCCACAAG
ATTTTTAACGCCGATTGGGTTATCGACGGTGAGCAACAGCCGAAATCGCTGTTTAAGATGATCAAAAACACCTTCGAAAC
CACGCCAGATTACGTTCTCTCTGCTTATAAAGATAACGCCGCCGTAATGGAAGGTTCTGAAGTGGGCCGCTACTTTGCTG
ACCACGAAACGGGCCGCTACGATTTCCATCAGGAACCGGCGCATATTCTGATGAAAGTCGAAACTCACAACCACCCGACG
GCGATTTCTCCGTGGCCGGGCGCGGCGACCGGTTCCGGCGGTGAAATCCGCGATGAAGGTGCCACCGGCCTCGGCGCGAA
GCCGAAAGCGGGTTTGGTTGGTTTCTCCGTTTCCAACCTGCGAATTCCTGGCTTCGAACAGCCGTGGGAAGAAGATTTCG
GTAAGCCTGAGCGCATTGTCACCGCGCTGGACATCATGACCGAAGGCCCGCTGGGCGGCGCGGCGTTTAACAACGAATTT
GGTCGTCCGGCACTGAATGGCTACTTCCGTACTTATGAAGAAAAAGTGAACAGCCACAACGGCGAAGAGCTGCGCGGTTA
TCACAAACCGATCATGCTGGCGGGCGGGATCGGCAACATTCGCGCCGATCACGTACAAAAAGGCGAGATCAACGTCGGTG
CGAAGCTGGTCGTTCTCGGCGGCCCGGCAATGAACATCGGTCTTGGCGGCGGAGCGGCGTCTTCCATGGCGTCAGGTCAG
TCTGATGCCGACCTCGACTTTGCTTCCGTACAGCGCGACAACCCGGAGATGGAGCGTCGTTGCCAGGAAGTGATCGACCG
TTGCTGGCAGCTTGGTGATGCTAACCCAATTCTGTTTATCCACGACGTCGGTGCGGGCGGTCTTTCTAACGCGATGCCGG
AGCTGGTGAGCGACGGCGGACGCGGCGGTAAATTTGAACTGCGCGATATTCTAAGCGACGAACCGGGCATGAGCCCGCTG
GAAATCTGGTGTAACGAATCCCAGGAACGCTACGTGCTGGCGGTTGCTGCCGATCAATTACCGCTGTTTGACGAACTGTG
TAAGCGTGAGCGCGCACCCTACGCGGTGATTGGTGAAGCGACCGAAGAACTGCATCTTTCTCTGCACGATCGTCATTTTG
ATAATCAGCCGATCGATCTGCCGCTGGACGTCCTGCTTGGTAAAACGCCGAAGATGACCCGCGATGTACAAACGCTGAAA
GCGAAGGGCGATGCGCTGGTCCGTGAAGGGATCACCATTGCAGACGCGGTGAAACGCGTACTGCATCTGCCGACCGTGGC
GGAGAAAACTTTCCTGGTGACCATCGGTGACCGCAGCGTAACTGGCATGGTAGCGCGCGATCAGATGGTGGGTCCGTGGC
AGGTGCCGGTCGCTAACTGCGCGGTCACTACCGCCAGCCTCGACAGCTACTACGGTGAAGCGATGGCGATTGGCGAGCGT
GCGCCGGTTGCGCTGCTGGATTTCGCCGCCTCTGCCCGTCTGGCGGTCGGTGAAGCGTTAACCAATATTGCCGCAACACA
GATTGGCGATATCAAACGCATTAAACTTTCCGCCAACTGGATGGCGGCGGCAGGCCACCCTGGTGAAGATGCGGGCCTGT
ATGAAGCCGTTAAAGCCGTGGGCGAAGAGCTTTGTCCGGCGCTGGGCCTGACGATCCCGGTGGGTAAAGACTCTATGTCG
ATGAAAACCCGCTGGCAGGAAGGTAACGAAGAGCGCGAAATGACGTCGCCGCTGTCGCTGGTGATTTCTGCATTTGCCCG
CGTGGAAGATGTACGTCACACCATCACGCCGCAGCTTTCTACCGAAGATAACGCACTGCTGCTGATTGATTTGGGCAAAG
GCAATAACGCGCTGGGCGCAACGGCGCTGGCGCAGGTTTATCGTCAGCTTGGCGACAAACCGGCAGATGTACGCGATGTC
GCGCAACTGAAAGGCTTCTATGACGCGATTCAGGCGCTGGTTGCACAGCGTAAGCTGCTGGCGTATCACGACCGCTCTGA
TGGCGGTCTGTTGGTCACACTGGCGGAAATGGCCTTTGCTGGTCATTGTGGCATTGATGCGGATATCGGCTCTCTGGGTG
ACGATCGCTTGGCGGCGTTGTTTAACGAAGAACTGGGTGCGGTGATTCAGGTTCGTGCCGCTGACCGTGAAGCGGTCGAG
TCCGTACTGGCACAGCATGGGCTTGCTGATTGCGTCCATTATGTTGGGCAGGCGGTTTCCGGTGACCGTTTTGTGATTAC
CGCCAACGGGCAGACTGTATTCAGCGAAAGCCGCACTACGTTGCGTGTCTGGTGGGCAGAAACTACCTGGCAGATGCAGC
GCCTGCGTGACAACCCGGAGTGTGCTGACCAGGAGCACCAGGCGAAATCAAACGACGCCGATCCGGGCCTGAATGTAAAA
CTGTCGTTCGATATCAACGAAGATGTGGCAGCACCGTTTATTGCCACTGGCGCGCGCCCGAAAGTTGCCGTACTGCGTGA
GCAGGGCGTGAACTCGCATGTTGAAATGGCGGCAGCTTTCCACCGTGCAGGCTTTGATGCTATCGACGTGCATATGAGTG
ACCTGCTGGCTGGACGCACGGGCCTGGAAGATTTCCACGCCCTGGTCGCGTGCGGTGGTTTCTCCTACGGTGATGTGCTG
GGTGCCGGTGAAGGTTGGGCGAAGTCAATCCTGTTCAATGACCGTGTACGCGATGAGTTTGCAACCTTCTTCCACCGTCC
GCAAACGCTGGCGCTGGGGGTATGTAACGGTTGCCAGATGATGTCTAATCTGCGTGAACTGATCCCAGGTAGTGAGTTGT
GGCCACGTTTTGTGCGCAATACCTCCGATCGCTTTGAAGCGCGTTTCAGCCTGGTTGAAGTGACCCAAAGCCCGTCGCTG
CTGTTGCAGGGGATGGTGGGCTCGCAAATGCCGATTGCTGTCTCTCACGGTGAAGGGCGCGTGGAAGTGCGTGATGCGGC
GCATCTGGCGGCACTGGAAAGCAAAGGGCTGGTGGCACTGCGCTATGTCGATAACTTCGGCAAAGTCACTGAAACCTACC
CGGCTAACCCGAACGGTTCTCCGAACGGTATTACGTCGGTTACGACTGAAAGTGGTCGAGTCACCATTATGATGCCGCAC
CCGGAACGTGTTTTCCGTACTGTCAGCAACTCCTGGCATCCGGAAAACTGGGGCGAGGATGGCCCATGGATGCGCATTTT
CCGCAATGCGCGTAAGCAGTTGGGGTAAGTCATCAGTTCATTGGTTTTGCAGCCCGGATGCGGCATTTACGCCGCATCCG
GCATTAAGCACCAACCACTATCATAAGCTCCCAACTCCGGGAGCTTTTTTGTGTCTGTAAATCACGACAATGGGTGGTTT
ACCGTGTCGCTTTCTGGCGACACTTAAATGATTGATTTTATTGTAATCTAATAAGTTTATCTTAAGTTGTCTCTTTTTAG
CGACACAGTGGCTGATTTACATTCAAATAGCGAAGAAGCCATAAATCCCTCAAAGCAACGTATAATCAGTACGTTACCAA
ACTATTTTCTTTATTGGCACAGTTACTGCATAATAGTAAGCAGTGGCTCATTCACCGACTTATGTCAGCCCCTTCGGGAT
GTGCTACATAAAATTCGAATGACGCACAACAAGGTGCCTGCCGTCCAACTTCTGATATCAGCGTAGCTATATCAACCATC
GGGCGAAACGTCGAGTTAGGCACCGCCTTATTCCATAACAAAGCCGGGTAATTCCCGGCTTTGTTGTATCTGAACTTCCC
CTCGGTTAGCATCAGGCTATTCGCGTCTGACGAGAGTAACACCTTGAAACGCTGGCCCGTTTTTCCCCGCTCATTACGAC
AACTGGTAATGCTGGCATTTTTGCTAATTCTACTACCCCTGTTGGTGCTGGCATGGCAAGCCTGGCAAAGCCTGAATGCG
CTTAGCGATCAGGCGGCGCTGGTTAACCGCACTACGCTTATTGATGCCCGGCGTAGTGAAGCGATGACCAACGCGGCGCT
GGAGATGGAGCGTAGCTACCGTCAGTATTGCGTGCTGGACGACCCTACGCTTGCGAAGGTTTATCAAAGCCAGCGCAAGC
GTTACAGCGAAATGCTCGATGCCCACGCAGGCGTACTGCCAGACGATAAACTTTACCAGGCATTGCGTCAGGATTTGAAC
AATCTGGCCCAACTTCAGTGTAACAACAGTGGTCCCGATGCTGCCGCCGCCGCGCGTCTTGAAGCCTTTGCCAGTGCCAA
TACCGAAATGGTGCAGGCCACGCGCACAGTGGTGTTCTCTCGTGGGCAGCAACTTCAGCGTGAAATCGCCGAACGTGGGC
AATATTTTGGTTGGCAATCGCTGGTGCTATTTCTGGTGAGTCTGGTGATGGTGCTACTTTTCACGCGGATGATTATCGGG
CCGGTGAAAAATATCGAGCGCATGATCAACCGTCTGGGGGAAGGGCGTTCTCTGGGCAATAGCGTTTCGTTCAGTGGACC
GAGCGAGTTACGCTCGGTTGGGCAACGTATTCTTTGGTTAAGTGAGCGCCTGTCATGGCTGGAATCCCAACGCCATCAAT
TTTTAAGACATTTATCTCATGAATTAAAAACGCCACTGGCGAGTATGCGCGAGGGCACTGAATTACTGGCTGACCAGGTT
GTCGGGCCGCTTACGCCAGAGCAAAAAGAGGTGGTGAGCATTCTTGATAGCAGCAGCCGCAATTTGCAAAAACTGATCGA
ACAACTGCTTGATTACAACCGTAAACAGGCGGACAGTGCGGTGGAACTGGAGAATGTTGAATTAGCACCGCTGGTGGAGA
CAGTGGTTTCTGCTCATAGCCTGCCCGCACGGGCTAAAATGATGCATACCGACGTCGATCTCAAAGCAACAGCTTGCCTG
GCGGAGCCAATGCTGCTGATGAGCGTACTGGATAATCTTTACTCCAATGCGGTGCACTACGGGGCTGAATCCGGTAACAT
TTGCCTTCGCAGCAGCTTACATGGTGCACGGGTTTATATTGATGTCATCAATACAGGCACACCCATTCCGCAAGAGGAAC
GCGCCATGATCTTCGAACCCTTTTTTCAAGGAAGCCACCAGCGAAAAGGGGCGGTGAAGGGCAGCGGTCTGGGATTAAGC
ATTGCCAGGGATTGTATTTGCCGTATGCAAGGGGAACTGTATCTGGTCGACGAGAGCGGGCAAGACGTTTGTTTCCGCAT
TGAATTGCCGTCGTCGAAAAACACGAAATAATGCTAACAGCCTATCCCATCAGGCTATTTTATTTGCCAGTTCGGCCCCG
GGCAGTGCTCGAAATCCTCACGTACGACGTGTACGCTCCGGTTTCTCCGCGCTGTCCATGTCCAAACTGCCTGCAATAAT
TACGCCCACTGGGATAGGCATTAAGTCTGGTGAATATGCGACACATTTTTCAACGATTATTGCCCCGACGGCTGTGGCTG
GCAGGGCTGCCATGTCTGGCATTGCTGGGTTGCGTGCAGAGTCACAATAAGCCAGCCATTGATACGCCAGCAGAAGAAAA
AATTCCGGTTTATCAACTGGCTGACTATCTTTCTACTGAATGTAGCGACATCTGGGCGCTGCAAGGTAAATCAACCGAAA
CCAATCCGCTTTACTGGCTGCGGGCGATGGATTGTGCTGATCGTTTAATGCCTGCGCAGTCACGTCAGCAAGCTCGCCAA
TATGACGACGGCAGCTGGCAAAATACCTTTAAACAAGGGATTTTGCTCGCCGACGCCAAAATTACGCCGTATGAGCGCCG
CCAGCTGGTCGCGCGCATTGATGCGCTAAGTACCGAGATCCCGGCACAGGTTCGCCCTCTGTATCAACTCTGGCGCGACG
GTCAGGCGCTGCAACTGCAACTGGCGGAAGAGCGCCAACGCTACGGCAAGCTCCAGCAGGCCAGCGACAGCGAGCTGGAT
ACATTGCGCCAGCAACATCACGTTCTACAGCAGCAACTGGAACTCACCACCCGCAAGCTGGAAAACCTGACTGATATTGA
ACGCCAGCTCTCGACCCGCAAACCGGCTGGAAATTTCTCGCCGGATACGCCGCACGAGGGTGAAAAGCCCGCGCCATCCA
CCCATGAGGTCACTCCTGATGAGCCATAAACCTGCGCATTTATTATTGGTCGATGACGATCCGGGATTGCTGAAACTGCT
TGGCCTGCGCCTGACCAGCGAAGGCTACAGCGTGGTCACGGCGGAAAGTGGCGCTGAAGGATTACGGGTACTGAATCGCG
AAAAAGTAGATTTAGTCATCAGCGACCTGCGGATGGATGAAATGGACGGTATGCAGCTGTTTGCTGAAATTCAGAAAGTG
CAGCCGGGAATGCCAGTAATTATTCTTACCGCGCATGGTTCTATTCCCGATGCCGTTGCTGCAACACAGCAGGGCGTGTT
CAGTTTCCTCACCAAGCCTGTCGATAAAGATGCGCTATATCAGGCAATTGACGATGCGCTGGAACAATCCGCGCCAGCCA
CCGATGAACGCTGGCGCGAGGCGATTGTCACCCGCAGCCCGCTGATGCTGCGTTTGCTGGAACAGGCGCGGCTGGTGGCG
CAATCAGACGTTAGCGTTTTGATTAACGGCCAGAGCGGCACCGGGAAAGAGATTTTCGCCCAGGCTATCCACAACGCCAG
CCCGCGCAATAGCAAACCATTTATTGCTATTAACTGTGGCGCATTGCCCGAGCAATTGCTGGAGTCGGAGCTGTTTGGTC
ATGCGCGTGGCGCGTTTACTGGCGCTGTCAGCAATCGCGAAGGTTTATTCCAGGCGGCGGAAGGCGGTACGCTATTTCTC
GATGAGATTGGCGATATGCCCGCACCGTTGCAGGTCAAACTGCTGCGCGTGTTGCAGGAGCGTAAAGTGCGCCCGCTGGG
CAGTAACCGCGATATTGATATCGACGTGCGGATTATTTCCGCCACTCACCGCGACCTGCCAAAAGCGATGGCGCGCGGGG
AATTCCGTGAAGACCTCTATTACCGCCTCAACGTTGTCAGCCTGAAAATTCCGGCTCTGGCAGAGCGCACAGAAGACATT
CCGCTTCTGGCAAATCACCTGTTGCGCCAGGCGGCAGAGCGACATAAACCGTTTGTCCGCGCGTTCTCCACTGATGCGAT
GAAACGCCTGATGACCGCTAGCTGGCCGGGTAATGTGCGCCAGTTGGTCAACGTGATTGAACAGTGCGTGGCGCTGACCT
CATCTCCGGTTATTAGCGATGCATTAGTAGAGCAGGCGCTGGAGGGTGAAAATACGGCGCTGCCAACCTTTGTTGAGGCA
CGTAATCAGTTTGAACTCAACTATTTGCGTAAGCTGCTGCAAATCACCAAAGGCAACGTCACACACGCGGCGAGAATGGC
GGGGCGCAACCGGACAGAATTTTATAAACTGCTTTCCCGACACGAGCTGGATGCAAACGATTTCAAGGAATGAATTGGCG
TTATGTGTTACGTTTAGCAGATCAAAAGACAGGCGACCTTTTCAAGGAATAGCATGAAAAAGATTGATGCGATTATTAAA
CCCTTCAAGCTGGACGATGTTCGCGAAGCACTGGCTGAAGTCGGCATTACCGGCATGACGGTCACTGAGGTGAAAGGTTT
TGGCCGCCAGAAAGGCCATACCGAGCTGTACCGCGGCGCGGAGTATATGGTGGATTTTCTGCCGAAAGTGAAAATTGAGA
TTGTCGTACCGGACGACATTGTCGATACCTGTGTTGATACCATTATTCGCACGGCGCAAACCGGCAAAATCGGTGACGGT
AAAATCTTCGTCTTCGACGTGGCACGGGTCATTCGCATCCGTACCGGTGAAGAGGACGACGCGGCAATTTAAACCGCGTC
AAGGGTTGCCGGATGTTTCCATCCGGCAACATCAAATTACAGCACCTTATGCGGGCCAAAGCATTCGTAATGAATGTTTT
CCTGCTTCACGCCCAGATCCACTAACTGTTTCGCGGTAAACTGCATGAAGCCAACCGGGCCGCAGAGATAGAACTGCATT
GTCGGATCGCTGAACGCACCTTCCAGTTTGCTCAAATCCATCAGACCTTCGCTATCAAACTGACCTTTAGCGCGATCGGC
TTCGCTCGGCTGACGATACCAGGTGTGCGCGGTAAAGCGCGGCAGTGACTGCCCCAGTTCCTTAACTTCATCAGCAAAGG
CGTGAACATCGCCATTTTCTGCCGCATGGAACCAGTTCACTTGTGCTGTGTGGCCTGCTTTTGCCAGCGTGTCGAGCATT
GCCAGCATTGGCGTTTGACCAACACCGGCAGAGATTAACGTCACTGGTGTGTCATCTGCGACAGCCATAAAGAAATCACC
TGCCGGAGCGACCAGTTTCACGACATCGCCAACATTGGCGTGATTGTGCAACCAGTTGGATACCTGCCCACCCTCTTCGC
GTTTCACCGCAATACGATAGCCTTTGCCATCCGGTTTGCGAGTCAAAGAGTACTGACGAATTTCCTGATGCGGGAAACCT
TCCGGCTTCAGCCAGACGCCGAGATATTGCCCCGGACGGTATTCTGCCACTGCGCCACCGTCGACCGGCTCCAGTTCGAA
GCTGGTGATAAGCGCGCTGCGCGGTGTTTTAGCCACAATGCGGAAATCGCGAGTACCTTCCCAACCACCGGCTTTGCTGG
CGTTTTCGTTATAGATTTCCGCCTCGCGATTGATAAATACATTAGCCAGTACACCATAGGCTTTACCCCACGCGTCCAGC
ACTTCCTGCCCCGGGCTGAACATTTCGTCCAGCGTTGCCAACAGGTGTTCACCGACGATGTTGTACTGTTCCGGTTTGAT
CTGGAAGCTGGTGTGCTTCTGCGCGATTTTTTCTACCGCTGGCAGCAGCGCAGGCAGGTTTTCAATATTACTGGCGTAGG
CGGCAATAGCGTTAAACAGGGCTTCACGTTGATCGCCATTACGCTGGTTACTCATGTTAAAAATTTCTTTGAGTTCTGGG
TTATGAGTAAACATACGGTCGTAGAAATGGGCGGTTAACTTTGGCCCCGTTTCCACCAGTAAAGGGATGGTGGCTTTTAC
TGTAGCGATGGTTTGAGCGTCAAGCATATGGTCTTCCTTTTTTTGCATCTTAATTGATGTATCTCAAATGCATCTTATAA
AAAATAGCCCTGCAATGTAAATGGTTCTTTGGTGTTTTTCAGAAAGAATGTGATGAAGTGAAAAATTTGCATCACAAACC
TGAAAAGAAATCCGTTTCCGGTTGCAAGCTCTTTATTCTCCAAAGCCTTGCGTAGCCTGAAGGTAATCGTTTGCGTAAAT
TCCTTTGTCAAGACCTGTTATCGCACAATGATTCGGTTATACTGTTCGCCGTTGTCCAACAGGACCGCCTATAAAGGCCA
AAAATTTTATTGTTAGCTGAGTCAGGAGATGCGGATGTTAAAGCGTGAAATGAACATTGCCGATTATGATGCCGAACTGT
GGCAGGCTATGGAGCAGGAAAAAGTACGTCAGGAAGAGCACATCGAACTGATCGCCTCCGAAAACTACACCAGCCCGCGC
GTAATGCAGGCGCAGGGTTCTCAGCTGACCAACAAATATGCTGAAGGTTATCCGGGCAAACGCTACTACGGCGGTTGCGA
GTATGTTGATATCGTTGAACAACTGGCGATCGATCGTGCGAAAGAACTGTTCGGCGCTGACTACGCTAACGTCCAGCCGC
ACTCCGGCTCCCAGGCTAACTTTGCGGTCTACACCGCGCTGCTGGAACCAGGTGATACCGTTCTGGGTATGAACCTGGCG
CATGGCGGTCACCTGACTCACGGTTCTCCGGTTAACTTCTCCGGTAAACTGTACAACATCGTTCCTTACGGTATCGATGC
TACCGGTCATATCGACTACGCCGATCTGGAAAAACAAGCCAAAGAACACAAGCCGAAAATGATTATCGGTGGTTTCTCTG
CATATTCCGGCGTGGTGGACTGGGCGAAAATGCGTGAAATCGCTGACAGCATCGGTGCTTACCTGTTCGTTGATATGGCG
CACGTTGCGGGCCTGGTTGCTGCTGGCGTCTACCCGAACCCGGTTCCTCATGCTCACGTTGTTACTACCACCACTCACAA
AACCCTGGCGGGTCCGCGCGGCGGCCTGATCCTGGCGAAAGGTGGTAGCGAAGAGCTGTACAAAAAACTGAACTCTGCCG
TTTTCCCTGGTGGTCAGGGCGGTCCGTTGATGCACGTAATCGCCGGTAAAGCGGTTGCTCTGAAAGAAGCGATGGAGCCT
GAGTTCAAAACTTACCAGCAGCAGGTCGCGAAAAACGCTAAAGCGATGGTAGAAGTGTTCCTCGAGCGCGGCTACAAAGT
GGTTTCCGGCGGCACTGATAACCACCTGTTCCTGGTTGATCTGGTTGATAAAAACCTGACCGGTAAAGAAGCAGACGCCG
CTCTGGGCCGTGCTAACATCACCGTCAACAAAAACAGCGTACCGAACGATCCGAAGAGCCCGTTTGTGACCTCCGGTATT
CGCGTGGGTACTCCGGCAATTACGCGTCGCGGCTTCAAAGAAGCAGAAGCGAAAGAACTGGCTGGCTGGATGTGTGACGT
GCTGGACAGCATCAATGATGAAGCTGTTATCGAGCGCATCAAAGGTAAAGTTCTCGACATCTGCGCACGTTATCCGGTTT
ACGCATAAGCGAAACGGTTAATCTGTTGAAAAAAGGCTTCCTTCGGGAAGCCTTTCTACGTTATTGCGCCATCAAATCTG
CCGTAACTGCGCCTCAACATACAAATAGCCAATTCCCAGCACCTGTTGTGCGCGGCTTAATTGCCCGAAGCCAATTTGCG
TCGCTTTCACGCTCGGTCCTTCGTCGCGGTCGAACGGGTTAAATCCTGTCTGGCGAATAATAGTATTAAGCCAGTTCTCA
CCAAAGGCACAACTGCGACCGTACAACCAAATCTGATTAATATTGAGGATGTTGAGGAAGTTATACAGACTCAAACCAAT
GGCATTGGCACTGCGGTCAACCCAGCTGGTGATCCACGGTTCTCCACTTTGCCAGGCAGCGATTAACTGCGCTGTAGTCA
GTTTTTCAGGATCAAGTTGAGTACTAACCGGTTGTGATTTTAGCCATACCCGCGCCTGTTTTTTTAATGCGCTTAACGAG
GCGACGGTTTCCAGGCAGCCATAACGTCCACAGTCGCAGACGACGCCATCCGGATTAACGATGGTGTGACCAATCTGTCC
GCTACCATACAAACTGCCGCGATAAATTTGCTCGTTAATCACGAACGACGAGCCAATGCCGTAATCAACGTTGATCACGC
AGAAATCCCGTTCCTGCGAATTATTTTGCCATTTCTCCGCCAGCGCCAGCATCACGCAGTCATTATCGACCATCACCCGA
ATGCCGAGCTTCTCTTCCAGCAGATATTTCACCTCCACCGGCGTTGTCCACGGCGCTTGCGGCATGGTTTGCGACACGCC
GGTCACAGGATCAACCTGACCGTGGATTGCCAGCGCCAGATTGATGGTGCGGTCCGGCCACAATTTACGGTGGCGATGCC
AGCATTTTTCGATTTCGGACAGCAGCGCCTGCGGCGTCGGTGCATCAATCTGTAAATACTCAAATTCACCTTTCGGACTT
AAACAAGCATTAGCAACCTGACACTCAATACTGGTGGGCGTCACGTTCAGGCACAGCGTCCAGTCACCTTCCGGCGCAAT
CAGCCATGTACCGCTACTATGCCCGCGCGTCTGGCTTTCATCGTCAATATTCACCACCCGTTTTTCGCTTTCCAGTTCCT
GCAAAATATTACTGACTGCCGGAATCGAAATTTGCGCCAGCCGGGCCAGCGTTGATTTATTGGCGCGCTTTTGCCGGTAC
AGCAGTTCCAGAATCACGCATTTGTTATGGTGGCGAATCTGTTGATTGTTAATGCAGGCTCTCATCTTCACTAAACCTTG
TTTAGTTAATTGCGTGATTATTCCGCGAAAACATTGCCAGATTGTTCAATACACTGCCACAAATCTTTTAATTCAGTATG
TCTTGTTAATATTGAGGGCACCATGACTCCAGTAAAAGTGTGGCAAGAGCGCGTTGAGATCCCGACCTATGAAACCGGGC
CGCAGGATATACATCCCATGTTCCTCGAAAATCGCGTTTATCAGGGATCGTCCGGCGCGGTTTATCCCTACGGCGTGACC
GATACGCTGAGCGAGCAGAAAACCCTGAAATCCTGGCAGGCGGTGTGGCTGGAAAACGACTACATCAAAGTGATGATCCT
GCCGGAACTGGGCGGTCGGGTGCATCGCGCGTGGGATAAAGTGAAACAGCGCGATTTTGTTTATCACAATGAAGTCATTA
AACCTGCGCTGGTGGGGCTGCTGGGGCCGTGGATTTCCGGTGGGATTGAGTTTAACTGGCCGCAACATCATCGCCCGACC
ACCTTTATGCCCGTTGATTTCACCCTCGAAGCCCATGAAGACGGTGCACAGACGGTGTGGGTAGGCGAAACGGAGCCGAT
GCATGGTTTACAGGTGATGACAGGTTTCACCCTGCGCCCTGACCGGGCGGCGCTGGAAATCGCCAGCCGCGTCTATAACG
GTAACGCCACGCCGCGTCATTTCTTGTGGTGGGCCAACCCGGCAGTGAAAGGGGGGGAAGGGCATCAGAGCGTTTTCCCA
CCGGATGTGACTGCGGTGTTTGATCACGGCAAACGGGCCGTCTCCGCTTTCCCCATCGCCACCGGCACTTACTACAAAGT
GGACTACTCCGCCGGAGTGGACATTTCTCGCTATAAAAATGTGCCTGTTCCAACCTCATATATGGCCGAAAAATCGCAGT
ACGATTTTGTCGGCGCGTGGTGTCACGATGAAGATGGCGGTTTGCTGCACGTTGCCAACCACCATATTGCGCCAGGTAAA
AAACAGTGGAGTTGGGGACACAGTGAATTTGGCCAGGCGTGGGATAAGAGTCTGACCGACAATAACGGTCCGTATATCGA
ACTGATGACCGGTATTTTTGCCGATAACCAGCCCGATTTTACCTGGCTTGATGCTTACGAAGAGAAGCGTTTTGAGCAGT
ATTTCCTGCCTTATCATTCTTTGGGCATGGTGCAAAATGCCTCCCGCGATGCGGTGATAAAACTCCAGCGTAGTAAGCGG
GGGATTGAGTGGGGGCTGTATGCCATCTCTCCGTTGAACGGATACCGCCTGGCGATCCGCGAAATCGGCAAATGCAACGC
GTTACTTGATGATGCCGTGGCACTGATGCCTGCGACCGCCATCCAGGGCGTGTTGCACGGTATCAATCCTGAAAGGCTGA
CCATTGAGCTCTCCGATGCCGACGGCAATATTGTACTGAGTTATCAGGAACATCAGCCGCAAGAGTTGCCGTTGCCGGAC
GTCGCCAAAGCGCCACTGGCAGCACAAGACATTACCAGTACAGATGAAGCCTGGTTTATCGGTCAGCATCTGGAGCAATA
TCATCACGCCAGCCGTTCACCGTTCGATTACTACCTGCGCGGCGTGGCGCTGGATCCGCTGGATTACCGCTGTAACCTGG
CGCTGGCGATGCTGGAATATAACCGCGCCGATTTCCCGCAAGCGGTGGCGTATGCCACTCAGGCTCTGAAACGCGCACAT
GCGCTGAACAAAAATCCGCAGTGCGGACAGGCGAGTTTGATTCGCGCCAGTGCTTACGAACGTCAGGGACAATATCAACA
AGCCGAAGAGGATTTCTGGCGTGCGGTCTGGAGCGGCAACAGCAAAGCCGGTGGCTATTATGGCCTGGCACGACTGGCGG
CGCGTAATGGTAACTTCGACGCTGGTCTGGATTTTTGCCAACAAAGTCTTCGCGCCTGCCCAACCAATCAGGAAGTGCTT
TGCCTGCATAATCTGCTGCTGGTGTTAAGTGGTCGTCAGGACAACGCGCGTGTGCAGCGCGAGAAACTGCTGCGCGATTA
TCCGCTGAACGCCACTCTGTGGTGGCTGAACTGGTTCGATGGTCGTAGCGAATCAGCTCTCGCGCAGTGGCGCGGTCTGT
GTCAGGGACGCGACGTTAACGCCCTGATGACCGCCGGGCAACTGATTAACTGGGGAATGCCCACCCTGGCGGCAGAGATG
CTGAACGCACTGGACTGCCAGCGCACGCTGCCGCTTTACCTGCAAGCCAGCTTGCTGCCGAAAGCCGAACGTGGCGAACT
GGTCGCAAAAGCCATTGATGTCTTCCCGCAGTTTGTCCGTTTCCCGAATACGCTGGAAGAAGTGGCGGCGCTGGAGAGTA
TTGAAGAGTGCTGGTTTGCTCGCCATTTACTGGCCTGCTTCTACTACAACAAACGTAGCTACAACAAAGCCATTGCCTTA
TGGCAACGTTGCGTAGAGATGTCGCCGGAGTTTGCCGACGGCTGGCGCGGGTTAGCGATCCATGCGTGGAATAAGCAACA
CGATTATGAGCTGGCCGCGCGTTATCTTGATAATGCTTATCAGCTTGCGCCGCAGGATGCACGTCTGCTTTTCGAACGGG
ATTTGCTTGATAAGTTAAGTGGAGCCACACCGGAGAAACGACTGGCGCGTCTGGAAAATAATCAGGAAATTGCGCTGAAA
CGCGACGACATGACCGCAGAACTGCTCAATTTGTGGCATCTCACGGGTCAGGCAGACAAAGCGGCGGACATTCTCGCCAC
GCGTAAATTCCACCCGTGGGAAGGCGGGGAAGGGAAGGTCACCAGTCAGTTTATCCTCAACCAGTTATTACGCGCCTGGC
AGCATCTTGATGCCAGAGAGCCGCAGCAGGCCAGCGAACTGCTTCATGCCGCGCTGCATTATCCGGAGAATTTAAGCGAA
GGCCGTTTACCGGGGCAAACTGATAACGACATCTGGTTCTGGCAGGCGATATGCGCCAACGCGCAGGGCGATGAAACTGA
AGCGATGCGTTGTTTACGTCTGGCGGCGACCGGCGATCGCACCATTAACATCCACAGTTATTACAACGATCAGCCGGTTG
ATTATCTCTTCTGGCAAGGAATGGCGCTGCGACTGCTGGGTGAACAGCAAACCGCACAGCAACTGTTTAGTGAAATGAAA
CAGTGGGCGCAAGAGATGGCGAAAACCAGTATTGAGGCGGATTTCTTTGCTGTTTCACAACCTGACCTGTTGTCGCTGTA
TGGCGATTTACAACAGCAGCATAAAGAAAAATGCCTGATGGTGGCGATGCTGGCGTCCGCGGGACTCGGGGAGGTTGCGC
AATATGAATCTGCTCGCGCTGAATTGACGGCGATTAATCCGGCCTGGCCGAAAGCGGCATTATTCACCACCGTGATGCCT
TTTATTTTTAACTACGTTCACTAAACCCTATTAACTGTAATATTTGAGCGGCACGCGCTGCCGCTCATCACAAAATAATT
AGAATAAGCCGTTGTTAATAAAAACCCTACAGGAGGCACTATGCCTAAAAAAATGAGAACAACCCGTAATCTATTATTAA
TGGCTACGCTATTAGGTAGCGCACTATTTGCCAGGGCTGCGGATAAAGAAATGACCATTGGTGCAATATACCTTGATACC
CAGGGATATTACGCTGGAGTGCGTCAGGGCGTTCAGGATGCGGCAAAAGATTCTTCAGTACAGGTACAGTTAATTGAAAC
TAACGCCCAGGGTGATATTTCGAAAGAAAGTACCTTTGTTGATACCCTCGTGGCGCGTAATGTCGATGCCATTATTTTAT
CGGCAGTGTCTGAAAATGGCAGTAGCCGTACCGTTCGTCGCGCCAGTGAAGCGGGTATTCCGGTGATTTGCTACAACACC
TGTATTAATCAAAAGGGGGGCGATAAATATGTCTCGGCGTATCTGGTCGGCGATCCGCTGGAATTTGGTAAAAAACTGGG
TAACGCTGCCGCCGATTATTTTATTGCCAATAAAATTGACCAGCCGAAAATTGCTGTCATCAATTGCGAAGCCTTTGAAG
TTTGTGTGCAGCGACGTAAAGGATTTGAAGAAGTATTAAAATCCCGCGTTCCCGGCGCGCAAATTGTCGCTAATCAGGAA
GGGACTGTTTTAGATAAAGCGATTTCCGTTGGTGAAAAACTGATTATCTCCACGCCGGATCTCAACGCCATTATGGGGGA
GTCGGGCGGTGCGACACTCGGCGCGGTAAAAGCGGTACGTAATCAAAATCAGGCCGGAAAAATTGCTGTTTTCGGTTCGG
ATATGACAACCGAAATTGCTCAGGAGCTGGAAAACAATCAGGTGCTGAAAGCGGTAGTGGATATTTCCGGTAAGAAAATG
GGCAATGCTGTTTTCGCGCAAACATTGAAGGTTATCAATAAACAAGCCGACGGTGAAAAAGTGATTCAGGTGCCAATCGA
TCTCTATACCAAAACGGAAGATGGTAAACAGTGGCTGGCAACGCACGTTGATGGTCTGCCCTAATCGCTGATTCGCAGAG
GTCCCTATGTTCACGGCAACAGAGGCAGTCCCGGTAGCAAAAGTGGTGGCAGGAAATAAGCGTTACCCCGGCGTCGTTGC
GCTGGATAACGTTAACTTCACGCTCAATAAAGGCGAAGTTCGTGCGCTGTTAGGTAAAAACGGCGCGGGCAAATCGACTC
TCATTCGAATGCTTACCGGCAGCGAACGCCCGGATAGCGGTGATATCTGGATTGGCGAGACGCGACTGGAAGGTGACGAA
GCTACGTTGACTCGCCGTGCCGCTGAACTGGGGGTTCGTGCGGTTTATCAGGAGTTAAGTCTGGTGGAGGGACTGACGGT
GGCGGAAAACCTCTGCCTCGGTCAGTGGCCCCGCCGCAACGGCATGATTGATTACCTGCAAATGGCGCAGGATGCCCAAC
GTTGCTTACAGGCGCTGGGCGTTGACGTTAGCCCTGAACAACTTGTTTCAACGCTAAGCCCGGCGCAAAAGCAACTGGTG
GAAATTGCGCGGGTGATGAAGGGCGAGCCGCGCGTGGTCATTCTTGATGAACCTACCAGTTCGCTTGCGAGTGCGGAAGT
TGAACTGGTGATCATCGCGGTGAAAAAGATGTCGGCACTGGGCGTGGCGGTGATTTATGTCAGCCACCGGATGGAAGAAA
TTCGCCGCATTGCCTCCTGTGCCACCGTTATGCGCGATGGTCAGGTGGCGGGCGATGTGATGCTCGAAAACACCTCCACG
CATCATATTGTGTCGCTAATGCTAGGGCGTGATCACGTTGATATTGCGCCGGTTGCCCCTCAGGAAATTGTGGATCAGGC
CGTGCTGGAAGTCCGTGCATTACGCCATAAGCCCAAGCTGGAGGATATCAGCTTTACGTTACGTCGCGGCGAAGTGCTTG
GCATTGCTGGCCTGCTGGGGGCAGGGCGCAGTGAATTGCTGAAGGCGATTGTTGGGCTGGAGGAGTATGAACAGGGCGAA
ATTGTTATCAACGGCGAGAAAATCACGCGCCCCGATTACGGCGACATGCTGAAACGCGGCATTGGCTATACGCCAGAAAA
CCGCAAAGAAGCGGGGATCATTCCCTGGTTGGGCGTTGACGAAAATACAGTGCTGACCAATCGGCAAAAAATCAGCGCCA
ACGGCGTACTGCAATGGTCCACCATCCGCCGCCTGACCGAAGAGGTGATGCAGCGGATGACGGTCAAGGCCGCCAGTAGC
GAAACGCCCATCGGCACGCTTTCTGGCGGCAATCAGCAAAAAGTGGTGATCGGTCGTTGGGTCTATGCCGCCAGCCAGAT
TTTGTTGCTCGACGAGCCAACGCGCGGCGTCGATATCGAAGCCAAACAGCAGATTTACCGTATTGTCCGTGAGCTGGCTG
CCGAAGGAAAAAGCGTGGTGTTTATCTCCAGTGAAGTGGAGGAGTTGCCGCTGGTCTGTGACCGCATCCTGTTACTACAG
CACGGCACGTTCTCGCAGGAGTTTCACGCTCCGGTCAATGTGGATGAGCTGATGTCCGCCATTCTGTCTGTGCACTGATG
AATTTTACCGAGGAACCTGAAGATGTCTGCTTCGTCATTACCATTGCCGCAGGGCAAGAGCGTCTCGCTCAAACAATTTG
TCAGTCGCCATATTAATGAGATCGGTTTGCTGGTGGTGATTGCCATTCTTTATCTGGTCTTCTCCCTGAACGCGCCAGGC
TTTATCTCATTGAATAACCAGATGAACGTGCTGCGCGATGCCGCCACCATTGGGATTGCCGCCTGGGCGATGACGCTGAT
TATTATCTCCGGTGAAATTGATGTCAGCGTTGGGCCGATGGTGGCTTTTGTCTCGGTGTGCCTGGCATTTTTGCTGCAAT
TTGAAGTTCCGCTGGCGGTGGCGTGTCTGCTGGTGTTGCTGTTAGGCGCGCTGATGGGAACGCTCGCCGGGGTGCTGCGC
GGCGTGTTTAACGTACCAAGTTTCGTTGCCACACTGGGGCTGTGGAGCGCCCTGCGCGGAATGGGGCTGTTTATGACCAA
CGCACTGCCAGTGCCGATTGACGAAAACGAGGTGCTGGACTGGCTGGGCGGACAATTTCTCGGTGTGCCAGTATCCGCGC
TGATCATGATGGTGTTGTTTGCGCTGTTTGTGTTCATTAGCCGAAAAACCGCCTTCGGGCGCTCGGTTTTTGCCGTTGGC
GGTAATGCCACGGCGGCGCAGTTGTGCGGTATTAACGTTCGTCGAGTGCGCATTCTTATCTTTACCCTTTCGGGATTATT
AGCGGCGGTGACCGGCATTTTGCTGGCGGCACGCCTCGGTTCCGGTAACGCAGGTGCCGCAAACGGTCTGGAGTTTGACG
TCATCGCCGCGGTCGTGGTCGGCGGTACGGCACTTTCCGGCGGTCGCGGTTCCCTGTTCGGTACATTGCTTGGTGTGCTG
GTGATTACGCTAATCGGTAACGGTCTGGTGCTGCTCGGTATTAACTCCTTTTTCCAGCAGGTGGTACGCGGCGTCATCAT
CGTGGTGGCGGTGCTGGCGAATATCTTGCTGACCCAGCGAAGCAGTAAAGCGAAACGCTAAACCTTAACGCCCCTGGCGC
GGGTGCGGCAGGGATGAAAATTAATCGTATTGTTAATGAGGGATTTATGAAAACGATGCTGGCAGCTTATTTACCAGGAA
ATTCAACCGTCGATCTGCGGGAAGTTGCGGTGCCGACGCCGGGGATTAACCAGGTACTGATCAAAATGAAATCCTCCGGG
ATTTGCGGAAGCGATGTCCACTATATCTATCATCAACACCGTGCCACGGCGGCGGCACCCGATAAACCGTTATACCAGGG
ATTTATCAACGGTCATGAACCGTGCGGGCAGATTGTGGCGATGGGGCAAGGCTGCCGCCATTTTAAAGAGGGCGACCGCG
TGCTGGTGTATCACATTTCTGGCTGTGGTTTTTGCCCGAACTGCCGCCGCGGCTTTCCTATCTCTTGTACTGGCAAAGGA
AAAGCGGCTTACGGCTGGCAGCGTGACGGCGGTCATGCCGAATATCTGCTGGCGGAAGAAAAAGATCTGATCCTCCTGCC
GGATGCGCTGAGCTACGAAGATGGTGCGTTTATCAGTTGCGGCGTTGGTACAGCGTATGAAGGAATTTTGCGCGGCGAAG
TTTCCGGCAGTGATAACGTGCTGGTGGTCGGTCTGGGGCCAGTCGGCATGATGGCGATGATGCTGGCGAAAGGTCGCGGT
GCAAAACGGATCATCGGCGTTGATATGCTGCCGGAACGTCTGGCGATGGCAAAACAGTTAGGGGTGATGGATCACGGCTA
TTTAGCAACCACCGAAGGTCTGCCGCAGATTATCGCCGAACTCACCCACGGTGGCGCGGATGTTGCGCTCGATTGTTCTG
GTAATGCCGCAGGTCGCTTGCTGGCACTGCGATCCACCGCTGACTGGGGACGGGTGGTTTACATCGGAGAAACCGGAAAA
GTGGAGTTCGAGGTCAGCGCCGATCTGATGCACCATCAACGGCGGATTATCGGCTCCTGGGTGACCAGTCTGTTCCATAT
GGAAAAATGCGCCCATGATCTGACGGACTGGAAACTGTGGCCGCGTAACGCCATTACCCATCGCTTCTCGCTGGAACAGG
CAGGTGATGCCTATGCGCTGATGGCGAGCGGCAAATGCGGGAAAGTTGTGATTAACTTCCCGGATTAAGGAGTTAGCGGA
TGACCATCTATACCTTATCCCACGGGTCGCTAAAGCTGGACGTTTCTGACCAGGGCGGCGTAATCGAAGGCTTCTGGCGC
GATACGACGCCGCTCTTACGTCCTGGTAAAAAAAGCGGTGTGGCAACCGATGCCTCATGTTTTCCGCTGGTGCCATTTGC
AAACCGGGTGAGCGGCAATCGTTTTGTCTGGCAGGGGCGTGAGTATCAACTGCAACCGAATGTTGAGTGGGATGCGCACT
ATCTACACGGCGATGGCTGGCTGGGCGAGTGGCAATGTGTCTCGCACAGCGATGATAGTTTGTGTCTGGTGTATGAACAT
CGCAGCGGTGTCTATCACTATCGGGTAAGTCAGGCGTTTCATTTAACGGCGGATACGCTGACGGTGACGCTCTCTGTCAC
CAATCAAGGGGCAGAGACGCTGCCATTTGGTACCGGCTGGCATCCTTATTTTCCGTTGTCGCCGCAAACGCGGATTCAGG
CACAGGCGAGCGGTTACTGGCTGGAGCGGGAGCAGTGGCTGGCGGGTGAGTTTTGCGAGCAGCTACCGCAGGAACTGGAT
TTTAACCAGCCCGCGCCGTTGCCGCGCCAGTGGGTGAACAATGGTTTTGCCGGATGGAATGGTCAGGCCCGCATCGAGCA
GCCGCAGGAAGGTTATGCCATCATCATGGAAACGACGCCACCTGCACCGTGTTATTTCATCTTTGTTTCCGACCCTGCGT
TTGATAAAGGATATGCGTTTGATTTCTTCTGTCTGGAACCGATGAGCCATGCGCCGGATGATCATCATCGCCCGGAAGGG
GGTGATCTCATTGCGCTAGCACCAGGGGAATCAACAACTTCAGAGATGTCGTTGCGGGTAGAGTGGCTGTAATTTATTAA
ATGCCGGATAAGGCGTTCACGCCGCATCCGGCATCTTTCCTAACGCCGATCGAGAGAAATTGCCCCCGGCCCGGTAATTG
CCAGCAGCAGGAATGCGCCAGCGATACTGACATTCTTCCAGAAATTAATCATATTTGGCCCAACCGCATCGCCGGTCATA
TCCCAGTAATGGTGACCAATCACCGCCGTACCCAGCGTGTAGAAAATAAACAGCACCGCCAGCGGACGGGTGAAAAAGCC
AAGCACGATTAATATCGCGGCGGGCACTTCCATAACTACCGCAATAATCGCTGCCAGCATCGGCATTGGCGCGCCCAACG
AGGCCATATATTGGACCGTACCGTCAAAGCCCATCATTTTGGGAAAACCAAAAATAATGAAAATTAAGACCACGGCGATA
CGGGCAATTAATAACAAAACGGGGCGGGCAGCTCCAAAATCAAAATAACGTAGTGTGTTCATAACCAATCCCTTTGCAAG
ATAATGTGATTTAAACGTAATACACACTCTTGCACCTCGCCACGCCCCAGGCATTGAGATATTCGCTAATTATCCTGGTT
ACAGTGATTTAAGCGCGATGTTCTCATCTATCAGCAGTTTCGCATCAAACGTTTTGCCGCTCTGGATCCATTTGCGAATT
GGGCGAATCTCACGCCCCTGATTCAGCGTGACCGCACCGATAAGCACGCCGTTTTGCAGATTAAACCAAATCGCCTTCTG
AGTTTCCGGGTTGCCACGACAAAGCCAGTCATCGCCACGCATATCGCCAATAAACTGTAAGTTATCACTGTACTGATCGC
TCCAGAACCACGGCGGCGGCAGTAGCGGTAGCGGTAGCCCTAACATTGCGGCAGCGGCAATTTGCGCCTGGTTATTGGCG
TTTTCCCAGCTTTCGCAGCGGTGTAGTGCACCATTATCAAGACGAGTGATTGCCACATCGCCACCGGCAAAGATCGCGGG
ATCGCAGGTGCGGCAAGCCTCATCAATGACAATGCCATTGGCAGTATCAAGGTTGGCCTCGCGAGCCAGTTGCTCGTTGG
CGCTGATACCAATACCGTAAATCACCACATCAGCCTGAAGCGTTTCCCCACTTTGCAGCGTCAGTTCTACTTTTTCACCA
TCGACCACATGTTCAATGGCATTATTGAGCAGAATGCGCACACCAGCCTGCTGGTGGCGCTGTAAAAGATAGCGTTGCAC
GGGCGGTGGTGCATTACGGCCCATGACGGTTGCCGCCAGTTCAATCACTGTCACCTTACATCTGCGCTGCGTGGCGCTGG
CAGCCAGTTCCAGACCAATAGTTCCGGCACCGACAATCACGACTGACCGTTCGGGCTGCAGAACTTCTCGCAGTCTGGCG
GCATCACCGGCATGGCGTAGGGTAAAGCAGCGTTCTCCCAGTGCATCAAGCAACGGCAGCGGTCGAGCTGCCGCGCCGGT
TGCTATAAAAAGCTGATCCCAGTGCCAGCTTTCGCCGTTGGTTAACACTAACTCTCGTGTGTCGCGACCCAGCGTTTTGA
TGGTTACACCGGAATGCAGATGAACATTGTTTTCCTGCCACCAGTTAGCGGGTAACACCTGCTGTAACTGCGGGGAATCT
TCCAGCAACATGGATTTCGAGAGTGGAGGTCGTTCATAAGGAAGATGTCGCTCATCGGAAAACAGATGCAGCTCACCGGT
GAACCCTTGCTGGCGTAGCGAGGCCGCAGCCATTGCCGCCGCTTGCCCGCCACCGACAATAATGATGGTTTTTTCTTTCA
TCGTGCTTCCTTAAAGATCCAGCCCAGCCGCTACGTGGCGAATGCCGCGAATCGCTAAACCCGCATCAGCGTTGATCATC
ACACCGCTTAATGCGCGATTATTGCGCCGCGATGCCAACATCACATACGGCCCCGTAAAATCCGCCGGTTGCGGGAAAAA
TTGCAGCGGTAAAATGGCGGCAATTTTCTCCGGCGTCAGAGACTGCATTATCGAGGTTTCACTTTGCCCGAGCGCCTGTG
GGCCGCGCAGGTCGCTGGCCATACCACACGGGCCGACGCCATTCACCCGCACTTTCGGTGCCAGTTCATAAGCCAGTTGG
CGAATAAGTCCGGTTGCGGCATGTTTACTGGCGGTGTACAGCGGGCCACCGCCGCCAGGATACCAGGCGGCATTTGACAG
TGTGAAAATCATGCTGCCTTCACTGGCGATTAACGCCGGAGCGCAGGCTTTTGCGCCCAGCAGGTAACCGAGAACATTGA
CGTTAAACAGCTCGTGGAAGCCGGTTTCGAGCGTCTCTGCGGGAGTATTAACCAGTGAGGCATTGTGATCCCAGATGCCT
GCATTGCCGATAAAACAATCCAGCTTGCCGGAACGAGTCAGGATCTGATCGACCGCGCGTTGATAATCGGCATAACAGGT
CACGTTACCTTCCACCGCCAGAATATGTTCGCCAAATCGCTGACGCAGACTGGCGACTTTTGCCGCCGACAGTTCCAGCG
TGGCAACCTGCGCGCCTTCTTCGATAAATCGCTCGACCAGCGCCAGCCCTAATCCCGATCCGCCGCCGGTAATAAAAATG
GACTCGTTATGCAGATCGCTCATGGCTGCGCCTCCGGTAAGTCGATGAAAATGTCACCACCTTCAACGTGTACTGGATAA
GTGGTGAGCGGATCGGTGGCGGGCAGGCATAACGCTTTCCCCGTTTTCAGGCAAAAACTGGCGGCGTGTAGCGGGCACTC
CACCGTGGCGTCATCTTCCAGATACCCTTCTGACATTGACGCATTACCATGGCTGCAACGATCGTTAATGGCATAAAACT
CGCCGCCAACGTTGAACAGGGCGATGACGGGCGAGGTATCGATCCGGAGAGCCTCACCCTCCGGCACATCCGCAACGGGA
CACGCATAAATTCGATTCATCAGAACAGTACACTCAGGTTATGGGAAGTGATTACCGCTTGATCCAGGACGATATCCCGT
TCCAGCAAGCGCCAGTTGTCATCTTCCAGACGGCGAACTTTGTCGAAACGCGTTCCAACATAGAATGTTTCATCGCGCTC
TTTTTGTGCCCGATAAAGCAGATAATTTACCCGCACAGCAAATACGTTTGGGATGTCGGTTTCGCTTATCTGGCAGTTGC
TGATTAAGTGACGGGTGCGTGACGGCGGCTCTTCTGCCCAGGCCATGCCCGTTTCCAGACGGGCGATTCGCCGCTCCAGC
TGGTCTTTGGTGTCATTAAAAATCCAGGTTGTCGGTGGCTGGACGCCTTTGCGGCGGTCGCGTGTTTGCGCGTTAACTGT
GGTGCGCATGGTGTAACGAATCTCTTCGTCGAGCTGCGCCAGCCAGTCACGAAATTTCCAGTCGTCCAGTAAGCTGGCTT
CGTGAAAGAGAAACTGGCTAATGCGGTGATGTAACTCTAGTGAAACTTGCGCACTCATTTCATCACCTCCTGCTGGTAAG
CGGCGGTTTTATCGAGCACTTCCTGCCAGCTTTCGCTACTCAGAAGATCAGCCCAGCGTTGGTACATTCCACGAGCGGCA
GTTTCTGAAAAGATATAGTTAGTAATGCCAGGAATGCCGTCGTCGCGGCGCTTTTCCTGACCAAGCCCCATTTCCAGACA
CAGTTTGCTGTTGCGGGCGCGGTGGCCTTTAAGCAATTTCTGGATTTCACACCAGTTCTCCGAGTCATCCTGCTCGAGAA
AACCAGCAGGACCAAAAGCACGAGTGGCGCTGTTTTCAAAAGCGGCTTTAACTTCATCGGAGGCGGCTTTGTCAGTAATA
CAGAACGCCCACACTTCAACTTGATCAGGGCCGCGCGGATGCCAGACGCGGAGTGTGGCAGTGCCGTTTAGCCATGAAAG
CGTGGGGAATATATTGTTATGACCCGCCAGGCGCAGGGCGCGAACTTCACCTAAACGTTGTTCTGCTTCGGCATAGGTTT
CGCGGTAATAGCTTGAAACTGCGCCATCGACCCAGACATTAGCATCCGGTTTTTCAGTAAAGAAGAAACCGCTACCGTGA
CCGTCCTGACCAAATTGCAGCGCATCTTTGGCGGTTTCCCACACCGGGCGGGCGGTTTGTCCATCACCGAGGCGCTTATC
GCTGCCATCATCTTTCGCCCCTAATACCTGAACGGCAGAAGCATGGCTGAACAGAGCATGATACTGGTCACTGGCGAACT
GCTCTGCCGGGAATTTCCAGTTACAGTTGATCACCCACTTTTGTACGCCGCCGACAATTTCGGTGCCGCCTTCGCGACGA
TCCAGCATGCCATCCAGATACCAGGCAATGTCACCCAGGTAATCACGCAGGCCCGGTGCGCTGGTATCCCAGTTGCCAAA
AATCAGCCCTTTATAACTCTCCACACAAGGAACTTCGTTTAGTCCCCAGTGGGATTTACACAACCCTTGTGGGTAGGCGC
GAGGTTCCAGCGGTACATCGATCAACTCGCCGTTAATGCCATAAGACCAGCCGTGATACGGACAGGTAAAGGCGCGAGTG
TTGCCGCAATCTGCATAACTCACACGCATGGCCCGGTGGCGGCATTGGTTGAGAAACGCCTTAATGCTGCCGTCTTTCTG
ACGCACTACGACAACCGCATCTTCCCCCATGTAGGTGTTAAAGAAATCACCAGGTTTTGGGATCTGGCTTTCGTGGGCGA
GAAATAACCAGCAACGGCCGAAAATACGTTCAAGCTCCAGTTGGTAAATATCTGGGTCGGTATAAATACGCGGAGTGACC
CGACCATTTTGGGTATCAATCAGTTGGTAAATGTTCAAATCTGAGGGTGTGGTCATATTTTTTAATCCTGAAAGATAAGA
TGTATTGACCTTCTATTTTTGTGCCATAAGGATGTTGCTGGTTGGTTGCTAATATGTGAAATAGTTAATTTCTACCAGCT
GAGACGTTTTTTCGATAACAAGGGGAAGGTGATGGAACTACGGCATTTACGCTATTTCGTCGCAGTGGCGCAGGCACTGA
ACTTTACCCGTGCGGCGGAAAAACTGCATACCTCACAGCCTTCGTTAAGCAGCCAGATCCGCGATCTTGAAAACTGTGTC
GGTGTTCCGTTACTGGTGAGGGATAAGCGCAAAGTCGCGTTGACGGCGGCGGGAGAATGTTTTCTCCAGGACGCGCTGGC
AATCCTCGAACAAGCGGAAAATGCCAAATTACGGGCGCGGAAAATTGTTCAGGAAGACAGACAATTAACCATTGGCTTTG
TGCCATCGGCGGAAGTGAATTTACTGCCAAAAGTATTACCGATGTTTCGTCTCAGACAGCCAGACACCTTGATTGAGCTG
GTGAGTTTAATCACCACGCAACAGGAGGAAAAAATTCGCCGTGGTGAACTCGACGTCGGCTTAATGCGCCATCCTGTTTA
TAGCCCGGAGATTGATTATCTGGAGCTTTTTGACGAACCATTAGTGGTTGTGTTACCGGTTGATCACCCTTTAGCACATG
AAAAAGAGATCACCGCCGCGCAACTGGATGGCGTGAATTTCGTCAGTACCGATCCGGTGTATTCCGGTTCGCTTGCGCCG
ATCGTTAAAGCGTGGTTTGCGCAAGAAAACAGCCAGCCAAATATCGTCCAGGTGGCAACGAATATTCTGGTGACCATGAA
TCTGGTGGGCATGGGGCTGGGCGTCACTTTGATACCCGGTTATATGAATAATTTTAATACCGGACAGGTTGTTTTTCGTC
CCATTGCCGGAAATGTGCCTTCCATTGCTTTACTGATGGCGTGGAAGAAAGGGGAGATGAAGCCGGCATTACGCGATTTC
ATCGCCATTGTGCAGGAACGTTTGGCAAGCGTAACGGCATAATTACGCATTATTTTTGCAACATGCGTCGCGGATCTCAG
TTTTTTAGTGCTTGTGAACTGGCGTTACAGACATCGGGAAGCAGGCTCGAATATTCTTATTTTTCAACTTGCACCAACAT
TCGATTAACCCCAGACTAACGCCTCCTGACGGGAGGGACTCATGGTTTTGCAATCCACGCGCTGGTTGGCGCTCGGCTAT
TTCACATACTTTTTTAGTTACGGCATTTTTCTACCTTTCTGGAGCGTCTGGCTTAAAGGGATTGGTTTAACGCCAGAAAC
CATCGGCCTGTTATTGGGGGCAGGTCTGGTTGCCCGTTTCCTCGGGAGTTTGCTCATCGCGCCCCGCGTCAGCGATCCTT
CCCGCCTGATTTCCGCCTTGCGCGTGCTGGCACTGCTGACACTTCTCTTTGCTGTCGCCTTCTGGGCGGGGGCGCACGTA
GCGTGGCTGATGCTGGTGATGATTGGCTTTAACCTCTTTTTCTCACCACTGGTACCGTTGACCGATGCACTGGCGAATAC
GTGGCAAAAGCAGTTCCCGCTTGATTACGGCAAAGTGCGACTGTGGGGCTCGGTGGCGTTTGTCATTGGCTCGGCGCTGA
CGGGCAAACTGGTCACTATGTTTGATTATCGGGTGATCCTCGCGCTGTTGACGTTGGGCGTGGCATCCATGCTGCTCGGC
TTTCTCATCCGTCCGACGATTCAGCCACAAGGGGCAAGTCGCCAGCAGGAGAGCACCGGTTGGTCTGCGTGGTTGGCGCT
GGTTCGCCAGAACTGGCGCTTTCTGGCCTGCGTTTGTTTATTGCAGGGGGCACATGCGGCCTATTACGGTTTTAGCGCCA
TTTACTGGCAGGCAGCTGGCTACTCGGCCTCGGCGGTGGGGTATTTGTGGTCGCTGGGCGTGGTGGCGGAAGTCATTATC
TTTGCGCTGAGTAATAAACTTTTCCGCCGTTGTAGTGCACGCGATATGCTGTTGATCTCGGCGATTTGCGGCGTAGTGCG
CTGGGGCATTATGGGAGCAACTACGGCGTTGCCGTGGTTGATAGTGGTGCAAATTCTGCATTGCGGCACCTTCACGGTCT
GCCACCTGGCCGCCATGCGTTATATTGCTGCTCGCCAGGGTAGCGAAGTCATCCGTTTACAGGCGGTTTACTCTGCCGTC
GCGATGGGCGGCAGTATCGCTATCATGACCGTTTTCGCCGGTTTCCTGTATCAATATCTGGGCCACGGCGTGTTCTGGGT
AATGGCGCTGGTGGCGCTGCCGGCAATGTTTTTGCGCCCGAAAGTTGTTCCCTCATGCTGATTCGAGCATTTTGCGGATC
TGCTCCTGTTGATGTGTTGTCAGCGTCAGGTCCGTATAGATCAGCGGTGGTGAAAAGAGCGGTAATGGCATGGTATAAGG
CGCAATAATCAGTGCCGCGCCACGCGGAGCGCCTGTCTGCAAAAATGCCTTTACCGACATATGCTTAATGTTGAGCGGCA
GTAACGTTAGTTCGCGTAACTGCTGCTCAATCTGCGCTTCTCGCTCGCTATCATTCCCGGTCAGTAGAATAATCTGTTTT
TCATGCAGATCGTTTTCCTGCATTAGCCAGGCACCGAAAATCACCGCGACCAGACCACTTTCCTCATCAGAAAGATGGAC
GCCGTATTCACTTTCAAATCCGGCCAGCGCCGCGCGGGTGGTGCGCACCAGGCGTGGGTACAGTCTGGCGAACTCTTCCG
GCAGGGTATTATCAATACCGATGGCAAACAAACTGCGATTTAACGCCTGGGCGAGGTGGGTATAAAGCTGATCACATAAC
CCCTGTTCATCATAAAAACGAACATTTCCCAGCTCACGAAAATGGTTTACCAGACGTTTGATAGACTGACGCAATTGTCT
GTCTCGCTGATGCGCATCCCGCAGTGGATCGGGAACCCGCAACATGGAAAAAAGTAGTGCCATAAACAGTGGCTCATCAG
GCGGTACAGGCTGGAGCGCCCGACGCTGCCAGTGGCGTCCAATTTCCTGCGCTACCTGAAATTCAAGGCAGGATTCCGCC
CAGCGACGTTGGAGCGGATTAAACTGAGGCGTAATTCCAGCGTGGTGCTGCAGCAAACAATATTGCAGATACAGACACAG
GAAATGAATATCGCGCGATTCAAAGCGTTTTTGCAGCCGTCGGGAGCAGAGATTCACTAACGCTTGTAGATTGGTATCGT
CGTAAAAGTTACGCGCAATTCCGCGCCGCTTCAGTTCACTCTTCAGGGCGGGGGTGAATTGGCTGGTAATAAATGACGGA
CACAGACGGAAACCACGTCGTAGCCAGTGAAATAAACACAAACGTTGGTTAAGCACTGTACCTTCAACCCGGTAGCTACC
GTCATAACCAGTCGTCAGTGTGAGTTGATGATAGCGCAGGATCTCCCGTCCTGTTTCGCTGATATCAAGACTGGCAATAT
CATCATCCACACCATTAAGCTCGCTGAAGGTTGCCATGGTGGCGGTCAACCCCGGCTGAAAGAGCGTCAGCAAGATCTGG
CAGCGGCGCTGGGGAGCCGAAAGGACAGATGGTGGAGCAAGCGTAGGCATCATCTGTAGATCTCCCATAAGCATAATTGA
TAAGAATAGCTAAAGTTTGCTCAGGGAAATGGCGAAGGGAATGCTAATCATCAGAAATGTTGGCAAGCGTCACAGAATTT
TTCTCATCTTAAACTGTTCTGACCAGTGGATTAGCATGTCTTAAGGTGGTTTTGTGAATGATTATCGTGCTAGCGATCAT
GGGTTAGTTCTGCGGATTCAACGCGCTAAGGATAAAGTCCACCATCTGTTCGCGATAAACATCGCCGTGGCGATCGGAAA
AAGCATCAATGTGTTCGCCATCCGGGATTAGGATCAACCGTTTTGGCTCTTTTGCCAGGCTATACAACTTTTCGCTGTGC
TGCCATGGGATAACGTGATCAGCTTTACCGTGAATGAGTAAAAGCGGGATCGGGCTGACGCTGGCGATATAATTTTCGCC
GCTGTAACTCTCATCAAGTAAGTAGCCACTGCCGGGGATCATCTGGTTGGCGATGGTTGCATAAGAGGCAAATGTGGAGT
CGAGGATCACCGCACGTATGCCTTCACGATCACCCTGACCAATAACAGCAAGAATATTCGCCCCGCCAATACTCTGCCCG
AACAGCACCAGCCGTTGTGGGTTTACATCACTGCGATGGCGCACCACATTGATGGCGCTTTGCGTATCGTCCAGCAATCC
GGCCTGGGACGGCGTGCCTTTTGATTTACCAAACCCGCGATAATCAAACATAAAAACGTTGAAATTACGCTCGGGTAACC
AACTGACCAGCGGCCAGTGGGCGGACATATTTCCGGCATTGCCGTGAGCATGAATGATGGTTGCGATGGCGTTGTCAGCA
GGGCCCGTCGAAGAAGGAATAAACCAGCCTTGCAGACGAGTACCGTCCTTAGCCGTAAATTCGACGGATTCCGCCGACCA
GGGGTCGGGACCGTAAATTTTATCGTCAGGATAATAGAAGAAGTTGATGGCAACGCGCGGCACTAAATAAACGCAGAAGG
CAACAACAAAGAGAATAAACAGAATTTTGGGAACGCGTTTGTTCACTGGCAGTGCCATAACCTTTCCTTGCGACTTCTTT
ATCATCCATTAATCGGGGAAAGATGGTGGGAGAGTGACGAAAGAAAGTAAAGTGGTGAGGAAGTATTTCAGAATAGCGCC
TGAAAGGCGAGGGCGGGTGAGTGACATCACCCGCCTGAGTCATTAACGCTTCAGAGCGTCGCTTAACTCGTCACGCATGT
TCGCCAGCATGGCTTTCACAACACGTGGGTTACCAGCAACGATGTTACCGGTCAGCATATAGTTATGACCACCGGTGAAG
TCGCTGACGATGCCGCCCGCTTCACGAACCAGCAGCTCGCCTGCCGCGAAATCCCACGGACGCAGACCGATTTCAAAGAA
ACCGTCAACACGACCCGCAGCGACGTAAGCCAGATCCAGCGCCGCAGAACCGGTACGACGGAAGTCTGCACATTCGTTGA
ACAGTTTGCCGACGATGTTGATGTAGGTAGTGGCGTACTGTTTTGCTTTGAACGGGAAGCCGGTCGCCAGAATGGTACCG
TCGAGATCGCGAGCGGTGCTACCGCGCAGACGGTAGCCGTTCAGCTGTGCGCCCTGACCGCGAGTGGCGGTGAACAGTTC
GTTACGCATAGGATCGTATACCACAGCAACTTCGGTGCGGCCTTTGATACGAACGGCGATAGATACCGCGAAGTGCGGCA
GACGTTTGATAAAGTTGGTAGTACCATCCAGTGGATCGATAACCCATTGAACATCCTGATCAGTACCTTCAAGTTCACCG
CTTTCTTCGGTGATGATGGTGTGCTGTGGGTAAGATTTACGAATCGTGTCGATAATCACCGCTTCGGCAGCTTTATCTAC
GTTGGTCACGAAATCGTTACTGCCTTTCTGGCTCGCTTCTACAGCGTCCGGGGTTTCATAGTTTTTGGCAATTAAATTAC
CCGCCTTGCGCGCTGCGCGCACGGCGATGTTCAGCATCGGATGCATCGGTCTCTCTCACTGGATGTTAAAGAACGGGAAA
ACGGCGCAGAGTATAGCAGCGAGATCGGCATCTGTCTTCGTTTTATGATAAGATGCGTGAATAATCTTTAGATGAAGAAA
GACAATGCTGCAAAATATTCGAATTGTGCTGGTGGAGACGTCACACACCGGCAATATGGGTTCTGTTGCCCGTGCCATGA
AAACAATGGGATTAACCAATCTGTGGCTGGTTAATCCACTGGTGAAACCCGACTCCCAGGCGATTGCCCTGGCAGCAGGG
GCCAGCGATGTGATTGGTAATGCTCACATCGTCGATACGCTCGACGAAGCGTTAGCCGGTTGTAGCCTGGTGGTGGGCAC
CAGCGCACGCTCCCGCACGCTGCCATGGCCGATGCTCGACCCGCGCGAATGCGGCCTGAAAAGCGTCGCTGAAGCGGCAA
ATACCCCGGTGGCGCTGGTGTTTGGTCGCGAGCGCGTCGGCTTGACCAATGAAGAGTTGCAGAAATGCCATTATCATGTC
GCGATTGCGGCTAACCCGGAATACAGCTCGCTGAACCTGGCGATGGCGGCTCAGGTTATTGCCTATGAAGTGCGCATGGC
CTGGCTGGCAACTCAGGAAAACGGCGAGCAGGTCGAGCATGAAGAGACGCCGTATCCGCTGGTCGATGATCTGGAGCGTT
TTTATGGTCATCTGGAACAAACGCTGCTGGCAACCGGTTTTATCCGTGAAAACCATCCGGGGCAGGTGATGAATAAATTG
CGCCGTCTGTTTACCCGTGCGCGCCCGGAAAGCCAGGAATTGAATATCCTGCGCGGGATTCTGGCTTCTATTGAGCAGCA
GAATAAAGGTAATAAGGCCTGAGGGCTAAGCCAGATAAATGCACGGACGGTCCCCTCGCCCCTTCGGGGAGAGGGTTAGG
GTGAGGGGAAGAGGCCAGCGCTAATGCGAATAATTGCCCTCAACCCGCCCATGGTCTGGAAGGACAACAGGTACAAACGC
CACGATAAAAAAATGGCACTGAAGGTTAAATACCCGACTAAATCAGTCAAGTAAATAGTTGACCAATTTACTCGGGAATG
TCAGACTTGACCCTGCTATGCAATACCCCCACTTTTACAATAAAAAACCCCGGGCAGGGGCGAGTTTGAGGTGAAGTAAG
ACATGAGACTGACATCTAAAGGGCGCTATGCCGTGACCGCAATGCTTGACGTTGCGCTCAACTCTGAAGCGGGCCCGGTA
CCGTTGGCTGATATTTCCGAACGTCAGGGAATTTCCCTTTCTTATCTGGAACAACTGTTTTCCCGTCTGCGTAAAAATGG
TCTGGTTTCCAGCGTACGTGGACCAGGCGGTGGTTATCTGTTAGGCAAAGATGCCAGCAGCATCGCCGTTGGCGAAGTGA
TTAGCGCCGTTGACGAATCTGTAGATGCCACCCGTTGTCAGGGTAAAGGCGGCTGCCAGGGCGGCGATAAATGCCTGACC
CACGCGCTGTGGCGTGATTTGAGCGACCGTCTCACCGGTTTTCTCAACAACATTACTTTAGGCGAACTGGTTAATAACCA
GGAAGTGCTGGATGTGTCTGGTCGTCAGCATACTCACGACGCGCCACGCACCCGCATACAAGACGCGATCGACGTTAAGT
TACGCGCTTAATTTAACCGTCCTGTTTCGTGTTGCATCTGCGTTGACTGCACATACTCACTCCGGTCACTTACTTATGTA
AGCTCCCGGAGATTCGTAAGTTTGTCAACTTGCTGAAACCCGAAACAGTTAGGTTAAAGATAACAAGATATTAGAATCAG
GCCGGGGCGTATCGCGCTCCGTAAACACGGTCGTACATCCAGCCGGTAGCCTGGTTCCTTGCATTGAGTGATGTACGGAG
TTTATAGAGCAATGAAATTACCGATTTATCTCGACTACTCCGCAACCACGCCGGTGGACCCGCGTGTTGCCGAGAAAATG
ATGCAGTTTATGACGATGGACGGAACCTTTGGTAACCCGGCCTCTCGTTCTCACCGTTTCGGCTGGCAGGCTGAAGAAGC
GGTAGATATCGCCCGTAATCAGATTGCCGATCTGGTCGGCGCTGATCCGCGTGAAATCGTCTTTACCTCTGGTGCAACCG
AATCTGACAACCTGGCGATCAAAGGTGCAGCCAACTTTTATCAGAAAAAAGGCAAGCACATCATCACCAGCAAAACCGAA
CACAAAGCGGTACTGGATACCTGCCGTCAGCTGGAGCGCGAAGGTTTTGAAGTCACCTACCTGGCACCGCAGCGTAACGG
CATTATCGACCTGAAAGAACTTGAAGCAGCGATGCGTGACGACACCATCCTTGTTTCCATCATGCACGTAAATAACGAAA
TCGGCGTGGTGCAGGATATCGCGGCTATCGGCGAAATGTGCCGTGCTCGTGGCATTATCTATCACGTTGATGCAACCCAG
AGCGTGGGCAAACTGCCTATCGACCTGAGCCAGTTGAAAGTTGACCTGATGTCTTTCTCCGGTCACAAAATCTATGGCCC
GAAAGGTATCGGTGCGCTGTATGTACGTCGTAAACCGCGCGTACGCATCGAAGCGCAAATGCACGGCGGCGGTCACGAGC
GCGGTATGCGTTCCGGCACTCTGCCTGTTCACCAGATCGTCGGAATGGGCGAGGCCTATCGCATCGCAAAAGAAGAGATG
GCGACCGAGATGGAACGTCTGCGCGGCCTGCGTAACCGTCTGTGGAACGGCATCAAAGATATCGAAGAAGTTTACCTGAA
CGGTGACCTGGAACACGGTGCGCCGAACATTCTCAACGTCAGCTTCAACTACGTTGAAGGTGAGTCGCTGATTATGGCGC
TGAAAGACCTCGCAGTTTCTTCAGGTTCCGCCTGTACGTCAGCAAGCCTCGAACCGTCCTACGTGCTGCGCGCGCTGGGG
CTGAACGACGAGCTGGCACATAGCTCTATCCGTTTCTCTTTAGGTCGTTTTACTACTGAAGAAGAGATCGACTACACCAT
CGAGTTAGTTCGTAAATCCATCGGTCGTCTGCGTGACCTTTCTCCGCTGTGGGAAATGTACAAGCAGGGCGTGGATCTGA
ACAGCATCGAATGGGCTCATCATTAATCGGTATCGGAATCAGGAGAATTTATAATGGCTTACAGCGAAAAAGTTATCGAC
CATTACGAGAATCCGCGTAACGTGGGTTCCTTTGACAACAACGACGAGAACGTCGGCAGCGGCATGGTGGGTGCACCGGC
CTGTGGCGACGTGATGAAGTTGCAGATTAAAGTCAACGATGAAGGTATCATTGAAGACGCGCGTTTTAAAACTTACGGCT
GCGGTTCTGCTATCGCTTCCAGCTCCCTGGTCACCGAATGGGTGAAAGGGAAGTCTCTCGACGAAGCGCAGGCGATCAAA
AATACCGATATTGCTGAAGAACTTGAACTGCCGCCGGTGAAAATTCACTGTTCTATTCTGGCAGAAGACGCGATCAAAGC
CGCCATTGCGGACTATAAAAGCAAACGTGAAGCAAAATAAGAGTTGAGGTTTGGTTATGTCGATTACACTGAGCGACAGT
GCAGCAGCGCGAGTAAATACCTTTCTGGCTAACCGCGGCAAAGGGTTTGGCCTGCGTCTGGGCGTGAGAACCTCCGGATG
TTCAGGTATGGCTTATGTACTGGAATTTGTTGACGAACCGACGCCGGAAGACATCGTGTTTGAAGACAAAGGCGTGAAAG
TCGTGGTCGATGGCAAAAGCCTGCAATTTCTGGACGGTACGCAGCTGGACTTCGTAAAAGAAGGCCTGAATGAAGGGTTT
AAATTCACCAACCCGAACGTTAAAGATGAGTGTGGTTGCGGCGAAAGCTTCCACGTTTGATGCGCATACCGATAACCCCA
CCGTGGTCGCCTGCGCGTGGGGTTTGTTTTACCTGATTCGCCGTTATCGCGGCGGATCGCAGCCCTGAGAATGTTATGGA
TTACTTCACCCTCTTTGGCTTGCCTGCCCGTTATCAACTCGATACCCAGGCGCTGAGCCTGCGTTTTCAGGATCTACAAC
GTCAGTATCATCCTGATAAATTCGCCAGCGGAAGCCAGGCGGAACAACTCGCCGCCGTACAGCAATCTGCAACCATTAAC
CAGGCCTGGCAAACGCTGCGTCATCCGTTAATGCGCGCGGAATATTTGCTTTCTTTACACGGTTTTGATCTCGCCAGCGA
GCAGCATACTGTGCGCGACACCGCGTTCCTGATGGAACAGTTGGAGCTGCGCGAAGAGCTGGACGAGATCGAACAGGCGA
AAGATGAAGCGCGGCTGGAAAGCTTTATCAAACGTGTGAAAAAGATGTTTGATACCCGCCATCAGTTGATGGTTGAACAG
TTAGACAACGAGGCGTGGGACGCGGCGGCGGATACCGTGCGTAAGCTGCGTTTTCTCGATAAACTGCGGAGCAGTGCCGA
ACAACTCGAAGAAAAACTGCTCGATTTTTAATTTCTGGAAGCTAAACATGGCCTTATTACAAATTAGTGAACCTGGTTTG
AGTGCTGCGCCGCATCAGCGTCGTCTGGCGGCTGGTATTGACCTGGGCACAACCAACTCGCTGGTGGCGACAGTGCGCAG
CGGTCAGGCCGAAACGTTAGCCGACCATGAAGGCCGTCACCTGCTGCCATCTGTTGTTCACTATCAACAGCAAGGGCATT
CGGTGGGTTATGACGCGCGTACTAACGCAGCGCTTGACACCGCCAACACCATTAGTTCTGTTAAACGCCTGATGGGGCGC
TCGCTGGCTGATATCCAGCAACGCTATCCGCATCTGCCTTATCAATTCCAGGCCAGCGAAAACGGCCTGCCGATGATTGA
AACGGCGGCGGGGCTGCTGAACCCGGTGCGCGTTTCTGCGGACATCCTCAAAGCACTGGCGGCGCGGGCAACTGAAGCCC
TGGCAGGCGAGCTGGATGGTGTAGTTATCACCGTTCCGGCGTACTTTGACGATGCCCAGCGTCAGGGCACCAAAGACGCG
GCGCGTCTGGCGGGCCTTCACGTCCTGCGCTTACTTAACGAACCGACCGCTGCGGCTATCGCCTACGGGCTGGATTCCGG
TCAGGAAGGCGTGATCGCCGTTTATGACCTCGGCGGCGGGACGTTTGATATTTCCATTCTGCGCTTAAGTCGCGGTGTGT
TTGAAGTGCTGGCGACCGGCGGTGATTCCGCGCTCGGTGGTGATGATTTCGACCATCTGCTGGCGGATTACATTCGCGAG
CAGGCGGGCATTCCTGATCGTAGCGATAACCGCGTTCAGCGTGAACTGCTGGATGCCGCCATTGCAGCCAAAATCGCGCT
GAGCGATGCGGACTCCGTGACCGTTAACGTTGCGGGCTGGCAGGGCGAAATCAGCCGTGAACAATTCAATGAACTGATCG
CGCCACTGGTAAAACGAACCTTACTGGCTTGTCGTCGCGCGCTTAAAGACGCGGGTGTAGAAGCTGACGAAGTGCTGGAA
GTGGTGATGGTGGGCGGTTCTACTCGCGTGCCGCTGGTGCGTGAACGGGTAGGCGAATTTTTCGGTCGTCCACCGCTGAC
TTCCATCGACCCGGATAAAGTCGTCGCTATTGGCGCGGCGATTCAGGCGGATATTCTGGTGGGTAACAAGCCAGACAGCG
AAATGCTGTTGCTTGATGTGATCCCACTGTCGCTGGGCCTCGAAACGATGGGCGGCCTGGTGGAGAAAGTGATTCCGCGT
AATACCACTATTCCGGTGGCCCGCGCTCAGGATTTCACCACCTTTAAAGATGGTCAGACGGCGATGTCTATCCATGTAAT
GCAGGGTGAGCGCGAACTGGTGCAGGACTGCCGCTCACTGGCGCGTTTTGCGCTGCGTGGTATTCCGGCGCTACCGGCTG
GCGGTGCGCATATTCGCGTGACGTTCCAGGTCGATGCCGACGGTCTTTTGAGCGTGACGGCGATGGAGAAATCCACCGGC
GTTGAGGCGTCTATTCAGGTCAAACCGTCTTACGGTCTGACCGATAGCGAAATCGCTTCGATGATCAAAGACTCAATGAG
CTATGCCGAGCAGGACGTAAAAGCCCGAATGCTGGCAGAACAAAAAGTAGAAGCGGCGCGTGTGCTGGAAAGTCTGCACG
GCGCGCTGGCTGCTGATGCCGCGCTGTTAAGCGCCGCAGAACGTCAGGTCATTGACGATGCTGCCGCTCACCTGAGTGAA
GTGGCGCAGGGCGATGACGTTGACGCCATCGAACAAGCGATTAAAAACGTAGACAAACAAACCCAGGATTTCGCCGCTCG
CCGCATGGACCAGTCGGTTCGTCGTGCGCTGAAAGGCCATTCCGTGGACGAGGTTTAATATGCCAAAGATTGTTATTTTG
CCTCATCAGGATCTCTGCCCTGATGGCGCTGTTCTGGAAGCTAATAGCGGTGAAACCATTCTCGACGCAGCTCTGCGTAA
CGGTATCGAGATTGAACACGCCTGTGAAAAATCCTGTGCTTGCACCACCTGCCACTGCATCGTTCGTGAAGGTTTTGACT
CGCTGCCGGAAAGCTCAGAGCAGGAAGACGACATGCTGGACAAAGCCTGGGGACTGGAGCCGGAAAGCCGTTTAAGCTGC
CAGGCGCGCGTCACCGACGAAGATTTAGTGGTCGAAATCCCGCGTTACACTATCAACCATGCGCGTGAGCATTAACAGAG
GTTAGTATGGGACTTAAATGGACCGATAGCCGCGAAATTGGCGAAGCACTGTACGATGCGTATCCCGATCTTGATCCGAA
AACGGTTCGATTCACCGATATGCATCAGTGGATTTGCGATCTGGAAGATTTCGACGACGACCCGCAGGCATCCAACGAGA
AAATCCTCGAAGCGATTTTGTTAGTCTGGCTGGACGAGGCCGAATAATTTCCGCGTCATGCTTCACGCCGCAGATGCGTT
GGCTGCGCTCGTTCACCCCAGTCACATAGTTATCTATGCTCCTGGGGCTTCACTCACTTGCCGCCTTCCTGCAACGCGAA
TCATTTAGCGGAAAAATCCTGGGGCTGCCAACTGGCGGCCCTTTTACAAAGAAGGATAACTAAAATGACAGAAGCGATGA
AGATTACCCTCTCTACCCAACCTGCCGACGCGCGCTGGGGAGAAAAAGCAACTTACAGCATTAATAATGACGGCATTACC
CTGCATTTGAACGGGGCAGACGATCTGGGGCTGATCCAGCGTGCGGCGCGCAAGATTGACGGTCTGGGCATCAAGCATGT
TCAGTTAAGCGGTGAAGGCTGGGATGCGGATCGCTGCTGGGCATTCTGGCAAGGTTACAAAGCCCCGAAAGGCACGCGTA
AAGTGGAGTGGCCGGATCTGGACGATGCCCAGCGCCAGGAACTGGATAACCGCCTGATGATCATCGACTGGGTGCGTGAC
ACCATCAACGCACCGGCAGAAGAATTGGGACCATCGCAACTGGCACAGCGTGCTGTTGATCTGATCAGCAACGTCGCGGG
CGATCGTGTGACTTATCGGATCACCAAAGGCGAAGATCTGCGTGAGCAAGGTTATATGGGGCTGCACACCGTCGGGCGCG
GTTCAGAACGTTCTCCGGTATTGCTGGCGCTGGATTACAACCCAACTGGCGATAAAGAAGCACCGGTGTACGCGTGCCTG
GTAGGTAAAGGTATCACTTTTGACTCCGGCGGCTACAGCATCAAACAGACTGCGTTTATGGACTCGATGAAGTCGGACAT
GGGCGGCGCGGCAACGGTTACCGGGGCGCTGGCATTTGCCATTACGCGCGGACTGAACAAGCGCGTGAAGCTGTTCCTCT
GCTGTGCGGATAACCTGATTAGCGGCAATGCGTTCAAGCTGGGCGATATCATCACCTATCGCAACGGTAAAAAAGTTGAA
GTGATGAACACTGATGCCGAAGGGCGTCTGGTGCTTGCCGATGGTCTGATTGATGCCAGTGCGCAGAAACCGGAAATGAT
CATTGATGCGGCGACCCTCACCGGGGCGGCGAAAACTGCGCTGGGTAATGATTATCACGCGCTGTTCAGTTTTGACGATG
CGCTTGCCGGTCGTTTGCTGGCGAGTGCCTCACAAGAGAACGAACCATTCTGGCGTCTGCCGCTGGCGGAATTCCACCGC
AGCCAGCTGCCGTCTAACTTTGCCGAACTGAACAATACCGGAAGCGCGGCGTATCCGGCAGGCGCGAGCACGGCGGCGGG
CTTCCTGTCGCACTTTGTTGAGAACTATCAGCAAGGCTGGCTGCATATCGACTGCTCGGCGACTTACCGTAAAGCGCCGG
TTGAACAGTGGTCTGCGGGCGCTACGGGACTTGGTGTGCGCACGATAGCTAATCTGTTAACGGCGTAAACTAATATGCCG
GATGCGGTGTAAACGCCTTATCCGGCCTACAAATTCTGCAAATTCAACAAATTGCGAATCCCTTGTAGGCCTGATAAGCG
TAGCGCATCAGGCATTTGCGCCCCGAACGTTGAATGAATTGTGGTTCATATGTCCGAAACAAAAAACGAACTTGAAGACC
TGCTGGAAAAAGCAGCAACCGAACCGGCGCACCGCCCGGGCTTTTTCCGTACTCTACTGGAATCCACCGTCTGGGTGCCT
GGTACGGCGGCGCAGGGCGAGGCTGTGGTTGAAGATAGTGCGCTTGATTTACAGCACTGGGAAAAAGAAGACGGCACCAG
CGTCATTCCTTTTTTCACCTCGTTAGAAGCGCTTCAACAGGCGGTTGAAGACGAACAGGCATTTGTCGTAATGCCCGTTC
GCACATTGTTTGAGATGACCCTTGGCGAAACGCTCTTCCTTAATGCCAAACTGCCGACCGGTAAAGAATTTATGCCGCGT
GAAATCAGTTTGTTGATTGGTGGAGAGGGAAATCCGCTGAGCAGCCAGGAAATCCTGGAAGGCGGTGAATCGCTGATATT
ATCGGAAGTCGCAGAGCCGCCAGCACAAATGATTGATTCACTCACCACCTTATTTAAAACCATTAAGCCGGTGAAGCGTG
CTTTTATTTGTTCAATTAAAGAGAACGAAGAGGCACAGCCTAATTTACTTATTGGCATTGAAGCCGATGGTGATATCGAA
GAAATTATTCAGGCGACGGGAAGTGTAGCGACCGATACATTACCTGGCGATGAACCAATCGATATTTGTCAGGTGAAAAA
AGGGGAAAAAGGAATTAGCCACTTTATTACCGAACATATTGCGCCATTCTATGAACGTCGCTGGGGTGGTTTTTTGCGTG
ACTTTAAACAGAACCGGATAATCTAAAATATGCCGCCCTAAAGGGCGGCATTCGGGCTTACTTGCTGCTCTGAAGGTTGT
TAACCACCAGTAAATTGTCGCCGGAGAGACTCCGGTTATTATTTACTTGGGAAAACAGCGCACCAGAAACAATAAGTACG
ATACAGAAGCACCGTATCTTCATTGTGCGGTCCATGCGAAGACCGCATCACGACAGCACCACTGGCGATATTGCCGCGAT
AGCAAGCGCTGAGACGCGCTTGCTCTAACGGTCGCGGAACATCCTTTCCTTAAGCCAGCGCCCGCTTGCGAGACGGCGGA
AAGGGCCGCAGTGGATAATACACTAACAGAACAATAATAACTCTCTTTTGCTTGACAAAAAGAGAGTTACTGGCGAGTAT
TGTCTCCGCTGAGACGCGCTTGCATTACTACGGTAATACAACCTGCTGGAAAGGCCGCGAACCAGACCAGCAATAAAAAA
CCGCCAAATTCGGCGGTTTTTTATTGCCTGTAAAATACTTATTTCACTGGCTCAACCGGTAAATCTGCCCGCGCGCCCCA
TTCACTCCATGCGCCGTCGTACAGTTTCACGTTTGGCACATCCAGCGTCGCGAGTGCTAACAAAACCACGGCTGCCGTTA
CACCAGAGCCGCAGCTGACGATAATTGGTTTGTCGTAGCTGACGCCGCGACCAAAAAATATCGCATCCAGTTCATCGGTC
GTTTTTAGTTCGCCTTCGCGCACCAGTTCCGTCCACGGAACATTCAGTGCTCCGGGAATATGTCCGCGACGTAAACCTGG
GCGAGGTTCATCAACTTCTGCGTTAAAACGTGCAGCCGGGCGGGCATCAATAATTTGCGCCGTATTTTCATGGCTTGCCA
ATAATACATCGGTTACTTTCACCACGGCTTCAGGATTAAACGCGGCGTTAAACTCTCCTTCCGGCAGCTCTACTGCACCT
TCTTCTAACAGCAGATCATCGCGCTGCCAGCCTGCAAGTCCACCCCCCAGAATCGACACTTTCTCTTCACCAAAGGTGCG
CAGCATCCACCATGCTCGTGGGGCTGAGAAAAGATTACCTTCGTCATAGACAATCAGGTGCTTATCCTGGTTAACGCCTA
ATTCACGCATCGCCACGGCGAACGTTTCCGGGCGCGGCAGCATGTGCGGAAGCGGGGAAGTGTGATCAGAAAGCGCTTCG
ATATCAAAAAACACTGCGCCGGGAATATGTCCATTCAGATACTCCTGAGCAACGTTACGATCTTCCTGTCCAGGCGACGC
CATGCGGGCATCAATAATCTGAATTTCCGGGTCATCAATATGTTCGGCGAGCCAGTCGGCTCCTACAAACCATGTCGTGG
ACATAGGCATCTCCATTTTTGCCGGGGTTAGGCTAAATTGTCGGATGTTTAGTGAAAAGCGACAAGCGAAAGAGGCTGAT
TTGGCTGTCTGAGCCACAATTCTCACTAAAATTCGGATTGTATGGGCGTGATACTGAATTACATAACGTAAATTCTCACG
CATAATAATTATTCGACGTTGCTAACGGGCCATTGTGGCAGGGATGAAAAATGAAAAAGTTACGCGTAGCCGCCTGCATG
CTAATGCTGGCGCTGGCAGGGTGCGACAACAACGATAACGCGCCAACAGCGGTGAAAAAAGATGCGCCTTCTGAAGTTAC
TAAAGCGGCCTCTTCAGAAAACGCGAGTTCAGCAAAACTCTCCGTGCCGGAGAGACAAAAACTGGCCCAACAGAGTGCCG
GTAAGGTGCTGACATTGCTGGATCTCTCTGAAGTCCAACTTGATGGTGCAGCCACGCTGGTGCTGACGTTCTCCATCCCT
CTCGACCCGGATCAGGATTTCTCACGCGTTATTCATGTCGTCGATAAAAAAAGCGGCAAAGTGGATGGTGCCTGGGAGCT
GTCAGATAATCTTAAAGAGTTACGTTTACGCCACCTCGAACCGAAACGTGATTTGATCGTTACTATTGGCAAAGAGGTCA
AAGCACTCAACAACGCAACCTTCAGTAAAGATTACGAAAAAACTATAACTACCCGCGACATCCAACCCAGCGTCGGTTTT
GCCAGCCGTGGTTCGCTGCTGCCTGGCAAAGTCGTTGAAGGGCTGCCGGTAATGGCGCTCAACGTTAATAATGTCGATGT
TAACTTCTTCCGCGTTAAGCCAGAATCTCTGCCAGCATTCATTAGCCAATGGGAATACCGCAATTCGCTGGCGAACTGGC
AGTCAGACAAACTGCTGCAGATGGCGGATCTGGTCTACACCGGACGGTTTGATCTCAATCCTGCGCGTAACACCCGTGAA
AAATTATTGCTGCCGCTGGGCGATATCAAACCGCTTCAGCAGGCGGGCGTGTATCTGGCTGTGATGAATCAGGCTGGACG
TTACGATTACAGTAATCCCGCGACGCTGTTTACGTTAAGTGATATCGGCGTTTCAGCTCACCGTTATCACAATCGTCTGG
ATATCTTTACCCAAAGTCTGGAAAACGGCGCGGCCCAGCAAGGAATTGAAGTCTCTTTATTAAATGAGAAAGGGCAGACT
CTGACTCAGGCAACCAGTGACGCTCAGGGGCATGTGCAGCTGGAAAATGATAAAAACGCGGCATTACTGTTGGCGCGTAA
AGACGGTCAGACAACGCTACTCGATTTAAAACTTCCGGCGCTGGACTTAGCAGAATTTAACATTGCTGGCGCGCCAGGCT
ATAGCAAACAGTTTTTCATGTTTGGCCCACGCGATCTTTATCGCCCAAGTGAAACGGTAATCCTCAATGGTTTGCTGCGT
GATGCAGACGGTAAAGCGTTGCCCAATCAACCCATCAAGTTAGACGTGATTAAACCCGATGGGCAGGTACTCAGGAGCGT
CGTTAGTCAGCCGGAGAATGGCCTCTACCACTTTACCTGGCCACTCGATAGCAATGCGGCAACCGGTATGTGGCATATTC
GCGCTAACACGGGCGATAACCAGTATCGGATGTGGGATTTCCACGTCGAAGATTTTATGCCAGAGCGCATGGCGCTGAAT
CTGACCGGTGAGAAAACCCCGCTAACGCCGAAAGATGAAGTGAAATTCTCCGTGGTGGGGTACTACCTGTATGGTGCACC
TGCTAATGGTAATACTTTGCAAGGGCAACTTTTCCTGCGCCCACTGCGTGAAGCTGTGTCAGCCTTACCTGGTTTTGAAT
TCGGCGATATAGCTGCCGAAAATCTTTCCCGCACGCTGGATGAAGTTCAGTTGACGCTGGATGATAAAGGGCGCGGCGAA
GTTTCTACAGAAAGCCAGTGGAAGGAAACGCATTCCCCATTACAGGTTATTTTCCAGGGTAGTTTGCTGGAATCGGGCGG
TCGCCCGGTGACGCGCCGCGCTGAGCAGGCTATCTGGCCTGCCGATGCATTGCCGGGGATCCGTCCGCAGTTCGCCTCGA
AATCGGTTTACGATTATCGTACTGACAGCACGGTGAAACAGCCCATTGTTGATGAAGGCAGTAACGCCGCTTTTGACATC
GTTTATAGCGATGCGCAAGGCGTGAAAAAAGCCGTGTCGGGCTTGCAGGTGCGCCTGATTCGCGAACGCCGCGATTACTA
CTGGAACTGGTCAGAAGATGAAGGCTGGCAGTCACAGTTTGATCAAAAAGATCTGATCGAAAATGAACAAACTCTGGATC
TGAAAGCGGACGAAACCGGCAAGGTCAGTTTTCCGGTAGAGTGGGGCGCTTATCGTCTGGAAGTCAAAGCGCCGAATGAA
GCGGTCAGTAGTGTTCGTTTCTGGGCTGGCTATAGCTGGCAGGACAACAGCGACGGTAGCGGCGCAGTGCGACCCGACCG
TGTCACGCTGAAACTGGATAAAGCCAGTTATCGCCCTGGCGACACCATTAAGTTGCATATCGCCGCGCCAACGGCGGGTA
AAGGTTATGCGATGGTCGAGTCCAGTGAAGGGCCGCTGTGGTGGCAAGAGATTGATGTTCGGGCTCAAGGGCTGGATCTG
ACGATTCCGGTCGATAAAACCTGGAATCGTCATGATCTGTATTTAAGTACGCTGGTGGTACGTCCTGGCGATAAATCTCG
CTCCGCGACGCCAAAACGCGCGGTTGGTGTGTTGCATCTGCCGCTTGGCGATGAAAACCGTCGCCTCGATCTGGCGCTGG
AAACACCAGCAAAAATGCGTCCCAATCAACCATTAACCGTGAAAATTAAAGCCAGCACTAAAAATGGCGAGAAGCCTAAA
CAGGTGAATGTGCTGGTGTCTGCCGTTGATAGTGGTGTGCTGAATATTACTGACTACGTCACGCCAGATCCGTGGCAGGC
GTTCTTTGGTCAGAAACGCTATGGCGCAGACATTTACGATATTTACGGTCAGGTTATTGAAGGTCAGGGGCGTCTGGCAG
CTCTGCGTTTCGGTGGCGATGGTGATGAGCTGAAACGTGGTGGTAAACCGCCGGTCAATCACGTCAATATTGTCGCGCAG
CAGGCGCTGCCGGTAACGCTCAACGAACAGGGCGAAGGCTCGGTTACACTGCCGATTGGCGATTTTAACGGTGAATTGCG
CGTCATGGCGCAAGCCTGGACGGCAGATGATTTCGGTAGCAACGAAAGCAAAGTGATAGTTGCCGCACCGGTGATTGCTG
AACTGAACATGCCGCGCTTTATGGCGAGTGGCGATACCTCGCGTCTGACGCTGGATATCACTAATCTTACCGATAAACCG
CAAAAACTGAACGTTGCCCTGACCGCCAGTGGTTTGCTTGAACTGGTCAGCGATTCACCCGCAGCCGTTGAATTAGCGCC
AGGTGTGCGTACTACGCTGTTTATCCCGGTGCGAGCATTGCCGGGTTATGGCGATGGAGAAATTCAGGCCACCATTAGCG
GGTTAGCGTTACCGGGTGAAACCGTTGCCGATCAGCATAAGCAGTGGAAAATCGGCGTCCGTCCGGCGTTCCCGGCACAA
ACGGTTAATTACGGTACGGCGTTACAGCCTGGTGAGACATGGGCGATTCCGGCGGATGGATTGCAAAACTTCTCGCCTGT
TACGCTGGAAGGGCAATTGTTGTTGAGCGGCAAACCACCGCTGAACATTGCACGTTATATCAAAGAGTTAAAAGCGTATC
CGTACGGCTGTCTTGAGCAAACCGCCAGCGGCCTGTTCCCGTCACTTTATACCAACGCAGCCCAACTGCAGGCGTTGGGC
ATCAAAGGCGACAGTGATGAGAAACGCCGTGCATCGGTCGATATCGGCATTTCCCGTTTGCTGCAAATGCAACGTGATAA
CGGCGGCTTTGCGCTGTGGGATAAAAACGGTGACGAAGAGTACTGGCTGACGGCTTACGTGATGGATTTCCTGGTCCGCG
CAGGCGAACAGGGTTACAGCGTGCCGACAGACGCCATTAACCGGGGTAATGAGCGTCTGCTGCGCTATTTACAAGATCCG
GGCATGATGTCGATCCCGTACGCGGATAATCTCAAAGCCAGTAAATTCGCCGTTCAGTCTTACGCTGCGCTGGTGCTGGC
CCGTCAGCAAAAAGCACCACTGGGTGCGCTGCGTGAAATCTGGGAGCATCGTGCAGATGCCGCTTCTGGTTTACCGCTGC
TGCAACTTGGCGTTGCGCTGAAAACCATGGGTGATGCAACGCGTGGTGAAGAAGCGATTGTGCTGGCGCTGAAAACGCCG
AGAAATAGTGATGAGCGGATATGGCTGGGTGATTACGGTAGTCCACTGCGCGACAACGCGTTAATGCTCTCCTTGCTGGA
AGAAAATAAACTGCTACCCGATGAGCAGAACACTTTGCTGAACACGCTTTCGCAGCAGGCATTTGGTGAACGCTGGCTAT
CGACGCAGGAAAGTAACGCGTTGTTCCTGGCTGCCCGTACGATTCAGGATTTACCGGGTAAATGGCAGGCGCAAACCTCT
TTCTCAGCTGAGCCGCTGACAGGCGAGAAAACGCTAAACAGCAATCTGAATAGCGATCAACTTGCCACCTTGCAGGTGAG
AAACAGTGGCGATCAGCCGTTATGGCTGCGTGTGGATGCCAGCGGTTATCCGCAATCCGCACCTTTACCGGCGAACGATG
TGCTGCAAATCGAGCGTCATATTCTTGGTACTGATGGTAAGAGCAAATCGCTGGACTCGTTACGTAGCGGCGATCTGGTG
CTGGTGTGGTTGCAGGTAAAAGCCAGTAACAGCGTGCCGGATGCGTTGGTCGTGGATCTGCTGCCTGCGGGTCTGGAACT
GGAAAACCAGAATCTGGCGAACGGTAGCGCCAGCCTGGAGCAAAGTGGTGGCGAAGTGCAGAACTTACTGAACCAGATGC
AGCAGGCGAGTATTAAGCACATTGAGTTCCGTGACGATCGCTTTGTGGCGGCGGTTGCCGTTGATGAATACCAACCGGTA
ACGCTGGTGTATCTGGCGCGGGCGGTGACGCCGGGAACGTATCAGGTACCGCAACCGATGGTGGAATCAATGTATGTTCC
CCAATGGCGGGCGACCGGCGCGGCTGAAGATCTGCTGATTGTCCGACCGTAAATGCCTCGCTTGTTAACCAAACGCGGCT
GCTGGATAACGCTGGCAGCTGCGCCATTTCTCCTTTTTCTTGCAGCGTGGGGAGCAGATAAACTCTGGCCTCTACCGCTG
CATGAAGTCAATCCCGCACGAGTGGTCGTGGCGCAGGATGGTACGCCGCTATGGCGCTTCGCCGATGCTGACGGCATCTG
GCGTTATCCGGTAACAATCGAAGATGTTTCTCCACGTTACCTTGAAGCGCTGATCAATTATGAAGATCGCTGGTTCTGGA
AGCATCCGGGGGTGAATCCATTCTCGGTGGCGCGCGCAGCATGGCAAGATCTCACTTCGGGACGGGTTATTTCCGGTGGC
AGCACGCTCACTATGCAGGTTGCTCGTCTGCTTGATCCTCACCCCAAAACATTTGGCGGCAAAATTCGCCAGCTCTGGCG
CGCGTTGCAACTGGAATGGCATCTGTCTAAGCGTGAAATTCTGACCTTGTATCTTAACCGCGCTCCGTTTGGCGGTACGT
TGCAGGGGATCGGTGCGGCAAGTTGGGCTTATCTCGGAAAGTCGCCTGCGAATTTAAGCTATTCCGAGGCGGCAATGCTG
GCGGTTTTGCCGCAAGCGCCCAGCCGTCTTCGCCCGGATCGTTGGCCGGAGCGTGCCGAAGCCGCGCGTAATAAAGTGCT
CGAACGGATGGCCGTGCAAGGTGCGTGGTCCCGTGAGCAGGTAAAAGAGTCAAGGGAAGAACCCATCTGGCTGGCACCCC
GACAAATGCCGCAACTGGCACCGCTGTTTTCGCGCATGATGCTCGGTAAAAGCAAAAGCGACAAAATCGTTACTACGCTG
GATGCCGGTCTTCAACGACGTCTGGAAGAACTGGCGCAAAACTGGAAAGGGCGGTTGCCACCGCGCAGCTCACTGGCGAT
GATCGTGGTTGATCATACCGATATGCGTGTTCGCGGCTGGGTGGGATCGGTTGATCTCAACGATGATTCACGCTTTGGTC
ATGTTGATATGGTCAATGCGAACCGATCGCCAGGATCGGTGCTCAAACCGTTTGTTTATGGTCTGGCGCTGGATGAAGGC
TTGATCCACCCGGCATCACTGCTGCAAGACGTCCCCCGGCGCACCGGTGATTATCGACCAGGTAACTTTGATAGCGGTTT
TCATGGCCCGATCAGCATGAGCGAGGCGCTGGTGCGCTCGCTGAACTTACCTGCTGTGCAGGTGCTGGAAGCCTATGGAC
CGAAACGGTTTGCGGCAAAGTTACGCAATGTTGGATTGCCGTTATATTTGCCCAACGGTGCTGCGCCGAATCTTTCACTC
ATTCTCGGCGGCGCTGGTGCAAAACTGGAAGATATGGCGGCAGCGTATACCGCGTTTGCTCGCCACGGCAAGGCAGGCAA
ATTGCGCTTACAGCCTGACGATCCGCTGCTTGAACGGCCTTTAATGTCGTCGGGGGCGGCGTGGATCATTCGCCGGATTA
TGGCTGATGAAGCGAAACCCTTGCCGGATAGTGCCTTGCCGCGCGTCGCCCCACTGGCATGGAAAACGGGCACCAGCTAT
GGCTATCGTGACGCCTGGGCGATTGGGGTTAACGCTCGCTATGTCATTGGGATCTGGACTGGCAGACCGGACGGCACGCC
CGTTGTTGGTCAGTTTGGCTTTGCCAGTGCCGTACCATTGTTGAATCAGGTCAATAATATCTTACTGTCGCGCAGTGCGA
ATCTGCCGGAAGACCCGCGCCCGAACTCAGTCACTCGTGGCGTTATCTGCTGGCCGGGCGGACAGTCTTTGCCGGAAGGT
GACGGTAACTGTCGCCGCCGCCTGGCAACCTGGCTGCTGGACGGGAGTCAGCCGCCAACTCTATTACTGCCGGAGCAGGA
AGGCATTAATGGCATTCGTTTCCCCATCTGGCTGGATGAAAATGGCAAACGTGTTGCCGCTGATTGCCCGCAAGCGCGAC
AAGAAATGATAAATGTCTGGCCGCTACCGCTGGAACCCTGGCTGCCCGCATCAGAACGTCGCGCTGTGCGCTTACCACCG
GCCTCGACAATTTGCCCGTCATACGGTCACGATGCCCAGCTCCCTCTGCAGCTGACAGGCGTTCGCGATGGCGCGATTAT
TAAACGTTTACCGGGCGCAGCGGAAGCGACTTTGCCGTTGCAATCAAGTGGAGGGGCAGGTGAACGCTGGTGGTTTCTGA
ATGGCGAACCGTTAACTGAACGCGGGCGCAACGTGACCCTGCATTTGACGGATAAAGGTGATTATCAATTGCTGGTGATG
GATGATGTGGGGCAAATCGCGACAGTGAAATTTGTCATGCAATAGTCTGTTTTGTCCCTGATTGTTGCTAAAACTCATTT
TATTTTAAAAAAATGTTACCTTCATCAATAGTCAACGGCCCTGTTGCTCATTATAATCCGCGCCATCTCGTACGCTGGTA
CAGACAACAACAGAACAATTTACAGAGGTAAAAATGGCTATTGAACGTACTTTTTCCATCATCAAACCGAACGCGGTAGC
AAAAAACGTCATTGGTAATATCTTTGCGCGCTTTGAAGCTGCAGGGTTCAAAATTGTCGGCACCAAAATGCTGCACCTGA
CCGTTGAACAGGCACGTGGCTTTTATGCTGAACACGATGGAAAACCGTTCTTTGATGGTCTGGTTGAATTCATGACCTCT
GGCCCGATCGTGGTTTCCGTGCTGGAAGGTGAAAACGCCGTTCAGCGTCACCGCGATCTGCTGGGCGCGACCAATCCGGC
AAACGCACTGGCTGGTACTCTGCGCGCTGATTACGCTGACAGCCTGACCGAAAACGGTACCCACGGTTCTGATTCCGTCG
AATCTGCCGCTCGCGAAATCGCTTATTTCTTTGGCGAAGGCGAAGTGTGCCCGCGCACCCGTTAATAATTTCGTAAATGC
CGCGTGCAAACGTGGCATCCGTGCGCCAGAATTTGTACAATGCAGCGCCCCCGGACGAGCAGCCGCTCACCGGGGCGTTT
CTTTTTTCAATCCTCCAGGGGCCATAACGTGTAATAACGAGGCCGGAATAGCATATGTCTGAACAATTAGTCACACCTGA
AAACGTCACCACGAAAGATGGAAAAATCAACCTGCTGGATCTCAACCGTCAGCAGATGCGGGAGTTTTTTAAAGATTTAG
GTGAAAAACCCTTCCGCGCCGATCAGGTGATGAAGTGGATGTATCACTATTGCTGCGACAACTTTGATGAGATGACCGAC
ATCAACAAAGTGTTGCGCGGCAAACTGAAAGAGGTGGCGGAAATCCGCGCACCGGAAGTGGTTGAAGAACAGCGTTCATC
CGACGGCACCATTAAATGGGCGATCGCCGTTGGCGATCAGCGCGTCGAAACGGTGTATATCCCGGAAGACGACCGTGCCA
CGCTCTGCGTCTCTTCGCAGGTGGGGTGTGCGCTGGAGTGTAAATTCTGTTCCACCGCCCAGCAGGGCTTTAACCGCAAC
CTGCGGGTATCGGAAATTATTGGCCAGGTGTGGCGTGCGGCGAAAATCGTCGGCGCAGCAAAAGTCACCGGTCAGCGCCC
AATCACTAACGTAGTGATGATGGGCATGGGCGAGCCGCTGCTCAACCTGAACAACGTCGTTCCGGCGATGGAAATCATGC
TTGATGATTTCGGTTTTGGCCTGTCTAAACGTCGCGTCACGCTTTCTACTTCCGGTGTAGTTCCGGCGCTGGATAAACTG
GGCGATATGATCGACGTTGCACTGGCAATTTCCCTGCACGCGCCGAACGACGAAATTCGTGACGAAATTGTGCCGATCAA
CAAAAAGTACAATATCGAAACGTTCCTTGCTGCGGTGCGCCGTTATCTGGAGAAATCCAACGCCAATCAGGGCCGTGTCA
CTATTGAGTATGTGATGCTTGACCACGTTAACGACGGCACTGAACACGCGCACCAACTGGCGGAACTGCTGAAAGATACG
CCGTGTAAGATCAACCTGATCCCGTGGAACCCCTTCCCGGGCGCGCCGTATGGACGCAGCTCGAACAGCCGTATCGACCG
TTTCTCAAAAGTGCTGATGAGCTACGGTTTCACCACTATTGTGCGTAAAACCCGTGGTGATGATATCGATGCTGCCTGTG
GTCAGTTGGCGGGCGATGTTATCGACCGTACGAAACGTACCCTGCGTAAACGGATGCAGGGTGAAGCCATCGACATTAAA
GCGGTCTGATAGCCATTACGCCACGGTTACTTTATGTACCGTGGCGTAATCTTTTATGAATGAAGTATTAAGTTGCAATT
GTCTGGTCAATATTAACGGTGCGTTTTTGCTGACTTTAAGGCAGTATGTAACGATGCAACAGTAAGTTAGCCTTAGTGAA
TGTGGGCTTTGTCACGAGCACACAGACGGTCTTATACTGTATGATAACGGTTAACTTAACGGATGTTTCGCGGTGTGGGT
GAGCATGATGGTTCACCGGCATCTCAATTCTCATTTAAACGTACCTGCAGCGAATGAATACTGAAGCCACGCACGACCAA
AATGAAGCACTTACTACCGGCGCTCGCCTGCGTAATGCTCGCGAACAACTAGGACTTAGTCAGCAGGCCGTTGCCGAGCG
ACTTTGCCTGAAGGTTTCCACGGTACGCGACATTGAAGAAGATAAGGCACCCGCCGATCTTGCTTCAACATTCCTGCGCG
GATATATCCGCTCTTATGCGCGTCTGGTACATATTCCAGAAGAAGAACTGCTGCCAGGGCTGGAAAAGCAGGCTCCACTA
CGGGCTGCAAAAGTTGCGCCTATGCAGAGTTTTTCCCTCGGTAAACGCCGCAAAAAACGTGACGGCTGGCTGATGACCTT
CACCTGGCTGGTGTTGTTTGTGGTTATCGGCCTGAGCGGTGCCTGGTGGTGGCAAGACCACAAAGCTCAGCAGGAAGAGA
TCACCACTATGGCCGATCAATCTTCGGCGGAACTGAGCAGTAATAGCGAGCAGGGGCAGAGTGTTCCGTTAAATACGTCG
ACAACTACAGACCCGGCTACAACGTCCACGCCGCCAGCGTCTGTGGATACTACCGCAACCAACACGCAAACACCTGCCGT
AACTGCGCCAGCACCAGCTGTTGATCCGCAACAGAATGCGGTTGTTTCGCCTTCGCAGGCAAATGTTGATACCGCCGCGA
CCCCGGCACCAACGGCAACAACAACGCCAGATGGCGCTGCGCCGTTGCCAACCGATCAGGCAGGCGTGACTACGCCGGCG
GCTGATCCGAATGCGCTGGTGATGAACTTTACTGCCGATTGCTGGCTGGAGGTTACTGATGCTACCGGTAAAAAATTGTT
TAGCGGTATGCAGCGTAAAGACGGTAATTTGAACTTAACCGGCCAGGCACCATACAAACTGAAAATTGGTGCGCCAGCCG
CAGTACAGATCCAGTATCAAGGGAAACCTGTCGATCTGAGTCGTTTTATCAGAACTAACCAGGTTGCGCGTCTGACCCTC
AATGCCGAACAATCACCGGCGCAGTAACAGACGGGTAACGCGGGAGATTTTTCATGCATAACCAGGCTCCAATTCAACGT
AGAAAATCAACACGTATTTACGTTGGGAATGTGCCGATTGGCGATGGTGCTCCCATCGCCGTACAGTCCATGACCAATAC
GCGTACGACAGACGTCGAAGCAACGGTCAATCAAATCAAGGCGCTGGAACGCGTTGGCGCTGATATCGTCCGTGTCTCCG
TACCGACGATGGACGCGGCAGAAGCGTTCAAACTCATCAAACAGCAGGTTAACGTGCCGCTGGTGGCTGACATCCACTTC
GACTATCGCATTGCACTGAAAGTAGCGGAATACGGCGTCGATTGTCTGCGTATTAACCCTGGCAATATCGGTAATGAAGA
GCGTATTCGCATGGTGGTTGACTGTGCGCGCGATAAAAACATTCCGATCCGTATTGGCGTTAACGCCGGATCGCTGGAAA
AAGATCTGCAAGAAAAGTATGGCGAACCGACGCCGCAGGCGTTGCTGGAATCCGCCATGCGCCATGTTGATCATCTCGAT
CGCCTGAACTTCGATCAGTTCAAAGTCAGCGTGAAAGCGTCTGACGTCTTCCTCGCTGTTGAGTCTTATCGTTTGCTGGC
AAAACAGATCGATCAGCCGCTGCATCTGGGGATCACCGAAGCCGGTGGTGCACGCAGCGGGGCAGTAAAATCCGCCATTG
GTTTAGGTCTGCTGCTGTCTGAAGGCATCGGCGACACGCTGCGCGTATCACTGGCGGCCGATCCGGTCGAAGAGATCAAA
GTCGGTTTCGATATTTTGAAATCGCTGCGTATCCGTTCGCGCGGGATCAACTTCATCGCCTGCCCGACCTGTTCGCGTCA
GGAATTTGATGTTATCGGTACGGTTAACGCGCTGGAGCAACGCCTGGAAGATATCATCACTCCGATGGACGTTTCGATTA
TCGGCTGCGTGGTGAATGGCCCAGGTGAGGCGCTGGTTTCTACACTCGGCGTCACCGGCGGCAACAAGAAAAGCGGCCTC
TATGAAGATGGCGTGCGCAAAGACCGTCTGGACAACAACGATATGATCGACCAGCTGGAAGCACGCATTCGTGCGAAAGC
CAGTCAGCTGGACGAAGCGCGTCGAATTGACGTTCAGCAGGTTGAAAAATAATAACGTGATGGGAAGCGCCTCGCTTCCC
GTGTATGATTGAACCCGCATAGCTCCCGAAACATTGAGGGAAGCGTTGAGGGTTCATTTTTATATTCAGAAAGAGAATAA
ACGTGGCAAAAAACATTCAAGCCATTCGCGGCATGAACGATTACCTGCCTGGCGAAACGGCCATCTGGCAGCGCATTGAA
GGCACACTGAAAAACGTGCTCGGCAGCTACGGTTACAGTGAAATCCGCTTGCCGATTGTAGAGCAGACCCCGCTATTCAA
ACGTGCGATTGGTGAAGTCACCGACGTGGTTGAAAAAGAGATGTACACCTTTGAGGATCGCAATGGCGACAGCCTGACTC
TGCGCCCTGAAGGGACGGCGGGCTGTGTACGCGCCGGCATCGAGCATGGTCTTCTGTACAATCAGGAACAGCGTCTGTGG
TATATCGGGCCGATGTTCCGTCACGAGCGTCCGCAGAAAGGGCGTTATCGTCAGTTCCATCAGTTGGGCTGCGAAGTTTT
CGGTCTGCAAGGTCCGGATATCGACGCTGAACTGATTATGCTCACCGCCCGCTGGTGGCGCGCGCTGGGTATTTCCGAAC
ACGTAACTCTTGAGCTGAATTCTATCGGTTCGCTGGAAGCACGCGCCAATTACCGCGATGCGCTGGTGGCATTCCTTGAG
CAGCATAAAGAAAAGCTGGACGAAGACTGCAAACGCCGCATGTACACTAACCCGCTGCGCGTGCTGGATTCAAAAAATCC
GGAAGTGCAGGCGCTTCTCAACGACGCTCCGGCATTAGGTGATTATCTGGACGAGGAATCTCGTGAGCATTTTGCCGGTC
TGTGCAAACTGCTTGAGAGCGCGGGGATCGCTTACACCGTAAACCAGCGTCTGGTGCGTGGTCTGGATTACTATAACCGT
ACCGTTTTCGAGTGGGTGACTAACAGTCTCGGCTCCCAGGGCACCGTGTGTGCAGGCGGTCGTTATGACGGTCTTGTGGA
ACAACTGGGCGGTCGTGCAACACCGGCTGTCGGTTTTGCGATGGGCCTCGAACGTCTTGTATTGTTAGTACAGGCCGTTA
ATCCGGAATTTAAAGCCGATCCTGTTGTCGATATATACCTGGTGGCTTCAGGTGCTGATACACAATCTGCGGCTATGGCA
TTAGCTGAGCGTCTGCGTGATGAATTACCGGGCGTGAAATTGATGACCAACCACGGCGGCGGCAACTTTAAGAAACAGTT
TGCCCGTGCTGATAAATGGGGTGCCCGCGTTGCTGTGGTGCTGGGTGAGTCTGAAGTGGCTAACGGCACAGCAGTAGTGA
AGGATTTGCGCTCTGGTGAGCAAACGGCAGTTGCGCAGGATAGCGTAGCCGCGCATTTGCGCACGTTACTGGGTTAAGGA
AGGAGAAGGACAGCGTGGAAATTTACGAGAACGAAAACGACCAGGTAGAAGCGGTTAAACGCTTTTTTGCTGAAAATGGC
AAAGCACTGGCTGTTGGGGTGATTTTGGGCGTTGGCGCACTGATTGGCTGGCGCTACTGGAACAGCCATCAGGTTGATTC
TGCACGCTCCGCTTCTCTTGCCTATCAAAATGCGGTTACCGCAGTGAGCGAAGGCAAACCGGATAGCATCCCGGCGGCGG
AAAAATTTGCTGCTGAAAATAAAAATACTTATGGTGCGCTGGCTTCTTTGGAACTTGCGCAGCAATTTGTTGACAAAAAT
GAACTAGAGAAAGCTGCCGCCCAGTTACAACAGGGGCTGGCAGACACGAGCGATGAAAATCTCAAAGCCGTGATAAATCT
GCGTCTTGCTCGCGTTCAGGTACAGCTCAAGCAGGCTGATGCCGCGCTGAAAACCCTTGATACCATCAAAGGTGAAGGGT
GGGCTGCCATTGTTGCCGACCTGCGTGGTGAAGCATTGCTGAGCAAAGGTGATAAGCAAGGTGCGCGTAGTGCATGGGAA
GCAGGCGTGAAAAGCGATGTTACTCCGGCACTGAGCGAAATGATGCAGATGAAAATTAATAATTTGTCCATCTGAGAGGG
ACCCGATGCAATTGCGTAAATTACTGCTGCCAGGACTGCTTTCCGTTACCCTTTTAAGCGGCTGTTCGCTGTTTAACAGC
GAAGAAGATGTGGTAAAGATGTCCCCATTGCCAACCGTTGAAAACCAGTTTACGCCGACCACGGCGTGGAGCACTTCCGT
TGGTAGCGGCATTGGCAACTTCTATTCCAATCTTCATCCGGCACTGGCGGACAACGTTGTCTATGCAGCGGACCGCGCTG
GTTTGGTAAAAGCGCTGAATGCGGATGATGGCAAAGAAATCTGGTCTGTCAGCCTGGCCGAGAAAGATGGCTGGTTCTCT
AAAGAGCCTGCATTACTTTCTGGCGGTCTGACCGTGTCTGGTGGGCATGTCTACATTGGCAGCGAAAAGGCGCAGGTTTA
CGCGCTGAATACCAGCGATGGTACTGTGGCATGGCAAACTAAAGTCGCGGGTGAAGCACTTTCGCGCCCGGTGGTCAGCG
ACGGTCTGGTGTTAATCCACACCAGTAACGGTCAGTTACAAGCGCTGAACGAGGCTGACGGCGCTGTCAAATGGACAGTT
AACCTCGATATGCCTTCGCTCTCTTTGCGTGGCGAGTCTGCGCCGGCAACGGCTTTTGGTGCGGCCGTCGTGGGTGGCGA
TAATGGTCGCGTCAGCGCAGTGCTGATGGAACAGGGCCAGATGATTTGGCAGCAGCGTATTTCCCAGGCGACCGGTTCTA
CCGAAATTGACCGTCTGAGCGATGTTGACACGACTCCCGTCGTTGTTAACGGCGTTGTTTTCGCGCTGGCCTATAATGGT
AACCTGACGGCGCTTGATCTGCGCAGTGGTCAGATTATGTGGAAACGCGAACTGGGTTCGGTGAATGATTTCATCGTCGA
CGGCAATCGCATCTATCTGGTCGATCAAAATGACCGGGTGATGGCGTTGACCATTGATGGCGGCGTTACGCTGTGGACAC
AAAGCGATCTGTTGCATCGCCTGCTGACTTCTCCGGTGCTGTATAATGGCAACCTGGTGGTAGGTGACAGTGAAGGTTAT
CTGCACTGGATTAACGTCGAAGATGGTCGTTTCGTTGCCCAGCAAAAAGTTGATAGTTCCGGTTTCCAGACTGAACCGGT
TGCCGCTGACGGCAAACTGCTGATCCAGGCAAAAGACGGAACCGTGTACTCTATTACACGTTAATCGTCTCTGTCGTTCA
CTTTGAAAACGGCTCCTGGACAGGGGCCGTTTTCCTGTTTTTAACAACGACGCGAATATAGCGTGCGTTGTCTGATGATT
TATAAAAATGAGGCTTTAAACATGGTACCTGTGGTCGCGCTTGTCGGGCGCCCTAACGTAGGAAAATCCACGTTATTTAA
CCGTCTAACTCGCACCCGAGATGCGCTGGTTGCGGATTTCCCGGGTCTGACTCGTGACCGTAAGTACGGTCGTGCGGAAA
TTGAAGGCCGTGAGTTTATCTGTATTGATACCGGCGGGATTGATGGCACAGAAGACGGTGTAGAAACCCGCATGGCGGAA
CAGTCGCTGCTGGCGATTGAAGAAGCGGACGTCGTACTGTTTATGGTGGATGCGCGCGCGGGCCTGATGCCGGCAGATGA
AGCGATTGCCAAACATCTGCGCTCCCGTGAAAAACCGACCTTCCTGGTGGCAAACAAAACTGACGGTCTGGATCCCGATC
AGGCAGTGGTTGATTTCTACTCGCTTGGTTTAGGTGAAATCTACCCGATCGCCGCGTCTCACGGTCGTGGCGTATTAAGT
CTGCTGGAGCATGTGCTGCTGCCGTGGATGGAAGATCTCGCACCGCAAGAGGAAGTCGACGAAGACGCTGAATACTGGGC
GCAATTTGAAGCGGAAGAGAACGGCGAAGAAGAAGAGGAAGACGACTTCGACCCGCAAAGTCTGCCGATCAAACTGGCGA
TTGTGGGTCGTCCGAACGTAGGTAAGTCTACACTCACTAACCGTATTCTTGGTGAAGAGCGCGTTGTTGTTTATGACATG
CCTGGCACGACGCGTGACAGTATCTACATTCCAATGGAACGCGATGGACGTGAGTATGTGCTCATTGACACCGCTGGCGT
ACGTAAACGCGGCAAAATCACCGATGCTGTAGAGAAATTCTCCGTAATCAAAACGTTGCAGGCCATTGAAGATGCCAACG
TGGTGATGTTAGTGATTGATGCGCGCGAAGGTATTTCCGATCAGGATCTCTCGCTGCTGGGCTTTATTCTCAATAGTGGG
CGCTCACTTGTCATTGTGGTGAATAAGTGGGATGGCCTGAGCCAGGAAGTGAAAGAGCAGGTGAAAGAAACGCTGGACTT
CCGTCTGGGCTTTATCGATTTTGCTCGTGTGCACTTTATCTCTGCCTTGCACGGCAGTGGTGTTGGTAACTTGTTTGAAT
CAGTACGTGAAGCGTATGACAGCTCCACCCGTCGTGTGGGGACCTCTATGCTGACGCGCATCATGACGATGGCTGTTGAA
GATCACCAACCGCCGCTGGTACGCGGTCGTCGTGTGAAGCTGAAATATGCCCACGCTGGTGGTTATAACCCGCCGATTGT
GGTGATTCACGGTAATCAGGTGAAAGACCTGCCTGATTCCTACAAGCGCTACTTGATGAACTACTTCCGCAAATCGCTGG
ACGTAATGGGATCGCCGATTCGTATTCAGTTCAAAGAAGGGGAAAACCCGTATGCGAACAAGCGTAACACCCTGACGCCA
ACCCAGATGCGTAAACGTAAGCGTCTGATGAAGCACATCAAGAAAAATAAATAATTATCCGTAAGTATTTTATCTGCCAT
TCCCTCTATGAATGTAGAGGGATGGCTACCGGAGGAATTCATATGGAACTGCATTGTCCACAATGTCAGCATGTGCTTGA
TCAGGATAACGACCATGCGCGTTGCCCATCCTGCGGGGAAATTATTGAAATGAAAGCTCTTTGTCCAGACTGCCATCAAC
CGTTGCAGGTGTTAAAAGCCTGCGGTGCAGTAGATTACTTCTGTCAGCACGGGCATGGCTTGATATCGAAAAAACGCGTT
GAATTCGTGCTGGCTTAATGCACCTTTTTACGCGATTTTTTTACCGGCTGGATGTTTTTTACTTCACTTTCTATCCAGCC
GTCTTCCAGACGTGTGGTTAGCATTTCACCCGCTTTAACTTGCTTCACTTTTTTCAGTACATTGCCGTCAGTAGCAGTAG
TAACGCTGTATCCACGCGCCAGCGTTGACAGTGGGCTTACGGCTTCGAGGTGCGTTACTGCATTACCGAAACGTTCACGC
GTGGCGCTAAGCTGTACGCGCAGGGTTTCTGCTAAACGATATTCCAGTTGCTGAATGCGCGTTTGCGCGCGATGAATCTT
CGGCTGTGGATTTTGCTGATTCAGCCGCTGTGTTAACCGCTGCTGCTGTTGCCCGGTACGCTTAAGTTGATTTTCCAGCG
CAAAGCTCATCCGCTTTTGCAGGCGCTCAAGCATGGTTTGCTGGCGTGCCAGCCGGAGCTGCGGATGCTGTTGCTGTAAT
CGGTGATGGATCTGCGTAAAGCGACGCGTGCGGTTGGCGAGATAATAATCCATCGCCATCTCCAGCCGTTGACGGGTCGA
TTGCACCTGGCGCAGTAACTCTTGCTGATTACGGCTCACTACTTCAGCGGCGGCAGACGGCGTTGGCGCACGCAGATCGG
CAACAAAATCGGCAATGGTCACATCCGTCTCATGCCCGACGGCGCTGACGACCGGAATGCGGCTGGCAAAAATCGCCCGC
GCTACGCGTTCGTCGTTAAAACTCCATAAATCTTCCAGCGAACCGCCGCCGCGCCCAACGATCAACACGTCGCACTCATT
GCGCTGATTCGCCAGTTCAATGGCGCGAACAGTTTGCCCCGGCGCGTCATCGCCCTGAACGGCGGTGGGGTAGATGATCA
CCGGTAGAGAAGGATCGCGACGTTTTAACACATGCAAAATATCATGTAGCGCAGCACCGGTTTTTGAGGTGATCACACCA
ACGCAATGCGCAGGGGAGGGAAGTGGTTTTTTGTATTGCAGATCGAACAATCCTTCAGCCTGCAACTTCGCTTTGAGCTG
TTCGTACTTCTGTTGCAGCAGCCCTTCACCGGCCGGCTGCATACTCTCAACGATTATCTGGTAGTCGCCGCGCGGCTCGT
AGAGCGTAATATTGGCGCGAACTAAAACTTGTTGCCCATGCTGTGGACGGAAGGTCACCCGACGGTTGCTGTTGCGGAAC
ATCGCGCAGCGTACCTGGGCGGTGTCGTCTTTGAGTGTAAAGTACCAGTGACCGGAAGCCGGTTGTGTGAAATTAGAGAT
TTCGCCGCTGATCCAAACCTGTCCCATCTCATGCTCAAGCAGCAGACGAACCGTTTGATTCAGGCGACTAACGGTAAAAA
TTGCAGGGGATTGAGAAGGTAACATGTGAGCGAGATCAAATTCTAAATCAGCAGGTTATTCAGTCGATAGTAACCCGCCC
TTCGGGGATAGCAAGCATTTTTTGCAAAAAGGGGTAGATGCAATCGGTTACGCTCTGTATAATGCCGCGGCAATATTTAT
TAACCACTCTGGTCGAGATATTGCCCATGCTACGTATCGCTAAAGAAGCTCTGACGTTTGACGACGTTCTCCTCGTTCCT
GCTCATTCTACCGTTCTGCCGAATACTGCTGACCTCAGCACCCAGCTGACGAAAACTATTCGTCTGAATATCCCTATGCT
TTCCGCAGCAATGGATACCGTAACGGAAGCGCGCCTGGCTATTGCTCTGGCTCAGGAAGGCGGTATCGGCTTTATCCACA
AAAACATGTCCATTGAACGCCAGGCAGAAGAAGTTCGTCGTGTGAAAAAACACGAATCTGGTGTGGTGACTGATCCGCAG
ACTGTTCTGCCAACCACGACGCTGCGCGAAGTGAAAGAACTGACCGAGCGTAACGGTTTTGCGGGCTATCCGGTCGTTAC
CGAAGAAAACGAACTGGTGGGTATTATCACCGGTCGTGACGTGCGTTTTGTTACCGACCTGAACCAGCCGGTTAGCGTTT
ACATGACGCCGAAAGAGCGTCTGGTCACCGTGCGTGAAGGTGAAGCCCGTGAAGTGGTGCTGGCAAAAATGCACGAAAAA
CGCGTTGAAAAAGCGCTGGTGGTTGATGACGAATTCCACCTGATCGGCATGATCACCGTGAAAGACTTCCAGAAAGCGGA
ACGTAAACCGAACGCCTGTAAAGACGAGCAAGGCCGTCTGCGTGTTGGTGCTGCAGTTGGCGCAGGTGCGGGTAACGAAG
AGCGTGTTGACGCGCTGGTTGCCGCTGGCGTTGACGTTCTGCTGATCGACTCCTCCCACGGTCACTCAGAAGGCGTTTTG
CAGCGTATCCGTGAAACCCGTGCTAAATATCCGGATCTGCAAATCATCGGCGGCAACGTGGCAACAGCTGCAGGTGCACG
CGCTTTGGCAGAAGCTGGTTGCAGCGCGGTTAAAGTCGGTATCGGCCCTGGTTCTATCTGTACGACTCGTATCGTTACTG
GCGTAGGTGTTCCGCAGATCACTGCCGTTGCTGACGCAGTTGAAGCCCTGGAAGGCACCGGTATTCCGGTTATCGCAGAT
GGTGGTATTCGCTTCTCCGGCGACATCGCCAAAGCTATCGCAGCTGGCGCAAGCGCGGTGATGGTAGGTTCCATGCTGGC
GGGTACTGAAGAATCTCCGGGTGAAATCGAACTCTACCAGGGCCGTTCTTACAAATCTTACCGTGGTATGGGTTCCCTGG
GCGCGATGTCCAAAGGTTCCTCTGACCGTTATTTCCAGAGCGATAACGCTGCCGACAAACTGGTGCCGGAAGGTATCGAA
GGTCGCGTAGCTTATAAAGGTCGCCTGAAAGAGATCATTCACCAGCAGATGGGCGGCCTGCGCTCCTGTATGGGTCTGAC
CGGCTGTGGTACTATCGACGAACTGCGTACTAAAGCGGAGTTTGTACGTATCAGCGGTGCGGGCATTCAGGAAAGCCACG
TTCACGACGTGACCATTACTAAAGAGTCCCCGAACTACCGTCTGGGCTCCTGATTCTCTTCGCCCGACTTCATGTCGGGC
GATTTATATTATCTGTTTCACTTGCCTCGGAATAAGCGTCAATGACGGAAAACATTCATAAGCATCGCATCCTCATTCTG
GACTTCGGTTCTCAGTACACTCAACTGGTTGCGCGCCGCGTGCGTGAGCTGGGTGTTTACTGCGAACTGTGGGCGTGGGA
TGTGACAGAAGCACAAATTCGTGACTTCAATCCAAGCGGCATTATTCTTTCCGGCGGCCCGGAAAGCACCACCGAAGAAA
ACAGCCCGCGTGCGCCGCAGTATGTCTTTGAAGCAGGCGTACCGGTATTCGGCGTTTGCTATGGCATGCAGACCATGGCA
ATGCAGTTGGGCGGTCACGTTGAAGCCTCTAACGAACGTGAATTTGGCTACGCGCAGGTTGAAGTCGTAAACGACAGCGC
ACTGGTTCGCGGTATCGAAGATGCGCTGACCGCAGACGGTAAACCGCTGCTCGATGTCTGGATGAGCCACGGCGATAAAG
TTACCGCTATCCCGTCCGACTTCGTCACCGTAGCCAGCACCGAAAGCTGCCCGTTTGCCATTATGGCTAACGAAGAAAAA
CGCTTCTATGGCGTACAGTTCCACCCGGAAGTGACTCACACCCGCCAGGGTATGCGCATGCTGGAGCGTTTTGTGCGTGA
TATCTGCCAGTGTGAAGCCCTGTGGACGCCAGCGAAAATTATCGACGATGCTGTAGCTCGCATCCGCGAGCAGGTAGGCG
ACGATAAAGTCATCCTCGGCCTCTCTGGTGGTGTGGATTCCTCCGTAACCGCAATGCTGCTGCACCGCGCTATCGGTAAA
AACCTGACTTGCGTATTCGTCGACAACGGCCTGCTGCGTCTCAACGAAGCAGAGCAGGTTCTGGATATGTTTGGCGATCA
CTTTGGTCTTAACATTGTTCACGTACCGGCAGAAGATCGCTTCCTGTCAGCGCTGGCTGGCGAAAACGATCCGGAAGCAA
AACGTAAAATCATCGGGCGCGTTTTCGTTGAAGTATTCGATGAAGAAGCGCTGAAACTGGAAGACGTGAAGTGGCTGGCG
CAGGGCACCATCTACCCTGACGTTATCGAATCTGCGGCTTCTGCAACCGGTAAAGCACACGTCATCAAATCTCACCACAA
CGTGGGCGGCCTGCCGAAAGAGATGAAGATGGGCCTGGTTGAACCGCTGAAAGAGCTGTTCAAAGACGAAGTGCGTAAGA
TTGGTCTGGAGCTGGGCCTGCCGTACGACATGCTGTACCGTCACCCGTTCCCGGGACCAGGCCTTGGCGTTCGTGTGCTG
GGTGAAGTGAAGAAAGAGTACTGTGACCTGCTGCGCCGTGCTGACGCCATCTTCATTGAAGAACTGCGTAAAGCGGACCT
GTACGACAAAGTCAGCCAGGCGTTCACTGTGTTCCTGCCGGTACGTTCCGTTGGCGTAATGGGCGATGGTCGTAAGTATG
ATTGGGTTGTCTCTCTGCGTGCTGTCGAAACCATCGACTTTATGACCGCACACTGGGCGCATCTGCCGTACGATTTCCTC
GGTCGCGTTTCCAACCGCATTATCAATGAAGTGAACGGTATTTCCCGCGTGGTGTATGACATCAGCGGCAAGCCGCCAGC
TACCATTGAGTGGGAATGATTTTAATCCCTGCACTATGAATGAACAAAACCCTCTGTTACTACAGAGGGTTTTTTATCTT
CAAGAATCATAGGCTTGAAGTTACTAACATCGATTAATTAAACCAGCTGTCCGATTTGTTCTCTTCTGCTTTGCCCACGC
GTTTCATCAGATCGCGACCGCCTTCAGTCATATTTCTGTTGGCGTCAGCTTCAGATTGCACCACATCGGTTTGCGCAGCT
TTGTGCTTCAGTTCCTGATCGATAAATTCGTTTTCTCGCTTAACGCGGGCTTCTTCTTTTGCCAGCGCCAGTTTTTGTTT
CTGAATCTCTAAGCTGCGTAGCTCATCTTCATAACTTTGATCGCGTTTTTTGTCCGCAGAGGCTTCGGCGTCCAGTTTAT
CCTGACGAGCTTTCTTATTTGCCGCTGCCGTTGCCGCTCTTTTGTTAGCGGCGGCCTGGGCATTTGCGCGACGTTGCTTC
TCTTGCTGGATTTCCCTGTTGCGCTCCGCGACCCATTCGTCATGCTGCCTTTGCTCTTCATTTTTACCTTGCTGTTCAGC
TTCTGCTACAGCAGAGAGTTGATCCTGCAATGATGAGGCGATAGCCGGATAGCTTAAGGAGGCCAAGATGGCGCAAAGAA
AAACTTTCTTCATGACTCCTCCTGATTATTAGCTCTTTTCAGGACATTTAGTATTTGGCTGAATACGCGTTTCGTTATAC
GTTGTGGTAATAACAACGGCTAAACCTGTCGTAAACTGGCACTCTTTACCCACCTGGGTAGAGGTATACACTTTGGTGCC
TTCCTTATATGTTAAAGAAACACCTTCCACTAAGGTTTTATCATTCACCATAGAACCCACTGCCGCGCCTACAGCTCCGC
CGCCAACTGCCCCTGCCGTCGTTCCGGAATTGCTGCCAGAACCGACGTTGTGGCCGATAACACCGCCAGCGACTGCGCCA
ATAAGCGCGCCGAAGGCTTGTGCGTTCCGTTTATTTTGGGAGTTGTCTACGGCAACTTTTGCGGGAAGAATGGAAATAAT
ATTAACGGTTTTAGTTTCTTGTTTGGTATTCAGTTGATCGGTTTGATAAACATCGGCGGCATGATCGTCAGCATTTGACT
GGCATCCTGCCAGAGTGAATGACGCTAACATTGCCACAGGCAGAAGACATTTTTTAAATTTCATCACTATTCCTTGTTAT
ACACATTACGAAAAATAAGACATTTAAGATCATCAAAAGAGGAAAGTAAATGTATTGCGTATAAAGGGATAGATTAAATT
TATTAAAATTCACGCAGGGAATAATTTATAAAAATATATCATTACAACATATATATTAATTTTATATTTATTTCGCAGCC
AAACAGGATAAACATCAGTCAGGACAAAGACGTAAAATTTAAGATGAAAGAATATCTGCCGCTTTGATAATTCCAAAGAG
CAAAAGCATCCGACAGCGAAGTGCCGTTAGGTTCTGTGAAAGTGGAGAAGGTAACCGCTAACGTTGTACCGGTGATTCGA
CGGAGAGTGTGGATTGCTGAGCTTCTTTTTTGCTCTGATGGTGCTGCCAGGCACCGACGGACGAGTAGATAAAACGGCCA
AAGAAGAAGATAAAGCTGATGAGCAGTACGATACGGGTCATGCGACTGTTAAATCGGTGTCGTTTTCGCATACTGGTTGC
CTGACTCACAAAAGGTTCCTTGAAGTATGTCCCACGCTGTGGACGGTACTTACATTAAGGCACAACAGGACAAAATGGTC
AATTCTTCGTTATGTAAAAAAGCGTCAGTGGATACATATTTTAATGTTATGGAAGTTAATTTAATTATTTACAATGATGA
TGTAATAATGATGAATTAACATGATAAACGTAATAATTCATTAATCAGGGTTATTTTGTTTGATATATATCAATTGGAAC
TTTCATATGACACTTAGAATCAATGCTCTCTATAGTGATGAATAATCATCATTCGAAGTCAGGTGGGATGCCTGTCTGAA
TACACCTCCTTCAGGATGTGGGGGATTCTGCTGAGCATCTATGAAACTGAATGCAACTTATATAAAAATACGTGATAAAT
GGTGGGGGCTTCCGCTGTTCCTGCCTTCTTTAATCTTGCCCATTTTCGCCCACATTAATACTTTCGCGCATATTTCTTCC
GGTGAGGTTTTTCTCTTTTATCTGCCTTTGGCACTGATGATCAGCATGATGATGTTTTTCAGCTGGGCGGCATTGCCAGG
GATCACCTTAGGGATTTTTGTCCGCAAATATGCAGAGCTGGGTTTTTACGAAACGCTCTCATTAACGGCTAATTTTATTA
TCATTATCATTCTCTGTTGGGGCGGTTACAGGGTCTTTACTCCCCGGCGTAACAACGTTTCACATGGTGATACCCGTTTA
ATTTCCCAGCGTATATTCTGGCAGATTGTGTTTCCTGCAACGCTGTTTCTGATACTTTTCCAGTTTGCTGCATTTGTAGG
ATTACTGGCGAGCAGAGAAAATCTGGTCGGTGTCATGCCTTTTAACCTCGGGACTTTAATCAATTATCAGGCCTTACTGG
TGGGTAATCTGATCGGTGTCCCGCTGTGCTACTTCATCATTCGGGTAGTGCGAAATCCATTTTATTTACGTAGCTATTAT
TCGCAATTAAAACAGCAGGTTGATGCCAAAGTCACCAAAAAAGAGTTCGCGCTCTGGCTACTGGCATTAGGTGCTTTATT
GTTGCTGTTATGCATGCCGTTAAATGAAAAAAGCACAATTTTTAGCACCAATTATACCTTGTCATTATTGCTGCCCCTGA
TGATGTGGGGAGCGATGCGCTATGGTTATAAGCTGATTTCGCTGCTCTGGGCGGTCGTGTTGATGATCAGCATCCACAGC
TATCAAAATTACATTCCCATTTATCCTGGCTATACCACGCAGCTGACCATAACCTCCTCCAGTTATCTGGTATTCTCTTT
TATTGTCAATTATATGGCTGTACTGGCAACTCGTCAGCGAGCGGTAGTCAGACGCATTCAGCGGCTTGCGTATGTGGACC
CGGTGGTTCATCTGCCAAATGTTCGCGCCCTGAATCGCGCGTTGCGTGATGCCCCCTGGTCTGCGCTTTGTTATTTACGC
ATCCCTGGCATGGAAATGCTGGTTAAGAACTATGGCATCATGCTGCGGATTCAATACAAGCAAAAACTTTCTCACTGGCT
GTCACCCTTGTTGGAACCGGGTGAAGATGTTTATCAGCTTTCGGGTAACGATCTCGCGCTGCGGCTGAATACAGAATCGC
ACCAGGAGCGCATTACCGCACTGGATAGCCATCTCAAGCAATTTCGTTTCTTTTGGGATGGCATGCCGATGCAACCGCAG
ATTGGCGTCAGTTACTGCTATGTGCGCTCGCCAGTGAATCATATCTACCTGCTGCTGGGAGAGCTAAATACGGTCGCCGA
ACTTTCCATCGTGACCAACGCCCCGGAAAATATGCAGCGTCGCGGGGCAATGTATTTGCAACGCGAATTGAAAGATAAAG
TCGCGATGATGAATCGACTACAGCAGGCGCTGGAACACAACCATTTTTTCCTGATGGCCCAGCCGATTACCGGTATGCGT
GGTGATGTTTACCATGAAATTCTTCTGCGCATGAAAGGTGAGAATGATGAACTGATCGGCCCCGATAGCTTCTTGCCGGT
CGCGCACGAATTTGGTTTATCGTCGAGTATCGACATGTGGGTCATTGAGCATACGCTGCAATTTATGGCTGAAAACAGAG
CGAAGATGCCCGCTCACCGTTTTGCTATTAATCTGTCTCCAACCTCGGTATGTCAGGCTCGTTTTCCTGTTGAAGTCAGT
CAGTTGCTGGATAAATATCAGATTGAAGCGTGGCAACTTATTTTTGAAGTCACCGAAAGTAATGCTCTGACCAATGTTAA
GCAGGCGCAAATCACCTTGCAGCATCTTCAGGAATTAGGCTGCCAGATTGCGATTGATGATTTCGGCACCGGCTACGCCA
GCTATGCGCGGCTTAAAAATGTGAATGCCGATCTGCTTAAAATTGACGGCAGTTTTATCCGCAATATTGTGTCAAATAGT
CTGGATTATCAGATAGTGGCATCGATTTGCCACCTGGCGCGAATGAAGAAAATGCGGGTAGTGGCAGAGTACGTTGAAAA
CGAAGAGATCCGCGAGGCGGTGCTCTCTTTGGGGATCGATTATATGCAGGGTTATCTTATTGGTAAGCCGCAACCGTTAA
TTGATACGCTGAATGAAATCGAACCCATTCGCGAAAGTGCCTGAATAATGCGGGCCGACATTTCTCGTCGGCCCGCAAAG
CATTAAGCGGCGATTTCAGGTGTACTTTCTTCTTCAATTTTCAACCGCCAGCCAGCCACGCCTTCCCAGTATTCTTGCTC
CTTTTCCAGATCAAGCAGTACCAGCGCATTCTGACTAAACCAGTCATGCGGGAAACGCAGTGTCCAGTGACTGTCATCAG
TAATCAGTGTCAATGTTGGCGGTGTGGTGGTTGCCTGACGTTGATTGTTTAGTAATACGCCAAGGCGCAATAGCTGTATC
AGTGGCAGGAACTGTTTCTTCTTAAACAAGGTAAAGCGCGGCAGATCGTCGAGCTTAATCGCTTTACGGTGATAGCGCAC
CAGTGTCGCCATCATCAGCTGCTGTTCCTGATTAAAACCCGGCAAGTCACTGTTTTGCAGAATATAAGCGGAGTGGCGAT
GCAAACCGCTGTGGTTGATATTCAACCCGACCTCATGCAGCATGGCGGCCCATCGCAGTAGCGCCTCCAGTTGCGGATGC
GCCAGCTTCGGTTGCTGTTCCCGCCACTGTTCGTACATTTGCATAGTGGTATCCAGCACTCGTCGGGCCTGTTCGCTGTC
GATGTGATACTGGTTGGCGAGGCTGCTGGCGGTGCGACTACGCACATCCTGATGACGGAAACGTCCTTCCATTTCATACA
GTACGCCTTCGCGTAACGCCCCGTCAGAAAGGCGCAGTTCACGGATGGCTAAAGCATCAAACACACCACATAAAATCGCC
AGTCCAGGAACGAAGACTGTTTTCCGCTCTTCGGAAAGACCCGGTAAACTCAGCGATGCGAAATTACGGTGACGTAAAAC
TTCTTTTACCAGTTTTTCCAGACGTTCCGGGGTAATTATCCCGTCTTTCTCGCCCATTTCCATTAATACTTCATGGGCGG
CTTTTATGGTACCGGAAGCGCCCATTGCCACGTTCCAGCCCTGAATACGGAATTGCCAGGTTAAAGTTTCCAGTTTTTGT
GCTGCCGCCATGCGAGCGCGCTGAAAATTCTCTTTATTGATGACCCCGCCAGGGAAATAAAGCTGGGCAAAGCTGACACA
ACCCATCCGGCGGCTTTCAACGAGAATAGGTTCGAAATTTTCACCAATCACCAGTTCCGTAGATCCGCCGCCAATATCAA
TAACCAGTTTGCGACCTTTTTCCGGTTGGGTATGTTCCACGCCCATAAAAATCAGACGGGCTTCTTCATTACCGGAAATA
ATTTCAATCGGGTAGGGAATGACCTTTTCCGCGCGTTTCAGAAAGTCAGTGGCGTTCAGCGCCTGACGCAGTGTATGGGT
GCCAACTATACAGACGCTGGCAGGAGAAAACCCTTGTAGCCGTTCGGCAAACAGCGACAGACAGTTCAAACCGCGCGTCA
TTGCCTCTTCACTCAACATATTATCTGGCCCCAGGCCGTCCGCCAGATGCACCCGCTGTTTCAGGCGGCCAATAATCTGC
ATGGCACCATCTACCACACGGGCTATGACCATGTGAAAACTGTTTGAACCAAGATCGACCGCAGCAAACTCCTGCGGACG
AGGGGATTTATCGTGTATTGGCATAGGGTTATTCAGGTTGTTCGAGTGATTTGATGTAGTCATAAATCGCCAACTGCGCC
CGTACTTTGCGGCGATTGCCGCGGGGAACGTAGCGATTACTGAGTTCTTTATCGATATAACGTGCTTTGACCGTATCGCT
GAACAATATGTCGATGATGTCCAGCACCCGCTGCTTCAGGCGCGGATCGAGCAGCGGTGTCGCCACTTCAATACGATAAT
CAATATTGCGCGTCATCCAGTCGGCGGAAGAAAGGTAGACCTTTTTATCGCCGCCATTTTCAAAAATATAAACCCGGTCA
TGTTCAAGGTAACGGTCAACAATACTGATGGCACGAATGTTGTCGCTAATGCCTTCCAGATTGGGGATCAGCGAACACAT
TCCGCGAACCAGCAGATTAACCGGTACGCCGGAGCTGGAGGCCGCATACAGACGATCAACCAGGCCTTTATCGACAAGGT
TATTTAGCTTCAGGGTGATACCACTGGGCAGCCCTTGCTGCACGTTGGCGATTTCGCGGTCTACCATTTCATATAACAGA
CGGCGAGAGTTTTGCGGTGACACCATTAAATAATCAAATGTCACTGGGCGGTATGGGTTTTCAATAAAGTTAAATACCCG
CCGTACTTCGTTGGTGATACGCGCATCTGCGGTCAGCAACGAATAGTCAGTATAAAGACGCGCGGTTTTTTCGTTAAAGT
TCCCGGTCCCGATGTGTGCGTAACGGACCACTTCACCGTTTTCTTTACGTGAAATCAGGAACAGTTTGGCGTGAATTTTC
AGCCCCGGCGCAGAGAAGATAACGTGCACGCCTGCTTCGGTCAGGCGCTTCGCCCAGTGAATGTTGGCTTCTTCGTCGAA
ACGCGCCTGTAACTCAACCACCACAGTGACTTTCTTACCGTTATGTGCGGCGTGGATCATCGAGTCGATGATGCGTGAAT
CTTTCGCCACGCGGTAAATGTTAATTTTAATCGCCAGTACGCTCGGGTCGAACGAAGCCTGACGCAGCAGTTCCAGCACA
TGCTCAAAGGTGTGATAAGGATAATAGAGCAACACATCGCGTTCGCGAATGGCATCAAAACCATTGCGGAACTGGGCTTT
ATCAAACCAAATGTGGCGTAAACGCGGCAGTGGTTTGTTCACCAGATTGGCTTTGCCGACATTGGGGAAATTAATAAAGT
CTTTAAAATTATGATAACGACCGCCGGGGACGATGGAGTCGTAGCGGGAAATAGTCAGTTTTTCGCGTAACACTTCAACC
AGCGCATTGGGCATATCGCGCTGATAAACAAAACGCACCGGCTCAGCAGTTAAACGCTGCTTGAGACTGGAAGACATCAA
CTCCATCAGGCTGGCTTCCATCTCATGCACTAAATCGTATTCGGCATCGCGTGTCATCTTCATTGAATAGGCATTCAGCG
CGTCATAATCAAAGAAGCCTTTGAAAATATCATCAAGGCAGTAACGCAGAATGTTATCCAGAAGAATCATCGGCTTGCGT
CGACGCGGCGCTTCTGGCGGTAAATTCACAAAGCGCGGCACTTTATCTGATGGGATCTCCAGCAGCGCGTAACGGATGGT
ATCACCACGGATAATTTCCACCGCCAGATAGGTGTAATCATCCTTCAGGAACTGCACTAAGTCAGTGTCAGGATTGATTA
AAATCGGCGTAATGTGCTGACGCAGATACTGCTTAAAATAATGACGAAGCCAGTTTTGTTGATTGACGGAGAGCTGGCGT
TCATTAATCAGGAAGATCTGGTTGCGCGCCATCTCCAGCAATAGCTCGTTGTAGAGGCCGTCGAATTCCTGATCGGCTTT
CAGCACCCGGGACTGAATTTTGCCCAGTAAATGGCGGGAATGAGAGTTGGAGCCTTGTTCTTCGCTAATAATGATGCGTC
GCTTCAGTTCAGCGAAGCGGACTTTATAGAACTCATCAAGGTTATTGGAATAGATCCCCAGGAAACGCATCCTTTCAATC
AGCGGGTTAGATTTGTCCGCCGCTTCCTGAAGCACGCGTTCATTGAACGATAACCAACTGAGCTCTTTTTCGATGTATAG
CTTTTCCTGACCCATTACCACTTTTACTCCGTTTTATTCACGGGACACTGCCTGGATATTATGGCGAGCAATATTGGCAG
ATGTCCAACTATGCCAGAAAAGGGGGAAAAAAACTGCTGGAGCTTGCGATTTACAGGTGAATTGAAAAACGCCAGCGGCA
GAGCTGGCGCTTTAACTACGGGGCATTACTCGTCGGCAGCGTAGCCCTGCGGCGGCAGACGTTGACCATCCAGCCACGCG
GCGTTTTCGTGCATTTTCAGACGACCATCGGCAAACCAGCTAATCACCAGTGGATAAATAGCGTGTTCCTGGGTTTGCAC
GCGGGCGGTGATGTCATCTTCCGTATCACCAGCAAATACCGGGACTTTCGCCTGTAAAATAACCGGGCCACCGTCCAGTT
CATCGGTGACGAAATGCACCGATGTACCGTGCTCTTCATCACCATTTTCCAGCGCTTGACGATGGGTGTGTAATCCGGGA
TATTTCGGCAGCAGAGAAGGGTGAATGTTCAGCAAACGCCCGGCATAGTGGGAGACAAACGCCGGGCTGAGAATGCGCAT
AAAACCAGCCAGCACGACCACATCGGGTGCGTACATGTCGATTTCATGAATCAACTCCCGGTCATAGGCTTCACGACTGT
CAAACGCGCTGGCGATGAGCGTATGCGTTGCAATACCCGCCTGGCGGGCGCGTTCAAGGCCGAACGCGTCGGCCTTATTG
CTGAAAACTGCCCGTACGGTGCCTTTAATTTTGTTGGTTTTACAGGCGTCAATAATTGCCTGTAAATTACTTCCGTTACC
GGAAATAAGCACCACAATATTCATTATTCGATAACCACGCGTTGTTCGGAATCAGAGGCTTTGATGATACCGATTTTCCA
CGCGTTTTCACCGTTGGCATTGAGCAGGGCGAGGGCTTTGTCCACTTCCGGAGCAGGCAGGGCAATAATCATCCCGACGC
CGCAGTTGAAGGTGCGATACATTTCATGGCGCTCAACGTTACCTGCCGTTTGCAGCCAGTTGAACACTTCCGGCCACTGC
CAGGAAGATTCATCAATCACTGCCTGAGTATTATCTGGCAATACGCGTGGAATGTTTTCCCAGAAGCCGCCGCCGGTCAG
GTGCGCAATGGCATGCACATCGACCTTTTCAATCAACTCCAGCACTGACTTCACGTAAATGCGGGTCGGTGCCAGCAGAT
AATCGGCTAATGGCTTACCATCAAGTTGGGTGGTTTGCGGATCACAACCGCTGACTTCAAGAATTTTGCGCACCAGCGAA
TAGCCGTTCGAGTGCGGACCGCTGGAACCGAGTGCAATCAGCACATCGCCGTCGCTGACTTTAGAGCCGTCGATGATTTC
TGATTTTTCTACCACGCCAACGCAGAAACCCGCGACATCGTAATCCTCACCGTGATACATCCCCGGCATTTCTGCCGTTT
CGCCACCCACCAGTGAACAGCCCGATTGCAGACATCCTTCCGCGATACCGCTGATCACCGCTGAAGCGGTATCAACATCC
AGTTTTCCGGTTGCGTAATAGTCGAGGAAAAACAGCGGCTCTGCACCTTGCACCACCAGGTCATTAACGCACATGGCGAC
CAGATCAATACCAATGGTGTCGTGACGTTTTAAGTCCATTGCCAGACGCAGCTTGGTACCTACGCCGTCAGTGCCGGAAA
CCAGCACGGGTTCACGATATTTTTGCGGCAATGCACACAGCGCACCGAAGCCGCCCAGACCGCCCATCACTTCCGGACGA
CGCGTTTTCTTCACTACGCCTTTGATTCTTCCAACCAGAGCATTACCCGCGTCAATATCAACACCGGCATCTTTGTAGCT
AAGAGAGGTTTTATCGGTCACTGCTTGGGTCCCCACGCGTTACTTGCGGTAGAAAAATAAAATTCGGCGCAATTCTAACA
GGGAAAGCAAACGTTTGCGAGACTGCTTTACACAACCTTTTTGCACGTCTTTTGCCCAGGCGCGCGGCGAAAGAAGACTT
GTACCAGGGTAAAGGTTAGTTTTCGGATGGAATAATCTTCTTTCATAACCATTTGAATATAAAATAACTTTATCTCAAGC
CGTTATCATTTTGACTAAAGTCAACGAAAAGAATATTGCCGCCTTGAAGAAAGGAGGTATAATCCGTCGATTTTTTTTGT
GGCTGCCCCTCAAAGGAGAAAGAGTATGAAGATCGTGGAAGTCAAACACCCACTCGTCAAACACAAGCTGGGACTGATGC
GTGAGCAAGATATCAGCACCAAGCGCTTTCGCGAACTCGCTTCCGAAGTGGGTAGCCTGCTGACTTACGAAGCGACCGCC
GACCTCGAAACGGAAAAAGTAACTATCGAAGGCTGGAACGGCCCGGTAGAAATCGACCAGATCAAAGGTAAGAAAATTAC
CGTTGTGCCAATTCTGCGTGCCGGTCTGGGGATGATGGACGGTGTGCTGGAAAATGTTCCGAGCGCGCGCATCAGCGTTG
TCGGTATGTACCGTAATGAAGAAACGCTGGAGCCGGTACCGTACTTCCAGAAACTGGTTTCTAACATCGATGAGCGTATG
GCGCTGATCGTTGACCCAATGCTGGCAACCGGTGGTTCCGTTATCGCGACCATCGACCTGCTGAAAAAAGCGGGCTGCAG
CAGCATCAAAGTTCTGGTGCTGGTAGCTGCGCCAGAAGGTATCGCTGCGCTGGAAAAAGCGCACCCGGACGTCGAACTGT
ATACCGCATCGATTGATCAGGGACTGAACGAGCACGGATACATTATTCCGGGCCTCGGCGATGCCGGTGACAAAATCTTT
GGTACGAAATAAAGAATAAAAATAATTAAAGCCGACTTTAAGAGTCGGCTTTTTTTTGAGTAAAGCGCCTATAACACATA
ATACAGAGGATAATACTATGACGCGCCGTGCTATCGGGGTGAGTGAAAGACCGCCACTTTTACAGACAATCCCGCTTAGT
TTGCAACATTTGTTCGCCATGTTTGGTGCAACCGTCCTGGTGCCCGTCTTATTTCATATTAACCCGGCGACTGTACTGTT
ATTTAACGGTATTGGAACGCTGCTGTATCTCTTCATCTGTAAAGGGAAAATTCCGGCTTATCTTGGTTCCAGCTTTGCCT
TTATTTCACCGGTATTGTTACTGTTGCCGTTAGGGTATGAAGTCGCGCTGGGCGGCTTTATTATGTGCGGCGTGCTGTTC
TGCCTGGTTTCTTTTATCGTGAAGAAAGCGGGGACCGGCTGGCTGGACGTGCTGTTTCCACCTGCGGCAATGGGCGCAAT
CGTTGCCGTCATCGGTCTGGAGCTGGCGGGCGTAGCTGCCGGTATGGCGGGTTTACTCCCGGCTGAAGGGCAAACGCCAG
ACTCCAAAACCATCATCATCTCTATTACCACCCTGGCGGTCACGGTTTTAGGTTCCGTGCTGTTTCGTGGTTTCCTGGCA
ATTATCCCGATTTTAATTGGCGTGCTGGTGGGGTACGCGCTCTCTTTCGCAATGGGAATTGTCGATACCACGCCGATTAT
TAATGCTCACTGGTTTGCGCTGCCAACCCTCTATACGCCGCGCTTCGAGTGGTTTGCCATTCTGACTATTCTGCCAGCGG
CGTTAGTGGTTATTGCCGAACACGTAGGGCACCTGGTAGTAACGGCTAATATCGTCAAAAAAGATCTGCTGCGCGATCCA
GGTCTGCACCGTTCGATGTTTGCTAATGGCTTGTCGACCGTGATTTCCGGCTTCTTTGGCTCTACGCCAAATACCACTTA
CGGAGAAAACATTGGCGTGATGGCGATCACCCGTGTTTACAGTACCTGGGTTATCGGCGGGGCGGCGATTTTCGCTATCC
TGCTTTCCTGCGTCGGTAAACTGGCTGCCGCTATCCAGATGATCCCATTGCCGGTGATGGGCGGCGTTTCGCTGCTGCTT
TATGGTGTCATCGGTGCTTCCGGTATTCGTGTTTTGATCGAATCGAAAGTGGATTACAACAAAGCACAGAACCTGATCCT
GACTTCCGTGATTTTGATCATCGGCGTCAGTGGCGCGAAGGTAAACATCGGCGCGGCGGAGTTAAAAGGTATGGCGCTGG
CGACCATCGTCGGTATCGGCTTAAGTTTGATCTTCAAACTGATCAGTGTGCTGCGCCCTGAAGAAGTGGTGCTGGACGCA
GAAGACGCGGATATAACAGACAAATAATGTACCGACCGGGTAGTGTTGCTGCCCGGTTCAAACATCATGGGATTCTGTGG
TAAACTTCTCGCGATTTTGTGAAATCCTGGTTGAGGTATCTCTGAACACACCGGCACAGCTCTCTTTGCCACTTTATCTT
CCTGACGACGAAACCTTTGCAAGTTTCTGGCCGGGGGATAACTCCTCTTTACTGGCTGCGCTGCAAAACGTGCTGCGTCA
GGAACATAGCGGTTACATCTATCTCTGGGCACGCGAAGGCGCGGGGCGCAGCCATCTGCTGCACGCGGCTTGCGCGGAAT
TGTCGCAGCGTGGCGATGCGGTGGGCTATGTCCCGCTGGATAAACGCACCTGGTTTGTTCCGGAAGTGCTCGACGGTATG
GAGCATTTGTCGCTGGTCTGTATCGACAACATTGAGTGTATTGCAGGCGATGAGTTGTGGGAGATGGCGATTTTCGATCT
CTACAATCGAATTCTGGAATCGGGCAAAACACGATTGTTGATCACCGGCGATCGTCCACCGCGGCAGTTGAATCTGGGAT
TACCGGATCTCGCGTCGCGACTCGACTGGGGGCAGATCTACAAATTGCAGCCACTTTCTGATGAAGATAAGTTGCAGGCG
CTACAGTTACGCGCGCGTTTGCGTGGTTTTGAACTGCCGGAAGATGTGGGGCGTTTCTTGCTGAAGCGGCTCGACAGAGA
AATGCGCACGCTATTTATGACGTTGGATCAGTTGGATCGTGCGTCGATTACCGCGCAACGTAAGCTGACCATTCCGTTTG
TGAAAGAAATTCTGAAGTTGTAGATAAGGTGTTTATTGTCGGATGCGGCGCGAACGCCTTATCCGAACTACGCGAAGTTA
ATCCATAGTATTCGTAGGCCGGATAAGACGTGGCAAGCGTCGCATCCGGCAATGTGCTTCAACTAGCGATGGAGCACATC
TTAACCCACGATTTCCAGTACCTGCTCCGGTGGACGACCAATCCGCGCTTTGCCATTCGCGACCACAATCGGGCGCTCCA
TTAGCTTCGGATTATCCACCATTGCCTGAATCAGCGCCTCTTCGCTAAGCGAACTGTCAGCCAGGTTCAGTTCTTTATAA
AGATCCTCTTTCTGGCGCATCAATTCACGGGCGCTATTCATCCCCAGCATTTTCAGCAAATCGCGCAGCGTTGCCGCATC
GGCGGGTGTCTCAAGGTAGAGTACCACTTCTGGCTCCACGCCGTTTTCTTTCAGCAGGTTCAGCGTTTCCCGGCTCTTTG
AACAGCGTGGGTTATGGTAGATTTTTACCTGTTTGGTCATTGTTCTTCCTTTAATGCGAATTACATCTTGGTATAAGGCT
TAAAGCGTTCCTGCAGCTGGCGCAACTGGTCGATGCGCGCATCGTAACGCGCTTGTTGCAGGCTGCCTAATTTCACCTGC
GAACTGGCGCTACTCAACAGCGAAATGGCCTGATCGAGTCGTCCGGCGAGCGCATAACCTTCTGCTCGCGCAGCCAGCTC
CTGATCGCGGTTATTTAGCGCGGCTTCCGCCTGTGCCAGTAAATCCCAGCCGTTGCTGTCATCTTTATTATTAAAGGTGT
AGCGATTCAGAATATTGGCCGCTTCTTGTGGTTGACCGCCTTGTAGATAAGCGTTCGCCAGGTTGAGCTGCAACACCGGA
TTGGTGCGCAAATCACGGGCATTTTTCAGGCGATTGATTGCCTCATTGGCTTTGTTTTGCCCAAGATCGATATCGGTAGC
CAGATCGAGATACCATGCGTTGCCAGGTTCTGCCGCCAGTAACGGTTGCAGCGTTTTACGCGCCTCGTCGTATTTATTGG
CTTCCATCGCCTGTAAAGCACGACCATATTGCGCCGCTCGTTGCTGACGAACGTTTCCTTTCGCCCATTCATCCAGCAAA
TCACTGGTGAGCTGGTTACGTCCGGAATTATACATCCCCAGTGTGCGCGCTTTCGCCAGATAGAAATCTTCCGACGACTG
CACCACCATCGGTCGCATCTGATTAGCACGGTTGCGGGCATCTGCCAGACGACTTTCCGGCAACGGGTGAGTCAATAAAA
TTTCCGGCGGGCGCGAGGAGTAACGCGCCTGATCGAGTAATTTTTCGAGGAAGGTTGGCATCGCCTGCGGATCGAATCCC
GAGCGTTGCAGCACCTGAATACCAATGCGGTCCGCTTCCTGTTCATTTTGCTGGGTGAAACTGATCATTCCCTGACGTGT
TCCCGCCAGTGTACCGGTCAGCGCCGCCATCCCCGCCTGCGGACTGGCCATCGCCAGTAAAATAGAACCTAACGCGCCGA
CCCAGGTCAGCGGCGCGCTGCGTTGTTGATCTTCCATCGCTCGCGCCAGGTGACGTTGGGTGACGTGGGAGATTTCGTGC
GCCATAACTGAAGCCAGTTGACTTTCGTTATCGGAATAACGGAACAGGGCAGAGTGCAGCACCACGTTGCCGCCAAAGAA
AGCAAAGGCGTTAATTTCGTCGTTGTTGATCAGAAAAAAATGAAACGGTGTCTTAACCGAATTGGCATGCGAAACCAGAC
GCATCCCCAGCGAATTAATATATTGCGTTAACAGCGGGTCATTAATTAACGGCGCGCTGCCGCGTAGCTGGCGGACATAA
TAGTCGCCCATCTGCATTTCCTGACCAATGGAAAGCGTGCTTCCTGCGGAGGTTCCCATATCCGGCAAGGTGTCTGCGCT
GTCGGCAAACGCCGGGGCTACCTGACCAATGGTCATAGCAGCAATGAGGGTTGCAACCAGGTTTTTTTTTCAACTGCCTG
AACATAACCTCTATCCTGTATTTCTGAAGATAGTCATTTGACCGATACTGTTAAATATCGTTCCCACCGCGCCGCCTTTG
AGTGTAACGGCGAAGATTAGCCCACTCAAATGACTTTTCAGTTTCCTGAATCCGTCATAAAAAGCGAAGTCTTTTTTGTG
ACATTTCGATACAATTGCGGATCGCAATCCCGCTCTTGAGGTTCAGGGAAGGTTTTTATGCTCGAAATGTTGATGCAATG
GTATCGCCGCCGTTTTAGCGACCCGGAAGCGATTGCCTTGCTGGTTATTTTAGTTGCCGGATTTGGCATTATCTTTTTCT
TTAGTGGCCTGCTTGCTCCGTTGCTGGTGGCTATTGTGCTGGCCTATTTGCTGGAATGGCCAACCGTGCGCCTGCAATCT
ATTGGCTGCTCCCGCCGCTGGGCGACGTCGATTGTATTGGTGGTTTTTGTCGGTATATTGCTACTGATGGCGTTCGTGGT
ACTGCCTATCGCCTGGCAACAGGGCATCTACTTAATCCGCGATATGCCGGGGATGCTCAATAAGCTTTCTGACTTTGCCG
CCACGTTGCCGCGCCGCTATCCGGCGTTAATGGACGCGGGCATTATTGATGCAATGGCCGAAAATATGCGCAGTCGGATG
CTGACCATGGGCGATTCGGTGGTGAAAATTTCCCTCGCCTCGCTGGTCGGTTTGCTGACCATTGCCGTCTATCTGGTGCT
GGTGCCATTGATGGTCTTCTTCCTGCTGAAAGACAAAGAGCAGATGCTGAACGCCGTTCGTCGGGTGCTGCCGCGTAACC
GTGGGCTGGCAGGACAGGTGTGGAAGGAGATGAATCAACAAATCACCAACTATATCCGCGGCAAAGTGCTGGAGATGATC
GTGGTAGGGATCGCCACCTGGCTGGGGTTCTTGCTCTTCGGGCTGAACTATTCGCTGCTGCTGGCGGTGCTGGTCGGCTT
CTCGGTTCTTATTCCGTACATTGGCGCATTTGTGGTGACCATTCCGGTGGTTGGCGTGGCGCTATTCCAGTTTGGCGCAG
GCACGGAATTCTGGAGCTGCTTCGCGGTGTATCTGATTATTCAGGCGCTGGACGGCAACCTGCTAGTACCGGTGTTGTTC
TCCGAAGCGGTTAACCTGCATCCGCTGGTGATTATTTTATCGGTGGTGATCTTCGGTGGTTTGTGGGGATTCTGGGGCGT
ATTCTTCGCCATTCCATTGGCGACGCTGATCAAAGCCGTGATCCACGCCTGGCCCGATGGGCAAATCGCGCAAGAATAAT
CTTCAGCCCGACGAACTGTTTCGCCGGGCTGATTTTTCAGGATTCCTGACGTAAATAAATAGCCCGATAACACATACTCA
CCAGCACTGCACCGCCGATAATATTACCCAGCATCACCGGGAGCAGATTGGCGGTAATAAAATGGCTGACCGTCAGTGCC
GGAAAATTGTCTGCGCTACTGTGCGCCAGTTGCCAGAAGGAGGTAGGGGCGAAATGGCGAATGGCAATGGCGAACGGAAT
CACAAACAAATTGGCGATACAGTGCTCAAAGCCACTGGCGACAAACAGGGTGATGGGCAAAATCATGGCGACGATTTTGT
CGCATAACGAACGCCCGCAATAACTCATCCACAGCGCCAGGCAAACCATCAGATTGCACATAATGCCGAGGCTGACAGAT
TCAGTAAATGTATGATGCATTTTGCCCTCGGCGCAGTGTAAAACCGCGACTCCCCACATCGCGTTTTCACTCATCACCAG
CCCGGAAAACCAGATTAACAAACTGAAACAGGCAATACCTGCCAGATTACCGCAGGCCACCAGAAGTGCGTTAATCAGCC
AAGTTCGCCAACTAATAACGCCCCTACTTTTTGCCATTACCGTCATTACCGACGAGGTGAACAGGTTGGTGCCGCAAACC
GCCAGCAAAATAAAGCCAAGTGTAAAGCAAAGGCCGCCCACCAGATGGGTTAATGCCTGTGAAGACGGGGCATCGGCGAT
AACTGAAAGGTAAAAAGTAAATCCGATCGCCATAAACACGCCAGCGGACATCGCCATTAAAAAGACCGACACTTTACTGC
GGGCAATTTTATGGGCGGCAATCCGTTCAGCGATTGCCGCTTTTCTGGCGCTCAACTGCAAGTCGAAAGAGAGTTTGTTT
CTCATGCATACTCCTGCAAAAGCAGATTACAACACCTCGCGAACCGAGATTCCCAGACGCTGCATTCGTGACAGCAGCGT
GGTGCGCTTCATCCCTAATCGTGTCGCCGCGCCACGGGGCCCGGCAACAATGCCATTGGTTTCTCGCAATACCTGAACAA
TGCGCTGACGTTCTTCTTCGTCATTCTCTGGCGTCGTCGGGTGCAGCAACTGCGCCATTGAACTGCGAAGCGCTGAATCT
TCATTTAGCGTCGGCAGTAAACGGCTTTGTCGGACATTAAGATGTAAATTCAGACTGTTACCGCGAGTCAGCAGTACCGC
TCGCTCAATCACGTTTTCCAGCTCGCGCACGTTGCCCGGCCAGTCCCACGACATCAACTGGCGTAGCGCCTCGGTCGGGA
TGGCGTCAATTGAACGATTCATATGGCGCGCCATTTTTTGCGTGAAATGCTTTGCTAAAAGAGGGATATCTTCCGGACGG
TCGCGCAGCGGCGGCAATTCCAGTGGGAAGACATTCAGGCGATAAAAGAGATCGCTGCGAAACTGGCGATCTTCAACCAT
TTGCCACAAATCACGGTTGGTGGCGGCAATGACTCTGACATTTACCGGGATCGTTCTACTCCCGCCGAGACGCTCAATCT
CCCGTTCCTGCAATACGCGCAGCAGTTTAGGCTGAAGTTCTAACGGCAGATCGCCAATTTCATCGAGAAACAACGTGCCG
CCATCGGCAATTTCAAAACGACCACGATGGGTATTAATCGCACCAGTAAACGCCCCTTTGTCATGACCGAATAACTCACT
TTCCAGAAGACTGGCGGGGATGGCAGCGCAGTTGATTTTGACCAGCGGCTTGTCGCGTCGCGGGCTAAGTTGATGGATCG
CTCTGGCGATCACCTCTTTGCCGGTTCCGGTTTCACCGCAAATCAACACCGTACTGTCGCTCTTCGCCACAATATCTACC
TGCTGGAGTAGGTCTTCCATTGCCTGGCTTTGATAGATAATGTCACCGATGCCCAGATTCGAAAGGAGCTGCTCGCTAAG
CTGGTGGTTTTCTTGCTGCAAACTTTCCTGCAAATCGGTCATGCTACGCCAGGCATCGGCATTGCCAACGGCAATAGCGA
TGCGATCGGCTATGTGTTGTAGTAGCTGGCAGTTTTCCTCACTAAAGAGAGTGGAAGAGGTATGCGCCAGCAACAATGCA
CCCGGTGTATGGTTGCCAAAGGTAAGCGGTATAAGGAGCGCAGATTCGCAGCCGTTAGATGCAAGTAAGAGTAATAACGG
GTCGCGTTGCCAGAGAAACAGATCGTCTGCACGGTGCGTCAAGGTCGGTTGTCGGGTTTGTAGCGTTTGTGTCAGCAATA
CACTGTCGCCAGGCATATTGCGTGGCAGACACGCACAATGTGAGGCAGAAAGATCGCTGCACCACAGGCTAAACTTCTCG
TTCTTTCGATGATCGCCCAGTACCATACTGACTGAAGCCAGACCGAAAAAATGATGGATCTCACGAGCGACGTCAGCGAT
CAGATCGTCGAGATCAAGATGTGACAGCACTGCATTAGTAATATCAACCAGTACCCGATGATGATCGCGATCTTTCTCCA
GCAAACGCAGCGCCACCTGCTGTTCTTCATCATTGAGCCATGATTGCAGAACCGGGGTGATTATCCGCGCCAGCCAGTTA
AACAGTGTGCAATCCTGGGGAGTAAAACGGCTGCCGTGGGTACGAATAAAGCGTAGCTCCGCCATTCCACTACTGCCGAG
AAGGACGGCGTGACGCGAATAATCGACCATCTCGCCCTGATACTCTGTTGTTGCCGTCACATCGCTGCCATCATCATGGT
AGCGGTAATAGAAGTTGCTTTTGAGAACATGCAGTTCAATAAGTTGTACCGGGCTGAACGGCGGCGGCATCGGGATGAAG
GCGCGTAATAAAGACGCCTTACCGTGTTTCTGTGCTAACCGCTCCGCGAGCATTCCGTTTACCGCTTCAATTGTTATTCC
TTGTGGCGGGGCAAACATCGCCTCGTCTGACATAGCCATCAACAGTCCTTATTAATGAGAAATCCTTCTCACGCAATTTT
TCTGGCCATCAGATAGATGGCCGGTTCCTGCACAATTTCATCCAACAGATGAATGAATTGAATGCTACGCGCCTGCCACA
CAGACGTCGCGTCATCCGCCAGTGGCGCGAATGCCCGGGTCAACAGGGCGGTGTGGCTGGCGTCAATAACAATCTCACCA
AAAGTCATCACCCCCAGCATCTTACGTCGGGCTTGCTCCTCTTCGACCTGGGCAAGCCAATCTTCGTATTCCGTCAGTGG
GCAGGGGAAGGCGACATTCAGACAATCAATCACGCCAACGTGATGACCGATAGCCAGCGAGTAATACATTACCTGAGAGC
TGTGTTCCGGCATCTCGTCGCTACTGGCGACAAACTTTTTTCGCAGCGTCCAGAAAACAATTTCCCCGCACTCTTCAGTC
ATGTAACCCCCGGAGTACGCGAAAGAGTTGCTGAACGATACTATTGAGACGTGGATCGTCGGCATCGCGCAACCAGGTGT
TAACCCGATTTCCTGTAGGATCGTCGCTTAAATGGCGCAGGAGCCGATCGCAAATTTCTCGCCCCTGACGATAGCCCGCC
AGCCGCCGCGCTTCTCGCTCAATGGCGATACGCTGTGATGGCGGGATCTGCGGCCACAACGGTTGCATAGTCACCCCGGT
GGGATCGCGATAATCCACCGCGTGAATCTTCTGTTGCAGCAAACCGAGCGCCACGGCGAAACCGTGAATGGTGGCGGCCG
GTGTTGGCGGGCAGCCGGGGATCCAAACATCAATGGGGACAATGGTGTCGCTGCCGCCCCAGACGCTGTAGAGATCGTGG
AAAATCCGCCGCCGGCACCGCACGCGCCGTAGGAAACACAGATTTTATGATCGGGGGCAGACTCATACGCCCGAAGTGCA
GGCATACGCATCGCCCGGGTGACTGCGCCTGTAAATAACAAAATATCGGCGTGACGCGGTGATGAAATAACCTTAATGCC
AAAACGTTCTGCGTCGAATACTGGTGTGATGGCGGCAAAAATTTCGATTTCACAGGCGTTGCAGCCGCCGCAATCGACGC
GATAAACGTAAGCCGAGCGACGGATATCCTGTAGCAAATGCTGCTTCATCTTTTGCGTTTGCTCGTCCAGCGTGATGGGC
TGGCTGACATGTTGTGTAAGCACTGGACTCATAGCTGCTCCTTAGCCACCAGCGGTACATCTGTATCGTCGTTGAGCAGC
GTCGCGCGTTGTTTGCACTCCGGGCAGACGCTCGCTTGCGCCCATAACATTTCGCGGTTTTGTGGCGCATTTTGTTGCTG
TGCCAACAATTCAGCAGCCAGTGCGACGGTTTTTTGCGGGGCAAACGGGCGTTCGCAACGGCTGCAACGTTGTAGATGGA
ACGTCGCGCGGGTATAGAGATCGGCTTTATTGGTGACGGTCAGTTCAAAGTTATTGGTAAGCTGGATGGCTCTGGTCGGG
CACACTTCTTCACAACGTCCGCAGTAAATACAACGCCTCAGATAGAGCTGCCAGGTGCGCGAATTTTGCTGGTCGTCGGT
CTGGATAGTCAGCGCATTTGCCGGACAAGCACAGGCGCAGGCACCGCAGGCAATACATTGGCTGGGCATCAGGTCCGGTT
TCCCGCGAAAGCCTGGGCTGACCTCCAGTGGCGCGAAGGGATATTTCACCGTCGCGGTTCCGGCGCGCATAATAGTTTTC
AGTAACTTCAGCATCTTCTGTCCTTACTTCAGCGGCGAACGGTTACGATCAATACCGTAGCGTTCGATCTCTTTATACGG
CACGGTTTTTGACTGGCGCTTGCGCACATCTACCAGCGTCACACGGTCGGTACAGGAGTAGCAGGGATCAAGGCTACCGA
TAATCAGCGGTGCGTCAGAAACGGTATTGCCGCGCAGCATGTAACGCAACACCGGCCAGTTGGCGTAGGTGGCGGCACGG
CAGCGCCAGCGGAACAATTTTTGGTTATCACCGAGCATGCTCCAGTGCACGTCTTCACCGCGTGGCGCTTCAACAAAGCC
CAGCGCGAATGCGTGAGGTTTATAGCTAAAGCCTTCGGTCAGCAGTGGGGTATCCGGCATGTTGTCGAGGGCAAATTCCA
GCATTGCCAGCGAATCAAACGTCTCTTTGACACGGACCATCACGCGGGAGAAAACATCGCCGCCGGTAAAGGTAAACAGT
GTTTTTGGAATATTGCCGTAGTCGGCGTAGGGGTGATCAAAGCGCAAATCACGGGCGATTTGTCGGTCGAGAATGCCAAT
GCCCTGAGTGCGTTGTTCCATATTCGGCGTAGCAAGCAGCATCTCTACCAGCTCCGACACGTCGGCGCGCATCTCGCGCA
CCAGTTTCAGCGTTTGCAGACGTTGCTCTTTGAGAATATCGCGGCGAACACCACCAATCAGATTCAGACCGTAGGTTTTA
CGCGACCCGATCAGCAATTCCGCCATCGTCATCGACTTTTCCCGCACGCGGAAAAATTGCATAAAGCCGGTATCAAAACC
AACGAAATGGCAGGAGAGGCCAAGGTTAAGCAAATGACTGTGTAGCCGTTCGACTTCCAGCAGAATCGAGCGAATAGTAT
GTGCTCGTTGCGGCACCTCAATCCCCAGTGCATTTTCAACCGAGTTGGTATAGGCCACACTGTGGGCAAAACCGCAAATC
CCACACACGCGGTCCGATAAGAAGGTCACTTCGTTGTAGCCCATCCGCGTTTCTGCCAGTTTCTCCATGCCGCGATGGAC
ATAAAACAGGCGGTAATCAGCATCGACAATTTGCTCGCCATCCACAAACAAGCGGAAGTGACCCAGTTCATCGGAGGTGA
TATGCAGCGGGCCGACAGGGATCACCTGCGCATCGCTGTTGCCCTCATTGATAAACGGATACGTTTCGGAATCAGTCGTC
GGTTCAGGGCGCAGTCGATAATCCATCGCATCTTTGCGCAGCGGATGCATATCTTCCGGCCAGTCATCGGGCAACACCAG
GCGACGATGATCCGGCAGGCCAACCGGAATCAGCCCGTACATATCGCGAATTTCTCGCTCGCCCCAGACCGCGGCAGGGA
CGCGCGGTGTGACTGACGGAAACTCCCGACTGTCGGCATCGACCAGTGCCTTCACCACGATCCAGCATTTTTCGGCCCCT
TCCATTGAAAGGGCATAATAAACCGCGTAATGACCGTTAAGTGTCCGCTCGTCGTTGCCAAACAGGACTGGAAGCCAGCC
ATCATGTTGATAATAAAGATAATGTACAACGTCAGGCAGCAGATTGATTTTCACCGTAATGGTGACCTGTTCAGGCGTTT
GTCGCTCTTCATCCAGCACCGCGCCGGGGAACTGCGTTTTCAGGGCGGCGAGAATCGCTTCGCCACGATTTGACGATGAA
TTAACGTTCACTGTGTTTCTCCGAAACAGATGCGGTGCCTGAAGGCAAAAAATCATGCCAGGTGCTACGTTGTGCAGGCA
GGTCGTGCGTCCCTGAGAGGACTATAGTGGAAGCGCCCGCCAGGATCCTGATGACAGGTTGTGGAATATGCGTTCCCATC
GCCAGCATCATGACCAGCAGAATCACCATTGGCGAGGTGGTCAACCAGCCGAGATCACCCCGGTTAACGGCCTGCGGCGG
TTTCGCCATTAACACCCGCGCTGCCATCCGTACCAGGCCCGCCAGCACCAGCGTTAACAGCAATAACAGCAGGACGATAA
TCAGCAGGTGATTACGTGCCAGTCCGGCGGTAATGGTCATAAATTCGCTAAGAAAAATGTTGAAGGGCGGCATCCCTGCC
AGCGCCAGCGCACCGCCGCCAAACAGCACGGCGGTAAATGGCATGATTTTGAGCATCCCACAGACGACGTTGAGATCGCG
CGTGCCGTACTTGAGCAGTACATTGCCGGAACCGCAGAACAGCAGCGTTTTTGCCAGACTGTGGTTTAAGGTGTGCAGCA
GCGCGGCAAAAATTCCCAGTGGCCCGCCAATGCCTAGCGCCACCGCGACCAGTCCCATGTTCTCCACGCTGGAGTACGCC
AGCAGACGCTTAATGTCCCGCTGTACCAGAATGAAAAATGCCGCCACGGCAACCGACAACATGCCGAAGATGAGCAACAA
CCGGTTGGGGAAATCGCTGCCGATGGCCTGGCAGATAATGATGTAATAGCGAATTAGCACCAACAGCGCGCAGTTCAGCA
ATACGGCGGAGAGCAGGGCGCTGACCGGACTCGGTGCTTCACTGTGAGCATCCGGCAGCCAGGCGTGCATGGGAAATAGC
CCGGTTTTGGTGCCAAAGCCAATTAGCACAAACACAAAGGCCAACAGCATTAATGTTGGGTCAAGCAAGGACGATTGCTT
AAGAACCTCGCTCCAGAATATCGCCATTTCTGCCTGCGGCATAACGCTGGCGACGTTGGCGTATACCAGCACGGTACCGA
ACAGACCAAAAGCGACACCAACAGTACAAATAATGATGTACTTCCATGCTGCTTCCAGCGATGAACGCTGACCGTAAATG
CCTACCAGAAACGCCGAGCTTAAGGTGGTGGCTTCGATCGCCGCCCACATCACAATCAGGTTATTGCTGGTAACAACCAG
CAGCATGGTAAACAAAAACAGATGGAAGAAACCGTAGTAATCGCACAGCGTAACGGGGGAAAGCTCGCCGTGTGCCACTT
CATGACGCATGTAGCCAATCGAGTAAACACCGGTGAGAAAGCCAATCACACCAAGAATGGCGAGGAACAAACCGCCCAGA
CCATCAATATGAAGCCACAGTCCCGCAGCGAATATTTCTCCTGCATCAGCGGCAGTTTGGACCACCCAGAGTGCCAGAAT
CAGCAGCAGTGTGATCCCTAAGCTATGTAATACAGTCACCGTACAAGTCGCAGAGAGCCCCCGTTTCCGGCAGGCAAAAC
AGAGCAGCGAAGAAAGCAGCGGCGTGAGCAGGAGTAAAGCGAACATCACAGAATAACTCATCTCATTATCCCTTCAGCGC
GGTCAAGTTGTTCACGTCCAGCGTGCCGTGGGTACGCCATATTTTTCTTGCCAGTAACACCATCACAATGACGGCGAAGA
TGGCGTCGGTAGCGATACCTATTTCCACCAGTTCCGGTGCTCGCCAGGCAAGAAGCGCCAGCACCAGATGGGAGCCGTTT
TCCATCAGGCAGTAACCAAAAATTTGCCGCAGGATATTGCGCTGGCTGACAATGCACAGCAGGCCAAGCAGAAAATGACC
TAACGCTACCGCCAGCGCCGGTTTCAGCCCGGTAGCCATCGGTAGCTTCACGGGCTGAACGACAAATGCGCAAAGCAGGA
CAATTAACGCCGCGAGCAGTGCCATCATTGCCGGACCGAATAACGCTTTTTCCGGGATGTTCTGGGGAATATTTCGTGCA
GCGTAAGTCATGATTAACGGTACCAGCAGCACTTTGGTGATAAAGGCGCTGGCGGACCAGATCAGCAGTTGCTCTGCGGC
GAACAGGCACGAGAGAGTGGCGAAAATAGACACCAGCACCAGCGACTGGCAGGCGTAAAATCCGCATGACAGGCGATAGC
TTTTGACGCTAATCACAAACAGCGATGTCAGCATCATCAGTCCCGCCAGATTATTTACGATCATAGAACCGGTCATTCAT
CATCTCCTTACTGCAACCAGGTCGCGGCGATTACGCTGGAAATCAGCGACATCACAATCAGTACAATCAACACCAGGCGC
ATTGACCCTGGCAGCGGTGCGGCATCGGCGACGGCCTCGCTCGGTTTGCCAGGCACAACGCGACCAAACCAGCGAATAAA
CCAGGCGAAACTGGCGACCGATTCAATCATCAGCAGAATCATGGCGGGCAGCAGGATCCAGTACTCCACTGACAACGCAA
AACCGGCAGCAAACAGCGGGAATTTACTGAAGAAGCCGTTGAACGGCGGCACGCCGGTAATCGCCAGCGCTGCCACGCAG
AAACCCACGCCTGGCAACGGCAGGGTGTGCAATACGCCACGCAGACGCGGCAACAAGCGCGTGCCGCAGCTGTAACTCAG
CGCACCTGCTACAAGGAAAAACAGGCTTTTAGCGAACGCGTGGTTGACGATGTAGGCGATGCTGCCCTCCAGCGCCAGCC
GCGAGCCGAAGATGGAGAGCGACAAACCGAAGAACATCCAGCCAAGTTGAGTGATGGTCGACCAGGCCAGCAACCGCTTC
ATATCCTGCTGTGGCAAATACATCAGAAAGCCATAAAGAATGGTGACCAGCGCCATGACCATGCCAACGCCGCCAATCAC
ATGCGGGATATTGCCGCCGTCGATAATGGCGCGGGCAAAAATGTAAACGCCCACTTTCACCTTCGATGCGGCGTGGAGAT
AGGCACTGATCGGTGTTGGCGCTTCCATTGCATCCGGTAGCCACGCTTGCATCGGTAGCTGGGCCGATTTCCCCCACGCG
GCAAACAGGATGCCGCCATAAACCAGATAACGTGCGTCGCCGTGTAACTCGCTCATCGCGCTAAGCGCAAACGTTCCGGT
CTGCAAAAACAGCGTGGCGGCGGCAAGATACAACCCCAACGAGCCGATATGAGTGATAAGTAACGCTTTTAGTGCTGAAC
GCTGTGCTTTATCGCTCTGGTAATAACTGATCAACGCCCAGGAGCAGCCGCCCGTAATTTCAAAAAACAACAACTGACCG
AGCAGCGTCGAGGAGAGTACCAGTCCCGCCATCGCGCCGATAAACAACAGCAAAAATGCGTAATAACGATTCGTGCCGTT
ATGCGGGTGTTCGCGATTTTTATCCGTCAGATAACCCGTGGAGTAGATCGTGACCAGCAAACCGAGAAACACCACCACAA
ACAGAATCAGCGTACTCACGCGATCAATGACCAGGCCAAACAATGCCACATCCCCCACGTTGACCAATGTCAACGTGACG
GCAACTTTATCGGCCTGATAAAACGCGGAGATCAGTGACAACATGCACAGCGTGGTCAGCGCGGCGAACAAAACCCCCCA
TTCGGCGGCCCGACGTTGTGGCGAAAACGAAACGACCAGTGCGCCGATAAAAGGCAGCAATAACGTCGTCAGAGCAAGAT
TTTCCATATTCCGTCAGTGCTCCTTACAGACCGGTTAACCAGAAGACCCATGCAAGCGCAGCAAGGCTGAAGCCAAGCCA
GGTCACATGGTGAATGAGTAAAAAACGCCCGCGTGCCAGCGTGTTTTCTGCGATTGAGGCCAGTACAAAAATCAGCAAAA
CCTTGAGCAGCGTAACGACAAGTGAAGTCAGCAGGCAGGCGAGAGAAAGTTCTTGCGCGCGCCCAAAGGACAGAAACAGG
GCCACAAACAGTGATGCCATCACGACCTGTTTCAGCCCCAGCCCCCATTTCGCTAGCGCCAGCCCGGCACCGGAATATTC
GGTCAGCGGGCCTTCCTGTAATTCCTGTTCTGCTTCAGCAACATCAAAGGGAATTTTTCCCATCTCAATGAAGCAGGCAA
AACCACAGGCCAGTAACGCCAGTACGGTGGTTAGCGGCGAGTTCCAGCCCATCGCCAGCGTATTGCTGATCATCTCGATA
TGCGTGGAACCTGCTATCAGCGCCAATACCAGCAGTGAGAGAATAAGCATTGGTTCGACCAGAATGCCGAGCGTCAACTC
GCGACTGGCACCGACTCCCGCAAACGGACTTCCGGTATCCAGCCCGGAAAGAGCAAAGAAAAAACGAAACAGGGCAAGAA
GATAGATAAGGGTGATCAGATCGCCGCCGCCCGCAAAAGGGGAAACGGTAATAAACAGTGGTAAGGCCATCGCCAGCACC
AGCATGCTGCTGATTAATACCCACGGCATCAGGCGGAACATCAGACCTGAAGATGTCGGCGCAACTTCCTGGCGTTTAAA
CAGTTTGTGGATATCGCGATAATCCTGCCAGATCCCCGGCCCGCGGCGGGAGTGCATACGCGCGCGTATCTGCCGGGAAA
TACCCGTAAAAAGTGGGGTTAGCATCAGCAGAATCACGGCCTGTGCTAACGCAAAAATAACCAGATATCCGTCGCAAAGA
GTTTGTCTCATGGTGATTTCCTTAGACGGCAATAGCGATTAGCAGCACAACCAGTGCGGCGACCACATACAGGCAATAGA
GACGAAAGTCGCCGCTTTGCAGATGCTGTATTTCTTTGGCCAGCCGTTGGGTGGCGCTCACGATGGGGCGGATCACCCGC
TCATCCCAGAAGGGTTCTGTGCTCTGAGCCCTGGCGGTGACGTGCGCAAAACCTTTATTTAGCCTCAGCGTAGGGTCGAG
CTGTTGTCGTAGACGAAATAACGCAGAGAAGACCACACGCAGCGGCTGCATCACGCCATTGCCTGACGGGGCCATCGCAT
TTTCCCAGCCGTAGCCGCATGCCCAGGCATCTCCTGTGCGACGAAACGCTGCGCGGCGCGAACGACACCACAGCCAGTAA
AGGCCAGGCAGCAAAGGCATCGCCAGTAGTAACAGCAACAGTAATGAGGGGGTGACCTGTGTATGAAACGTGCCGGGTAC
AAGTGCTATTCCGCTGGCGACAGTGACGGGAGGGGTATTGGTAAACGCATGGGCAATATGCATTATCTTCGGTGCCAGCC
AACTGGCACTAAGCGCAATTAATACGCAGAGTGCCGCGAGCAGTAGCATGGCGACGATCATCGTATTTGGCACTTCCTGT
GCCTCTTCAGCGTGTGTACTGCGCGGCGCACCACAGAAAGTAATACCGTACATTTTTACGAAGCACATTACTGCCAGCCC
ACCAGTGACTGCCAGCATTACCATAGCAATAGGACCCGCAAGTTGTAGCGCTACGGCTTCCACACGACTTAGTGAGAACA
GCGACTGCCAGGTGTACCATTCGCTGATAAAACCATTCAGCGGAGGAATGGCTGATATCGCGAGGCAACCAATCAGGCAT
GCTGCGGCTGTCCACGGCATCCGTTTCGCCAGTGCCCCCATTTTTTCCATGTCGTGGGTATGCAAACGCGAAATAATCGC
GCCCGCGCCGAGAAATAGCAGCCCTTTGAACAGCGCATGGTTGAGCAGATGAAACAGTGCGCCGAGCAGTCCAACCACGG
TGAGCAGCGGGTCGTGCAGCGACAGACCGACCATCGCCACACCGACTGCCAGCAAAATAATGCCGACGTTTTCGACGGTA
CTCCAGGCCAGCAGCCGTTTGATATCCTGTTCCGCCAGCGCATACAGCACGCCCAGGAGCGCGGAGATTGCGCCGATCGC
CATCACCAGAATGCCCCACCACAGCGGCAAACCCGTTTGCGCCAGCAGGTCCATCGCTACTTTCAGGATGCCGAAAATAC
CGATTTTGACCATTACGCCAGACATCAACGCCGAAGCGTGCGATGGTGCGGCAGGGTGAGCGCGCGGCAACCAGCTGTGC
AACGGCATCATCCCGGCTTTCGCGCCAAAACCGAAAAAGGCCAGCAGGAACACCGCCGACGCCAGCCCCGGAGAAAGTGA
AAGCGTGCGGAAACTGGCAAAATCGAGGCTGCCGCTTTCGCGCCCCATCAGCAAGAAGGCGATCATAATCAGCACCGATC
CGGCGTGGGCGATAAAAAAGTAGAGCATGCCAGCGTTGATCGACGTTTTATCCTGCCTGGCAATGACCAGAAACCAGGAA
GACAGCGACATCATTTCAAACAGCACGATGAACCAAAAAGCGTTGTCCATCACCAGCAGGGCAACCATCGATGCGATGAA
AAGATTCATAAAGAAGCCCATCGCCGCCGCGCCTTTGCCCTCGTATTCGCGCATATAAGTCAATGAATAGAGCGAACAAA
CCACCACCAGCAAGGAGATAACCAGCACCATAAATGCCGAGAGGCTATCCATTCGCAGGGTAAAATCGGCAAAGTCAAAA
GGGGTGGCAAAACGGGCGACTAAAGTTACACCAGCATGTAATTGCGTAATTCCGCTGATGATGCCAATCACGCCGCCCAC
CAGCGATGTGATGCCGGAAAGCTTAATAGCCAGTCTGTCCAGACCGAGTAAAAACAGCGAAGCCAGACTGGCAAACAGAT
AGAGGATCAGCGACCAGGTTAATAATTGCAGGGCATCCATTAGCGTTGCTCCTGAGTGAGGGAAAGGGGATCCTCCCCGC
CATTGGCAAACCAGCTTGCGGCAAGGCGCTGTTTTTCTTTCATCTGTCGTTGCAGGCTATCGTCGGTGATCAGCCGTAAC
GCCTGATTCGGGCAAGCGCGAACGCAGGCCGGACCTTCTGGCAAGAAATCACACAGGTCGCATTTCACCGCGACGGTCTG
GACACCCGGTTCCCAGCGCAGCAATGCATGTTGGGGCGGCACGTTTTCTTCGCCGTCTTTGAGTGAGCCTTCAGCCTGAA
AAACATATTGCGCAGGGGCATTCACCGGACGGCTTCCTGAAGCGCTGATTGCGCCAAATGGGCAGACCACGGCGCAAAGC
TTGCAGCCAATACAGAGGCTTTCGTTGAGTTGGATCGCATCATCCCTCTGGGAGATGGCATTAACCGGGCAGACCTGCAG
GCAAGGGGCTTCCTCACAGTGATGACACACGACAGGGGCAGTGAGTGTTGACGTCTTCGCCAGGGCCAGGCGCGGGTGTT
GCTGTAAACCTTGCGTTTTATGCACGTCCGAACAGGCAGCGAGACAGGTATTACATCCTGTACACCACAGTGGTTCGGCC
ACCACAAAGCGGTTCATGTCGGCTCCTTGAAAATGATATGAAACATTGCATTTCATATTGCATAAAGGATGCCATTCTGA
TTAACTCAATATATTCAATAAGTTATGTATTGACTGGATTCTGAACGGTACAAAAATGATGGTCATTAACGTTCAGCAAA
AAATGGATTCGACACCCGTGTCGCAGGGGAAAGCGAGAATGTGATCTTGATCACGAGAAGTGAGGTATGCTGGCCGCAAG
CGCAGCCAGCACGGAATGGAGCAAAGTAATCAGGCGTGTTCTTTCAGCCAGTTCAGCACAACGTCGTGGTGATTGCTGGT
TTTGAAATCGTCAAAGACATGTTCGATTTTGCCATCAGCGTCAATCAGGAAGCTGATGCGATGAATGCCATCGTAGGTTT
TGCCCATGAAGGACTTTTCACCCCAGACGCCGAATTGTTCGCACACCTGGTGGTCCTCATCAGACAGGAGCGTAAAGTTA
AGCAGCTCTTTTTCCGCAAAACGGGAGAGTTTTTCGGGTTTATCGGTGCTGATACCCAGCACATCAACGCCCGCTTTTTT
CAACTCATCCATGTTATCGCGTAAGCCGCAGGCCTGTACGGTACAGCCGGGGGTCATGGCTTTCGGGTAGAAATAAACCA
GAACACGCTGTCCCTGGAAGTCGGTCAAATTAACTTGTTCTCCGTCTTGATCCGGCAAGCTAAATTTCGGTGCGATATCA
CCGGCTTTCAGTGGATTCATTACTTAACTCCATCCTGTTCATCATGTTGGGAATAATTGACGACGTTAATACTGCCTTGT
GCATTGAGTTCTGTACATAGGGCTTTGAACGCTTGCTCAATATTTGCTGCGTCCGCAGATGCGGGGCTGTGGGCGGTTAT
CTGAATATGCAACTGCGCAGCCCGTTCATTTTCAGCAGGTTGCGTGCGCGACACCAGCTCCGCAATGTTCATATGATGCG
CGTCGAAAAGTGCTGTGAAGCGTTCAATTAAATGCGGGGAGTCTGCCACATCGACCTGAACCCAGACAGATGCTGGCATT
GGCGGACGCGGACGCGCCGTCGTGCGCTTCATCACGATTAAAAGATCCAGTTCGGCACCTTTCAACGGTAACGTTGATTC
AATCAGAGTGATGGCATTCCATGAACCGGAAAGCAGCATGATAAACGTGAACTCTTCTCCCAGCATCGCCAGGCGACTGT
CTTCAATATTACAGCCGCAACTACTGACATGACGGGTGATGGTGTTCACAATTCCAGGGCGATCGGCACCCAACGCAGTG
ATCACCAGATAATGTTGCGATGACAGTGTCAAACTGGTTATTCCTTTAAGGGGTGAGTTGTTCTTAAGGAAAGCATAAAA
AAAACATGCATACAACAATCAGAACGGTTCTGTCTGCTTGCTTTTAATGCCATACCAAACGTACCATTGAGACACTTGTT
TGCACAGAGGATGGCCCATGTTCACGGGAAGTATTGTCGCGATTGTTACTCCGATGGATGAAAAAGGTAATGTCTGTCGG
GCTAGCTTGAAAAAACTGATTGATTATCATGTCGCCAGCGGTACTTCGGCGATCGTTTCTGTTGGCACCACTGGCGAGTC
CGCTACCTTAAATCATGACGAACATGCTGATGTGGTGATGATGACGCTGGATCTGGCTGATGGGCGCATTCCGGTAATTG
CCGGGACCGGCGCTAACGCTACTGCGGAAGCCATTAGCCTGACGCAGCGCTTCAATGACAGTGGTATCGTCGGCTGCCTG
ACGGTAACCCCTTACTACAATCGTCCGTCGCAAGAAGGTTTGTATCAGCATTTCAAAGCCATCGCTGAGCATACTGACCT
GCCGCAAATTCTGTATAATGTGCCGTCCCGTACTGGCTGCGATCTGCTCCCGGAAACGGTGGGCCGTCTGGCGAAAGTAA
AAAATATTATCGGAATCAAAGAGGCAACAGGGAACTTAACGCGTGTAAACCAGATCAAAGAGCTGGTTTCAGATGATTTT
GTTCTGCTGAGCGGCGATGATGCGAGCGCGCTGGACTTCATGCAATTGGGCGGTCATGGGGTTATTTCCGTTACGGCTAA
CGTCGCAGCGCGTGATATGGCCCAGATGTGCAAACTGGCAGCAGAAGGGCATTTTGCCGAGGCACGCGTTATTAATCAGC
GTCTGATGCCATTACACAACAAACTATTTGTCGAACCCAATCCAATCCCGGTGAAATGGGCATGTAAGGAACTGGGTCTT
GTGGCGACCGATACGCTGCGCCTGCCAATGACACCAATCACCGACAGTGGTCGTGAGACGGTCAGAGCGGCGCTTAAGCA
TGCCGGTTTGCTGTAAAGTTTAGGGAGATTTGATGGCTTACTCTGTTCAAAAGTCGCGCCTGGCAAAGGTTGCGGGTGTT
TCGCTTGTTTTATTACTCGCTGCCTGTAGTTCTGACTCACGCTATAAGCGTCAGGTCAGTGGTGATGAAGCCTACCTGGA
AGCGGCACCGCTTGCGGAGCTTCATGCCCCGGCTGGAATGATTTTGCCGGTGACCTCCGGTGATTATGCAATCCCGGTGA
CCAACGGTAGTGGTGCTGTCGGTAAGGCGCTGGACATTCGTCCACCAGCCCAGCCGCTGGCACTGGTTTCTGGCGCGCGT
ACCCAGTTCACGGGCGATACCGCTTCATTGCTGGTGGAAAATGGTCGTGGCAATACTCTGTGGCCGCAGGTGGTTAGCGT
GCTGCAGGCGAAAAACTACACCATCACCCAACGTGATGATGCTGGTCAGACACTGACCACCGATTGGGTACAATGGAACC
GTCTGGACGAAGACGAGCAGTATCGTGGTCGTTATCAAATCTCTGTTAAGCCGCAGGGTTATCAGCAGGCGGTTACGGTT
AAACTGCTGAACCTGGAACAGGCGGGCAAACCGGTTGCAGACGCGGCTTCCATGCAGCGTTACAGCACGGAGATGATGAA
CGTTATTTCCGCCGGTCTGGATAAATCTGCCACTGACGCCGCGAACGCTGCGCAAAATCGTGCCTCCACCACTATGGACG
TACAAAGTGCAGCTGATGACACCGGTTTACCAATGCTGGTCGTACGCGGGCCGTTCAATGTGGTTTGGCAACGTCTGCCA
GCGGCGCTGGAAAAAGTGGGCATGAAAGTGACCGACAGCACCCGTTCGCAGGGCAACATGGCCGTAACTTATAAGCCGCT
GTCTGACAGCGACTGGCAGGAACTGGGCGCGAGCGATCCAGGCCTAGCATCCGGTGACTATAAACTGCAGGTTGGCGATT
TAGATAACCGCAGCAGCCTACAGTTCATCGATCCGAAAGGTCATACTCTGACTCAGAGTCAGAACGACGCGCTGGTAGCT
GTCTTCCAGGCTGCGTTTAGCAAGTAAAAATACAGGGCTGGAATCATCCGGCCCTTTTTTCTGATATGATACGCAAACGT
GTGCGTCGGCAGGAAAACGCGATTTTAGCGGTAATTCGCACGAAATTTGTTTGTCGGACGTAGTTCGGATAAGGCGTTCA
CGCCGCATCCGACAAAACATCCGGCACACCAGACAGCAAAAGATTTTAAAACGTTAATTCACACCCAGGAGTGATAAAGA
TGCAAAAGCAAGCTGAGTTGTATCGTGGTAAAGCGAAAACCGTATACAGCACGGAAAACCCGGACCTGTTGGTGCTCGAA
TTCCGCAATGATACGTCAGCAGGGGATGGCGCGCGCATTGAGCAGTTTGATCGCAAAGGTATGGTGAACAACAAGTTCAA
TTACTTCATTATGAGCAAACTGGCTGAAGCGGGTATCCCGACTCAAATGGAGCGTCTGCTCTCCGATACCGAATGTCTGG
TGAAAAAGCTGGATATGGTGCCGGTTGAGTGTGTCGTGCGTAACCGTGCTGCTGGCTCTCTGGTGAAACGTCTTGGAATC
GAAGAAGGTATTGAGCTGAACCCGCCGCTGTTCGATCTGTTCCTGAAAAACGACGCCATGCACGATCCGATGGTCAACGA
ATCTTACTGCGAAACCTTTGGCTGGGTGAGCAAAGAGAACCTGGCGCGTATGAAAGAGCTGACCTACAAAGCGAACGACG
TGCTGAAAAAACTGTTCGATGATGCTGGTCTGATTCTGGTCGACTTCAAGCTGGAGTTTGGCCTGTACAAAGGTGAAGTG
GTACTGGGCGATGAGTTCTCCCCGGACGGCAGCCGCCTGTGGGACAAAGAAACACTGGAGAAAATGGACAAAGACCGTTT
CCGCCAGAGCCTCGGTGGCCTGATCGAAGCCTATGAAGCCGTCGCCCGCCGCCTGGGTGTACAGCTGGACTGATTTTTCT
GGTTGCTTGTTTCTTTAGCCGGAGGGTACTCCGGCTAAATGTCTTTGATACCCCCGCTACAATACTTCTCATTATCTCCC
TTTGACAGGAAAGTCATACCAGGCCAATATGTATATACATAACGTATATCCCAAAAAGGGGGGGCTATGGAAACTACTGT
ATTTTTAAGTAATCGCAGTCAGGCCGTCAGATTACCGAAAGCGGTCGCTCTGCCAGAAGACGTTAAGAAAGTAGAAATTA
TTGCGATTGGTCGTACAAGAATCATCACTCCCGCCGGTGAGTCCTGGGACAGTTGGTTTGATGGCGAAAATGTGAGTGCG
GATTTTATGGATATCCGTGATCAACCCGCAATGCAGGAAAGGGAATCATTTTGATGCTGAAATTCATGCTGGATACCAAT
ATCTGTATTTTCACTATTAAGAATAAACCAGTACATGTCAGAGAGCGGTTTAACCTGAATTCTGGCCGGATGTGTATAAG
TTCTGTAACATTGATGGAGCTTATCTATGGGGCAGAAAAAAGTCAGATGCCAGAACGCAATTTGGCGGTTATTGAAGGTT
TCGTATCTCGTTTGGTAGTGCTTGATTATGATAGTGCTGCTGCGACGCATACCGGGCAAATCAGGGCCGAGCTTGCCCGG
CAGGGAAGGCCTGTTGGACCTTTTGACCAGATGATAGCGGGACATGCTCGCAGTCGCGGTTTGATTGTGGTTACCAACAA
TACCCGAGAGTTTGAGCGAGTGGCGGGAATCAGACTAGAAGACTGGAGCTAACATTCTCTTTTACTTCTAACATTCGTAA
ATTATATAACGTGGCATGAAGCCTTAATTCCTCCGCCATTTCATCCCGCTTTCCTGTGGTAATCTTCCTCTGAACCACCT
ACGATCATTTCTATAATGAATATATTGTTGAGGTATCTATGCGTTGGCAAGGGCGACGTGAAAGTGACAATGTTGAAGAC
AGGCGCAACAGCTCCGGTGGTCCGTCTATGGGCGGTCCCGGTTTTCGCCTGCCAAGCGGTAAAGGCGGGTTGATTTTACT
GTTAGTCGTGCTGGTTGCAGGCTACTATGGTGTTGATTTAACCGGGTTAATGACTGGACAGCCGGTTTCCCAACAACAAT
CAACGCGGTCCATTAGCCCTAATGAAGACGAAGCTGCAAAATTCACCTCGGTGATTCTGGCAACCACGGAAGACACCTGG
GGACAACAGTTCGAGAAGATGGGTAAGACCTATCAGCAACCGAAGCTGGTCATGTACCGTGGAATGACGCGCACCGGCTG
CGGGGCTGGTCAGTCCATTATGGGGCCGTTCTATTGCCCGGCGGATGGCACAGTTTATATCGATCTCTCCTTCTATGATG
ACATGAAAGACAAACTTGGCGCGGATGGCGATTTTGCCCAGGGGTACGTTATCGCCCATGAAGTCGGTCATCATGTGCAG
AAACTGTTAGGCATCGAGCCGAAAGTTCGTCAACTGCAACAAAACGCGACGCAGGCGGAAGTGAACCGCTTATCTGTGCG
TATGGAACTCCAGGCCGACTGTTTTGCCGGTGTCTGGGGGCATAGTATGCAGCAGCAAGGCGTTCTGGAAACCGGCGATC
TGGAAGAGGCGCTGAACGCGGCGCAGGCCATCGGCGATGACCGTTTACAACAGCAAAGTCAGGGGCGAGTAGTACCAGAT
AGTTTCACACATGGCACTTCTCAGCAACGCTACAGCTGGTTTAAACGTGGTTTCGACAGCGGCGATCCGGCACAATGCAA
TACTTTTGGTAAAAGCATTTAACTTCCGGGGCAGGGATGGCTGAACTGACTGCGCTTCACACATTAACAGCGCAAATGAA
ACGTGAAGGGATCCGCCGCTTGCTGGTGTTGAGCGGGGAAGAGGGTTGGTGTTTTGATCATGCGCTTAAGTTGCGTGATG
CCTTACCTGGCGACTGGCTGTGGATTTCGCCGCAGCCAGATGCTGAAAACCACTGTTCACCCTCGGCGCTACAAACTTTA
CTTGGGCGCGAGTTCCGGCATGCGGTATTCGACGCCCGCCACGGCTTTGATGCCGCTGCCTTTGCAGCACTTAGCGGAAC
GTTGAAAGCGGGAAGCTGGCTGGTTTTGTTACTCCCTGTATGGGAAGAGTGGGAAAACCAACCTGATGCCGACTCGCTGC
GCTGGAGTGATTGCCCTGACCCTATTGCGACGCCGCATTTTGTCCAGCATCTCAAACGCGTACTTACGGCGGATAACGAC
GCTATCCTCTGGCGGCAAAACCAGCCGTTCTCGTTGGCGCATTTTACTCCCCGTACTGACTGGCACCCCGCGACCGGCGC
ACCACAACCAGAACAACAGCAACTCTTACAGCAGCTACTGACCATGCCTCCGGGCGTGGCAGCGGTAACGGCTGCGCGTG
GGCGCGGTAAGTCGGCGTTGGCAGGGCAACTCATTTCTCGTATTGCGGGCAGTGCGATTGTCACCGCGCCCGCAAAAGCG
GCAACGGATGTACTGGCACAATTTGCGGGCGAGAAGTTTCGCTTTATTGCACCGGATGCCTTGTTAGCCAGCGATGAGCA
AGCCGACTGGCTGGTGGTCGACGAAGCCGCAGCCATACCTGCGCCGTTGTTGCATCAACTGGTATCGCGTTTTCCTCGAA
CGTTGTTAACCACTACGGTGCAGGGCTACGAAGGCACCGGACGTGGTTTTTTGCTGAAATTTTGCGCTCGCTTTCCGCAT
TTACACCGTTTTGAACTGCAACAGCCGATCCGCTGGGCACAGGGATGCCCGCTGGAAAAAATGGTTAGTGAGGCACTGGT
TTTTGACGATGAAAACTTCACCCATACACCACAAGGCAATATCGTCATTTCCGCATTTGAACAAACGTTATGGCGAAGCG
AGCCAGAAACGCCGTTAAAGGTTTATCAGTTATTGTCTGGTGCGCACTACCGGACTTCGCCGCTGGATTTACGCCGGATG
ATGGATGCACCAGGGCAACATTTTTTACAGGCGGCTGGCGAAAACGAGATTGCCGGAGCGCTGTGGCTGGTGGATGAGGG
GGGATTATCTCAACAACTCAGTCAGGCGGTATGGGCAGGTTTTCGTCGCCCGCGGGGTAATCTGGTGGCCCAGTCGCTGG
CGGCGCACGGTAGCAATCCACTGGCAGCGACATTGCGTGGACGGCGGGTCAGCCGGATAGCAGTTCATCCGGCGCGTCAG
CGGGAAGGCACAGGGCAGCAACTTATTGCTGGTGCTTTGCAATATACGCGTGACCTCGACTATCTTTCGGTGAGTTTTGG
TTACACCGGGGAGTTATGGCGTTTCTGGCACCGCTGCGGTTTTGTGCTGGTGCGGATGGGTAATCATCGTGAAGCCAGCA
GCGGTTGCTATACGGCGATGGCGCTGTTACCGATGAGTAATGCGGGTAAACAACTGGCTGAACGTGAGCATTACCGTTTA
CGTCGCGATGCGCAAGCTCTCGCAAAGTGGAATGGCGAAACGCTTCCTGTTGATCCACTAAACGATGCCGTCCTTTCTGA
CGACGACTGGCTTGAACTGGCCGGTTTTGCTTTCGCTCATCGTCCGCTATTAACATCGTTAGGTTGCTTATTGCGTCTGC
TACAAACCAGTGAACTGGCATTACCGGCGCTGCGTGGGCGTTTACAGAAAAACGTCAGCGACGCGCAGTTATGTACCACA
CTTAAACTTTCAGGCCGCAAGATGTTACTGGTCCGTCAGCGGGAAGAGGCCGCGCAGGCGCTGTTCGCACTTAATGATGT
TCGCACTGAGCGTCTGCGCGATCGCATAACGCAATGGCAATTTTTTCACTGACTCCTTCAATTTTCTCCCATGGTCATTG
TGAGTCAGCGGCGTAAAATTAATGACATCAGTTAAGGAGTTCGCCATGAAACATGACCATTTTGTTGTTCAAAGCCCGGA
TAAACCTGCGCAACAGTTGTTACTGCTTTTCCACGGTGTCGGGGATAACCCGGTGGCAATGGGGGAAATAGGTAGCTGGT
TTGCACCGCTGTTTCCTGATGCGCTGGTGGTGAGTGTCGGTGGCGCGGAGCCGAGCGGTAATCCGGCGGGGCGTCAGTGG
TTTTCAGTGCAGGGTATTACGGAAGATAATCGCCAGGCGCGTGTGGATGCCATCATGCCGACGTTTATTGAAACGGTACG
CTACTGGCAGAAACAGAGCGGAGTAGGGGCTAACGCCACGGCGCTAATTGGTTTCTCACAAGGCGCGATTATGGCGCTGG
AGAGCATTAAAGCCGAACCGGGCCTTGCTTCGCGCGTCATTGCCTTTAACGGACGCTATGCGAGCCTGCCGGAGACCGCG
TCTACAGCCACGACAATTCACTTGATTCATGGTGGTGAAGATCCGGTTATCGATCTGGCGCATGCAGTTGCGGCGCAGGA
AGCGTTAATCAGTGCCGGTGGTGACGTGACGCTGGATATCGTGGAGGATTTAGGCCATGCGATCGACAATCGCAGTATGC
AATTTGCCCTGGATCACTTGCGTTATACCATTCCGAAACATTATTTCGACGAAGCGCTAAGTGGCGGTAAGCCTGGCGAT
GATGATGTGATTGAAATGATGTAAAAGACAGATTACTTGGCCTGATAAGACGCGTGAGCGTCGCATCAGGCATCGTTCAC
CATTGCCGGATGCGGCGTTAACGCCTTATCCGGCCTACGGTTGAGCACTCAGCTTACTTCTTCGGTTGATCCTTTTTCGG
CCAGTCGTCGTCATCGTCCCACTTATCGTTGAAATCACGATGCGGGGGAAGCTCCGGCTTGTTGGCGAGAAATTTCTTAT
GGTCGACGCGCTTGAGATCTTTAATCACGTTCAGCAGGACGCCTACCAAAAAGACAATCACCAGAATCCACCAATATTTA
GCCAGCCAGTCCATGCTTATTTCCTCTTGCAGAACCACTCATCAGGCGACGAGCTGTTCCATGATACGTTGATACATACG
GGCAAGTAGCTGCAGGTTGGCAGCGTTCACACATTCATTAATTTTATGAATAGTGGCATTGACCGGCCCGAGTTCCACCA
CCTGCGCCCCCATGCGAGCAATAAAGCGCCCGTCGGACGTTCCGCCTGTGGTCAGTAGCTGCGGTTTAATTTCATTATAG
TGCTCAACCGCGTTAACGACCGCATCCACCAGTTTACCGCGCGCGGTCAAAAATGGCTGCCCGGAAAGCCACCAGTCCAC
CGTATAACGCAGTTGATGTTTTTCAAGCAGGGCAAGCACCTGTGCTTTGATCATCTCATCAGTCAGTTCGGTGCTGAAGC
GGAAGTTAAACTGCACAAACAGTTCACCCGGAATAACGTTGTTACTGCCCGTTCCCGCCTGAATATTGGCAATCTGCATA
CTGGTCGCCGGGAAGAATTCATTGCCCTGATCCCACTCAATAGCCACTAATTCATTAAGGAAAGGTGCTGCGCGATGTAC
CGGATTGTCAGCCAGATGCGGGTAGGCAACATGCCCCTGAACGCCATGAATGGTGAGGTTGCAGGTTAACGATCCGCGAC
GACCATTTTTCACCACATCACCTACCACTTCGATACTCGACGGTTCGCCGACCAGGCAGTAATCGAGACGCTCATTACGT
GCCATTAACGCTTCGACGACTTTTACCGTACCGTTGTGTGCACTGGCTTCTTCATCAGAGGTGATCAGAAATGCCAGTCG
CCCCGTATGGTTGGGATGTTGTGCGACAAAGCGTTCTGCCGCTACCACCATCGCCGCCAGCGAGCCTTTCATATCTGCCG
CACCGCGCCCGAATAACATGCCATCACGAATGGTGGGTTCAAACGGCGGATTGATCCAACGATCGGCGTCGCCAGGCGGC
ACCACGTCGGTATGCCCGGCAAAGGCTAACGTTTCACCTTGCCCACGCCATGCCCAAAAATTCTGCGTATCGGCAAAGTC
CATGCGTTCAACGGTAAAACCGATCGCCTGCAAACGTTCAATCAACAAAGCCTGGCATCCTGCGTCATCAGGACTCAGGG
AAGGGCGGCGAATAAGCTGTTGTGTCAGCTCAATAACCGGGCACGACATAGACTACACCTCATGGAAAAATTGCTGATAA
CTGGAATCACTGAAACCCAGCAGCATAGGCTTACCAGGCGCGCAGAGCAATGGACGTTTGATAATTGCAGGCATTTCAGT
CATTAATGCCGCCGCAGAGGCCGCATCGGTGATTTTATTGCGGGTGGTTTCGTCCAGTTTACGCCAGGTTGTACCACGGG
TGTTGAGTAACGCTTCCCAGCCTAATTCGTTGATAAAACCGTTCAATAATTCGCTGTCCAGCCCATCGACGCGGTAATCA
TGAAAACGATAGTCGATGTTATTGGCTTCCAGCCAACGGCGAGCCTTTTTAATGGTGTCACAATTTTTGATGCCGTAAAG
TGTAACCATAATGAATCCTTTTTCGATTTATGAGAATAAATACTCATTTAAGGGTGAAAACATTTTGCCTGCAAATGATT
ATCAGAAAATATAACATTATCGAAGTATTCAAATTAACAACTATTAAATAATATTAAACATTTTTAACGTAAACATTAAG
AATATTCATCTTGTTATCTGTCTGTATTTTAACCAGAATTAAATCAGTATTAGATGCCGTATGAATATCTCGAAATGTTG
CTGTGTATCACATACAAATTATCACCGCAGGACCATAGTATTTACATAAGGTTTGTCCCCCGGAGGTAGTCATCGCAGCA
ATCGAGTAAATTAGCTTCACCACGGTATATTGTTTCCGTAGAATACCCATAATTATAAGAGAGGTTGTTATGATTGAACG
TGAACTGGGGAACTGGAAAGACTTTATCGAAGTTATGCTTCGTAAGTAATTCCCGAGACAAAGTATAAACAGCAAGAACC
CGCTGAGCAGGTTCTTAATCGGAAAGTTGAAAAAGGCGACACATTGGCATGTCGCCTTTTTTATTGCTTATTCCGGGCGC
GGCTTCAGCGGGAAGCGGCGGCGCACCAGCACAAAGAACAGCGGCACGAAGTAAATAGCCAGAATAGTAGCTGAAATCAT
CCCGCCCATTACGCCAGTACCCACCGCATGCTGACCACCGGAACCGGCACCCGTGCTGGTTGCCATTGGCAATACGCCGA
AGATAAATGCCAGCGAGGTCATCAGAATCGGGCGTAAACGCTGACGGCAGGCGTGGAGCGTCGCTTCAAACAGGTCGTGG
CCTTTTTGGTTCATCTCGTTAGCAAACTCGACGATCAGGATGGCGTTTTTCGCCGATAAACCAATGACCGTTAACAGGCC
CACCTGGAAGTAAACGTCGTTTTCCAGCCCGCGCATCCAGGTTGCCAGCAGCGCGCCGATAACCCCCAGCGGCACGACCA
GCATTACCGAGAACGGCACCGACCAGCTTTCATACAACGCCGCCAGACACAGGAATACCACCAGCAAGGAAATGGCGTAC
AGCGCCGGAGCCTGCGCGCCGGAAAGTCGCTCCTGATACGACATCGCCGTCCACTCCAGACCAAAGCCGTTTGGCAACTG
CTTCACTAACGATTCCATAATATCCATCGCCGTACCGGTACTGACCCCCGGTGCGGCTTCCCCAACAATCTCAACCGCAG
AATAACCGTTATAGCGTTCCAGACGCGGCGAGCCTGTTTCCCAGCGTGAGGTCGCGAAAGCAGAGAAGGGCACCATGCCG
CCATCTTTATTTCGGACATACCAGAGATTAATGTCATCTGGCAGCATGCGATACGGCGCAGCTGCCTGCACATAGACTTT
CTTCACGCGACCGCGATCCATAAAGTCATTCACATAGCTCGAACCCCAGGCGGTTTGCAGTGTGTCGTTAATATCGTCGA
TAGCAACGCCCAGCGCCTGAGCTTTACGCTGGTCGATATCAATCTGCAACTGCGGACTGTCGGCGAGGCCGTTATGGCGC
ACACGGGTTAGCTCCGGGTTTTCCGCCGCCAGCGCCAGCAACTGATTACGTGCTGCCATCAGCGCATCGTGACCCGCTCC
AGCGTGGTCCTGCAACTCCATATCAAAACCTGCAGAACTACCAAGACCGCTAATTGCTGGCGGGCTGCTGGCGATAACGC
GAGCTTCTTTAATTTGGTTAAACGCCTTCGTTGCACGCTCGATAATGGCAAACGAGGTGCCGGTCTTACTGTCGCGTTCG
CTCCAGTCTTTCAGGCGGATAAACATTCGCGCCACGTTTTGCCCGTTACCCCCGGGGCCAGAACCAACAGTGGCAAACAC
CGACATGATGTTGTCTTTTTCATGGGTGAAGTAATATTTCTCGATTTGCTCAACGACTTTCAGGGTCTGTTGTTGGGTTG
AACCGCTGGGCAATTGTACCGAGGTAGTAAACATGCCACGGTCTTCCAGCGGTAAGAACGACGTCGGCAAACGCAGGAAC
AGGAACACCATGCCGCCAAGCAGCAGGACATAAATCACAATCCAGCGCAGGCTACGGTGGAGAATTTTCGCCACCCCTTT
TTCGTAGCGTTCGGCGTTGCGGTTAAACATCTGGTTAAACCAGGCAAAAAAGCCTTTTTGCCCGTGATGCTCACCTTTTT
TCAGTGGCTTAAGTAGTGTGGCACACAGAGCCGGAGTGAGGATCATCGCTACCAGTACTGACAGCACCATCGCCGCAACA
ATGGTAATAGAGAACTGGCGATAGATGGCACCGGTGGTGCCGCCGAAGAAGGCCATTGGTACAAATACCGCCGAAAGAAC
CATCGCAATCCCGACCAGTGCCCCCTGGATCTGCCCCATCGATTTACGTGTGGCTTCGCGAGGAGTGAGTCCTTCCTCAC
TCATAATACGTTCGACGTTTTCCACCACCACGATTGCGTCATCCACCAGCAGACCGATCGCCAGTACCATCGCGAACATG
GTTAAGGTGTTGACGCTGTAACCGAAGGCGTAAAGTACGGAGAAGGTTCCCATCAACACCACCGGCACGGCGATAGTGGG
TATCAGCGTGGCGCGGAAGTTTTGCAGGAACAGATACATAACGAGGAAAACCAGGGCGATAGCTTCCAGCAGCGTTTTCA
CCACGTCTTCAATGGAGGCTTTAACAAACGAGGTGGTTTCATACGCCACCTTGTATTCCAGTCCGTGCGGGAAGTACTGC
GCCAGCTCGTCGAGACGATTGAGCACCAGCTCCGCTGTCGCCATTTCGTTTGCGCCGGAGGCCAGTTTTACCCCCAGCCC
GGAGGCTGGCTTACCATTGAAGCGGCTAAGATAATCGTATTTCTCCGCCCCCATTTCGACGGTGGCGACATCGCCCAGCC
TTACCTCTGAGCCGTCTTGATTCACCCGCAAGGTGATATCGCGGAACTGTTCTGGTGTTTGCAGCAGTGACTGGGCGTTA
ATGGTGGCGTTGAGCGCCTGCTTATCGACGGAAGGTGTACCACCAAGTTGCCCAACCGCAATCTGCGCGTTCTGTGACTC
AATGGCATCAGTGACATCTTTAGCCGTCATCTGGAAACTGTTGAGTTTCGCCGGGTCCAGCCAGATACGCATGGAATATT
GCGAACCATAGGCATCGATATCCCCGACGCCATTCACGCGGCTTAACGGGTCCTGAATATTACTGGCAACATAATCGGCA
ATATCCTGTTTATCCATCGAACCATCGGTAGAGACGAAAGCAATGGTCAGAATATTGGTATCGCCGGTTTTACGCACCGT
CACGCCCTGATTTTGCACCGCCTGCGGTAACTTTCGCATGGCTGATTGCAGCTGGTTTTGTACTTGCTGCACGGCTTCGT
CCGGATCGGTGCCTGCTTTAAAACTTAAAGTGACAGATGCCTGACCGGTGCCACTGCTCTGAGATGACATATACATGAGA
TTATCGAGGCCGGTCATATTTTGCTCGATAACCTGGGTCACGGTGTTTTCCAGCGTCTGGGCCGATGCGCCGGGATAGTT
AGCGGTCACTCGCACATTCGGTGGCGCGAGATCGGGGTATTGTTCAACGGGCAATGAAAAAATCGCCAGGGTCCCTGTCA
GACACAACAGGATTGCCAGCACCCAGGCAAAAATGGGGCGATCAATAAAGAAATTCGCCATTAAAAGAGGACCTCGTGTT
TCTGCGTATCGTTGTAGGCTTGACTTGCTTCACTGTAGCGGCAAGGTACGAGCCAATCGTGGAGAAAAAAAGGAGTTAAT
GTAAATTATCATGCCCTTTTATACTGAACCTTAAGTGCAAGTATTCTTTGGTCAGTAGGAGGCATTACATCAACTGACTT
TCCTCACCCTCCGCAGAGCGAAAGCTAATACTCACTAACGTGCCGCCGCCGGAAGGTTGTGAAAAAGTCAGCGTCCCACC
CAGCCGTTCCGCGCGTTCGCGCATGATATTCAGACCATAATGACCTTCGGGTTCTTTCGGTTCACCGATACCAATCCCGT
TATCACGGATATAAACCGTGTGATTGCCGTCCGGCGCGGTGACGCAACTGACGGCGATTTCGCTGGCGTTGGCGTGCTTC
ATCGCATTCAGCACCGCTTCGCGAATAATTTGCAACAAATGCACCTGCATTTGCGCATCCAGCGCCAGGGTTGGCAGACG
GCAGTCGAGGGTCAGTTTGGCGCTGGTTTGATTTTGTAACGTATCCAGCATTTCCCTCAACGCGGAGGGGAGATCCGCCT
GCTGCAGCGTCAGGCGGAAAGTAGTCAACAGCTCGCGTAACTGCCGATAAGCATCATTCAACGCCTGGGAAAAATCGGCC
ATGATACTTTGTGCGGTGGCGTTATCTTCCGGTATCGAACGCTTCAGTAACGTCAACTGGATACGTAAGTAAGAAAGTAC
CTGAGCCAGCGAGTCGTGCAATTCGCGGGCGATGGTTGCACGTTCTTCCATCAACAATAACTGCTGAAAATGCTTCTGCG
CCTGATTAAAGTACAAACCGCGTCCCAGCATCGATGAAACACTGTTAAGCAGCGGTTCTGATGATGAAACGTGACTATTT
TGCCAGTGCAGTTCGCCGTAAACCGTCTCTTGCATTGTCACCGGTAAAATCTGCATCGGCAATTCCGGGTTTGGTTGCCC
TTCGCTAATCCGCCAGTTTTCACCGACATTTAACTCCAGATATTCAGCCGCTTCATTGTCGCGAACAATCTGCAAAATAT
GGCGGAAACAATGCACATCAATCTGGCTGGTGTTCAGCGCCTGGGAACATTGATACAACACCTCCAGACGACGCTTGGCC
TCGTGGAGATCGCGGGTCTTTTCTTCTACTGACGCCTCCAGCGAAAGGTACAATTTATGCAGCTCGCTCGACATCTGGTT
AAAGGTTTTTGCAAGCAGACCAAGCTCATTCGGCAGACTGGTATCCAGCGGCGGCGAGTCGAACTGCCCGTGTTCAATAC
GTTGACTGGCGGTAACCAGCTGATTCAGCGGGGCAACCACCTGATGGCGTATACGGCGCAAAGTAAAAAAGACCAGCGTG
AAAATACCGATACCGCCAGCCAGGGAAATCGCCACCACCAGCAGCATTTTGCGTTCAGCGTAGTGCTGTAAAGCCAGCAC
GAACAGGTCTATCTGATTAACATAATTATTAATATTGGCCTGATACCACGGCAAATCGCCCTTGCTGAGCCGATTATTCA
TCTCCAGCCAGTTGGCATTCAGATGCGCATAGCGAGTTTTTACTGCTTCTGGCACATACCAGACGTTGAGATTGGTTAAT
ACCGGTGAATGCAGTGCCTGCTGAAACAACTGGCGATGTGCATTGAGTTGTGGACTGCCACTTTGCAAGTCGTAGCCCAG
GCGGTAACTCTGCATACGTAGCGATCCGGCAATATTGATAGCCTCAGCGTCGCGCAAACTGCTCGCCAGAGTTAGCAGAG
CGATACCCGTGGAAAGAATCGACAGCAGCACAATGTAAAAAAAGGCCCGGGCCAGACTGGCCGAGACGGGTCGTTTAACA
ATCACACGCGTCTTCTCCACAAAAAATCATTAATGTTCCAGTTAGCTGAAACACAATTTAGTCAGTGATGGGATTATTTG
ATCTGCCACAGTTTATAGCGAAATAGTTACTTATTCTGGGCACATGAACATTGCCGATTCCCCTGTAAGTCGGGTAATAA
CAACACTCATATAAAGAATAAGGTTTTTACAACCAAAAAAGAAGGTCGTTATGAATCGTTTTATTATGGCCAACAGTCAG
CAATGTCTGGGTTGTCATGCTTGTGAAATCGCCTGTGTCATGGCTCACAATGATGAGCAACATGTCCTGAGCCAACACCA
TTTTCATCCCCGAATTACGGTTATCAAACATCAACAGCAACGTAGTGCAGTGACCTGTCACCATTGTGAAGATGCGCCCT
GCGCCCGTAGCTGCCCTAATGGCGCAATCAGCCACGTTGATGACAGCATTCAGGTCAATCAGCAAAAGTGTATTGGCTGT
AAATCCTGCGTGGTGGCCTGTCCTTTTGGTACGATGCAAATCGTCCTGACACCCGTCGCGGCAGGAAAAGTAAAAGCCAC
GGCGCATAAATGCGACCTTTGTGCGGGGCGCGAAAACGGTCCTGCCTGTGTTGAGAATTGCCCGGCGGACGCGCTGCAAC
TGGTCACTGACGTCGCACTCTCCGGCATGGCGAAACCCCGCCGCTTGCGCACCGCGCGTCAGGAACATCAACCGTGGCAT
GCCAGTACCGCGGCGCAAGAAATGCCGGTAATGAGTAAAGTCGAACAAATGCAGGCAACGCCCGCGCGTGGCGAGCCGGA
TAAACTGGCGATTGAAGCGCGCAAAACCGGTTTTGATGAAATTTATCTGCCATTTCGCGCCGACCAGGCACAACGGGAAG
CCTCGCGCTGCCTTAAGTGCGGCGAGCACAGCGTTTGTGAATGGACCTGCCCGCTGCATAACCATATTCCGCAGTGGATT
GAACTGGTGAAAGCCGGAAACATCGACGCCGCCGTCGAGCTTTCTCACCAGACCAACACCCTGCCGGAAATTACCGGACG
CGTTTGTCCGCAAGACCGTTTGTGTGAAGGTGCCTGTACTATTCGCGATGAGCACGGCGCGGTAACTATCGGCAATATTG
AACGCTATATTTCAGATCAGGCGTTGGCGAAAGGTTGGCGTCCTGACTTAAGTCATGTCACCAAAGTGGACAAGCGGGTG
GCGATTATCGGGGCAGGTCCGGCAGGGCTGGCCTGTGCGGATGTTCTGACCCGCAATGGCGTGGCGGTGACGGTGTACGA
TCGCCATCCAGAAATCGGTGGCTTGCTCACTTTCGGCATTCCTTCTTTCAAACTGGATAAATCCCTGCTGGCACGCCGTC
GGGAAATCTTCAGCGCGATGGGGATTCACTTCGAACTCAATTGTGAAGTGGGTAAAGATGTCTCTTTGGATTCGCTTTTG
GAACAATACGACGCGGTCTTCGTTGGCGTAGGCACTTACCGTTCCATGAACGCGGGTTTACCCAATGAAGATGCGCCGGG
CGTTTATGACGCGCTGCCGTTCCTCATTGCCAACACTAAACAGGTGATGGGGCTCGAAGAGCTACCGGAAGAGCCGTTTA
TCAATACCGCCGGACTTAACGTCGTGGTACTGGGCGGCGGCGACACCGCGATGGACTGTGTGCGTACTGCGCTGCGCCAC
GGCGCGAGTAACGTCACCTGCGCTTATCGTCGTGATGAAGCTAACATGCCAGGCTCGAAGAAAGAGGTGAGGAACGCCCG
CGAAGAGGGGGCCAACTTCGAATTTAACGTCCAGCCGGTGGCGCTTGAGCTGAATGAACAAGGTCACGTCTGCGGGATTC
GTTTCCTGCGCACGCGTCTTGGCGAGCCGGATGCCCAGGGGCGTCGGCGACCTGTACCGATTGAGGGCAGTGAATTTGTC
ATGCCAGCCGATGCGGTGATTATGGCGTTTGGCTTCAATCCACACGGGATGCCGTGGCTGGAGTCGCACGGTGTAACGGT
AGACAAATGGGGCCGCATCATCGCGGATGTGGAAAGCCAGTACCGTTACCAGACCACCAATCCGAAAATCTTCGCCGGTG
GCGACGCCGTGCGTGGTGCGGATCTGGTGGTTACCGCAATGGCAGAAGGACGTCATGCGGCACAGGGGATTATTGACTGG
CTGGGGGTAAAATCAGTCAAATCTCACTGATAGCCTGCGCAGACAAACCCGACTTCACAGCGTAAGATAATTGTTCATTT
CGCGCTGTGGAGTCGGTATGACGCAACAAATCACCCTCATTAAAGACAAAATTCTCTCCGATAACTATTTCACCCTGCAC
AACATTACCTACGATCTCACGCGCAAAGATGGCGAAGTTATCCGCCATAAACGTGAAGTTTACGATCGCGGTAATGGTGC
GACGATCCTCCTGTACAACGCGAAGAAAAAGAGCGTGGTTCTGATTCGTCAGTTCCGTGTCGCTACCTGGGTTAATGGCA
ATGAAAGCGGGCAGCTGATTGAAACCTGCGCCGGGCTGCTGGATAACGACGAACCGGAAGTGTGCATTCGTAAAGAAGCG
ATTGAAGAGACGGGCTATGAAGTGGGCGAAGTGCGCAAATTATTTGAACTGTATATGTCGCCTGGCGGTGTGACTGAGCT
AATCCACTTTTTTATCGCCGAATACAGTGACAATCAGCGCGCTAACGCCGGTGGCGGTGTTGAAGATGAAGATATTGAAG
TGCTCGAGCTGCCGTTCAGCCAGGCGCTGGAGATGATCAAAACCGGCGAGATACGTGACGGTAAGACGGTGTTATTGCTT
AACTATTTGCAAACGTCACATTTAATGGACTGAAAAATAACAATAATATTTCGTTGTTTATTATTGGCTCAATCCGACAA
ATCTGATTGAGCCGCGCTACCTGCGCAACGAAGATACGACTTGTGCTGTTTGTTTGAACTTCTGGGGTCGTACCGTCCAT
GCGCTATCGCATTTTCCTTCTCTTTTTTTTCGCTTTGTTGCCGACGTCTTTGGTGTGGGCGGCACCAGCGCAACGGGCGT
TTTCCGACTGGCAGGTCACCTGTAATAACCAAAACTTCTGCGTGGCGCGCAATACGGGCGATCATAATGGACTGGTGATG
ACCCTGAGCCGCAGCGCCGGGGCGCATACCGATGCCGTTTTACGTATTGAGCGCGGCGGGTTGAAGTCGCCGGATGCGTC
TGAAGGAGAGATAGCGCCACGGCTGCTGTTAGATGGTGAGCCGTTGGCGTTAAGTGGTGACAAGTGGCGGATTTCACCAT
GGTTATTAGTAACCGATGATACGGCAACCATCACCGCGTTTTTGCAGGTGATTCAGGAAGGGAAGGCGATCACCTTACGC
GACGGCAATCAGACCATTTCTCTGAGTGGCTTAAAAGCGGCGTTGTTGTTTATTGATGCTCAGCAAAAGCGCGTTGGCAG
TGAAACCGCGTGGATCAAGAAAGGGGACGAACCGCCGCTCAGCGTACCGCCCGCGCCTGCGCTGAAAGAGGTCGCGGTGG
TTAACCCAACGCCGACGCCACTCTCACTCGAAGAACGCAACGATTTGCTGGATTATGGAAACTGGCGGATGAATGGTCTG
CGCTGCTCGCTTGATCCGTTACGTCGTGAGGTGAATGTCACTGCGCTGACTGATGATAAAGCGCTGATGATGATTAGCTG
TGAGGCAGGGGCCTATAACACCATTGATTTGGCATGGATTGTGTCGCGTAAAAAGCCACTAGCCTCGCGCCCGGTTCGGT
TGCGTTTGCCATTCAACAACGGTCAGGAGACGAATGAACTGGAACTGATGAACGCAACATTTGATGAGAAATCGCGTGAA
CTGGTGACCTTAGCGAAAGGGCGCGGATTAAGCGATTGTGGCATTCAGGCGCGCTGGCGCTTTGACGGTCAGCGTTTTCG
CCTGGTGCGTTATGCCGCAGAACCCACCTGCGATAACTGGCATGGGCCAGACGCCTGGCCCACGTTGTGGATCACCCGTT
AAACAAAATTGCGGGGACATGTAGGCCGGATAAGACGCTGTAGGCCGGATAAGACGCGTCAGCGTCGCATCCGGCAATCA
GCATCCGGCGATCACCATCAGGCACCTTTCACTCCCAGCACCTTATGCGCTTTTGCCACAATATTCTCGGCGGTAAAGCC
AAAGAACGGGAACAGCTTATCCGCCGGAGCAGATTCCCCGTAACCCGTCATCCCGACAATTACCCCTTTCAGACCAACAT
ACTTGTACCAGTAATCGGCAATACCTGCTTCCACCGCCACGCGAGCCGCAACGTTAGAAGGCAACACCGACTCCCGATAT
TCCTCATCCTGGGCGTCGAAAATATCGGTCGAGGGCAGGGAAACTACGCGTACATTGCGACCTTCTCCTGCTAATTTCTC
TGCCGCTTGCAGGGTAATTTCCATCTCTGAACCGGTGGCAATCAGAATAATATCTGGCTTACCGCCGCTGTCTTTCAGCA
CATAACCGCCACGAGCAATCTCTTTAACCTGATCCGGCGTACGTTCCACCTGGGCCAGATTCTGCCTTGAGAGGATCAGT
GCTGTCGGCCCGTTGTGGCGCTCAACCGCCAGCTTCCAGCCCACCGCCGCTTCCACCTGATCGCACGGTCGCCAGGTGCT
GAAATTCGGCGTTAAGCGCAGACTGGCCAGTTGCTCAACGGCCTGGTGCGTCGGACCATCTTCCCCTAAGCCAATAGAAT
CGTGGGTATAAACCATAATCTGCCGTGCTTTCATCAGTGCCGCCATCCGCGCGGCATTACGGGCGTATTCAACAAACATC
AGGAACGTCGCGGTATACGGCACAAAGCCGCCGTGGTGCGCAATGCCGTTGGCGATAGCGGTCATGCCAAATTCACGCAC
CCCGTAGTGAATGTAGTTGCCCGCCGGATCTTCCTTCAGCGACACAGAGCCTTTCCAGATGGTGAGGTTGCTGGGAGCCA
GATCCGCTGAACCTCCGAGCAGCTCCGGTAGCATCGGTCCGTAAGCGTTAAGCGTATTTTGCGAAGCCTTACGGGTGGCG
ATTTTCGCCGGATTCGCCTGCAACTCATTGATATATTTCTGAGTCGTTTTCTCCCAGTCCTTCGGTAAACCACCGCTCAT
CCGACGGGTAAACTCTTCTGCCAGTTGCGGATGAGCCTTTTTATAGGCGGCAAACTTCTCATTCCAGCTCTGCTGCGCTT
TTTCGCCTTTTTCGCGGGCATCCCAGGCGTGATAAATCTTTTTAGGGATCTCAAATGGCGGATGGTGCCAGCCCAGTTTT
TGCCGTGCCAGCGCCACTTCTTCTTCCCCCAGTGGTGCGCCGTGCGCCTCTTCCTTACCTGCTTTATTCGGCGAACCAAA
GCCAATCACCGTACGGCAGATAATCAGCGACGGCTTATCTTTCATGCTTTGCGCTTCAAGGATCGCTTCCTTCACCGCCT
GCGGATCGTGACCGTCGATTTCATGGATCACATGCCAGTGATAGGCTTCAAAACGTTTTGCCGTATCGTCGGTAAACCAG
CCTTCTGTTTCACCGTCGATGGAAATACCGTTGTGATCGTAAAAACCAATCAGCTTGCCCAGTCCCAGCGTGCCTGCCAG
CGAACAGACTTCGTGGGAAATACCTTCCATCAGGCAGCCGTCGCCCATAAACACATAGGTGAAGTGATCGACGATCTCAT
GGTCTGGCTGGTTAAACTGCGCCGCCAGTGTACGCTCTGCTATCGCCAGCCCGACGGCGTTCGCCAAACCTTGTCCAAGC
GGGCCGGTGGTGGTTTCAACGCCTGGCGTATAGCCAATCTCCGGGTGGCCTGGGGTTTTCGAATGCAACTGACGGAAGTT
CTTCAGTTCTTCCAGCGGCAGGTCGTAACCGGTCAGATGTAGCAAACTGTAGAGCAGCATCGACGCGTGACCGTTGGAAA
GAATAAAGCGGTCGCGATCATACCAGGTTGGGTCGGTAGGATTATGTTTAAGAAAATCGTTCCACAGCACTTCGGCAATA
TCAGCCATGCCCATCGGCGCGCCGGGATGACCAGAATTGGCTTTTTGTACCGCATCCATACTGAGTGCGCGAATCGCATT
GGCAAGGTCTTTTCGGGACATATAACACTCCGTGGCTGGTTTATAGTTTGGCGGCAAGAAGATCTTCCAGTTTGCGTTGA
TCAACAGCGAACAGACGAATGCCTTCAGACAGTTTTTCTACCGCCATCGCATCCTGATTGTGCTCCCAACGGAACTCCGC
TTCGCTCATGGGTGCTGGGCGTGGGAACGTCTGAGAAGGCGGGATTAATTTACGTACCACTGGCGAAACTTTTTCCTGCA
GCTCCTTCAGCAAATTCGGTGCGATAGTCAGTCGATCGCAGCCGGTTAAGGCGAGGATTTGTTCGGTGCGACGGAAGCTC
GCGCCCATCACAATGGTTTCATAGTGGTGTTGCTTATAGTAGTCGTAGATATTGCGCACCGATTTAACGCCCGGATCTTC
TTCCACCACATACGGGTCCATCGGCTTGCGTGCCTGATACCAGTCATAAATACGCCCGACAAACGGCGAAATCAGAAAAA
CGCCCGCTTCTGCACAGGCCCGCGCCTGGGCAAAAGAAAACAGCAGCGTCAGGTTGCAGTTAATACCTTCTTTTTCCAGC
TCTTCGGCCGCGCGAATTCCTTCCCAGGTCGAAGCCAGTTTGATCAAAATGCGTGATTTCTCAACGCCTTGTTGCTGATA
CAAGTCCACCAGATGGCGCGCCTTTTCAATACTCTTTTCTTTATCAAAAGAGAGGCGTGCATCAACTTCTGTTGACACGC
GACCGGGTACGATTTTGAGAATTTCAGCACCGAAATTGACTGCCAGTTTGTCACACGCTGCGACCACCTGTTGTTCCTGG
GTCTTGCCATTTTTTTTACCCCAGGCGATAGCATCGTCTATTAAATGCTCATATTGTGATAATCCGGCAGCTTTGAGTAA
CAGCGAAGGATTGGTGGTGGCATCCTGGGGATGATAATGGCGAATGGACTCAATATCGCCGCTGTCTGCCACGACAGTGG
TGAACTGTTTGATGCCGTCTAACTCGTTCATAGGAAATACTCCTTGAAAAGTAAAGTGTTAGATGAGTGCGTTAATTCAC
ACTTCTGAGAAATTTCGCTAAACGCATCAAAAAAGCATAGCAGACAGGCATGGTATTGCTGGATTAAGCAGGTAACATCA
GTGTTATAGGATTATTACCAAAACATTATATTAATGGTGAGAGTTTGGACTTGCTCAAAGTCTGTAGACTCCGGCAGGGT
AATAATGTGCGCCACGTTGTGGGCAGGGGCTGTTGCCCACACACTTTATTTGTGAACGTTACGTGAAAGGAACAACCAAA
TGGATGACCAGTTAAAACAAAGTGCACTTGATTTCCATGAATTTCCAGTTCCAGGGAAAATCCAGGTTTCTCCAACCAAG
CCTCTGGCAACGCAGCGCGATCTGGCGCTGGCCTACTCACCAGGCGTTGCCGCACCTTGTCTTGAAATCGAAAAAGACCC
GTTAAAAGCCTACAAATATACCGCGCGCGGTAACCTGGTGGCGGTGATCTCTAACGGTACGGCGGTGCTGGGGTTAGGCA
ACATTGGCGCGCTGGCTGGCAAACCGGTGATGGAAGGCAAGGGCGTTCTGTTTAAGAAATTCGCCGGGATTGATGTATTT
GACATTGAAGTTGATGAACTCGACCCGGACAAATTTATTGAAGTTGTCGCTGCGCTCGAACCGACCTTCGGCGGAATCAA
CCTCGAAGACATTAAAGCGCCAGAATGTTTCTATATTGAACAGAAACTGCGCGAGCGGATGAATATTCCGGTATTCCACG
ACGATCAGCACGGCACGGCAATCATCAGCACTGCCGCCATCCTCAACGGCTTGCGCGTGGTGGAGAAAAACATCTCCGAC
GTGCGGATGGTGGTTTCCGGCGCGGGTGCCGCAGCAATCGCCTGTATGAACCTGCTGGTAGCGCTGGGTCTGCAAAAACA
TAACATCGTGGTTTGCGATTCAAAAGGCGTTATCTATCAGGGGCGTGAGCCAAACATGGCGGAAACCAAAGCCGCATATG
CGGTGGTGGATGACGGCAAACGTACCCTCGATGATGTGATTGAAGGCGCGGATATTTTCCTTGGATGTTCCGGCCCGAAA
GTGCTGACCCAGGAAATGGTGAAGAAAATGGCTCGTGCGCCAATGATCCTGGCGCTGGCGAACCCGGAACCGGAAATTCT
GCCGCCGCTGGCGAAAGAAGTGCGTCCGGATGCCATCATTTGCACCGGTCGTTCTGACTATCCAAACCAGGTCAACAACG
TCCTTTGCTTCCCGTTTATCTTCCGTGGCGCGCTGGATGTTGGCGCAACGGCTATCAATGAAGAGATGAAACTGGCGGCG
GTACGCGCGATTGCGGAACTGGCCCACGCCGAACAGAGCGAAGTGGTGGCTTCAGCGTATGGCGATCAGGATCTGAGCTT
TGGTCCGGAATACATCATTCCAAAACCGTTTGATCCGCGCTTGATCGTTAAGATCGCTCCTGCGGTCGCTAAAGCCGCGA
TGGAGTCGGGCGTGGCGACGCGTCCGATTGCTGATTTCGACGTCTACATCGACAAGCTGACTGAGTTCGTTTACAAAACC
AACCTGTTTATGAAGCCGATTTTCTCCCAGGCTCGCAAAGCGCCGAAGCGCGTTGTTCTGCCAGAAGGGGAAGAGGCGCG
CGTTCTGCATGCCACTCAGGAACTGGTAACGCTGGGACTGGCGAAACCGATCCTTATCGGTCGTCCGAACGTGATCGAAA
TGCGCATTCAGAAACTGGGCTTGCAGATCAAAGCGGGCGTTGATTTTGAGATCGTCAATAACGAATCCGATCCGCGCTTT
AAAGAGTACTGGACCGAATACTTCCAGATCATGAAGCGTCGCGGTGTCACTCAGGAACAGGCGCAGCGGGCGCTGATCAG
TAACCCGACAGTGATCGGCGCGATCATGGTTCAGCGTGGGGAAGCCGATGCAATGATCTGCGGTACGGTGGGCGATTATC
ATGAACATTTTAGCGTGGTGAAAAATGTCTTTGGTTATCGCGATGGCGTTCACACCGCAGGTGCAATGAACGCGCTGCTG
CTGCCGAGTGGTAACACCTTTATTGCCGATACCTACGTCAATGACGAACCAGACGCAGAAGAGCTGGCGGAGATCACCTT
GATGGCGGCAGAAACTGTCCGTCGTTTTGGTATTGAGCCGCGCGTTGCTCTGTTGTCGCACTCCAACTTTGGTTCTTCTG
ACTGCCCGTCGTCGAGCAAAATGCGTCAGGCGCTGGAACTGGTCAGGGATCGTGCGCCAGATCTGATGATTGATGGTGAA
ATGCACGGCGATGCAGCGCTGGTGGAAGCGATTCGCAACGACCGTATGCCGGACAGCCCTTTGAAAGGTTCTGCCAATAT
TCTGGTGATGCCGAACATGGAAGCTGCCCGCATTAGTTACAACTTACTGCGCGTTTCCAGCTCGGAAGGTGTGACTGTCG
GTCCGGTGCTGATGGGCGTTGCGAAACCGGTTCACGTGTTAACGCCGATCGCATCGGTGCGTCGTATCGTCAACATGGTG
GCGCTGGCCGTGGTTGAAGCGCAAACCCAACCGCTGTAATTCTTTTTTAACTCTCACGCTTACCCTGAATATTCAGGGTA
AGCGGTTTGGCTGCAATATATTAGTAAAGCTTATTACTGAGTTTGCGAATAATAAAAAAAGCAGTCTATATAATATCTCG
ATATTATTTTATTTATATTCATGCGTTGCATATGAAAGTTTATGCACCACAGCGAATATCTCTCCATTCTTAGTGATCTA
CCTCACCTTTTAAACGCGCTTGCCGAATTTTGTTATTTACTCTGACGAAAAATTGTCACGATACACGAAAGTTTTTCACA
GGCGGCGACTCATGGATAAAGAACGCATCATTCAGGAATTTGTGCCCGGCAAACAGGTCACACTGGCGCATCTCATCGCG
CATCCCGGTGAGGAACTGGCGAAGAAAATCGGCGTTCCGGATGCGGGCGCAATTGGCATTATGACGCTAACTCCCGGCGA
AACGGCGATGATCGCCGGTGATTTAGCGCTGAAAGCCGCTGATGTGCATATCGGTTTTCTCGACCGCTTCAGCGGTGCAT
TGGTGATTTATGGCTCGGTGGGCGCAGTAGAAGAAGCGTTATCACAAACCGTCAGCGGTTTAGGTCGCTTATTAAATTAT
ACGCTTTGTGAAATGACCAAAAGTTAATACGAGGCATTCATGAAACGAATTGCGTTTGTGGGTACCGTCGGGGCAGGAAA
AACAACGTTATTTAATGCGTTGCAGGGGAATTATACCCTCGCCAGAAAAACACAGGCCGTGGAATTTAATGATAAGGGCG
ATATTGATACGCCGGGTGAATATTTTAGCCATCCCCGCTGGTATCACGCCTTAATTACCACGCTACAGGATGTAGACATG
CTGATCTATGTCCATGGCGCAAATGACCCGGAAAGTCGGTTGCCTGCCGGGTTGCTGGATATTGGCGTCAGCAAACGGCA
AATCGCCGTCATCAGTAAAACGGACATGCCAGATGCTGACGTCGCCGCAACGCGAAAGTTATTGCTTGAGACGGGTTTCG
AAGAGCCGATTTTCGAGCTAAACAGCCACGACCCGCAAAGCGTGCAGCAACTGGTGGATTATCTGGCATCTCTCACCAAA
CAGGAGGAAGCAGGTGAAAAAACTCATCACAGCGAATGATATTCGTGAAGCACACGCGCGCGGCGAACAGGCAATGTCCG
TGGTTCTGCGCGCCAGCATTATTACCCCGGAAGCCCGTGAAGTGGCGGATCTACTGGGTTTTACCATCACCGAATGTGAT
GAATCGATCCCGGTAACGGCGTCCGTGCCCGCCAGCGTGCCAGCCGACAAAACCGAAAGCCAGCGCATCCGCGAAACCAT
CATTGCCCAGCTGCCGGAAGGCCAGTTTACCGAAAGCCTGGTCGCACAGCTGATGGAAAAAGTGATGAAGGAAAAACAGT
CGCTGGAGCAGGGCGCAATGCAGCCGAGCTTCAAATCGGTGACCGGCAAAGGCGGCATCAAAGTGATTGATGGCAGCAGC
GTCAAGTTTGGTCGTTTCGACGGCGCAGAGCCGCATTGCGTGGGCTTGACTGATCTTGTGACCGGAGACGACGGCAGCAG
CATGGCCGCTGGTTTTATGCAGTGGGAGAACGCATTCTTCCCGTGGACCCTGAACTACGACGAAATCGACATGGTGCTGG
AAGGGGAGCTGCATGTTCGCCACGAAGGCGAAACCATGATCGCCAAAGCGGGTGACGTGATGTTTATCCCGAAAGGCTCC
AGTATCGAATTTGGTACGACATCCAGCGTGAAATTCCTGTATGTCGCCTGGCCGGCTAACTGGCAATCCCTATGAAAGAT
TTCATCACCGAAGCATGGCTAAGAGCGAACCATACGCTCAGCGAAGGCGCAGAGATCCATCTCCCTGCGGACAGTCGCCT
GACGCCCTCTGCCCGGGAGTTACTGGAAAGCCGCCATCTGCGCATCAAGTTTATTGACGAGCAGGGCCGCCTGTTTGTTG
ACGATGAACAGCAGCAGCCGCAGCCCGTTCATGGGCTGACCAGTAGCGATGAACATCCGCAGGCGTGCTGCGAACTGTGC
CGCCAGCCGGTGGCAAAAAAGCCGGATACGCTGACTCACCTGTCGGCGGAAAAAATGGTCGCCAAAAGCGATCCGCGTCT
GGGTTTTCGCGCGGTTCTCGACAGCACCATTGCGCTGGCAGTGTGGCTGCAAATTGAACTGGCGGAACCGTGGCAGCCGT
GGCTGGCGGATATCCGTTCGCGTCTTGGCAACATTATGCGCGCCGATGCGCTGGGTGAACCGCTGGGCTGCCAGGCGATT
GTCGGGCTTTCTGACGAAGATCTGCATCGACTTTCTCACCAGCCGCTGCGCTATCTCGACCACGATCATCTGGTGCCGGA
AGCCAGCCACGGGCGCGATGCGGCGTTGCTCAATCTGCTACGTACCAAAGTGCGGGAAACCGAAACCGTAGCGGCGCAGG
TGTTTATCACCCGCAGCTTTGAAGTATTACGCCCGGACATTTTGCAGGCGCTGAACCGCCTTTCCAGCACGGTCTACGTG
ATGATGATCCTGAGCGTAACGAAGCAGCCGCTAACGGTGAAGCAGATCCAACAACGACTGGGGGAAACGCAATGATTATT
GAACGTTGTCGTGAACTGGCGTTGCGAGCGCCCGCCAGAGTGGTTTTTCCGGATGCGTTAGACCAACGTGTGCTGAAAGC
CGCGCAATATTTACATCAACAAGGTCTGGCAACGCCCATTCTGGTCGCCAATCCGTTTGAACTTCGTCAGTTTGCGCTCA
GTCACGGCGTGGCGATGGACGGGCTACAGGTGATTGATCCGCATGGCAACCTCGCAATGCGGGAAGAATTTGCTCATCGC
TGGCTGGCCCGCGCGGGCGAAAAAAACGCCGCCGGATGCGCTGGAAAAACTTACCGACCCTCTGATGTTCGCCGCAGCAA
TGGTCAGCGCCGGTAAAGCGGATGTCTGTATCGCGGGCAACCTCTCTTCCACGGCAAATGTGCTGCGTGCCGGATTACGC
ATTATCGGCTTGCAGCCAGGCTGTAAAACGCTCTCTTCCATTTTCCTGATGTTGCCACAGTACAGCGGCCCGGCGTTGGG
CTTTGCCGATTGCAGCGTGGTGCCACAGCCGACGGCGGCGCAGCTGGCGGATATCGCGCTTGCCAGTGCCGAAACCTGGC
GCGCCATCACCGGAGAAGAGCCGCGCGTGGCGATGCTGTCGTTTTCCAGCAATGGTAGCGCCCGTCACCCCTGTGTTGCT
AACGTCCAGCAGGCGACAGAAATCGTCCGTGAGCGCGCACCAAAGCTGGTGGTGGATGGCGAGTTACAGTTTGACGCCGC
CTTCGTGCCGGAAGTGGCGGCGCAAAAAGCGCCTGCCAGCCCGCTACAGGGCAAGGCCAATGTGATGGTTTTTCCGTCGC
TGGAAGCCGGAAATATTGGTTACAAAATCGCACAACGACTCGGCGGATATCGTACCGTCGGGCCACTGATACAAGGACTT
GCCGCGCCGATGCACGATCTCTCTCGTGGTTGTAGCGTGCAGGAAATTATCGAGCTGGCGCTGGTGGCAGCTGTGCCGCG
TCAGACAGAAGTGAACCGCGAAAGCAGTTTACAAACACTGGTTGAATGAACGGTCCCGTTCTGGACCCTGATAAAGAGGA
AAGCACAATGGAAGCATTAGGAATGATCGAAACCCGGGGCCTGGTTGCACTGATTGAGGCTTCTGACGCGATGGTGAAAG
CTGCGCGCGTCAAGCTGGTTGGTGTTAAGCAGATTGGCGGCGGCCTGTGTACTGCCATGGTTCGTGGTGATGTTGCAGCC
TGTAAAGCCGCGACCGATGCAGGTGCCGCAGCGGCACAGCGTATCGGCGAGCTGGTATCTGTACACGTTATCCCGCGTCC
GCACGGCGACCTGGAAGAAGTCTTCCCGATCGGCCTGAAAGGCGATAGCAGCAACCTGTAATCACCCTGTGTGACGTCGA
TTCGGGCGTCACGCTCTCTCCTTTTTCATTTTACCTTCTGCGGAGGGTAGGGGGAGCTTTTACCTGAAATACGCCACGGA
GGCGGGTATGAAACTGGCAGTCGTCACTGGACAAATTGTTTGTACCGTACGCCATCACGGACTGGCGCATGACAAATTGC
TGATGGTGGAAATGATTGATCCACAAGGTAATCCTGACGGGCAATGCGCCGTCGCCATCGACAATATTGGCGCGGGAACC
GGGGAGTGGGTGTTACTGGTGAGTGGCAGTTCCGCCCGCCAGGCGCATAAAAGCGAAACGTCACCGGTCGATCTGTGCGT
GATTGGCATTGTCGATGAGGTGGTGTCTGGCGGTCAGGTAATTTTCCACAAATAAGGCAGAACATCATGAATCAACAGGA
TATTGAACAGGTGGTGAAAGCGGTACTGCTGAAAATGCAAAGCAGTGACACGCCGTCCGCCGCCGTTCATGAGATGGGCG
TTTTCGCGTCCCTGGATGACGCCGTTGCGGCAGCCAAAGTCGCCCAGCAAGGGTTAAAAAGCGTGGCAATGCGCCAGTTA
GCCATTGCTGCCATTCGTGAAGCAGGCGAAAAACACGCCAGAGATTTAGCGGAACTTGCCGTCAGTGAAACCGGCATGGG
GCGCGTTGAAGATAAATTTGCAAAAAACGTCGCTCAGGCGCGCGGCACACCAGGCGTTGAGTGCCTCTCTCCGCAAGTGC
TGACTGGCGACAACGGCCTGACCCTAATTGAAAACGCACCCTGGGGCGTGGTGGCTTCGGTGACGCCTTCCACTAACCCG
GCGGCAACCGTAATTAACAACGCCATCAGCCTGATTGCCGCGGGCAACAGCGTCATTTTTGCCCCGCATCCGGCGGCGAA
AAAAGTCTCCCAGCGGGCGATTACGCTGCTCAACCAGGCGATTGTTGCCGCAGGTGGGCCGGAAAACTTACTGGTTACTG
TGGCAAATCCGGATATCGAAACCGCGCAACGCTTGTTCAAGTTTCCGGGTATCGGCCTGCTGGTGGTAACCGGCGGCGAA
GCGGTAGTAGAAGCGGCGCGTAAACACACCAATAAACGTCTGATTGCCGCAGGCGCTGGCAACCCGCCGGTAGTGGTGGA
TGAAACCGCCGACCTCGCCCGTGCCGCTCAGTCCATCGTCAAAGGCGCTTCTTTCGATAACAACATCATTTGTGCCGACG
AAAAGGTACTGATTGTTGTTGATAGCGTAGCCGATGAACTGATGCGTCTGATGGAAGGCCAGCACGCGGTGAAACTGACC
GCAGAACAGGCGCAGCAGCTGCAACCGGTGTTGCTGAAAAATATCGACGAGCGCGGAAAAGGCACCGTCAGCCGTGACTG
GGTTGGTCGCGATGCGGCGAAAATCGCGGCGGCAATCGGCCTGAACGTGCCGCAAGAAACGCGTTTGCTGTTTGTGGAAA
CCACTGCAGAACATCCGTTTGCCGTGACCGAACTGATGATGCCGGTGCTGCCCGTCGTGCGCGTCGCCAACGTGGCGGAT
GCCATTGCGCTGGCGGTGAAACTGGAGGGCGGTTGCCACCACACGGCGGCAATGCACTCGCGCAATATCGAAAACATGAA
CCAGATGGCGAACGCCATTGATACCAGCATTTTCGTTAAGAACGGACCGTGCATTGCCGGGCTGGGGCTGGGCGGGGAAG
GCTGGACCACCATGACCATCACCACGCCAACCGGTGAAGGGGTAACCAGCGCGCGGACGTTTGTCCGTCTGCGTCGCTGT
GTATTAGTCGATGCGTTTCGCATTGTTTAAGGAGTAACCGATGGCGCACGACGAACAATGGCTCACCCCACGTCTGCAAA
CGGCGGCAACGCTGTGTAACCAGACGCCTGCCGCGACGGAATCTCCGCTGTGGCTGGGGGTGGATCTGGGCACCTGCGAT
GTGGTGTCGATGGTTGTTGACCGCGACGGTCAGCCGGTGGCGGTATGCCTCGACTGGGCCGATGTGGTCCGCGACGGCAT
CGTCTGGGATTTCTTCGGTGCGGTCACCATTGTTCGTCGCCATCTCGACACTCTTGAGCAGCAATTCGGTCTTCGTTTTA
GCCATGCGGCGACTTCATTTCCTCCAGGTACGGACCCGCGTATTTCCATCAACGTGCTGGAATCTGCCGGGCTGGAAGTG
AGCCATGTGCTGGATGAGCCAACCGCAGTCGCGGATCTGCTGCAACTGGACAACGCCGGTGTAGTGGATATCGGCGGCGG
CACTACCGGCATTGCCATCGTGAAAAAGGGCAAGGTGACGTACTCGGCGGATGAAGCCACCGGCGGACATCACATCTCTC
TGACTCTCGCCGGAAATCGTCGTATTTCGCTGGAAGAGGCAGAGCAGTACAAGCGCGGTCATGGTGACGAGATTTGGCCC
GCGGTGAAACCGGTGTACGAAAAAATGGCGGACATTGTCGCCCGGCATATTGAAGGGCAGGGCATTACTGATTTATGGCT
GGCGGGCGGCTCTTGTATGCAACCGGGCGTGGCGGAACTGTTTCGCAAACAATTCCCGGCGTTACAGGTGCATTTACCGC
AGCACAGTTTGTTTATGACCCCGCTGGCGATCGCCAGTAGTGGGCGAGAGAAAGCGGAGGGGCTATATGCAAAATGAATT
GCAGACCGCGCTCTTTCAGGCGTTCGATACCCTGAATCTGCAACGGGTAAAAACATTTAGCGTTCCACCGGTGACGCTTT
GCGGTCCGGGCTCGGTGAGCAGTTGCGGACAGCAAGCGCAAACGCGTGGGCTGAAACATCTGTTCGTGATGGCAGACAGC
TTTTTGCATCAGGCAGGGATGACCGCCGGGCTGACGCGTAGCCTGGCCGTTAAAGGTATCGCCATGACGCTCTGGCCATG
TCCGGTGGGCGAACCGTGCATCACCGACGTGTGTGCAGCCGTGGCGCAGTTGCGTGAGTCAGGCTGTGATGGGGTGATCG
CATTTGGCGGCGGCTCGGTGCTGGATGCGGCGAAAGCCGTGGCGTTGCTGGTGACGAACCCGGATAGCACGCTGGCAGAG
ATGTCAGAAACCAGCGTTCTGCAATCGCGCCTGCCGTTGATTGCCATTCCCACTACCGCCGGAACCGGCTCTGAAACCAC
CAACGTAACGGTGATTATCGATGCGGTGAGCGGGCGTAAGCAGGTGTTAGCCCATGCCTCGCTGATGCCGGATGTGGCGA
TTCTCGACGCCGCATTGACCGAAGGTGTGCCGTCGCATGTCACGGCGATGACCGGCATTGATGCGTTAACCCATGCCATT
GAAGCATACAGCGCCCTGAACGCTACACCGTTTACCGACAGTCTGGCGATTGGTGCCATTGCGATGATTGGCAAATCGCT
GCCGAAAGCGGTGGGCTACGGTCATGACCTTGCCGCGCGCGAGAGCATGTTACTGGCTTCATGTATGGCGGGAATGGCGT
TTTCCAGTGCGGGGCTTGGGTTGTGCCACGCGATGGCGCATCAGCCAGGGGCGGCGCTGCATATTCCACACGGTCTGGCG
AACGCCATGTTGCTGCCAACGGTGATGGAATTTAACCGGATGGTTTGTCGCGAACGGTTTAGTCAGATTGGTCGGGCACT
GCGAACTAAAAAATCCGACGATCGTGACGCTATTAACGCGGTAAGTGAGCTGATTGCGGAAGTTGGGATTGGTAAACGAC
TGGGCGATGTTGGCGCGACATCTGCGCATTACGGTGCATGGGCGCAGGCCGCGCAGGAAGATATTTGTCTGCGCAGCAAC
CCGCGTACCGCCAGCCTGGAGCAGATTGTCGGCCTGTACGCAGCGGCGCAATAAATGCCGGATGCGACGCTTGCCGCGTC
TGATCCGGCCTTCGGGATTGCACATGTAGGGCGGATAAGGCGTTTACGCCGCATCCGCCAATAAATAACAACTAACAGGG
AGTAAAGGCGATGGGAATTAACGAAATCATCATGTACATCATGATGTTCTTTATGCTGATAGCTGCCGTAGACAGGATCC
TGTCGCAGTTCGGCGGTTCTGCTCGTTTCCTCGGTAAGTTCGGTAAAAGTATCGAAGGATCAGGCGGTCAGTTCGAAGAA
GGCTTTATGGCAATGGGCGCACTGGGCCTGGCGATGGTCGGTATGACCGCGCTGGCACCGGTACTGGCTCACGTACTCGG
GCCGGTAATTATTCCGGTTTACGAAATGCTCGGCGCTAACCCATCGATGTTCGCCGGAACACTGCTGGCGTGCGATATGG
GCGGCTTCTTCCTCGCCAAAGAGCTGGCGGGCGGCGACGTAGCAGCGTGGCTATACTCTGGGTTAATTCTCGGGTCGATG
ATGGGGCCAACGATTGTGTTTTCCATTCCGGTGGCGCTCGGCATTATCGAACCTTCTGACCGTCGTTATCTGGCGCTCGG
CGTGCTGGCGGGCATTGTGACCATTCCGATTGGCTGTATTGCTGGTGGTCTGGTTGCTATGTACTCCGGTGTGCAGATCA
ACGGTCAGCCGGTGGAATTCACTTTCGCCCTGATCCTGATGAACATGATCCCGGTGATCATTGTCGCGATTCTGGTGGCG
CTGGGGCTGAAATTCATCCCGGAAAAAATGATCAACGGCTTCCAGATCTTCGCCAAATTCCTCGTGGCATTGATCACCCT
CGGTCTTGCCGCTGCGGTAGTGAAATTCCTCCTTGGCTGGGAACTGATCCCCGGACTGGATCCTATCTTTATGGCCCCTG
GCGATAAACCCGGTGAAGTGATGCGCGCCATTGAAGTTATCGGTTCTATCTCCTGCGTGCTGTTAGGGGCGTATCCAATG
GTGCTGCTGCTGACTCGCTGGTTTGAAAAACCGCTGATGAGCGTCGGTAAAGTGCTGAATATGAACAACATCGCGGCAGC
CGGCATGGTGGCAACGCTTGCCAACAACATCCCGATGTTCGGCATGATGAAGCAGATGGATACCCGCGGCAAAGTCATCA
ACTGCGCCTTCGCCGTTTCCGCTGCTTTCGCCCTGGGCGACCACTTAGGCTTCGCCGCTGCCAACATGAACGCCATGATC
TTCCCGATGATTGTCGGCAAGTTGATCGGCGGCGTAACGGCGATTGGCGTGGCGATGATGCTGGTGCCAAAAGAAGACGC
GACCGCGACTAAAACCGAAGCGGAGGCACAATCGTGAACACTCGCCAGCTATTGAGCGTCGGTATCGATATCGGCACCAC
CACCACCCAGGTGATTTTCTCCCACCTGGAGCTGGTTAACCGTGCGGCGGTGTCGCAGGTGCCGCGCTACGAATTCATTA
AACGCGAAATTAGCTGGCAAAGTCCGGTGTTCTTTACCCCTGTCGATAAACAGGGCGGTTTAAAAGAAGCGGAACTGAAA
ACCTTAATACTCGAGCAATATCAGGCTGCGGGTATTGCGCCGGAAAGCGTTGATTCTGGTGCCATCATCATCACCGGTGA
AAGCGCGAAAACCCGCAATGCTCGCCCGGCGGTGATGGCGCTCTCTCAATCGCTGGGGGATTTTGTCGTTGCCAGCGCCG
GGCCGCACCTCGAATCCGTGATCGCCGGTCACGGAGCTGGGGCGCAAACCCTTTCTGAACAACGGCTGTGTCGGGTACTG
AATATCGACATCGGCGGTGGCACCGCGAACTACGCCCTGTTCGATGCCGGAAAAATCAGCGGCACTGCCTGTCTCAACGT
CGGTGGTCGCCTGATGGAAACCGACAGCCAGGGGCGCGTGGTTTACGCTCATAAACCGGGGCAGATGATTGTGGATGAGT
GCTTCGGTGCAGGCACTGACGCCCGTTCGCTGACCGGCGCGCAGCTGGTGCAGGTTACCCGGCGGATGGCGGCGCTGATT
GTCGAAGTGATTGACGGAACGCTTTCGCCGCTCGCGCAGGCATTGATGCAAACCGGTTTGCTGCCCGCAGGTGTTACGCC
CGAAATCATTACGCTTTCTGGAGGCGTGGGCGAATGTTATCGCCACCAGCCCGCCGACCCGTTCTGTTTTGCCGATATTG
GCCCACTTCTGGCAACGGCGCTGCATGACCATCCGCGCCTGCGTGAGATGAATGTGCAGTTTCCGGCGCAAACCGTACGC
GCCACGGTGATTGGCGCGGGTGCACATACCCTTTCGCTCTCTGGCAGCACAATCTGGCTGGAGGGCGTACAACTGCCGCT
GCGCAATTTGCCGGTGGCGATCCCGATTGATGAAACGGATCTGGTGAGTGCCTGGCAACAGGCGCTGCTTCAGCTGGATC
TTGATCCCAAAACTGACGCGTACGTGCTGGCGCTTCCCGCCTCGCTGCCTGTGCGTTACGCCGCGGTACTGACGGTCATC
AACGCGCTGGTCGATTTCGTCGCGCGTTTTCCGAATCCGCATCCCCTGCTGGTGGTGGCCGGGCAGGACTTTGGTAAAGC
TCTGGGCATGTTGTTGCGCCCACAGCTACAACAACTCCCGTTGGCAGTCATTGACGAAGTGATTGTCCGCGCGGGGGACT
ATATCGACATTGGTACGCCTCTTTTTGGCGGATCGGTTGTGCCGGTGACGGTGAAATCACTCGCATTTCCTTCCTGAGGG
AACGACTTATGAAACTAAAGACCACATTGTTCGGCAATGTATATCAGTTTAAGGATGTAAAAGAGGTGCTGGCTAAAGCC
AACGAACTGCGTTCGGGGGATGTGCTGGCGGGCGTTGCAGCGGCAAGCTCACAGGAGCGCGTGGCGGCAAAGCAGGTGTT
GTCGGAAATGACCGTAGCGGACATCCGCAATAATCCGGTGATTGCCTATGAAGATGACTGCGTGACGCGGCTGATTCAGG
ACGATGTTAACGAAACGGCCTACAACCAGATTAAAAACTGGAGCATCAGCGAACTGCGTGAGTATGTGCTGAGCGATGAA
ACCAGCGTGGACGACATTGCCTTTACCCGCAAAGGGCTGACCTCGGAAGTGGTCGCGGCGGTAGCGAAGATTTGCTCCAA
CGCGGACCTGATCTACGGCGCGAAGAAAATGCCGGTAATCAAAAAGGCCAATACCACCATTGGTATTCCGGGCACCTTCA
GCGCCCGTTTGCAGCCGAACGATACCCGTGACGACGTGCAAAGTATCGCTGCGCAAATCTATGAAGGGCTTTCCTTTGGG
GTGGGCGATGCGGTGATCGGCGTTAACCCGGTAACTGACGACGTGGAAAACTTAAGCCGCGTGTTGGACACCATTTACGG
CGTGATCGACAAATTCAACATCCCAACTCAGGGCTGCGTACTGGCGCACGTCACCACCCAGATCGAAGCGATTCGTCGCG
GCGCGCCTGGCGGACTGATTTTCCAGAGTATCTGTGGCAGCGAAAAAGGGCTGAAAGAGTTTGGCGTGGAACTGGCGATG
CTCGACGAAGCGCGCGCAGTGGGTGCAGAGTTCAACCGTATCGCCGGGGAAAACTGCCTCTACTTCGAAACCGGACAAGG
CTCTGCGCTATCCGCTGGCGCTAACTTCGGCGCTGACCAGGTGACGATGGAAGCACGTAACTATGGGCTGGCGCGTCATT
ACGATCCGTTTATCGTCAACACCGTGGTCGGCTTTATTGGGCCGGAGTATCTCTACAACGACCGCCAGATTATCCGTGCT
GGCTTAGAAGATCACTTTATGGGCAAGCTGAGCGGCATCTCTATGGGCTGTGACTGCTGTTACACCAACCACGCTGACGC
TGACCAGAACCTCAACGAAAACCTGATGATCCTGCTCGCCACCGCAGGCTGCAACTACATCATGGGGATGCCGCTGGGTG
ATGACATCATGCTCAACTACCAGACCACCGCATTCCACGATACCGCCACTGTGCGTCAGTTACTCAACCTGCGTCCGTCA
CCGGAGTTTGAACGCTGGCTGGAAAGCATGGGCATTATGGCAAACGGTCGCCTGACCAAACGGGCGGGCGATCCGTCACT
GTTCTTCTGATGACGCGGAGATAACACATCATGGATCAAAAACAGATTGAAGAAATTGTACGCAGCGTGATGGCGTCAAT
GGGACAAACGGCCCCCGCGCCGTCAGAAGCAAAGTGCGCCACCACCAACTGTGCGGCACCGGTGACCTCGGAAAGCTGCG
CGCTGGATTTAGGTTCTGCGGAAGCAAAAGCGTGGATTGGTGTTGAAAACCCGCATCGCGCAGACGTATTAACAGAACTG
CGTCGCAGCACCGTGGCCCGCGTTTGTACCGGTCGTGCCGGTCCGCGTCCGCGTACGCAGGCGTTGCTGCGTTTCCTGGC
CGATCACTCTCGTTCGAAAGATACCGTACTGAAAGAAGTGCCGGAAGAGTGGGTGAAAGCGCAGGGCTTGCTGGAAGTAC
GCTCCGAAATTAGCGACAAAAATCTCTACCTGACTCGCCCGGATATGGGCCGCCGCCTGTGTGCAGAAGCTGTTGAAGCG
CTGAAAGCACAGTGTGTTGCTAATCCGGACGTACAGGTCGTTATTTCTGATGGCCTGTCAACTGATGCCATCACCGTGAA
CTACGAAGAGATCCTGCCGCCGCTGATGGCGGGCCTGAAACAGGCCGGGCTGAAAGTCGGCACGCCATTCTTTGTTCGTT
ATGGTCGCGTGAAGATTGAAGATCAGATCGGTGAGATCCTCGGCGCGAAAGTGGTGATCCTGCTGGTGGGGGAACGTCCG
GGGTTAGGGCAGTCAGAAAGCCTCTCCTGCTACGCCGTTTACTCGCCGCGTATGGCGACCACCGTTGAGGCCGATCGCAC
CTGTATCTCTAACATTCACCAGGGCGGCACGCCGCCGGTTGAAGCCGCAGCCGTCATTGTGGATTTGGCGAAACGTATGC
TGGAGCAGAAAGCATCCGGCATCAACATGACCCGATAAGGAGGCATCATGCCAGCTTTAGATTTGATTCGACCGTCGGTA
ACCGCCATGCGGGTGATTGCCTCCGTTAACGCTGAATTTGCGCGTGAACTAAAATTGCCGCCGCATATTCGTAGCCTCGG
GCTGATTTCTGCCGATTCTGACGACGTCACCTACATTGCGGCTGACGAAGCGACCAAACAAGCGATGGTCGAAGTGGTAT
ATGGTCGCTCGCTGTATGCGGGAGCGGCACACGGCCCGTCACCGACTGCCGGTGAAGTGCTGATTATGCTTGGTGGGCCA
AACCCGGCGGAAGTGCGTGCCGGTCTGGATGCGATGGTTGCACATATTGAAAATGGCGCAGCTTTCCAGTGGGCCAATGA
CGCAGAAAACACCGCCTTCCTGGCACATGTAGTTTCGCGTACCGGTTCTTATCTCTCATCAACCGCCGGGATCACGCTTG
GCGATCCGATGGCGTATCTGGTGGCACCGCCGCTGGAAGCGACCTACGGCATTGATGCAGCGTTGAAATCTGCCGACGTA
CAGCTGGTGACCTATGTCCCGCCACCGTCTGAAACCAACTACTCGGCAGCATTTTTAACCGGTAGCCAGGCCGCGTGTAA
AGCAGCCTGTAACGCCTTTACCGATGCAGTGCTGGAAATCGCGCGTAATCCAATCCAGCGTGCGTAACGGAGGTTGCCGA
TGATCAATGCACTGGGATTGCTGGAAGTGGACGGCATGGTCGCCGCGATAGATGCAGCGGATGCCATGCTCAAAGCAGCT
AACGTTCGTCTGCTCAGTCACGAAGTGCTTGACCCTGGTCGCTTAACGCTGGTGGTGGAAGGCGATCTGGCGGCGTGTCG
TGCGGCGCTGGACGCAGGTTGTGCTGCCGCGATGCGTACCGGGCGTGTCATCAGCCGCAAGGAGATCGGTCGGCCAGACG
ATGACACCCAGTGGCTGGTTACTGGCTTTAACCGCCAGCCGAAGCAACCCGTAAGGGAACCCGACGCGCCAGTTATCGTC
GCGGAATCTGCTGACGAGTTGTTGGCGCTGTTAACATCAGTACGTCAGGGAATGACGGCAGGAGAAGTGGCTGCCCACTT
TGGCTGGCCGCTGGAAAAAGCCAGAAATGCGCTCGAACAGCTCTTTTCTGCCGGGACGTTACGTAAACGCAGTAGTCGTT
ATCGTCTCAAGCCCCATTAACCTGTCGGAGGTGCCGGGTGTCCTACAACACCCGGCATTAACATCATGAAAAAGACCCGT
ACAGCCAATTTGCACCATCTTTATCATGAACCCTTACCCGAAAACCTGAAGCTCACGCCGAAGGTCGAAGTGGATAATGT
TCATCAACGACAGACAACGGATGTCTATGAACATGCTTTAACGATTACCGCCTGGCAGCAGATTTACGATCAGCTGCATC
CGGGCAAGTTTCATTGTGAATTTACGGAAATTCTACTCGATGATATTCAGGTTTTTCGTGAATACACCGGTCTGGCGCTG
CGTCAGTCGTGCCTGGTCTGGCCGAACTCGTTCTGGTTTGGCATTCCGGCGACGCGCGGTGAGCAGGGATTTATCGGTTC
GCAATGTCTGGGAAGCGCGGAAATCGCCACCCGCCCTGGTGGCACTGAATTTGAACTGAGCACGCCGGATGATTACACGA
TCCTGGGCGTGGTGCTTTCTGAAGATGTCATCACCCGGCAGGCTAACTTTTTGCATAACCCGGATCGGGTATTACATATG
CTGCGTAGCCAGTCGGCGCTGGAAGTGAAAGAGCAGCATAAAGCCGCGCTGTGGGGCTTTGTCCAACAGGCGCTGGCGAC
GTTTTGCGAGAACCCGGAAAATCTCCATCAGCCTGCAGTGCGAAAAGTGCTGGGGGATAATTTGCTAATGGCGATGGGGG
CGATGCTGGAAGACGCGCAACCAATGGTGACGGCGGAAAGCATCAGTCATCAGAGTTACCGTAGATTACTTTCCCGCGCC
CGTGAATATGTGCTGGAAAATATGTCTGAGCCGGTGACGGTGCTGGACTTGTGTAATCAACTGCATGTCAGTCGCCGCAC
GCTACAAAACGCGTTTCACGCTATTTTAGGCATTGGCCCAAACGCGTGGCTGAAACGCATTCGCCTGAACGCCGTACGCC
GCGAACTGATAAGCCCGTGGTCGCAAAGCACAACGGTAAAAGACGCCGCCATGCAGTGGGGATTCTGGCATCTGGGGCAA
TTTGCCACGGATTACCAGCAGCTGTTTGCCGAGAAGCCGTCGTTGACGTTGCATCAGCGGATGCGGGAATGGGGGTGAGG
GAGTTACACCCAATCCCTGACCTTAATAAACTCACTTAACGCCGCTTCTGGGCTGCCATCTTTTGGCTGATAATCATACT
CCCAGCGTACCAGTGGCGGCATTGACATCAGGATCGACTCGGTGCGCCCGCCAGTTTGCAGGCCAAACAGAGTGCCGCGA
TCCCAGACCAGATTGAACTCGACATAACGACCGCGACGGTAGAGCTGAAAATTGCGCTCGCGCTCGCCGTAGGCCATCGC
TTTACGTCGCTCTACAATTGGTAAATAAGCGTCGGTGTAGCCTTTGCCTACCGCCTGCATAAAGGCAAAACAGTGGTCGA
AATCTGGCGTGTTCAGATCATCAAAGAACAGCCCGCCAATACCGCGCTGTTCGTTGCGATGTTTGAGGTAGAAGTAATCG
TCGCACCACTTTTTGTAACGGGGATAAACGTCTTCACCAAATGGCAGGCACAGGTCACGGGCGGTGCGGTGCCAGTGAAT
GGCGTCTTCTTCAAAACCATAGAAAGGGGTTAAATCGAAGCCGCCGCCAAACCACCAGACGGGCTCTGCACCCGGTTTTT
CGGCAATAAAAAAACGCACATTCGCGTGGCTGGTGGGAACATACGGGTTATGCGGATGCACTACCAGTGAAACGCCCATC
GCCTCGAAACTGCGCCCGGCAAGTTCCGGGCGATGAGCGGTGGCGGAAGCTGGCATCGCCTCGCCGTGGACGTGAGAAAA
GTTGACGCCTGCCTGTTCGAAAACACCACCATTACGCAACACCCGACTACGCCCGCCGCCGCCAGCTTCGCGCTGCCAAC
TATCTTCGACAAATTCTGCGCCATCGACGGCGGTCAGCTGCTGACAAATCGTATCCTGAAGGTTGAGCAGAAACTGTTTA
ACCTGGTGTGCGTCGGGTTTCATAACTTATCGCTTTTTCGAATGTGCTTTCTGGTTGTCGAACCAGTGGAAATAACTGAT
CACGCCTTCAGCAATCGCTGTGGCGATTTTCTGACGAAACGCCGCCGTGCCTAACAGCCGCTCTTCTTCCGGGTTGGTGA
TAAACGAGGTTTCCACCAGCACCGAAGGAACCGACGGCGATTTCAACACCACAAACGCGGCTTGTTCGGTGTTGCGGCTG
TGCAGTTTATGCACCGGCTTAATCTTTTTCAGAATATGCGAGCCGAGCGTCAGGCTGTTTTTAATAGTATCGGTTTGCAC
CAGATCAAACAGCACTTGCTGCAATAGGTGATCCTTGTCAGTCGCCTTTTTACCGGCAACTTCATCGGCGCGGTTTTCGC
GTTCAGACAGGTATTTCGCCATTGCGCTACTTGCCCCACGGTTAGAGAGGGCAAATACCGAAGCACCGGCAGCTTTCGGG
TTGGTAAAGCCATCGGCATGAATTGACATAAACAGATCTGCGCCATGTTTATGGGCGATTTCAACGCGATCGTAAAGTGG
GATAAACGTATCGCCAGAACGCGTTAAACGCGCATCAATCCCATGATTACGCAAAATGGAACGGACGTTTTTAGCAATCG
CCAGCACCACATGTTTTTCTTTCGAACCGTTGCGTCCGATCGCTCCGGTATCAATTCCGCCGTGGCCTGGATCGAGAACA
ACGACACGTTTGCCGCCAGATTTTTTGGCTTTCGGCTTGCTGTGTCCGTTGCTGGTTTTTAAAGGTTCGTCTTTGGCGAT
GGCTTGCGACATTCCTGACAACGTCAGGGCAGCCAAACCGGCTTTCAGCACCTGGCGGCGCGAAGTGAGTGTTTTTAGTG
GTTTAAAAGTGCTCATACGGCCTGAGTTGTAATAATAAAGTTCCAGATGTTATATCGTATCGCGTAATCCGTTACGACGG
TTTGATGTTGAGAATTGTTTTACTTTTCATTTCAATAGTTGACAACTCCCCATTATGCCACTTTTTCAACCGATTTTCGT
CAGATATTGGCTAATTCGACCGTTCACGCCATAATCAGCCTTTTAACCCGCAAAAAGGTAACGAATACCATGGAGATACG
CGTATTTCGCCAGGAAGATTTCGAAGAGGTCATCACCCTTTGGGAGCGTTGCGACTTGCTGCGTCCGTGGAACGATCCGG
AAATGGACATCGAGCGTAAGATGAACCATGACGTCAGTTTGTTTTTGGTCGCTGAGGTAAACGGTGAAGTGGTCGGAACG
GTGATGGGCGGTTATGACGGGCATCGCGGGTCTGCTTATTATCTTGGCGTGCATCCAGAGTTTCGTGGGCGTGGGATTGC
CAATGCGTTGCTTAATCGGCTGGAGAAAAAGCTGATTGCTCGTGGCTGCCCGAAAATTCAGATCAATGTGCCGGAAGATA
ACGACATGGTGCTCGGAATGTATGAACGCCTGGGATATGAACACGCCGACGTGCTGAGTCTGGGTAAGCGTTTGATTGAA
GATGAAGAGTACTGAGTTCCATCCTGTCCATTATGATGCGCACGGACGCCTGCGTTTACCCTTGCTCTTCTGGCTTGTGC
TATTGCTTCAGGCGCGAACCTGGGTGCTGTTTGTCATTGCCGGTGCGTCGCGCGAGCAGGGTACTGCGCTGCTAAATCTG
TTTTATCCCGATCACGATAATTTCTGGCTGGGGCTGATTCCAGGCATTCCGGCGGTGCTGGCGTTTTTGTTGAGCGGTCG
GCGGGCTACATTTCCTCGCACTTGGCATGTGCTCTATTTTCTGTTGCTGTTGGCGCAGGTGGTTTTACTTTGCTGGCAAC
CGTGGCTGTGGCTGAACGGTGAATCCGTTAGCGGTATCGGTCTGGCGCTGGTAGTGGCGGATATTGTGGCGTTAATCTGG
CTGCTGACCAATCGACGTTTACGCGCTTGTTTTAATGAAGAAAAAGAATAACGGCACTTTTTGGTGAATTTGCACTCCAA
GCAACGTTATTGAATAACCAAAGGAAGTGACATGAAATCGCTGCGTTTAATGTTATGCGCTATGCCGTTGATGCTGACCG
GCTGTTCCACGATGTCGTCAGTTAACTGGTCGGCCGCTAACCCGTGGAACTGGTTTGGGTCGTCCACCAAAGTGAGCGAG
CAGGGCGTTGGTGAATTAACGGCGTCCACACCACTGCAAGAACAAGCCATTGCCGATGCGCTTGATGGCGATTATCGCCT
GCGCAGCGGAATGAAAACCGCGAACGGCAACGTGGTGCGCTTTTTTGAAGTGATGAAGGGCGACAACGTGGCGATGGTGA
TTAACGGCGATCAAGGCACGATCAGTCGCATTGACGTGCTGGATAGCGATATTCCTGCTGACACCGGTGTTAAAATCGGT
ACACCGTTTAGCGACCTTTACAGCAAAGCATTTGGCAATTGCCAAAAAGCTGATGGTGATGATAATCGTGCCGTCGAATG
TAAAGCCGAAGGCAGTCAACATATTAGCTACCAGTTCAGCGGGGAATGGAGTGGTCCTGAAGGGTTAATGCCTTCGGACG
ATACCCTGAAAAACTGGAAAGTCAGTAAAATTATCTGGCGGCGTTAATTTGCGTCTGAACAAACCGCCGCCGCGAAAAAA
CACGTAAAATAGCGCTCAACAATGCCACGGATTGCGTGGCATTATTATTTTCAGGAGGAACAATGTCTCAGGTTCAGAGT
GGCATTTTGCCAGAACATTGCCGCGCGGCGATTTGGATCGAAGCCAACGTGAAAGGGGAAGTTGACGCCCTGCGTGCGGC
CAGTAAAACATTTGCCGACAAACTGGCAACTTTTGAAGCGAAATTCCCGGACGCGCATCTTGGTGCGGTGGTTGCCTTTG
GTAACAACACCTGGCGCGCTCTGAGCGGCGGCGTTGGGGCAGAAGAGCTGAAAGATTTTCCGGGCTACGGTAAAGGCCTT
GCGCCGACCACCCAGTTCGATGTGTTGATCCACATTCTTTCTCTGCGTCACGACGTAAACTTCTCTGTCGCCCAGGCGGC
GATGGAAGCCTTTGGTGACTGCATTGAAGTGAAAGAAGAGATCCACGGCTTCCGTTGGGTTGAAGAGCGTGACCTGAGCG
GCTTTGTTGACGGTACGGAAAACCCGGCGGGTGAAGAGACGCGTCGCGAAGTGGCGGTTATCAAAGACGGCGTGGATGCG
GGCGGCAGCTATGTGTTTGTCCAGCGTTGGGAACACAACCTGAAGCAGCTCAACCGGATGAGCGTTCACGATCAGGAGAT
GATGATCGGGCGCACCAAAGAGGCCAACGAAGAGATCGACGGCGACGAACGTCCGGAAACCTCTCACCTCACCCGCGTTG
ATCTGAAAGAAGATGGCAAAGGGCTGAAGATTGTTCGCCAGAGCCTGCCGTACGGCACTGCCAGTGGCACTCACGGTCTG
TACTTCTGCGCCTACTGCGCGCGTCTGCATAACATTGAGCAGCAACTGCTGAGCATGTTTGGCGATACCGATGGTAAGCG
TGATGCGATGTTGCGTTTCACCAAACCGGTAACCGGCGGCTATTATTTCGCACCGTCGCTGGACAAGTTGATGGCGCTGT
AAGCGTTTCTGATTCATTGATTAAAGGCCAGGCAGTAACATTACTGACTGGCCTTTTTATTACTTTTGCTTTAACGCCGC
ATACACCTGATCAACTACCCAACCATACGTTGCAATCGGCAGCTGACCGCTTTCGAACATATTGGGATTCTTTTGCGGAT
CGGCAACCGGCGAATGTGGCTTGTTGCTTAACATCACAATCGCCATATGATTCACCGGATCGATAACGGTCACCGTTCCG
GTCCAGCCAGTGTGACCGTAGGTTTGCGGGCTTGCCAGCGTGCCAAACGTCGGCGTCATGGTGGCATTACCATTCACGCG
CCAGCCGAGGCCAAAAGTGGCATCTTCCTTAGAGCTGGTGGTGAACATCTTCACCGTTTCCGCACTGAACAGCTGCACAT
CGCCATAGCCCCCGCCGTTCAGCATCGTTTGCATTAACACCGCAATATCGCCGGTATTGGAAAACAAACCTGCGTGCCCG
GAAACGCCGCCCATCGAATAAAAGGCTTTTTCATCGTGCACCTGACCCCAGAGAGTGGAGGTGCGGATATTCGGGAAATG
GATCACGCCATCGCGGGTATTGCCGTTCAATTCCGTGGCGGCAATTTGCTGCGGTTTAAAGCCTTTCAGCAGCGGGTTAA
ATACCGTATGTGTCAGGCCGAGCGGGCGATAAATCGACTCTTCAACATAGCGGTCAAGCGGCTGACCGGTGACCGACTCG
ACGATAAATCCAAGCAGCATATAATCGACATCACTGTAAATATGCTTGCTGCCGGGCTGATACTCCAGCGGCGTGCGCTT
GATCATCTCCAGCGTCTGGCCTTTATCCTGGGAATATAACGCGCCCGCGACCGCTTTATTCGGATATTGTGGGTCCGCCG
GGAAACCGCCGCTGTGATGCAGCAGGTCAGAAATCCGCAGCGTGTTTTTGCCTTTGATGGTGTCATTTGGACTATCGGCA
AACCCCGGAATATATTTCGCAATCCGATCGTCAGGATGCAGTTTGCCTTCGCTCATCAGCTTTTGCAGGGCGAAGTTCGT
GGCGTACATTTTGGTGTTTGAGGCCAGGTCATACAGCGTCCCGGTGGTGGCTTTGACAGGCTGTTCCATCAACACGCTGC
CATCGTACTTTTTCGCCGCTCCCCAGGCTTTGCGATACACAATCTGATTATCTTTAATGATCAGCAGGTTTACGCCGGGA
TAACCGGCGTCCACTTGCTGGCTAATCCAGCGATCCATCTGGTTAAGCCGTTCGACGTTGAACCCTGCTTTCTCTGGCGA
ACTTTCTGTCAGAACAGGGTATTTTGCGGCGCTGACGCTACAACTAACAGCCAGCAGAGAAAGATAGAGCATTGTCCGTT
TCATGATATCAGTCCAGATTGACGTTACGGCAGCCAAAGAGCGTGGTGAAAATAAACCCGCAAACCCATGCCACCAGAAT
CCCGCCAGCATAAACCGCCATTGCCGGAAGGATGCCTTGTGCGGAAGTCATCAGCGGCAGCGCCACCAGACCAGACGGCC
CAAAGGCGCTGTTTAAGCCCATCGGCAGACCCCACCAGGCTATCAGGCCGATAAACAAACCGCCCGCTGCGCCGCCTAAA
CAGGCGGTAATAAACGGTTTCATGCGGGGCAGGGTGACGCCGTAAATCAACGGTTCACCAACGCCCAGCAGACCGGGAAT
AATCGCCCCGCGTACCTGACTGCGTAATGCACTGTGCGGTTGCGCCCGCCAGTAGAGTGCCAGCGCCGCGCCCACCTGGC
CCGCGCCTGCCATTGAAAGGATGGGAAATAAGCTGTTGAATCCCTGGCTGTCCATTAACGCGAGGTAAACAGGAATAAAG
CCCTGATGCACGCCAAATACCACGGCGATCAGGAACAGCCCGGCTAAAACCGCACAACCGAACGGATTACTGTTCAGGTG
CATAAACAGCCATGACATACCTTCGAATAACCAGCCACCCAGCGGCATAATGATCAGGTACGCAAGCGTAGCGGTGATCA
GCAGGGTGATTAACGAGGTCAGCAGCATGTCGAGATCGTCCGGCATAAAGCGGCGCACCATGCCTTCAATGCGGGCGCAG
GCCCACGCGGCAATCAGCACGCCGATAATATTGCCGCGCGGATCGATGGGCAGACCAAAGAAATCGTGAAAACCGGCGTA
GTAACCGGTGGTTGCAGCGGGGTTATAACCGAGCAAAAAGAGTGCGGCAATAATTGCGCCATTGACGCCCGTGCCGCCAA
ATGCCTGGGCGGCGTTATAGCCCACCAGAATCACCAGGAAAGTGAACAAACCTTTGCTGAACACCTTCATAAAATTCAGC
GCGTCGGGTAGCGTGCCCTGAGCATCTGCCGGAACGTGCATCACCGTGGCAATTAACGTCGCTATCCCCAGCAGCAGACC
GGCGGCAATAAAACCGGGGATCAGCGGCGTGAAGATGGTGGCGAATTTGGCGAGAAATTGTTGCACGCCGGAGGTTTGTT
TGGCTTTTAACTGACGTTTGTTCTGGGCGGCGATTTCTGCGGCATCCTGTACCGGTGCCTCGCCCAGCAGCTCGCTCATC
GCTTTTGCGGCACGATGCGCTTTACCAGGCCCAAAAACGACCTGCACCTGGTCGCTGGTCAAAATGACGCCCTTCACGCC
TTCCAGCGTTTTGATATTGGGATCAACCAGTGAACTGTCATGTACACCCAGACGCAGGCGCGTCATACAGTTACCACAAC
TGGCGATATTTCCCGGTCCGCCGACACGGGTAAGAATGGTGTTCAGAAGTTCACTGCTGATCTCTTTGGCCATGGGTTAT
TCCTTGTCTAAAACCTGACGAATAAAGCCGCCGTGTTGATCCAGGCGTTTTTTAGCTTCTGCGGCATCGAGATTTTTCAG
CACCATCACAATGGCCGTTTTACAGTTGCGCTCGCAGGCAATTAACGCCGCTTCCGCTTGTTCGGCATTACATCCGGTGG
CGTTTTTAACGATATTGACCTGGCGCACATGCAGTTTTTCGTTGGTGGCGACCACATCGACCATCAGGTTGCCGAACACT
TTGCCAGATTTAATCATCAGCCCGGTGGAAAGCATATTGAGCACCAGTTTCTGCGCTGTGCCTGCTTTCATTCGTGAAGA
ACCAGTGACCACTTCGGCACCTACAATCGGTGTAATGGCAAACTCGGCGGTGGTGGAAACGGCACTCCCCGGATTACAGG
AAATTCCCACTGTGCGGCAGCCGAGCTGGCGTGCGTATTCCAGTCCGGCAATCACATACGGCGTGCGACCGCTGGCAGCA
ATGCCAACCACCACATCCTGTGCCGTTAAATTAATATTTTTCAGATCGTTAACACCACCTTCCCGGCTATCTTCAGCGCC
TTCCACCGCGTGCTGAATGGCATATTCGCCTCCAGCAATCAAACCAACCACCAGACCCGGTTTCACGCCGTAGGTGGGCG
GACATTCGCTGGCATCCAGAATCCCCAGACGACCGGATGTTCCCGCACCGAGATAAATCAGACGACCGCCGCCGCTGACC
TGGGCGTGGATAACATCGATCGCCGCGGCGATATCCGGCAGGACGCGCTCAACGGCAAGCGGTACGGTTTTATCTTCATC
GTTGATAATCCGGCACATTTCCAGCGTCGATACGCGGTCAATTTCAGCCGAGGCGGTGTTCGAGCCTTCAGTAATCATCT
TTTCTAGTTGCATCGGTGGTGACCTTACTATTTACGATCAAATAATTGCAGATGTATGGAATCATATATCCCGAATTGAC
AGACTTAAAGGAATCATTGAGTCTACACTCGCAGAGTGTGAAGAGCGTCATAAGAACTTAAGCGGAATTTATGCTGCCAG
CCCAGGAGAGTGGAAGATGTTGTACCTGACGAAAATAAGCAATGCGGGGAGTGAATTCACCGAAAACGAGCAAAAAATCG
CTGACTTTCTGCAGGCCAACGTGAGTGAGCTGCAATCCGTCTCTTCGCGCAAGATGGCGAAACAGCTCGGCATCAGCCAG
TCGAGTATTGTGAAGTTTGCCCAGAAGCTCGGCGCACAAGGATTTACTGAATTGCGTATGGCGTTAATTGGCGAATACAG
TGCCAGCCGGGAGAAAACGAATGCCACGGCGCTGCACCTGCACAGTTCGATTACCAGTGATGATTCGCTGGAAGTGATTG
CCCGCAAACTGAATCGCGAAAAAGAGCTGGCGCTGGAGCAAACCTGCGCGTTGTTCGACTACGCGCGGCTGCAAAAAATC
ATTGATGTCATCAGTAAAGCGCAATTTATTCAGATAACGGGCCTGGGCGGATCGGCGCTGGTGGGGCGCGATCTGTCGTT
CAAACTGATGAAAATTGGATATCGCGTGGCCTGCGAAGCCGACACGCACGTACAAGCCACCGTTTCCCAGGCGTTGAAAA
AAGGCGATGTACAAATCGCTATCTCTTACAGCGGCAGTAAAAAAGAGATTGTCTTGTGCGCAGAAGCGGCACGAAAGCAG
GGGGCAACGGTGATTGCCATTACTTCTCTGGCTGACTCTCCGCTGCGGCGGCTGGCGCATTTCACGCTCGATACCGTTTC
CGGTGAAACCGAATGGCGTAGCTCGTCGATGTCTACCCGCACGGCGCAAAATTCTGTTACCGATTTACTGTTTGTTGGTC
TTGTGCAACTCAATGATGTCGAGTCATTGAAAATGATTCAGCGCAGCAGTGAGCTAACACAACGCCTGAAATGATGCATA
AAGCAGCGACTGGATTGAGATTTTCCTGAATTAGTGAGCTGATCCGCAGCAATATTTTGTTTATCCTGTATTTTCAGAGG
GAATGGAGTGTAACGCTCTGTATTAACAAGGAGAGCATTAAAATGGGTAAACTCACGGGCAAGACAGCACTGATTACGGG
CGCATTGCAGGGAATTGGCGAAGGAATTGCCAGAACTTTTGCGCGTCATGGCGCAAACCTAATCTTGCTGGATATCTCCC
CTGAGATCGAAAAGCTGGCGGACGAACTGTGTGGTCGTGGTCATCGCTGTACGGCGGTTGTCGCCGATGTGCGTGACCCG
GCGTCGGTAGCCGCAGCTATCAAACGCGCGAAGGAAAAAGAAGGGCGCATTGATATCCTGGTGAATAACGCAGGCGTTTG
TCGTCTGGGCAGTTTCCTCGATATGAGCGATGAAGATCGCGATTTCCATATTGACATCAATATTAAAGGCGTATGGAACG
TCACGAAGGCGGTGCTGCCAGAGATGATTGCGCGCAAAGATGGTCGCATTGTGATGATGTCTTCAGTCACTGGTGATATG
GTGGCCGATCCGGGTGAAACGGCGTACGCCTTAACGAAAGCGGCGATTGTTGGCCTGACAAAATCGCTGGCGGTGGAGTA
CGCGCAATCCGGTATTCGCGTTAACGCCATCTGCCCGGGGTACGTCCGCACGCCAATGGCGGAAAGCATTGCCCGCCAGT
CGAACCCGGAAGATCCAGAGTCGGTGCTGACTGATATGGCAAAAGCAATCCCGCTGCGTCGCCTCGCCGATCCGCTGGAA
GTCGGCGAACTGGCGGCCTTCCTCGCATCGGATGAATCCAGCTATTTAACCGGTACACAGAATGTGATTGATGGCGGCAG
CACACTGCCGGAGACGGTTAGCGTCGGTATCTGATTCACCTCTGTTTCCTCCCTGCATGTGTGGGGAGGATTTCGTTTTA
AACCCGGTTCTTATTCCCTTTTCAACTTCCAAATCACCAAACGGTATATAAAACCGTTACTCCTTTCACGTCCGTTATAA
ATATGATGGCTATTAGAAAGTCATTAAATATATAAGGGTGCGCAATGGCCGTTAACTTACTGAAAAAGAACTCACTCGCG
CTGGTCGCTTCTCTGCTGCTGGCAGGCCATGTACAGGCAACGGAACTGCTGAACAGTTCTTATGACGTCTCCCGCGAGCT
GTTTGCCGCCCTGAACCCGCCGTTTGAACAGCAATGGGCCAAAGATAACGGCGGCGACAAACTGACGATTAAACAATCTC
ATGCCGGGTCATCAAAACAGGCGCTGGCGATTTTACAGGGCTTAAAAGCCGACGTTGTCACTTATAACCAGGTGACTGAC
GTACAAATCCTGCATGACAAAGGCAAGCTGATCCCGGCGGACTGGCAGTCGCGCCTGCCGAATAATAGCTCGCCGTTCTA
CTCCACCATGGGCTTCCTGGTGCGTAAGGGCAACCCGAAGAATATCCACGACTGGAACGACCTGGTGCGCTCCGACGTGA
AGCTGATTTTCCCGAACCCGAAAACGTCGGGTAACGCGCGTTATACCTATCTGGCGGCATGGGGCGCAGCGGATAAAGCT
GACGGTGGCGATAAAGCCAAAACCGAACAGTTTATGACCCAGTTCCTGAAAAATGTTGAAGTGTTCGATACCGGCGGTCG
TGGCGCAACCACCACTTTTGCCGAGCGTGGCCTGGGCGATGTGCTGATTAGCTTTGAATCGGAAGTGAACAACATCCGTA
AACAGTATGAAGCACAGGGCTTTGAAGTGGTGATCCCGAAAACCAATATTCTGGCGGAATTCCCGGTGGCGTGGGTCGAT
AAAAACGTGCAGGCCAACGGTACGGAAAAAGCAGCAAAAGCCTACCTGAACTGGCTCTACAGCCCGCAGGCGCAGACCAT
CATCACCGACTATTACTACCGCGTAAATAACCCGGAAGTCATGGACAAACTGAAAGATAAATTCCCGCAGACCGAGCTGT
TCCGCGTGGAAGACAAATTTGGCTCTTGGCCGGAAGTGATGAAAACCCACTTCACCAGCGGCGGCGAGTTAGACAAGCTG
TTAGCGGCGGGGCGTAACTGATGTTTGCAGTTTCATCAAGACGCGTGCTGCCGGGCTTTACCTTAAGCCTCGGCACCAGT
CTGCTGTTTGTGTGCCTGATTTTGCTGCTGCCGCTCTCCGCGCTGGTGATGCAGCTGGCTCAGATGAGCTGGGCGCAGTA
CTGGGAGGTGATCACCAACCCACAAGTGGTCGCGGCCTACAAAGTGACGCTGCTGTCGGCGTTTGTGGCATCGATTTTTA
ACGGCGTTTTCGGTCTGCTGATGGCGTGGATTTTAACACGTTATCGCTTTCCGGGCCGCACGCTGCTTGATGCGCTGATG
GATTTACCCTTTGCGCTGCCAACGGCAGTCGCCGGTTTAACGCTGGCCTCGCTCTTTTCCGTAAACGGTTTTTACGGTGA
ATGGCTGGCGAAGTTTGATATCAAAGTCACCTATACCTGGCTTGGTATTGCGGTGGCGATGGCCTTTACCAGCATTCCGT
TTGTGGTGCGTACCGTGCAGCCGGTGCTGGAAGAGTTAGGCCCGGAATATGAAGAAGCGGCGGAAACGCTTGGTGCAACG
CGCTGGCAGAGTTTCTGCAAAGTGGTGCTGCCGGAACTTTCTCCAGCGCTGGTGGCGGGCGTGGCGTTGTCGTTTACCCG
TAGTCTTGGTGAGTTTGGCGCGGTGATATTTATCGCCGGGAACATCGCCTGGAAGACGGAAGTGACGTCGCTGATGATTT
TTGTGCGCTTGCAGGAGTTTGATTACCCGGCGGCGAGCGCGATTGCTTCGGTGATCCTCGCGGCATCCCTGCTGCTGCTG
TTCTCAATTAACACTCTGCAAAGTCGCTTTGGTCGGCGTGTGGTAGGTCATTAATGGCGGAAGTTACCCAATTGAAGCGT
TATGACGCGCGCCCGATTAACTGGGGCAAATGGTTTCTAATTGGCATCGGGATGCTGGTTTCAGCGTTCATCCTGCTGGT
GCCGATGATTTACATCTTCGTGCAGGCATTCAGCAAGGGGCTGATGCCGGTTTTACAGAATCTGGCCGATCCGGACATGC
TGCACGCCATCTGGCTGACGGTGATGATCGCGCTGATTGCCGTACCGGTAAACCTGGTGTTCGGCATTCTGCTGGCCTGG
CTGGTGACGCGCTTTAACTTCCCTGGACGCCAGTTACTGCTGACGCTACTGGACATTCCGTTTGCCGTATCGCCGGTGGT
TGCCGGTCTGGTGTATCTGCTGTTCTACGGCTCTAACGGCCCGCTGGGCGGCTGGCTGGATGAACATAATCTGCAAATTA
TGTTCTCCTGGCCCGGAATGGTGCTGGTCACCATCTTTGTGACGTGTCCGTTTGTGGTGCGCGAGCTGGTGCCGGTGATG
TTAAGCCAGGGCAGCCAGGAAGACGAAGCGGCGATTTTGCTTGGCGCGTCTGGCTGGCAGATGTTTCGCCGCGTCACATT
GCCGAACATTCGCTGGGCGCTGCTTTATGGCGTGGTGTTGACCAACGCCCGCGCAATTGGCGAGTTTGGCGCGGTGTCGG
TGGTTTCCGGCTCGATTCGCGGCGAAACCCTGTCGCTGCCGTTACAGATTGAATTGCTGGAGCAGGACTACAACACCGTC
GGCTCCTTTACCGCTGCGGCACTGTTAACGCTGATGGCGATTATCACCCTGTTTTTAAAAAGTATGTTGCAGTGGCGCCT
GGAGAATCAGGATAAACGCGCACAGCAGGAGGAACATCATGAGCATTGAGATTGCCAATATTAAGAAGTCGTTTGGTCGC
ACCCAGGTGCTGAACGATATCTCACTGGATATTCCTTCAGGTCAGATGGTCGCGTTGCTGGGGCCGTCCGGTTCCGGGAA
AACCACGCTGCTGCGCATTATCGCCGGGCTGGAGCATCAAACCAGCGGGCATATTCGCTTCCACGGCACCGACGTCAGCC
GCCTGCACGCGCGCGATCGCAAGGTCGGTTTCGTGTTCCAGCATTACGCGCTGTTCCGTCATATGACGGTGTTCGACAAT
ATCGCTTTTGGCCTGACGGTGCTGCCACGTCGCGAGCGCCCGAATGCCGCAGCCATCAAAGCGAAAGTGACAAAATTGCT
GGAGATGGTGCAGCTTGCTCATCTGGCAGATCGTTATCCGGCACAGCTTTCCGGCGGCCAGAAACAGCGCGTGGCGCTGG
CGCGCGCGCTGGCTGTAGAACCGCAAATTCTGCTGCTTGATGAACCGTTTGGCGCGCTGGATGCGCAGGTGCGTAAAGAG
CTGCGTCGCTGGCTGCGTCAACTGCATGAAGAGCTGAAATTCACCAGCGTGTTCGTGACCCACGACCAGGAAGAGGCGAC
CGAAGTAGCCGATCGTGTAGTGGTGATGAGTCAGGGGAATATTGAACAGGCTGATGCGCCGAATCAGGTATGGCGCGAAC
CAGCGACCCGTTTTGTACTCGAATTTATGGGCGAAGTGAACCGCCTGCAGGGAACCATTCGCGGCGGGCAGTTCCATGTT
GGCGCGCATCGCTGGCCGCTGGGCTACACACCTGCGTATCAGGGTCCGGTGGATCTCTTCCTGCGCCCGTGGGAAGTGGA
TATCAGCCGCCGTACCAGTCTCGATTCGCCGCTGCCGGTACAGGTACTGGAAGCCAGCCCGAAAGGTCACTACACCCAAT
TAGTGGTGCAGCCGCTGGGGTGGTACAACGAACCGCTGACGGTCGTGATGCATGGCGACGATGCCCCGCAGCGTGGCGAG
CGTTTATTCGTTGGTCTGCAACATGCGCGGCTGTATAACGGCGACGAGCGTATCGAAACCCGAGATGAGGAACTTGCTCT
CGCACAAAGCGCCTGATAGGTTGAGTGAATGTTAAACGCCCGGAGGCGCTTCCCGCGATCCGGGCTTTTTAATGGCAAGG
TTTGTAACCTGTAGACCTGATAAGACGCGCAAGCGTCGCATCAGGCAACACCACGTATGGATAGAGATCGTGAGTACATT
AGAACAAACAATAGGCAATACGCCTCTGGTGAAGTTGCAGCGAATGGGGCCGGATAACGGCAGTGAAGTGTGGTTAAAAC
TGGAAGGCAATAACCCGGCAGGTTCGGTGAAAGATCGTGCGGCACTTTCGATGATCGTCGAGGCGGAAAAGCGCGGGGAA
ATTAAACCGGGTGATGTCTTAATCGAAGCCACCAGTGGTAACACCGGCATTGCGCTGGCAATGATTGCCGCGCTGAAAGG
CTATCGCATGAAATTGCTGATGCCCGACAACATGAGCCAGGAACGCCGTGCGGCGATGCGTGCTTATGGTGCGGAACTGA
TTCTTGTCACCAAAGAGCAGGGCATGGAAGGTGCGCGCGATCTGGCGCTGGAGATGGCGAATCGTGGCGAAGGAAAGCTG
CTCGATCAGTTTAATAATCCCGATAACCCTTACGCCCATTACACCACTACCGGGCCGGAAATCTGGCAGCAAACCGGCGG
GCGCATTACCCATTTTGTCTCCAGCATGGGAACAACCGGCACTATCACCGGCGTTTCACGCTTTATGCGCGAACAATCCA
AACCAGTAACGATTGTTGGCCTGCAGCCGGAAGAAGGCAGCAGTATTCCCGGCATTCGCCGCTGGCCTGCGGAATATCTG
CCGGGGATTTTCAACGCTTCTCTGGTGGATGAGGTGCTGGATATTCATCAGCGCGATGCAGAAAACACCATGCGCGAACT
GGCAGTGCGGGAAGGAATATTCTGTGGCGTCAGCTCCGGCGGCGCGGTTGCCGGAGCACTGCGGGTGGCAAAAGCTAACC
CTGGTGCGGTGGTGGTAGCGATCATCTGCGATCGTGGCGATCGCTACCTTTCCACCGGGGTGTTTGGGGAAGAGCATTTT
AGCCAGGGGGCGGGGATTTAAGATTATTGCGCAGGCACCGTTTTATCCGTCTGCGCAATTAGCGCATGTAAAAAAGGCTG
TGCGTTCTCATCGCTCTTACCGGGGATCTTCACAATATACGGCTTCCCGGTAATCGATGACGACGAAGCAACCTTATCAA
TAAACTGCTCGGCAGTGTCAATGCGGTTACGGGTATTGCCCAGCTTCAGACGCAGATGAGAAACCGCTTCATCGCAGGTA
TGTTCATCACCGTTGCGCACAAATATCAAATCCTTTTTCTGTGCTAATCCCTCCAGCATGGCGTTGATGCGGGCTTCTTC
ATGGGCAGTTAACTTCGCGTAAGCGGGGAGTGTCATTAGTAGTGTAATGACCAGACAAATGATTTTCTTCATTGAATTAC
CTTATCCTTGTTTTGTGATAGCCGATTTGACTGCCAGAATCAGGTAAAGTTTCGGTTGGAATACGATGAGGATCATCGGC
AAGGAGAAAAAATTAAATGAGTAGTTTGTTGTTGTTTAACGATAAGAGCAGGGCGCTGCAGGCGGATATCGTCGCCGTGC
AGTCGCAGGTGGTTTACGGCAGCGTGGGCAACAGCATTGCCGTGCCTGCTATCAAACAGAACGGTCTGAATGTTTTTGCC
GTGCCGACGGTATTGCTGAGCAATACGCCGCATTATGACACTTTCTACGGTGGTGCGATTCCGGATGAATGGTTTAGCGG
TTATTTGCGTGCGCTTCAGGAGCGTGATGCGCTGCGCCAGCTGCGCGCTGTAACCACGGGCTATATGGGAACGGCATCGC
AAATCAAAATCCTTGCCGAGTGGCTGACTGCGCTACGCAAAGACCATCCTGACCTATTGATCATGGTCGATCCGGTGATT
GGCGATATTGATAGCGGAATTTATGTCAAACCTGACCTTCCCGAGGCGTATCGACAATATTTACTGCCGCTGGCGCAGGG
AATTACCCCCAATATCTTTGAGCTGGAAATCCTGACCGGTAAAAATTGCCGCGATCTCGACAGTGCCATTGCTGCCGCAA
AAAGTCTGCTTTCAGACACATTAAAATGGGTGGTGATTACCAGCGCCTCCGGTAATGAAGAAAATCAGGAGATGCAGGTG
GTGGTGGTCAGTGCCGACAGCGTGAATGTCATTTCCCATTCACGGGTAAAAACCGACCTGAAAGGGACTGGCGACCTGTT
TTGTGCTCAGCTTATCAGTGGTTTGCTGAAAGGGAAGGCGTTAAACGATGCGGTGCACCGTGCGGGGTTGCGCGTACTGG
AAGTGATGCGCTACACCCAGCAGCATGAGAGCGATGAATTGATTTTGCCGCCGCTGGCGGAAGCATAAAAAATGGCGCCG
ATGGGCGCCATTTTTCACTGCGGCAAGAATTACTTCTTGATGCGGATAACCGGGGTTTCACCCACGGTTACGCTACCGGA
CAGTTTGATCAGTTCTTTGATTTCGTCCATGTTGGAGATAACAACCGGAGTCAGGGTAGACTTGGCTTTCTCTTCCAGTA
GCGGCAGATCAAATTCAATGACAGTATCGCCAACTTTCACGCGCTGACCTTCTTCAGCAATACGCTTGAAGCCTTCGCCT
TTCAGTTCAACGGTGTCGATACCGAAGTGGACGAACAGTTCAACGCCGCTATCAGATTCGATAGAGAACGCGTGATTGGT
TTCAAAGATTTTACCAATGGTACCGTCTACAGGCGCGACCATTTTGTTACCCGTTGGTTTGATAGCAATACCATCACCAA
CGATTTTTTCCGCAAAAACGACATCCGGCACGTCTTCGATATTGACGATCTCGCCAGAGAGCGGAGCAATGATCTCAATA
GTTCCGGTATCCTTCTTGTCGTCGGAAACCAGAGATTTCAGTTTATCGAACAAACCCATGATCTTCTCCTAAGCAGTAAA
TTGGGCCGCATCTCGTGGATTAGCAGATTGTTTTTTCTTCAATGAACTTGTTAACCAGCGTCATTAACTCGTCCGTTGTC
GGTTGAGCAAGAGCCTGCTCTGCTAACACCTTCGCATCTTCGAAGTTCGTGTTACGGATAATCTTCTTAATGCGCGGGAT
AGAAATGGCGCTCATAGAGAATTCGTCCAGACCCATCCCCAGCAACAGAAGTGTAGCACGTTCATCGCCAGCAAGCTCAC
CACACATGCCAGTCCATTTGCCTTCAGCATGAGAAGCATCAATAACTTGCTTGATCAAGTTCAGCACGGACGGTGACATT
GGTTGGTAAAGGTGTGAAATCATATCATTACCACGGTCAACTGCCAGAGTGTACTGCGTTAAATCATTGGTGCCGATACT
AAAGAAATCAACTTCTTTGGCTAAATGACGTGCAATTGTTGCGGCAGCCGGTGTTTCCACCATTACGCCGATTTCAATTG
ACTCGTCAAACGCTTTACCTTCGTCGCGCAGTTCCTGTTTGTAGATTTCGATCTCTTTGCGCAGTGCACGCACTTCTTCA
ACAGAGATGATCATCGGGAACATAATGCGCAATTTACCGAAAGCCGAGGCACGCAGGATAGCGCGGAGCTGATCGCGCAG
GATCTCTTTACGATCCATCGCGATACGGATAGCGCGCCAGCCGAGGAACGGGTTCTCTTCTTTCGGGAAGTTCATGTATG
GCAGCTCTTTGTCGCCGCCGATGTCCATGGTACGAACGATAACCGCCTGCGAGCCACACGCTTCAGCCACTGCTTTGTAA
GCAGCAAACTGTTCTTCTTCAGTGGGCAGCGCGTCGCGGTCCATGAACAGGAACTCAGTACGATACAGACCAACGCCTTC
AGCGCCGTTACGCTCTGCACCTTCAACGTCACGAACCGTACCAATGTTAGCGCACACTTCTACCTGGTGACCGTCCAGCG
TAATAGCTGGCAGATCTTTCAGTTTAGCAAGCTCTGCTTTTTCAGAAGCCACTTGCTCCTGAACAGCGCGCATTTTATCA
ATAACTTCGTTGGTTGGATTGACGTAAACCTGATTATTTACGGCATCCAGAATCAGATAGTCGTCATTTTTCACCTGAGA
GGTGACGCTACCGGTACCCACGATAGCAGGCAGTTCCAGAGAACGCGCCATGATAGAGGTGTGGGAAGTACGGCCACCCG
CGTCGGTGATGAAACCCAGCACCTTCTTCAGGTTCAGCTGTGCGGTTTCGGACGGCGTCAGGTCAGCGGCAACCAGAATG
ACTTCATCCTGAATGGCGCTCAGGTCGATAATCTTCAGGCCCAGGATGTTGCGCAGCAGGCGCTTACCGATATCACGTAC
GTCAGCCGCACGTTCTTTCAGGTATTCATCATCCAGCTCTTCCAGGGCAGAAGCCTGACCTTCGATAACTTCATGAGCAG
CTGCGTCAGCTGTCATGTGCTTATCTTTAATCAGGGCTATGATTTCCTGCTCCAGCTCCTCATCTTCGAGCAGCATAATA
TGCCCTTCAAAGATGGCTTCTTTTTCTTCACCGAACGTTTCACCAGCTTTCGTTTTGATCGTTTCCAGCTGGGCTGATGC
CTTGGCACGACCGCTCAGAAAACGTTCAACTTCCTGATCAACCTGGTCGGCAGAAATTTTTTTCCGGTCAATGACAATTT
CGTCTTCTTTCAGAAGCAGAGCTTTACCGAAAGCGATACCCGGGGATGCTAAAATGCCTGAAATCATAACCCTACCTTAC
TTGTGACTGATTTTTAAAAGAACCCGGGAAATTACTCGAGTTCCGCCATCAGTTTAACCAGATGTTCAACCGCTTTCTGC
TCGTCTTCGCCTTCTGCGGAGATAGTCACAACGGTACCTTGAGTCAGGCCCAGAGTCTGCAGTTTAAACAGGCTTTTCGC
GCTGGCGCTTTTGCCGTTGGAAGTCACAGTAATTTCAGAAGTGAAGCCCTTAGCTTCTTTTACAAACTGGGCAGCAGGGC
GGGTGTGCAGACCGTTCGGAGCGGTAATGGTAACTTCTTGCTGGAACATTGTATTTCCCCAACTTATAGGTTTAGTGTTG
TGGAACTAAAGTCTAGCCTGGCGGTTCGACTTTAGCCTGTATTGTTAGCGCCAGTTTTTAACAGACGCGACGCACGAAGA
GCGCAATACAGTCCATTGCTGGCGGGTGTTGACCGCTGACGTTTCGTACGTCATTAAACATTATGCCGCTAAAGGAAGAA
TTGAACCAAATCATAAAATCGATTCAGCTTTGGCTTTTCCTGTAACGATTAATTTCGCGCATCAAAATAATTAGTCTGGT
TAAATACCAGTTCCGACAGGCTGAATCAATGCCAGGAGGGGCGAAAGTTTGAAGCAGGCCACAAAAAAGCACCTAAAAAG
GTGCTTTTTTACGCATTTTTAACAAGCTGGCATTACTGTTGCAGTTCTTTCTCAGTGAAGAGATCGGCAAACAATGCGGT
GCTTAAATAACGCTCACCCGATGACGGTAGAATAACCACAATATTCTTGTTGGTAAAGCTTTCATCTTCTTGTAGTTTCA
ACGCCGCAGCAACAGCTGCTCCAGAAGAGATACCTGCAAGAATACCTTCTTCTTCCATCAGACGACGCGCGGTAGAAATC
GCTTCTTCATTGGTGATGCCAATGACTTTATCGACCAGCTTGAGATCGAGGTTAGCTGGGATAAAACCAGCGCCAATACC
CTGAATTTTATGCGGGCCAGGTTTAATCTCTTCACCAGCCAGTGCCTGGGCGATAACTGGAGAATCGGTTGGCTCAACGG
CGACAGAGATAAGATCGGTCTTGCCTTTGGTGCCTTTAATGTAGCGGCTGACGCCAGTCAGCGTACCGCCAGTCCCAACG
CCAGCAATAAATACATCAACCTGACCGTCGGTATCTTCCCAGATCTCCGGACCGGTGGTTTTTTCGTGAATTTCAGGGTT
TGCCGGATTGCTGAATTGTTGCAGCAGCAGGTATTTCTCTGGATTGCTGGCGACAATTTCTTCTGCTTTTTGGATTGCGC
CTTTCATGCCTTTAGCACCTTCCGTCAGCACCAGGTTTGCACCTAACGCTTTCAGCAGCTTGCGGCGTTCAATACTCATG
GTTTCTGGCATGGTCAGGGTGAGTTTGTAACCGCGAGCGGCAGCTACATAGGCCAGTGCAATCCCGGTATTACCGCTGGT
CGGTTCAACCAGTTCAACGCCTGGTTTCAGCACGCCGCGCTTTTCGGCATCCCAAATCATGTTGGCACCGATACGGCACT
TAACGCTGAAGCTGGGGTTACGAGATTCCACCTTCGCCAGAATGCGTCCGTTACCGATGCGATTCAGGCGAACCAGCGGC
GTGTGACCGATAGTCAGCGAGTTATCTTCAAAAATCTTACTCATGGCCTGTCCTTAACTGTATGAAATTGGGATACAACA
GGTAGCATACCCGCTCAGAGAATATGCGGAAGTAAGGATTTAGCATATCTATATACAGAAGGGAAATAATGACATGCAAG
ATGGAATAAGGGGCGGCATAAGCCACCCCTGTTTCACACAAACGGTTTACAAAATAACCGGTAGATTGTTACCGCCACAT
CGCGTGTTTATCGCGATAGCAATCGACCCACATCGCCGTCGCGCCACAAACGGCAACGGGCATGATGAACAGATTAAGCA
GCGGGATCATCGTAAACAGGCTGGTTAAAGCACCAAACTGCATATTGGTGATTTTGCGTGTGCGCAGGGCGGTGCGCATC
TCTTTAAACGGCACTTTGTGGTTATCGAAGGGGTAATCGCAATACTGGATGGCTAACATCCAGGCGCTAAACAGGAACCA
CAGTACCGGCGCGACGGTTTGCCCAATACCAGGGATTAAGTAAAGAATTAGCAATACAATTGCGCGCGGCAGATACCAGG
CAAATTTTTGCCATTCGCGTTTCATGATTCGCGGCACATCTTTCATGATACCGAAAATCCCGGTATCTGGCGGTGTAGCG
CCAGTCAATCGTGCTTCCAGTTGTTCAGCCAATAAACCGTTAAACGGAGCGGCAATCCAGTTAGCAATCGTGGAGAAGAA
ATAGCCAAACACTAACAGCACAGAGATGACAGCCAGAGGCCACAACAGATAACTCAGCCATTGTAGCCAGTCCGGAACGT
AACTCATGAGAGTCGGGATCCAGACATCGAGCTGTGTAAAGAGCCACCAGAATGCGCCCCCCATCAACAAAATATTGACC
AGCAGCGGTAAAATAACGAAACGCCGAATCCCAGGTTGCGAGACGAGCTTCCAGCCTTGCGCAAAATAGTAAAAACCGCT
GCGTGGGGCAGATGTGAATGATGAAACCATAATCAGGATGAGCTCCTTTTGACCAATCCCAGGAAAATTCTGCGTATTTT
ACCGGGTAATTGCGCAATGGACAGTTAGGATATGTTCGAAAAAACAGCAAAAAGCACGATTTCATCTATCTTTGTGCTGT
GAAAGTTAATAGTGCACTTGCACTTGAGGTAATCGGCAAATACTCTTAGTGAGTAAATGTTTGCCGTGGTGGCAAGGTGT
TAGAACAACAGAGAATATAATGATGCAGGATTTGCGTCTGATATTAATCATTGTTGGCGCGATCGCCATAATCGCTTTAC
TGGTACATGGTTTCTGGACCAGCCGTAAAGAACGATCTTCTATGTTCCGCGATCGGCCATTAAAACGAATGAAGTCAAAA
CGTGACGACGATTCTTATGACGAGGATGTCGAAGATGATGAGGGCGTTGGTGAGGTTCGTGTTCACCGCGTGAATCATGC
CCCGGCTAACGCTCAGGAGCATGAGGCTGCTCGTCCGTCGCCGCAACACCAGTACCAACCGCCTTATGCGTCTGCGCAGC
CGCGTCAACCGGTCCAGCAGCCGCCTGAAGCGCAGGTACCGCCGCAACATGCTCCGCGTCCAGCGCAGCCGGTGCAGCAG
CCTGCCTATCAGCCGCAGCCTGAACAGCCGTTGCAGCAGCCAGTTTCGCCACAGGTCGCGCCAGCGCCGCAGCCTGTGCA
TTCAGCACCGCAACCGGCACAACAGGCTTTCCAGCCTGCAGAACCCGTAGCGGCACCACAGCCTGAGCCTGTAGCGGAAC
CGGCTCCAGTTATGGATAAACCGAAGCGCAAAGAAGCGGTGATTATCATGAACGTCGCGGCGCATCACGGTAGCGAGCTA
AACGGTGAACTGCTTCTTAACAGCATTCAACAAGCGGGCTTCATTTTTGGCGATATGAATATTTACCATCGTCATCTTAG
CCCGGATGGCAGCGGCCCGGCGTTATTCAGCCTGGCGAATATGGTGAAACCGGGAACCTTTGATCCTGAAATGAAGGATT
TCACTACTCCGGGTGTCACCATCTTTATGCAGGTACCGTCTTACGGTGACGAGCTGCAGAACTTCAAGCTGATGCTGCAA
TCTGCGCAGCATATTGCCGATGAAGTGGGCGGTGTCGTGCTTGACGATCAGCGCCGTATGATGACTCCGCAGAAATTGCG
CGAGTACCAGGACATCATCCGCGAAGTCAAAGACGCCAACGCCTGATACACTTAAGGCAAATTAACTCCTCTTCGAACCC
CCGCTTGTCGGGGGTTTTTAGCATTGATGGTGCGATATGGAATCAATCGAACAACAACTGACAGAACTGCGAACGACGCT
TCGCCATCATGAATATCTTTATCATGTGATGGATGCGCCGGAAATTCCCGACGCTGAATACGACAGGCTGATGCGCGAAC
TGCGCGAGCTGGAAACCAAACATCCAGAACTGATTACGCCTGATTCGCCTACCCAACGTGTAGGCGCTGCGCCGCTGGCG
GCTTTCAGCCAGATACGCCATGAAGTACCAATGCTGTCACTGGATAACGTTTTTGATGAAGAAAGCTTTCTTGCTTTCAA
CAAACGTGTGCAGGACCGTCTGAAAAACAACGAGAAAGTCACCTGGTGCTGTGAGCTGAAGCTGGATGGCCTTGCCGTCA
GTATTCTGTATGAAAATGGCGTTTTAGTCAGTGCCGCGACCCGTGGCGATGGCACCACCGGGGAAGATATCACGTCTAAT
GTGCGTACTATTCGCGCTATTCCGCTGAAGCTGCACGGAGAGAATATCCCGGCGCGTCTGGAAGTGCGTGGTGAAGTGTT
CCTGCCGCAGGCGGGGTTCGAAAAGATTAACGAAGATGCGCGACGCACGGGCGGGAAAGTTTTTGCTAACCCACGTAATG
CGGCAGCTGGTTCACTGCGTCAGCTTGATCCGCGTATTACAGCGAAGCGACCGCTCACTTTTTTCTGCTATGGCGTTGGT
GTTCTGGAAGGTGGCGAGCTGCCGGATACTCATCTTGGCCGTTTACTGCAATTTAAAAAGTGGGGGTTGCCGGTCAGCGA
TCGGGTAACGCTTTGTGAATCGGCGGAAGAAGTGCTGGCGTTCTATCACAAAGTGGAAGAAGACCGCCCGACGCTGGGCT
TTGATATCGACGGCGTGGTGATTAAGGTCAACTCACTGGAACAGCAGGAGCAGCTTGGCTTTGTCGCGCGTGCCCCGCGC
TGGGCGGTAGCGTTTAAATTCCCGGCGCAGGAGCAGATGACCTTTGTGCGTGACGTCGAGTTTCAGGTTGGGCGTACTGG
CGCGATTACGCCTGTTGCGCGTCTGGAACCTGTCCATGTTGCTGGCGTGCTGGTGAGTAACGCAACCTTACACAATGCGG
ATGAAATCGAACGTCTTGGTTTACGCATTGGCGATAAAGTGGTGATTCGCCGCGCTGGCGACGTGATCCCGCAGGTGGTT
AACGTCGTGCTTTCTGAACGCCCGGAAGATACCCGTGAGGTTGTATTCCCGACGCATTGTCCGGTATGTGGTTCTGACGT
TGAGCGTGTGGAAGGTGAAGCGGTTGCCCGCTGTACCGGTGGCCTGATTTGCGGTGCGCAGCGTAAAGAGTCGCTGAAAC
ACTTTGTTTCCCGCCGTGCGATGGATGTTGACGGAATGGGCGACAAAATCATCGATCAGCTGGTTGAAAAAGAATATGTC
CATACTCCGGCAGATCTGTTCAAACTCACCGCAGGCAAACTGACCGGACTGGAGCGTATGGGGCCAAAATCGGCACAAAA
CGTGGTTAACGCGCTGGAAAAAGCGAAAGAAACCACCTTTGCTCGCTTCCTCTATGCACTTGGCATCCGTGAAGTCGGCG
AGGCCACCGCAGCAGGTCTGGCGGCATATTTCGGCACGCTGGAAGCGCTGGAAGCCGCTTCGATTGAAGAGCTGCAAAAG
GTGCCTGATGTTGGCATTGTCGTTGCATCCCACGTTCACAACTTCTTTGCCGAAGAAAGCAACCGCAATGTCATCAGCGA
GCTGTTGGCGGAAGGTGTTCACTGGCCTGCGCCGATCGTTATCAACGCGGAAGAGATTGACAGCCCGTTTGCTGGTAAAA
CCGTGGTGCTTACGGGCAGCTTAAGCCAGATGTCGCGTGATGACGCTAAAGCTCGACTGGTTGAACTGGGCGCGAAAGTC
GCGGGCAGCGTGTCGAAGAAAACCGATCTGGTGATTGCCGGAGAAGCGGCAGGTTCTAAACTGGCGAAAGCGCAGGAACT
GGGCATTGAAGTCATCGACGAAGCGGAAATGCTGCGTTTGCTGGGTAGCTGAGATGGAAAAAGAGCAGCTGATTGAAATA
GCCAATACGATAATGCCGTTTGGCAAATATAAAGGGCGTCGCTTAATCGACCTGCCGGAGGAGTATCTGCTGTGGTTTGC
CCGCAAAGATGAATTCCCGGCAGGGAAGCTCGGTGAGCTAATGCAAATCACGCTGCTGATTAAAACCGAGGGGCTGACGC
AACTGGTCCAGCCCCTGAAGCGTCCGCTTTAAGCTTTATCGGCGCTGCTTTCCTGCTGTGCCTGTAACTGTTCGGTCTGG
CGTTTGTATCGACGCGCCAGCACCGCACAGACCATCAATTGGATCTGATGGAAAATCATTAGGGGCAGCACCATCATACC
GATCACCGATGTGGGGAACAGAATGTTTGCCATCGGGATGCCATTTGCCAGACTCTTTTTCGAACCACAAAAGACGATAG
TAATTTCATCTGCCTTATTGAAGCCCAGTCGGCGTGCCATAAAGACGTTAACTACAATCACGATAGCCAGAAGAACGCAG
CTGACCACCACGATAAACAGCAATGATCCCCAGCCAACTTTATGCCAGATACCATTAACGACGGCTTCGCTGAATGCTGT
ATAAACCACCAACAGAATGGACGTCTGGTCAGTTTTCGCAATCCATTTTTTATTGCGCGACACCCAGTCACCAATCCACG
GCCGGGAAAGATGCCCCAACACAAACGGCAGCAGCAGTTGCAGCATAATTTTACCGACCTGCTCAAGGCTGCCCCCTGCA
CCGTGAACATTCATCACCAGACCAACCAGCAATGGTGAAAGGAAAATCCCCAGCAGGCTGGATGCTGACGCAGAACAAAC
CGCCGCCGCGACGTTACCGCCCGCCATTGACGTGAAGGCGATTGCAGACTGCACGGTAGCCGGGAGAATGCACAAGTAGA
GAAAACCGGAGTAGAGCATCGGGTCGACATTTACCGGTTTCCACCAGGCAAACAGTACACCCAGAATCGGAAACAGCACG
AAGGTGCTGCAAATTACCCACAAATGCAGTCGCCAGTGACCACCGCCAGCAATAATCGCCTCACGCGACAACTTCGCGCC
GTGCATAAAGAACAGCAGGGCAATCGCTGCGGTGGTCAGATTTTCAAAGAAGGGGACGAAATCGCCTCTGGCCGGAAAGA
AAGAGGCCAGCAACACCACCGTGATCAGGGTTAAGGTGAAAGGATCGAGGATACGAAAAAGTTTCATAAAGACTCCAGAT
GATCGATGGTTCTATTGTGCTTCTTCCAGTTTGAGAAATAAAATTGATTTATTGCATCCATTCATGAAGAAAACAGATGA
ATTATTCTTTAAAACAATTAAAGGTTTTCGTCACAGTAGCGCAGGAGAAAAGTTTTAGTCGTGCAGGAGAGCGTATCGGC
CTGAGCCAGTCGGCAGTGAGTCACAGTGTGAAGGAACTGGAAAATCATACTGGTGTTCGCCTGCTGGACAGAACCACGCG
TGAAGTGGTGCTTACAGATGCAGGGCAGCAGCTGGCTTTGCGTCTTGAGCGACTGCTGGATGAACTGAACAGCACGTTGC
GCGATACCGGGCGTATGGGGCAACAACTGAGCGGAAAAGTTCGGGTCGCTGCCAGCCAGACCATTTCCGCGCATCTTATT
CCGCAATGCATTGCTGAAAGCCATCGCCGCTATCCAGATATTCAGTTTGTCCTGCACGATCGTCCGCAGCAGTGGGTGAT
GGAAAGTATTCGCCAGGGAGATGTCGACTTTGGCATCGTCATCGATCCAGGCCCAGTGGGCGATCTGCAATGTGAAGCGA
TTCTTTCCGAGCCTTTCTTTCTGCTTTGCCATCGCGATAGCGCTTTGGCCGTCGAAGATTATGTACCCTGGCAGGCATTA
CAGGGAGCGAAATTGGTGTTGCAGGATTACGCGTCAGGCAGCCGACCGCTGATTGACGCAGCGCTGGCGCGCAATGGTAT
TCAGGCGAATATTGTGCAGGAGATTGGACATCCGGCGACGCTGTTCCCGATGGTAGCCGCAGGCATCGGCATCAGTATTC
TTCCCGCACTGGCGCTACCATTGCCTGAAGGTAGCCCACTGGTGGTAAAGCGCATTACGCCGGTTGTTGAACGCCAGTTG
ATGCTGGTGCGCAGGAAGAACCGTTCACTTTCCACCGCCGCTGAAGCGTTATGGGACGTGGTACGAGACCAGGGCAATGC
GCTAATGGCTGGTCGGGAAGGGGATCCGTTGTATCAGATATAGAGTGAATTCATACTGCCGGGAGCCCCGGCAGTAATCA
ATCAGAAGTTAAATTTGATGGAGTAGATTATCGCATCCTGGTAAAAATCTTCGCCCAGTTTGTCATCCGCATATCGATAC
TGAATCCCCGTAGTAATGTGTGATGTTGCATTCCACCACAGTGCAACTGCGCCATTCAGCCCTTCTTTACCGCCATTACC
CGCTGCATAGGTAGCGTCACGGTCAAACTCGTACTCGTTCCAGTTGGTAAGAGTGAATTTCTCGCTGCCCAGCATAAAGT
TGTAACCTGCAACCCAGCCGGCGACATAGCCGTTGTCGCCAGTGTAATAGGTTTGATCTGTATAACGCTTAGCAAAGAAC
GGTTTGAACCACCAACCGCTGCCGGTGAAATTGTAGCCGATACCGTACAGGAACATATCGTCGTGGAAATTCACGCGATT
CGCAGAACCGTAGGTGCCATACGCATGCAAGTAGAGATTAAATCCGGTGTCACCCAGGTAAATACGGTTGGTATTTTTAA
AGGTATAACGCTGCTCGCTACCTGGTTTATTATGGCGACCGTTATAGAAGTTTTCCCAGTCGAAGAACCCGTACATTTCT
CCCCAACTAAAGTTAGCGCCACCTTCAAATTCAAGATAACCAAAATCATCTTTGTGTGATTTGGTCGACGATTTTTCGGT
AGTCCGGCTGGTCCAGTCCAGATAATGCACGCCGATATCTGCAAAACCGCCTTTAAATTCTGCATGAGATACAACAGGTA
TCGCTAATATAGAGGAAAGTGTCAGAGTTAAAAGATGTTTTTTCATAGCATAATTCCCTATGCCGATCGTTATTAGTAGA
TTGCTTAATAAAGTGGTTTGCTAAAAACGACATATTGTTAATGCAAAGGAATTAATATCGCCAATACAGTTTTTACCGTG
GATTAATAGAGAAAAGATATAAATCCATCGATATCGAATCGCTATTGAATGCGTGAGAAAAGTGTATTGGTAAGAGCCGG
GACAACCTCGCTATAAAAAGGCGTTAGATTCCACCCTACAGAAAAAGGATATGTATGTCTCAGGTTCAATTTTCTCATAA
CCCGCTGTTTTGCATAGATATTATCAAGACTTATAAACCTGATTTCACGCCACGAGTGGCCTTTATTTTAGGTTCCGGGC
TCGGCGCGCTGGCCGATCAGATTGAGAACGCTGTCGCAATTTCCTACGAAAAGCTGCCGGGCTTCCCGGTAAGTACGGTA
CATGGTCATGCGGGGGAGTTAGTGCTGGGCCATCTCCAGGGCGTACCGGTGGTATGTATGAAAGGTCGCGGACATTTCTA
CGAAGGTCGTGGAATGACCATTATGACTGACGCAATTCGTACCTTTAAGCTGCTGGGCTGCGAGCTACTGTTCTGCACCA
ATGCGGCAGGCTCGCTGCGTCCGGAAGTGGGGGCAGGCAGCCTGGTCGCATTGAAAGATCATATCAACACCATGCCCGGT
ACGCCGATGGTGGGTCTTAACGATGATCGTTTTGGAGAGCGCTTCTTCTCACTGGCAAATGCCTACGATGCGGAATACCG
CGCACTGTTACAAAAAGTGGCGAAAGAAGAGGGTTTCCCTCTGACGGAGGGCGTGTTCGTCTCGTATCCGGGGCCGAATT
TCGAGACTGCGGCGGAAATTCGCATGATGCAAATTATTGGTGGGGATGTTGTTGGTATGTCTGTGGTGCCTGAGGTTATT
TCAGCTCGCCATTGCGACCTTAAAGTCGTTGCGGTCTCTGCGATTACCAATATGGCGGAAGGTTTAAGCGATGTGAAATT
GTCACATGCGCAAACGCTGGCGGCTGCGGAGCTCTCTAAGCAGAACTTCATCAACCTTATTTGTGGCTTTCTGCGCAAAA
TTGCCTGAGAAAAACAATAAGAAACGGCCTCGCGGGTGAGGCCAAATGATGCGACAAGGAAACGATTATGAGCATCGCGA
TGCGCTTAAAGGTAATGTCCTTTTTGCAATATTTTATCTGGGGGAGCTGGCTGGTTACCCTCGGCTCTTACATGATTAAT
ACCCTTCATTTCACCGGCGCTAATGTTGGCATGGTTTACAGTTCCAAAGGGATCGCCGCGATTATTATGCCTGGTATAAT
GGGGATCATCGCAGACAAATGGCTGCGCGCAGAACGTGCATACATGCTGTGTCACCTGGTGTGTGCGGGCGTACTTTTTT
ATGCGGCATCCGTAACTGATCCGGATATGATGTTTTGGGTGATGTTAGTCAATGCGATGGCGTTTATGCCGACTATTGCG
TTATCGAACAGCGTCTCTTATTCCTGTCTTGCCCAGGCAGGGCTTGACCCGGTGACCGCTTTCCCGCCCATTCGCGTTTT
TGGTACGGTGGGGTTCATTGTCGCGATGTGGGCAGTAAGCCTGCTGCATCTGGAATTGAGTAGTCTGCAGCTGTATATCG
CGTCCGGTGCGTCATTGCTGCTGTCGGCTTATGCGCTGACTTTGCCGAAGATTCCGGTTGCGGAGAAAAAAGCGACCACA
TCGCTTGCCAGCAAGCTGGGTCTGGATGCCTTCGTGCTGTTTAAAAATCCACGCATGGCCATCTTTTTCCTCTTTGCCAT
GATGCTGGGTGCGGTACTGCAAATTACCAACGTTTTTGGTAATCCGTTCCTACATGATTTCGCCCGTAACCCGGAGTTTG
CTGACAGTTTTGTGGTGAAATATCCCTCCATTTTACTGTCAGTTTCACAGATGGCAGAAGTGGGCTTTATACTGACTATC
CCATTCTTTTTAAAGCGATTTGGCATTAAAACCGTCATGCTGATGAGTATGGTGGCCTGGACGCTGCGCTTTGGCTTCTT
CGCCTATGGCGATCCGTCAACAACCGGATTTATTTTGCTGCTGCTGTCGATGATTGTTTATGGCTGTGCATTCGATTTCT
TCAATATTTCTGGTTCGGTATTTGTCGAACAGGAAGTTGATTCCAGCATTCGTGCCAGCGCGCAGGGGCTCTTTATGACC
ATGGTAAATGGTGTCGGCGCATGGGTTGGCTCGATTCTGAGTGGCATGGCAGTAGATTACTTTTCGGTGGATGGCGTAAA
AGACTGGCAAACTATCTGGCTGGTGTTTGCAGGATATGCTCTTTTTCTCGCAGTGATATTTTTCTTTGGGTTTAAATATA
ATCATGACCCTGAAAAGATAAAGCATCGAGCGGTGGCTCATTAAAAGGATTCGCAGCTCTGCTCTTCAGAGCTGCTTTTA
TGATAAAGGTTAATTAGTGAAAGATATTTTATTTTCTTCCGGCGTTGGTTTTGGCATTGGTGCTTTGTTTACAATCGTGC
GCTTGCCTATTCCTGTACCAAATGTATTACCAGGTATATTATCCATTGTGTTTATGTATGTCGGATATCTGGTGGTGAAA
TACTTTATGCCATGATAATTTAATACGATGTATTTATTATATGGAGCACTTAATTATGGAACGCGTATACAGAACAGATC
TTAAGTTGCTCCGTTATTTTCTTGCCGTAGCGGAAGAGTTGCATTTTGGCCGCGCAGCAGCGCGTTTAAATATGTCTCAG
CCTCCGCTCAGTATTCATATTAAAGAGCTGGAAAATCAACTCGGCACGCAGCTTTTTATTCGCCATTCGCGCAGCGTCGT
ACTGACACACGCGGGCAAAATCTTGATGGAAGAATCGCGTCGATTGCTGGTGAATGCTAATAATGTATTGGCTCGGGTTG
AACAAATAGGTCGGGGAGAAGCAGGGCGGATTGAACTCGGCGTAGTGGGAACGGCTATGTGGGGACGGATGCGCCCGGTT
ATGCGGCGATTCCTCAGGGAAAATCCTAACGTTGAAGTTCTTTTTCGCGAAAAGATGCCCGCGATGCAAATGGCCCTGCT
GGAACGACGCGAACTCGATGCCGGGATCTGGCGAATGGCGACAGAACCACCGACAGGTTTTACCAGCTTACGGTTGCATG
AATCGGCGTTTCTGGTGGCGATGCCTGAAGAGCATCATCTCTCATCATTTTCCACCGTTCCGCTGGAAGCGCTACGTGAC
GAGTATTTTGTTACAATGCCGCCCGTGTACACTGACTGGGATTTTTTGCAGCGAGTTTGCCAGCAGGTGGGATTTTCACC
GGTTGTTATTCGCGAAGTTAATGAACCGCAAACGGTACTCGCCATGGTCAGTATGGGTATTGGTATCACATTGATAGCGG
ACAGCTACGCACAAATGAACTGGCCAGGTGTCATTTTCCGTCCGCTCAAACAGCGCATCCCTGCAGATTTATATATTGTT
TATGAAACACAGCAGGTGACGCCCGCGATGGTTAAGCTGTTGGCTGCATTGACACAGTAGGTGAGGAGACAGGAATTGCC
GGAAATAGTCGTCTGCTAAGTGAAGCGCATCAGGCAATTTCGCAAATCGCAGATAGCAAAAAAGCGCCTTTAGGGCGCTT
TTTTACATTGGTGGGTCGTGCAGGATGACTCGCTTCGCTCGCCCTTCGGGCCGTCGCCGCGAGCGGCTCCGTTGTTTCGC
TGCGCTCAACTCGAACCTGCGGCAGCTTCGAATCTTTGAGTATCGCAGATAGCAAAAAAGCGCCTTTAGGGCGCTTTTTT
TACATTGGTGGGTCGTGCAGGATTCGAACCTGCGACCAATTGATTAAAAGTCAACTGCTCTACCAACTGAGCTAACGACC
CGAAGTGGTGGGTGATGACGGGATCGAACCGCCGACCCCCTCCTTGTAAGGGAGGTGCTCTCCCAGCTGAGCTAATCACC
CACTTCGGTACTTCACATTTTTACAAGAAATTTAGCTGGCGAGAAAGTGGTGGGTGATGACGGGATCGAACCGCCGACCC
CCTCCTTGTAAGGGAGGTGCTCTCCCAGCTGAGCTAATCACCCACTTCTCAATTTCTTGCTACACGGCGGAGACTACATA
AAGTAGTTGGTGGGTGATGACGGGATCGAACCGCCGACCCCCTCCTTGTAAGGGAGGTGCTCTCCCAGCTGAGCTAATCA
CCCCCGCTGTGTGGAGTCGCATTATAGGGAGAGTTCAAAATGAGTCAACGCATTTTCTAAAGAAATTGTTCGTTCGTCGT
AAATTTAAGCAAGATGATCGCAAAACAGACCGTGTTGCGCAATTTGTCAACGAAAACAATAATGCGTAAGGTTGCAACCC
GAACTACATTGAGGAATCAGGCGGGAGTGATAGAATATCGCCCACTCAATTTTTCCAGGATTTGCCGGTTGTCGGCATCT
TTCTAAACGTAAGGCCATTTCATGAAAATCAAAACTCGCTTCGCGCCAAGCCCAACAGGCTATCTGCACGTTGGCGGCGC
GCGTACTGCTCTTTACTCCTGGCTTTTTGCACGTAACCACGGCGGTGAGTTCGTGCTGCGTATTGAAGACACCGATCTTG
AGCGTTCCACGCCGGAAGCTATCGAAGCCATTATGGATGGCATGAACTGGCTGAGCCTGGAGTGGGATGAAGGTCCGTAC
TACCAGACCAAACGTTTTGATCGCTACAATGCGGTGATCGATCAGATGCTGGAAGAGGGCACTGCTTATAAATGCTATTG
CTCTAAAGAGCGCCTGGAAGCGCTGCGCGAAGAGCAAATGGCGAAAGGTGAGAAGCCGCGTTATGACGGTCGCTGCCGCC
ACAGCCATGAGCATCATGCTGATGATGAACCGTGTGTCGTGCGTTTTGCTAATCCGCAGGAAGGTTCTGTTGTTTTTGAC
GATCAGATCCGTGGTCCGATCGAGTTCAGCAACCAGGAGCTGGATGATCTGATTATCCGCCGTACCGATGGTTCCCCAAC
CTATAACTTCTGTGTGGTTGTCGATGACTGGGATATGGAAATCACCCACGTTATCCGTGGCGAAGACCATATCAACAACA
CGCCGCGCCAGATCAACATTCTTAAGGCCCTGAAAGCGCCGGTGCCGGTTTACGCGCACGTTTCTATGATCAATGGCGAT
GACGGTAAAAAACTGTCCAAACGTCACGGGGCAGTCAGCGTAATGCAGTATCGTGATGACGGTTATTTGCCAGAAGCACT
GCTGAACTATCTGGTGCGTCTGGGCTGGTCCCACGGCGATCAGGAAATCTTCACTCGTGAAGAGATGATCAAATACTTCA
CTTTGAATGCCGTCAGCAAATCTGCCAGTGCGTTCAACACCGACAAGCTGCTGTGGCTGAACCATCACTACATTAACGCG
CTGCCGCCGGAGTATGTTGCTACTCACTTACAGTGGCACATTGAGCAGGAAAATATCGATACCCGTAACGGCCCGCAGCT
GGCTGATCTGGTGAAACTGCTGGGCGAACGCTGCAAGACGCTGAAAGAGATGGCACAGAGCTGCCGTTATTTCTACGAAG
ATTTTGCTGAGTTCGATGCCGATGCGGCGAAAAAACATCTGCGTCCGGTAGCGCGTCAGCCGCTGGAAGTGGTTCGTGAC
AAACTGGCCGCGATTACTGACTGGACCGCTGAAAACGTTCATCACGCTATTCAGGCGACGGCGGATGAGCTGGAAGTGGG
TATGGGTAAAGTTGGTATGCCGCTGCGTGTCGCCGTAACCGGTGCGGGGCAGTCTCCAGCACTGGATGTTACCGTTCACG
CAATTGGTAAGACCCGCAGTATCGAGCGTATCAACAAAGCGCTGGATTTTATTGCTGAACGCGAAAATCAGCAGTAATTA
GCGTGTAAAAAGATAAACGGCAGGAGATAATATCCTGCCGTTTTTTATTTATGCTGATTCGTCAATATCGAGACGGGCGA
GGAAATTGCGAATTCCTTCACGTGACAAAAATTGCGCGACTTTTTCCTGCTCAATGTCTGTCATATTATCTATCGCGTTG
ATGATTTGTCGATACGCCGGGGCGCGTGCTCCAGGAGCGTATTCAGCAATTCTCTCTTCAGCTTCCATCAACATTGGTGT
GTTATGGAAGGCTGGCGTGTTCTGAATAAACTCGCAAACTTGCGTATCGACCAGAATAAGTCTGGCACGACCGCCTTTCA
CGCCGGGAAATTTTTCCGTTTTCCAGCCTTTTTCTCTGATCCAACGGTTAACAGTTTGTTTAGCCACACCGAGGCATTCA
GCCAGTTCTTCGGTGGTCATTTTGTTGCGTAATCTTTTCATATTATTTGCTATCGCGAATCCCTAAGCGTTGTAACAATC
CGATAATCCCTTCCCGCAGAAGCAAGGATGTAAACTGTTTTTGTTCAACTGGCGTCATCTCTTTCGCCAGTGTCACCAGC
AATACTTCAAGCGGCGCATCACCAGAAAGGGCAGGCGCTTCTCCCTGACCTTCTGGACGTTCAGCATTGCGAATATATTC
ACGAACCTGTTCATTGACGTGAACCAGTCGGGCTTTGCCACCCTGGACGCCAGGTTTTGGTGACGTTGTCCAGCCTTCCT
TGCGTACCCATTTATTAATGGTCTGGCGGCTATAGCCGGTCAGTCTGGCAAGTTCATCTGGTGTCATCCTCTCCTTGAAC
ATAACAATTCCCTGAATGTATGTGGGTCTATTAGTAGTTCATTTTATAACACCACTTTACAGGAAACCGTGACATGAATA
ACTACTGAATGCGAGCGGTTTTCCAAAATTGTTCATTTGCCTGATTTTTCAGCGATTGAAACTACACGTTGCAATTTGCC
GTTGACACATTCGGGCGGAATTCATATGATGCCGCCCGTCAACTCGACAAGCTTTACGTGACGGGGCTATAGCTCAGCTG
GGAGAGCGCTTGCATGGCATGCAAGAGGTCAGCGGTTCGATCCCGCTTAGCTCCACCAAATTTTGCACCCAGCAAATTTG
GTACGTAAACGCATCGTGGGGCTATAGCTCAGCTGGGAGAGCGCTTGCATGGCATGCAAGAGGTCAGCGGTTCGATCCCG
CTTAGCTCCACCAAATTTCCAACCCTCGCTGCAAAGCGGGGGTTTTTTGTCTCTGCTTTTTGCCGCTTTTGTAATACAGT
CTACGTCCGGGTTAGCGCCGCCTGGTGAAAGCATCATTGGATGAAAAATCGGCAACAGGCTGGCCCCTGTTTGCTTCGCG
ATGCGAATAAACTTATTATTTGTGTGCCTGAAAACCCCGATCAGTGAGAGTAGTGTACTCATGTTTGTGGAGCATAACCT
GATAAAAAATATCAAGATATTCACACTAGCGTTTACGCTCACCGTGGTACTTATTCAGCTATCCCGTTTTATTTCGCCAC
TTGCCATTATCCATTCCAGTTATATCTTTCTGGCGTGGATGCCACTGTGCGTAATGCTGTCAATCTTGTTTATCTTTGGC
TGGCGCGGTGTCGTTCCCGTTTTATGCGGGATGTTTTGCACCAATCTGTGGAACTTTCATCTCTCTTTTTTACAGACTGC
GGTCATGCTCGGTAGCCAGACGTTTGTCGTGTTGTGTGCCTGCGCAATATTACGCTGGCAGCTGGGGACGCGTTGGCGTT
ATGGATTGACCAGCCGATATGTCTGGCAACGTCTGTTCTGGCTTGGTTTGGTGACGCCGATCGGCATCAAATGCAGCATG
TATCTTGTGGGGAGCTTCTTTGATTTCCCGCTAAAGATATCCACCTTTTTCGGCGATGCGGATGCCATTTTCACGGTCGT
TGATTTGCTAAGCCTTTTCACCGCTGTGCTGATTTACAACATGCTTTTCTACTATCTCACTCGCATGATTGTAAGTCCCC
ACTTTGCGCAGATATTGTGGCGCAGGGATATCGCTCCGTCGTTGGGCAAAGAGAAACGCGCATTTACCTTAAGCTGGCTG
GCAGCGTTAAGCGTGCTGCTACTTCTGTTGTGCACACCTTATGAAAACGACTTTATTGCCGGTTACTTGGTACCCGTTTT
CTTCATCATCTTTACCCTCGGGGTCGGTAAGCTTCGCTATCCGTTTTTAAATCTCACCTGGGCTGTTTCAACGCTTTGCC
TGCTGAATTACAACCAGAACTTTTTGCAAGGGGTGGAAACCGAATATTCGCTGGCATTTATTCTTGCGGTGCTGATTTCC
TTTAGCGTTTGCCTGCTCTATATGGTGCGCATTTATCATCGCAGTGAATGGCTTAATCGCCGCTGGCATTTGCAGGCGCT
GACAGATCCGTTAACGCTCCTACCCAACTTTCGTGCGTTGGAACAAGCGCCGGAGCAAGAGGCGGGCAAGAGTTTTTGCT
GCCTGCGCATTGATAATCTTGAGTTTATGAGTCGTCATTACGGCTTAATGATGCGCGTTCACTGTATCCGCTCAATTTGC
CGTACGCTGCTGCCGTTGATGCAGGAAAACGAAAAGTTGTATCAATTGCCGGGTAGTGAACTGCTGTTAGTGCTGAGCGG
GCCGGAAACGGAAGGGCGACTCCAGCATATGGTTAACATCCTGAATAGTCGGCAAATTCACTGGAACAATACCGGGCTGG
ATATGGGCTATGGTGCTGCCTGGGGGCGTTTTGATGGAAATCAGGAAACCCTGCAACCCTTGTTGGGGCAGTTAAGCTGG
CTGGCGGAGCAATCCTGCGCACATCATCATGTGCTGGCGCTGGATAGCAGAGAGGAGATGGTTTCCGGGCAGACCACTAA
ACAGGTGCTATTGCTGAATACCATTCGCACGGCGTTAGATCAGGGTGATTTGCTGCTCTACGCCCAGCCAATTCGCAACA
AAGAGGGTGACGGTTATGATGAGATCCTCGCGCGACTGAAATATGACGGCGGCATTATGACCCCGGATAAGTTTCTGCCC
CTTATTGCTCAGTTTAACCTTAGCGCGCGTTTTGATTTGCAAGTGCTGGAATCCTTGTTGAAGTGGCTGGCAACACACCC
TTGCGACAAAAAAGGACCGCGCTTTTCAGTCAATTTAATGCCGCTCACGCTGCTGCAAAAGAATATTGCCGGGCGGATTA
TTCGTCTGTTTAAGCGTTATCACATCTCCCCGCAGGCGGTCATTCTTGAGATCACCGAGGAGCAGGCGTTTTCTAACGCA
GAAAGCAGCATGTACAACATCGAGCAGCTGCATAAGTTTGGTTTCCGGATTGCGATTGATGACTTTGGCACCGGATATGC
CAACTACGAACGGTTAAAGCGTTTGCAGGCTGATATCATCAAAATTGATGGCGTCTTTGTGAAAGATATTGTCACGAATA
CGCTGGATGCGATGATTGTGAGATCAATTACCGATCTGGCGAAAGCGAAGTCATTGAGTGTGGTCGCGGAGTTTGTCGAG
ACGCAACAGCAGCAGGCGCTATTGCATAAGCTCGGGGTGCAATATCTGCAAGGGTATTTGATTGGTCGCCCGCAGCCATT
AGCTGATTAACAGGCGTAAAAAAACCGGGGAATTATCCCCGGCTTTTTTATGTATGGTCTTACAGCACCAGTGCTGCGAT
TGACGCAGACAGCACACTCACCAGGGTAGAGCCGTAAACCAGCTTCAGACCGAAGCGAGAAACCACGTTACCTTGCTCTT
CATTCAGGCCTTTAACTGCACCTGCGATAATCCCGATTGAAGAGAAGTTAGCGAAGGAAACCAGGAACACAGAGATGATG
CCTTCAGCACGCGGAGAGAGCGTGGAAGCAATTTTCTGCAGATCCATCATCGCAACGAACTCGTTGGAAACCAGTTTGGT
CGCCATGATACTGCCCACTTGCAGTGCTTCACTGGAAGGAACACCCATCACCCATGCAATCGGATAGAAGATGTAGCCCA
GGATGCCCTGGAAGGAGATGCTGTAGCCAAACCAGCCAGTAACGGTGGCAAACAGTGCGTTCAGCGCGGCGATCAGGGCG
ATAAAGCCGATCAGCATCGCGGCAACGATAATGGCAACTTTGAAACCTGCCAGAATGTATTCACCCAGCATTTCGAAGAA
GCTCTGACCTTCGTGCAGGTTGGACATCTGGATGTTTTCTTCACTGGCATCAACACGGTAAGGATTGATCAGCGACAGCA
CGATAAAGGTGCTGAACATGTTCAGTACCAGCGCAGCAACGACGTATTTCGGTTCCAGCATGGTCATGTATGCACCAACG
ATGGACATCGACACGGTGGACATTGCCGTGGCAGCCATGGTGTACATACGATTACGGGAGATTTTGCCGAGGATATCTTT
ATAGGCAATAAAGTTTTCAGACTGACCCAGAATCAGGGAGCTGACGGCGTTAAAGGATTCCAGTTTGCCCATGCCGTTGA
CTTTGGAGAGCAGGAAACCAATTGCGCGGATGATCACCGGCAACACGCGAATGTGCTGGAGAATACCGATCAGTGCAGAG
ATAAAGACGATTGGGCACAGCACTTTCAGGAAGAAGAATGCCAGGCCTTGATCATTCATGCTACCAAAGACGAAGTTAGT
CCCTTCGTTGGCAAATCCGAGCAGTTTTTCGAACATTTCGGAGAAGCCTTTCACGAAGCCTAAACCAACGTCGGAGTTCA
GGAAGAACCACGCCAGTAACACTTCGATAACAAGCAGTTGAATAACATAACGGATACGAATTTTTTTGCGGTCGCTGCTT
ACCAGCAGTGCGAGAATCGCAACAACGGCAAGTGCCAGTACAAAATGAAGGACGCGGTCCATATTTGCTCCAAATATGAG
GCAGGTTAAATTTCCGTGCACATTCTATGTAACATGGTTAAGGAAAACGAGATCTGACACACACTATAATGACGTCCTGT
GACAAGCTTCAAAAATAGTGATCTGTCATACATTTCTGCTATGTTGTGTATGGAAGCTGAAAGTTATGTAAATGTGCTAA
CATTAAACATAACCATAACATTCAAGTCATCAATCTTTTCGTAGTCATAATCCTGGTCTATCAAAGAAATCACCACAACC
CATTCAAATGAATTTGATAATCATTCTCGTTTGGCATAGCATGAAACATAGCAAAGGCTATGTTTTAGAGGCACAAGATG
ACGAACTATCGCGTTGAGAGTAGCAGCGGACGGGCGGCGCGCAAGATGAGGCTCGCATTAATGGGACCTGCGTTCATTGC
GGCGATTGGTTATATCGATCCCGGTAACTTTGCGACCAATATTCAGGCGGGTGCTAGCTTCGGCTATCAGCTACTGTGGG
TTGTCGTTTGGGCCAACCTGATGGCGATGCTGATTCAGATCCTCTCTGCCAAACTAGGGATTGCCACCGGTAAAAATCTG
GCGGAGCAGATTCGTGATCACTATCCGCGTCCCGTAGTGTGGTTCTATTGGGTTCAGGCAGAAATTATTGCGATGGCAAC
CGACCTGGCGGAATTTATTGGTGCGGCGATCGGTTTTAAACTCATTCTTGGTGTTTCGTTGTTGCAGGGCGCGGTGCTGA
CGGGGATCGCGACTTTCCTGATTTTAATGCTGCAACGTCGCGGGCAAAAACCGCTGGAGAAAGTGATTGGCGGGTTACTG
TTGTTTGTTGCCGCGGCTTACATTGTCGAGTTGATTTTCTCCCAGCCTAACCTGGCGCAGCTGGGTAAAGGAATGGTGAT
CCCGAGTTTACCTACTTCGGAGGCGGTCTTCCTGGCAGCAGGCGTGTTAGGGGCGACGATTATGCCGCATGTGATTTATT
TGCACTCTTCGCTCACTCAGCATTTACATGGCGGTTCGCGTCAACAACGTTATTCCGCCACCAAATGGGATGTGGCTATC
GCCATGACGATTGCCGGTTTTGTCAATCTGGCGATGATGGCTACAGCTGCGGCGGCGTTCCACTTTTCTGGTCATACTGG
TGTTGCCGATCTTGATGAGGCTTATCTGACGCTGCAACCGTTGTTAAGCCATGCTGCGGCAACGGTCTTTGGATTAAGCC
TGGTTGCTGCCGGACTGTCCTCAACGGTGGTGGGGACACTGGCAGGGCAGGTGGTGATGCAGGGGTTCATTCGCTTCCAT
ATCCCGCTGTGGGTGCGTCGTACAGTCACCATGCTGCCGTCATTTATTGTCATTCTGATGGGATTAGATCCGACACGGAT
TCTGGTTATGAGTCAGGTGCTGTTAAGTTTTGGTATCGCCCTGGCGCTGGTTCCACTGCTGATTTTCACCAGTGACAGCA
AGTTGATGGGCGATCTGGTGAACAGCAAACGCGTAAAACAGACAGGCTGGGTGATTGTAGTGCTGGTCGTGGCGCTAAAT
ATCTGGTTGTTGGTGGGGACGGCGCTGGGATTGTAGTTGAATGAGCGTCGCATCAGGCATTGTGCTCCATTGGAGGACGC
GTTTAATGGCGGTGCCCATGTCCGCGGCCTTTTCCGCGATGATCGTCACGATCGCGCCAGCCTTCACGATAGCCACGCTC
ATATGCTTTACGCTTATCCCAGCCACGATGATAGCCATTATCATGACGCCACCAGCGGTTTTTGCGCCATTCATAATTAC
GATGCCAGTAATCACGATCTCGCCAGTGACCACCGTCCCAGTAATTACCGTAATGATCGCGATCGCCAATTTGTAATTTG
ATCGATGGCAGTAGGGTGATTTCACCTGCATTTGCTGCAAGCGGGGTAAATGCCATCAGGGCGGCCGCCAGAAACAGTGA
CCTGAACATTGTTATTCTCCTTCACGATCGAAGCCGTCAGCGGCCTGTTAACGCAATATTACGGGGAGGTAAAGCCCCGT
ATCATCGCCATAACTCTTAAATCATAAAGAAGAGCATTTTTTGCTAAACATTATCGTGGGGTGGCTGTTGCTTCGGACGA
TTGACCATCATCATCGGCTTACCTGCTAATAACAGCCATGCCGGAAGCATGACGATACAGAGCAGCGGTAGCAATGTGGT
ATTGGGTACAACGACTGCCGCCATAAAAAGACTTAACCAGCCATCGCGTGTTACCACCAGCACGATGCCGAGAATAGCGC
AGGAAACGGTTATTGCCGCTGGAACGGCGGGAACGTGCTCATGCAGCATCAACCCTAATGCCACGCCGACAAACACTGCC
GGGAAGATTCGCCCACCGCGAAAGCCACTGGCGGCAGCAACGACCAGGGCGGCAAGTTTAATTACCGCCAGCAAAAAGTA
ATCGCTGGTGCTGAAAGCCTGATTTGCCACCATCTGCTGCATCTCATCCAGCCCTTTAAACAGCGAAACCGGCCCACCAA
TAACTCCCAGAATACCGAGAATAAATCCGCCAATACCTAGCACGAGCACCGGATTTTTCATTTGATGCATCATCGCGTGC
AACCGTGGTAAGCACCATACGGCGACCATTCCTGCTGCGATGGCAATCGCCGCGACAATTGCACCGCTGAGAATATCGGT
CATTTCCATCTGTCCGTAATGCGCAATGGGCAGTGAAAAATGGGGATGGAAAAATAATCCGGTAGTAAGTGCACCAGCTG
CTGCCGCCATTAATGGCGCAAAAAGACGATCCCATAGCGGAACTTCACTACTGCCATTTAAGGTTTGCGAAAATATCAAC
GCCGCCGCAACAGGTGTACCAAACAGCGCGCCGATGGTTCCGGCAGAGGCTAAAATAGTCCACTCCATTCGGTTGACGCG
CGGTAACAGACGAGCGCCAATGGCAACCGCAAGGGCGATATTGACGGTCATGATCGGATGTTCCGGCCCCAGGCTGACGC
CGCCAGCAAGACCGAGAATTAATGCTACGATAAGTCCTGGTAGCGCAGAGGGCGGAACTGGTGCGCCGATCAGCGGTTCA
CAGGCGGGGTCTGGTCCGGCATGACCCTGGCTGAAACGGATAACCAACCCCACCGCAATACCCGTTAGCGTTAATACACC
GATGATCCAGAGAGGTGAATCCTGGGCTATCCCCAGAGTTCCCGGCAGTCGTTGCCAGAGCAAATTCTGTAATACCGAGG
CGATTTTCATCACCACAATCAGAATAAGACTGGACGCAATCCCAATTGCCACGGCGGGGAGCGATAATAACAACATGGTT
CTGGCTCGCGGATGGAGCATGTTCTATTCCTTATGCGGGGTCAGATACTTAGTTTGCCCAGCTTGCAAAAAGGCATCGCT
GCAATTGGTGCTGAAACGATAAAGTAAATGTGTGACCCAGATCGATATTTACAGGGAGCCTGCCTTTCCGGCGTTGTTGT
TATGCCCCCAGGTATTTACAGTGTGAGAAAGAATTATTTTGACTTTAGCGGAGCAGTTGAAGAATGACAAAGTATGCATT
AGTCGGTGATGTGGGCGGCACCAACGCACGTCTTGCTCTGTGTGATATTGCCAGTGGTGAAATCTCGCAGGCTAAGACCT
ATTCAGGGCTTGATTACCCCAGCCTCGAAGCGGTCATTCGCGTTTATCTTGAAGAACATAAGGTCGAGGTGAAAGACGGC
TGTATTGCCATCGCTTGCCCAATTACCGGTGACTGGGTGGCAATGACCAACCATACCTGGGCGTTCTCAATTGCCGAAAT
GAAAAAGAATCTCGGTTTTAGCCATCTGGAAATTATTAACGATTTTACCGCTGTATCGATGGCGATCCCGATGCTGAAAA
AAGAGCATCTGATTCAGTTTGGTGGCGCAGAACCGGTCGAAGGTAAACCTATTGCGGTTTACGGTGCCGGAACAGGGCTT
GGGGTTGCGCATCTGGTCCATGTCGATAAGCGTTGGGTAAGCTTGCCGGGCGAAGGCGGTCACGTTGATTTTGCGCCGAA
TAGTGAAGAAGAGGCCATTATCCTCGAAATACTGCGTGCGGAAATTGGCCATGTTTCGGCGGAACGCGTGCTTTCTGGCC
CTGGGCTGGTGAATTTGTATCGCGCAATTGTGAAAGCTGACAACCGCCTGCCAGAAAATCTCAAGCCAAAAGATATTACC
GAACGTGCGCTGGCTGACAGCTGCACCGATTGCCGCCGCGCGTTGTCGCTGTTTTGCGTCATTATGGGCCGTTTTGGCGG
CAATCTGGCGCTCAATCTCGGGACATTTGGCGGCGTGTTTATTGCGGGCGGTATCGTGCCGCGCTTCCTTGAGTTCTTCA
AAGCCTCTGGTTTCCGTGCCGCATTTGAAGATAAAGGGCGCTTTAAAGAATATGTCTATGATATTCCGGTGTATCTCATC
GTCCATGACAATCCGGGTCTTCTCGGTTCCGGTGCACATTTACGCCAGACCTTAGGTCACATTCTGTAAATCCTTCCTGT
TATATCGGGAGGTAACTCTCCCGATAATCTTTTAAATCATACAGTTAATTCAATTTTTCTTTGTGTCCCCTCACAAGACC
GACCTGCGTCACACTTCCGTACAGCGGGATTAATTCTCCAGTAAATGCATTATTTGTCTGGTAACGGCGATTTGTTTTGC
ACGTTCATAATTTCACTCGTCAACTATCACTGAATGAGGAATTAACGATGAGTAAGAAACTAATTGCCTTATGTGCCTGC
CCAATGGGCCTGGCTCACACTTTTATGGCCGCTCAGGCGCTGGAAGAAGCGGCGGTAGAAGCCGGTTATGAAGTGAAAAT
TGAAACCCAGGGCGCGGACGGTATCCAGAATCGCCTGACGGCGCAGGATATCGCCGAAGCAACCATCATCATCCACTCCG
TGGCAGTTACCCCGGAAGATAATGAGCGTTTCGAATCACGCGACGTTTATGAAATCACTTTGCAGGACGCAATTAAAAAC
GCTGCGGGCATCATCAAAGAAATCGAAGAGATGATTGCCTCTGAACAACAGTAATATTCGACAGGGATAATTGTTATGGC
CATTAAAAAACGCAGTGCAACCGTTGTGCCTGGCGCATCCGGTGCGGCAGCGGCAGTTAAGAATCCGCAGGCCTCTAAAA
GCAGCTTCTGGGGTGAACTCCCGCAGCATGTGATGTCAGGGATTTCACGCATGGTGCCGACCTTAATTATGGGCGGTGTG
ATCCTCGCTTTCAGCCAGCTGATTGCTTATAGCTGGCTTAAAATTCCTGCTGAGATCGGCATCATGGATGCTCTTAATAG
CGGGAAATTCTCCGGTTTCGACCTCTCCTTACTGAAATTTGCCTGGCTGTCGCAGTCCTTCGGCGGCGTGTTGTTTGGTT
TTGCCATTCCGATGTTTGCTGCTTTTGTGGCGAACTCTATCGGTGGCAAACTGGCGTTCCCGGCTGGTTTTATCGGCGGC
TTGATGTCTACCCAGCCGACGCAACTGCTGAACTTCGATCCCAGCACTATGCAATGGGCGACCTCTTCGCCGGTGCCGTC
CACCTTCATTGGCGCGCTGATTATTTCTATCGTTGCCGGTTACCTTGTGAAATGGATGAACCAGAAAATCCAGTTACCGG
ATTTCCTGTTAGCGTTCAAAACCACATTTTTGCTACCGATTCTTTCCGCCATTTTTGTCATGCTGGCGATGTACTACGTC
ATCACCCCGTTTGGCGGCTGGATCAACGGCGGTATCCGTACTGTGCTGACTGCCGCAGGTGAGAAGGGCGCGCTGATGTA
CGCAATGGGGATCGCCGCGGCGACAGCAATCGACCTTGGTGGCCCGATCAACAAAGCCGCAGGTTTCGTTGCCTTCAGCT
TTACCACTGACCACGTATTACCGGTCACCGCTCGTTCTATCGCTATCGTTATTCCTCCGATTGGTCTGGGTCTGGCGACC
ATTATTGACCGTCGTTTAACCGGCAAAGGCCTGTTCAACGCTCAACTTTATCCGCAGGGTAAGACCGCGATGTTCCTTGC
CTTTATGGGGATTAGTGAGGGTGCGATTCCGTTTGCGCTGGAAAGCCCCATCACCGCCATTCCGTCGTATATGGTCGGCG
CGATTGTCGGCTCAACCGCCGCTGTCTGGCTGGGCGCAGTGCAATGGTTCCCGGAATCCGCTATCTGGGCATGGCCGCTG
GTCACTAACCTGGGCGTCTATATGGCGGGGATCGCGCTGGGGGCAGTCATAACTGCGCTGATGGTGGTGTTCCTGCGTCT
GATGATGTTCCGTAAAGGCAAATTGTTAATCGATAGCCTGTAAGAAGGAAAATCCAGATGACATTACTCGCTTCGCTGCG
CGACTGGCTTAAGGCGCAACAACTGGATGCAGTGCTTCTCTCCTCACGGCAGAACAAACAGCCGCATCTGGGGATCTCCA
CCGGATCAGGCTATGTGGTTATTAGCCGTGAAAGTGCGCACATTCTGGTAGATTCGCGCTATTTCGTTGAGGTGGAAGCC
CGTGCGCAAGGCTACCAGCTGCATTTGCTTGACGCGACGAACACGCTTACCACTATCGTCAATCAAATCATTGCCGATGA
GCAGTTGCAAACGCTCGGTTTTGAAGGCCAGCAGGTGAGTTGGGAAACCGCGCACCGCTGGAAGTCTGAACTCAATGCGA
AACTGGTTAGCGCCACGCCGGATGTGCTGCGGCAAATCAAAACGCCAGAGGAGGTGGAGATAATCCGCCTCGCCTGTGGG
ATTGCCGATCGCGGAGCGGAGCATATTCGCCGCTTTATTCAGGCGGGGATGAGCGAGCGCGAGATAGCCGCTGAACTGGA
GTGGTTTATGCGCCAGCAGGGCGCAGAAAAAGCCTCTTTTGACACCATTGTCGCCAGCGGCTGGCGCGGGGCGCTGCCGC
ACGGCAAAGCCAGCGACAAGATTGTTGCAGCGGGCGAGTTTGTCACTCTCGATTTTGGTGCGCTGTATCAGGGCTACTGC
TCTGATATGACGCGCACCTTGCTGGTGAATGGCGAAGGGGTGAGCGCCGAATCTCACCCGCTGTTTAACGTCTACCAGAT
TGTCCTGCAGGCACAGCTCGCAGCAATCTCTGCAATTCGCCCCGGCGTGCGCTGCCAGCAGGTTGACGATGCCGCGCGCC
AAGTGATTACCGAGGCAGGTTTTAGCCACTATTTCGGTCATAACACCGGTCATGCTATCGGCATTGAAGTTCATGAAGAT
CCGCGTTTTTCACCGCGGGACACCACGACGCTACAGCCAGGCATGTTACTGACCGTGGAGCCGGGGATTTATTTGCCAGG
GCAAGGGGGCGTGCGCATCGAAGATGTTGTGCTGGTTACCCCGCAAGGCGCAGAAGTGCTCTACGCCATGCCGAAAACAG
TGTTGCTCACGGGAGAGGCATAATGGATTTATCGCTATTAAAAGCGTTGAGCGAGGCAGATGCGATCGCCTCCTCGGAAC
AGGAAGTGCGGCAGATCCTGCTGGAAGAAGCGGATCGCCTGCAAAAAGAAGTGCGATTTGATGGTCTGGGATCGGTGCTG
ATCCGCCTCAATGAATCGACAGGTCCGAAGGTGATGATCTGCGCCCATATGGACGAAGTGGGATTTATGGTGCGTAGCAT
CTCCCGCGAAGGGGCAATTGATGTGCTGCCGGTTGGCAACGTGCGCATGGCTGCCCGCCAGCTGCAGCCGGTGCGCATCA
CCACCCGTGAAGAGTGCAAAATTCCAGGCCTGCTTGACGGCGACCGGCAGGGGAATGACGTCAGCGCCATGCGCGTGGAC
ATTGGTGCGCGCTCGTATGACGAAGTGATGCAGGCGGGAATTCGTCCAGGCGATCGCGTCACCTTTGATACAACTTTTCA
GGTTCTCCCTCACCAGCGGGTGATGGGGAAAGCCTTTGATGATCGCCTCGGTTGCTATCTGCTGGTGACGTTACTACGTG
AGCTGCACGATGCCGAACTGCCTGCGGAGGTGTGGCTGGTGGCAAGTTCCAGCGAAGAGGTGGGATTACGCGGTGGGCAA
ACCGCTACCCGCGCGGTGTCGCCGGACGTCGCCATTGTGCTGGATACCGCCTGCTGGGCGAAAAACTTTGATTATGGCGC
GGCTAACCATCGCCAGATTGGTAACGGCCCGATGCTGGTGTTAAGCGACAAGTCACTGATTGCGCCGCCAAAACTTACCG
CCTGGATCGAAACCGTGGCGGCTGAAATTGGCGTACCGTTGCAGGCAGATATGTTCAGCAACGGCGGCACGGACGGCGGA
GCGGTGCACTTAACCGGTACTGGCGTACCCACAGTGGTAATGGGGCCTGCCACCCGCCACGGACATTGCGCGGCATCGAT
TGCCGATTGCCGCGACATTTTGCAGATGGAGCAACTTTTATCTGCCCTTATTCAACGTCTTACGCGTGAGACGGTTGTTC
AACTGACGGATTTCAGATGATCTCCTGATTAACCCGGAGCGGTTATGTTAACGATTCAATTTCTCTGTCCTTTGCCTAAC
GGTCTACATGCTCGTCCGGCGTGGGAACTTAAAGAACAGTGCAGCCAGTGGCAAAGCGAAATCACCTTTTTCAACCATCG
CCAGAACGCAAAGGCCGATGCTAAAAGCTCGCTGGCGTTGATTGGAACTGGCACCTTATTTAATGACAGTTGCAGCCTGA
ACATTAGCGGCAGCGATGAAGAGCAGGCGCGGCGCGTGCTGGAAGAGTACATCCTGGTGCGCTTTATCGACAGCGACAGC
GTTCAGCCGACGCAGGCAGAACTGACGGCGCATCCGCTGCCGCGTTCATTAAGCCGCCTTAACCCGGATTTACTGTACGG
CAATGTGCTGGCAAGCGGCGTCGGCGTGGGTACGCTGACCCTGTTACAAAGCGACAGCCTCGACAGTTATCGGGCAATCC
CCGCCAGTGCGCAAGATTCCACCCGGCTGGAGCACAGCCTGGCAACGCTTGCCGAGCAACTGAACCAGCAATTGCGTGAG
CGTGACGGCGAAAGCAAAACTATCCTCAGCGCCCATTTGTCGCTGATTCAGGATGATGAATTCGCGGGCAATATCCGTCG
TCTGATGACAGAACAGCATCAAGGGCTGGGGGCGGCGATCATCAGCAATATGGAGCAGGTTTGCGCCAAACTTTCTGCTT
CTGCCAGTGATTATCTGCGCGAACGTGTTAGCGACATTCGCGATATTAGCGAACAGTTGCTGCATATCACCTGGCCGGAA
CTGAAGCCGCGCAACAATCTGGTGCTGGAAAAACCGACTATTCTGGTAGCCGAGGATTTAACCCCAAGCCAGTTTTTGAG
CCTCGATTTAAAAAATCTTGCAGGCATGATTCTGGAGAAAACTGGGCGCACCTCGCATACCCTGATTCTGACCCGCGCCT
CGGCGATCCCGGTACTGAGCGGCCTGCCGCTGGATGCGATTGCCCGTTATGCCGGGCAACCGGCGGTGCTTGACGCCCAG
TGCGGCGTGCTGGCGATTAACCCGAATGACGCGGTGAGCGGTTATTATCAGGTCGCACAGACGCTGGCGGATAAACGCCA
AAAACAACAGGCGCAGGCCGCCGCGCAGCTGGCCTATTCCCGTGATAACAAGCGTATTGATATTGCGGCGAATATCGGCA
CCGCTCTGGAAGCGCCAGGCGCGTTTGCCAACGGCGCGGAAGGCGTTGGACTGTTCCGTACTGAAATGCTCTATATGGAT
CGCGACAGCGCGCCGGACGAGCAGGAGCAATTTGAAGCCTACCAGCAGGTGCTACTGGCAGCGGGCGACAAGCCGATTAT
CTTCCGCACAATGGACATCGGTGGCGATAAAAGCATTCCTTATCTGAATATTCCCCAGGAAGAGAACCCGTTCCTCGGCT
ATCGCGCGGTACGTATTTACCCGGAATTTGCTGGCCTGTTCCGCACTCAACTACGGGCGATTTTGCGCGCCGCCAGTTTT
GGCAACGCCCAGTTGATGATCCCGATGGTCCACAGTCTCGATCAGATCTTATGGGTGAAGGGCGAGATCCAAAAAGCGAT
CGTTGAGCTTAAGCGCGATGGCCTGCGTCATGCAGAGACGATTACGCTGGGGATCATGGTGGAAGTGCCGTCGGTGTGCT
ACATCATCGATCACTTCTGCGATGAGGTCGATTTCTTCAGTATCGGCTCCAACGATATGACCCAGTATCTGTATGCGGTC
GATCGTAATAACCCGCGCGTATCGCCGCTGTATAACCCGATTACGCCATCGTTCCTGCGCATGTTGCAGCAGATTGTTAC
CACTGCGCATCAGCGGGGCAAATGGGTAGGCATTTGCGGTGAACTGGGCGGTGAAAGCCGTTATCTGCCGCTACTGCTTG
GGCTGGGCCTGGATGAGCTGAGTATGAGTAGCCCGCGTATTCCGGCGGTGAAAAGCCAGCTTCGTCAACTGGATAGCGAG
GCGTGTCGGGAACTGGCGCGTCAGGCATGTGAATGCCGCAGTGCGCAGGAAATTGAAGCGTTACTCACCGCCTTTACGCC
GGAAGAAGACGTTCGCCCACTGCTGGCGCTGGAGAATATCTTTGTTGATCAGGATTTTAGCAATAAAGAGCAGGCGATCC
AGTTCCTGTGCGGCAACCTCGGCGTTAACGGGCGCACTGAACATCCGTTTGAGCTGGAAGAAGATGTCTGGCAGCGGGAA
GAGATTGTCACCACCGGCGTTGGTTTTGGCGTAGCGATCCCGCACACCAAATCTCAGTGGATCCGTCATTCCAGTATCAG
CATTGCCCGGCTGGCGAAACCGGTTGACTGGCAGTCAGAAATGGGCGAAGTCGAACTGGTGATCATGCTGACGCTGGGTG
CTAACGAAGGGATGAATCATGTGAAAGTCTTCTCGCAGCTGGCGCGTAAACTGGTGAATAAAAACTTCCGCCAGTCGTTG
TTTGCCGCGCAAGATGCACAAAGTATCCTGACGCTGCTGGAAACAGAATTAACCTTCTGACGTTAGCCCTGAAAACGGGC
GCTGTACTCTCCCGGCGTCAGACCAAACTGACGCCGGAAAACGCGACAAAAATAGTCGCTATCCGGAAAACCGCAACGCT
GTGCCACTTCATGAATTGACAGATGATATTTCTGCAAAATCATCCTCGCCTTCGCCATTCGCACCCAACGCACATACTCG
ATAAAACGCATCGTTCCATGCTGAGCAAACAGTTTTGACAGATGATTGGGCGTGATATTAAAAAACTGCGCCACGCTCTC
GCGGGTGAGCGGCTGGGCATAATTATCCTGAACCCAGTTACAAATGCTGTGATAGAGAAAATCGCCGCGCGGTTGCGAAT
TACCCGGCGGCATATTCACCACGTTGCGGCAAAGATGCAGCAAACTTAACACCAGTGGCTGAATGATATTCTGCTCCAGC
GGCGAACGGCTAAGATGGGTGAGGGCGGTAAGCATCGCTTCACCTTCACCGCGTTGCAGGCTGGGAAGCTGGATCTGGCG
AGCAGGATGCAACAACGACGTGGTGCGGCTATCGTAAAACGATAACCCAAGCCAGGTCGGTGCGAACACCAGGCTTAACA
GCATCACCGGTTTGTTGTTGATCGGTAAATTAGCCGCGCGTGCCGGAATAAACAGCATTTCTCCTTCCACCATTCGCTGC
TGCTTTGCTTCCAGCAGGTTGCCGTATTCGCCGCGCAGCACGATATCCAGACGGGGAAAATCAATACATAAACTGCCCAC
CGGTAACGAGGCAGGCTGGCTGGCAAACCAGACGCGCCCCAGTAGTTGCGGGTTAAGCACCAGGCCGCTGAACAGATCGG
CGAAAAATTGTTGATCGGCGGGCAAGCCTGGTGCTTTCATGAAAGTTCCCGATTAAAGATGCATTAACTGGCGAAATTCT
TTCACTTTGCTGCGACTGACCGGCACTTCAAAATCCAGATCTTTCAGTCGCAGAATGTAGGTGTTATTAAACCACGGTTC
GATTTCGCGTATTTTGTTCAGATTGACACAAAATGAGCGATGGCAGCGGAAAAAATGCGACGGCGGCAGTTTGCTGCAAA
ATTCGGTAATGTTCATCGGCATTACGTAGGATTCACGCCGCGTATAGACAAAGGTCATTTTCTCGTGCGCTTCGGCGTAA
TAGATATCGTTAATTGGCGTGACGATTATTCGCTCATCTTTCACCAGATTAATGGTGTCATTCTCACGCGTTACCGTCGC
GGCAGGCGTACTGCTGGTCTGCTGTTGTTGCCAGGCCGCTTCCAGTTTTTGCAGCATCCCGGTAATACGTGACTCCTGAT
ACGGTTTGAGAATGTAGTCAAACGCCTCCAGTTCAAACGCTTCTACCGCATGTTCTTTCCACGCGGTGATGAACACAATA
AACGGTTTATTGGCGAACTGGCTGATGTTTTGCGCCAGCAACACGCCATCCAGCGACGGAATATTGATATCCAGAAAAAT
GGCGTCGACGCGGTTATGCTGCAAAAACTTCAACACGTCCAGACCGTCGTCAAAGGTGCCGACAATCTCCATCTGGCTGT
GCTCTTTAATTAGCCAGCTCAGTTCCTGTTGTGCCAGGAATTCGTCTTCAACAATGATGACTTTCACAATATCACTCCGG
CTCAAAGCAATAACGTAGCCTGTGAGGCGACTGGGGTGCGTTGGTTAGGAATGTAAAACGCAATTTCCGTCCCCGGCTCC
AGGCGGCGGATATGCAGCCCCTCGCCATACAATAACTTCACGCGATGATGGACATTCAGCAGGCCAATTTTATTGCCCGG
CATTTCATTCGCTTCGACCCGCTCAATCACCTTTGGATCGATGCCGTGCCCGGTATCTCGCACCGCAATGCGTACCCGAT
TTCCGCACTCTGCAACGCTGATGGTGACAACGCCTTTACCTTTGCAAGGCTGAATACCGTGGACAATGGCGTTCTCCACC
AACGGCTGGATCAGCAGGCTGGGAATGCAGCAATTCACCTCTTCATCAATATCATAGATAACCGTCAGCTTGTCACCAAA
GCGGGCCTGCTCAATGGCAATATAGTCTTTAATTTGATACAGCTCTTTTTTGATATCGATTTGCTCATCGTCTTTTAATT
CAATGTTATAGCGCAGATAACGCGACAGATTAAAGATCAACTGGCGAGCGGTATCCGGATTCAGACGGATTGACGATGAA
ATAGCGTTCAGAGCGTTAAACAGAAAATGGGGATTAATTTTGCTTTGCAGGGCGCGAAGCTCTGCCTTATTTGCCATTTC
ACGTAGCTGCTCGGCGCGTGAAACCTCCAGTTGCGTGGAGATGATTTGCGACAGACCGACCGCCATTTCCTGTAATGACG
AGGTGATCTGATGCGCGTGGCAGTAGTAAATTTTCAGCGTTCCGGTCACGACCCCTTTCTCCCACAATGGGATCACCAGC
ATGGAATGAATCTCTGGTGTGCGGTGGGCTTCATCATTGTTTTTAATGATGATTTTTCCGTAATTCATCGCCTGACGGGT
AGTCGGGCTAATGAAGTCATCGCCATTCTGATAGTTATGTTCACCCACGCCAACATAGGCCAGCACATGATCGGTATTAG
TAATCGCCACCGCATCGGCGTGAATGTCATCGCGGATAATTTCGCAGACCTTGCGTAATGACTCGCTATTGACATGGCGA
AACAGCGGTAGCGTTTTGTTGGCGATATCCAGCGCCAGCTTGGCCTGCCGCGCGGCGCTGGCCTCTTTTTCGCCCTCAAC
GCTTTGCACCAGAAGCACAATAAAGCCGATACAGACGCTACCGAGGATCATTGGAATGCCGATTTTAGAGACGATATCGA
TCCCCAACGCGGTAGTTGGTGCCCAGACAATTACCAGAATCATGGTCAACGTCTCACACAACATGCCGCCGAGAATACCG
ACGCGCCAGCGCTGTGCTTTGGGGATTTTCAGGTTGATCCAGCCCGATATACAACCCGCCAGAATGCTGGTGATAAAGCA
GGGGATCGCCGTCACGCCGCCGATATCAATTAAATACCGGTGAATACCCGCAATCACGCCGGTAATGATGCCTACCCACG
GGCCAAACAGAATCCCGCCGGACATCACCGCGATAATACGTACGTTCACCAGCGAGCCTTCTACGGGAACGCCGGACCAG
GTGCTGAACAGGGCGAACAGCGAGAAAATGGCGGTAACGGCGAGCAATTCTTTTGGGGAGTGCGCCGACTTGTGCAACAG
TTCGCGAAACAGGCGGATACGGATGAGAAAGAACAGGCAGATAAGCATTAACGCTGCCCGATCGAAGACCGCCAGCAGCA
TGTTGAATATTTCGTGCACGGGTGACTCTGAATAAGGATTAAACCTCTATGATAGGTAACCTGAAGGCTGATGACCAGCA
GGCCGTTTTTGAGGAAAAACCATAAATTTAAAAGGGGATTGAAAGATAAATGGTGTATTAGCAATGTATCTCTTGATAAT
GCACTTCTGGTTGGTAAATTTATTGAAATTATAATGTTAATAAAATTGGTGGTAATTTTCTTGTTAGCGTAGAAAAATTT
CCTGTTTTTGAAGTGGAGTTCCTCATTTAAAGCCATTGATAAAAATGTTCTAAAACGCTGGACAGACAGAAATTAATCAG
GCTATTTTCAAAACAGCCACCATTGTGGCAGCGTCGCTCGGACGGTCCGGGCGCTAACGTTAATCTGAGGAAATTATGGC
TGACACTCGCCCTGAACGTCGCTTTACGCGCATTGATCGTCTCCCGCCCTACGTTTTTAACATCACCGCTGAACTGAAAA
TGGCTGCGCGTCGGCGCGGCGAAGATATTATCGATTTCAGCATGGGTAACCCGGACGGTGCGACTCCGCCGCATATCGTC
GAAAAATTATGTACTGTGGCCCAGCGCCCGGACACGCATGGTTACTCCACTTCACGCGGCATTCCGCGGTTACGTCGCGC
CATTTCCCGCTGGTATCAGGATCGCTACGACGTTGAAATCGACCCGGAATCAGAAGCCATCGTCACTATTGGTTCGAAAG
AGGGCCTGGCGCATCTGATGCTGGCGACGCTGGATCATGGTGACACGGTGCTGGTGCCGAATCCAAGTTACCCGATCCAT
ATTTATGGCGCGGTGATTGCCGGGGCGCAGGTACGCTCAGTGCCGCTGGTGGAAGGTGTCGATTTCTTCAACGAACTGGA
GCGCGCCATTCGTGAAAGTTATCCGAAACCGAAGATGATGATCCTCGGCTTCCCGTCGAATCCAACCGCGCAATGCGTGG
AGCTGGAGTTCTTCGAAAAGGTTGTGGCGCTGGCGAAACGCTACGATGTGCTGGTGGTCCACGACCTGGCCTATGCCGAT
ATCGTCTACGATGGCTGGAAAGCGCCGTCAATCATGCAGGTACCGGGTGCACGCGATGTGGCAGTCGAGTTCTTTACGCT
GTCGAAAAGCTACAACATGGCGGGCTGGCGTATCGGCTTTATGGTTGGCAACAAAACGCTGGTCAGCGCCCTGGCTCGTA
TTAAAAGCTATCACGATTACGGCACCTTTACGCCGTTGCAGGTGGCGGCGATTGCGGCGCTGGAGGGCGATCAACAGTGC
GTGCGCGACATTGCCGAACAGTACAAACGCCGCCGTGATGTATTGGTTAAAGGGCTGCATGAAGCGGGCTGGATGGTTGA
AATGCCGAAGGCTTCGATGTATGTCTGGGCGAAAATCCCGGAACCATATGCGGCCATGGGATCGCTGGAATTTGCCAAGA
AGCTCCTTAACGAAGCGAAGGTTTGTGTCTCGCCGGGGATTGGCTTTGGCGACTATGGTGATACGCATGTTCGCTTTGCA
CTGATTGAAAACCGCGACCGTATTCGTCAGGCGATTCGTGGGATTAAAGCGATGTTCCGTGCCGACGGTTTACTACCCGC
CAGCAGCAAACATATTCACGAAAACGCGGAATAAACACCGTCGTCAGAAATGCAAACAGGAGCCTGATGGCTCCTGTTTT
TCATTGCACAGTTTGCTTTTAGATCATCAGGGCAAAAGTACCGGCCCAAACGATGACCATAAAAGAAATGCCCATAAAGA
AATATTTCACTTTACATCTCTCCGCGTAATTACTGTTACGCCTGAATGACTTCATTACACCTGATACAGTGAGTTGACAC
CGGGCAAAGCGACCTTAAAAGCCCTGTATTTTACCGTGGGCATCACCCCAGAATTCTGAGCTAAACTGCTCGAGACGGCG
CTAATGTACGCCTAAAACTGAAACGAGACAAGAGACATTTTCTTATTTACTTTTAGTAACTTACAAGTGTCTCATATCGG
CGACAGTTTAATTTCTGACGGTAATAATTAGATATTCAGCGAAGGAAAAAACCTTAAGAAAAAAGCCATAAAAACCATGA
GGTTATTATGGCCGATTTGAGGAGGGAAAGAGTAAGAGCAGTTTGTTAAATGTACAACGACGATTCTCCCACCGGGCGCG
TTTTAAAGCGACGGTGGATCCAGAGGTACTGCTCCGGTGCGCGCATGATCTCTTTCTCGATAATCTTGTTCATATAGGCA
GCGGCTTGATTTTCATCTGTCGGGTAGCCTTCCATCTCTGGGGTGATGAACAAACGATATCCGCTGTAATCCGCTTTTCT
TACCATCGTTACGGTCAACATGGCTGCGCCAGAGAGACGGGAGAGAACATAGGTGCCATTGGTTGTGGCGACATTTTCCA
CCGCAAAGAACGGCGCGAAGGAGCTGCCTTTACGACCATAATCCTGATCGGGAGCAAACCATACCGCTTCACCTTTCTTC
AGTGCACCGACAATGCCGCGCAGATTATTTCTGCCGATCATCGCTTTGTTAGAGCGCATGCGCCCACGGGTCTGCACCCA
TTCCATCAGCTGATTATTATGTGGACGATAGGTAGCCATCATTGGTTGGCACAGTCCCATCACGCGGCCGCCCAGTTCCA
GCGACATAAAATGGACGCCGACAACCATTACGCCGCGATTTTGCATTTGTGCGCGTTTAAGGTTATCCAACCCTTCAACA
TCAAACCATTTACGTACGCGACTGTCGGGCCAGAACCATGCCATGCCGGTTTCTACCAGCGCCATGCCGAGTGAACGAAA
GTTTTCGGCAATCATCTTCTCGCGTTCTTCCGCAGAATGCTGCGGGAAACAAAGTTCCAGGTTTTTACGGGCGATAGATT
CACGACGTTTCAGGAATGGTCGCGCCATTGCGCCAATACGCGTGCCGAGAAAGCAGAGAACAGGATAAGGAAGCTGTACC
CAAAGCCAGAGTACACCAAGCCCAAACCATGTGAGCCAGTAGCGAGGATGTAGAAACTCGCGGGAAAATTTGCATTGTGG
AAACATAGTTACCTTCTGTAGATACGAATTGTTGTATCGCAGAAGATTCCATGTCGACAGCGGTACACTCAATTGGTTGG
GCCATCATGTACGACAATGGTTCCTGTAAAGAGTGTAAAGACTAGTCAGGACATAACCACGAGGAGCATGAATGCGGTAT
CTGTACTTTATCACTCGCTGACTGCTTTCAGCTACTGATTATTAATCGTGCAAAGTAAATATTTTTCCGTACACAACAGT
CTTGCATTTAACATGCTGTTTTCATTGATGCTTAGCAAAAATTGCCAGAGGTTAAGGATTGTCTTACTATTAAAGTGACT
GAAGTTACAGGTTTTTTAGCGCGGCAGGAGGTTGAGCTATGATTTATTTATGGATGTTTCTCGCCCTGTGTATTGTCTGC
GTAAGCGGCTACATCGGTCAGGTACTGAACGTGGTATCGGCGGTCTCTTCTTTCTTCGGCATGGTGATCCTCGCTGCACT
CATTTATTACTTCACCATGTGGTTAACTGGCGGTAATGAACTAGTGACGGGGATATTTATGTTTCTTGCCCCGGCTTGTG
GCTTGATGATTCGCTTTATGGTGGGGTATGGCAGGCGATAGTGGGTCAGGATGGCTCATTTGGGCAGGTGTTCACATCAG
CATCAGACATGATTGTTCACCTGCCATGTGACAGACGCTATCGCACAGGATGAATAAGATAATTCGCCTTTGTCGGATAA
GTAGGCGTGATTTCTTCTGTGAGGTTTAATGGTGGCGCATCTTCTCTCATCTTAAACAAAATCGCCTGTGATGGCTGAAG
TTTTGTAGAGTGTGTGGTTGTCATCGCTGATGTTTTTTCAGTCTCTTTATAGCTCCTCTCACTTACACCACCAGAAATGG
AAAATGCAAAAACATTGCATGCCATAATAGAGACCAATAAAAATAAGCTGAAAAGTATTAAGTTTACTTTCATAGAAAGT
TATCCTGAAAATGGTTCACTGAGAACCTACGATGTTATGGCTGTATTTACATATAATTAATCAATATTTACATCGATATA
ATAAATGACATCTCTTTGTGGTACATAAGAATAGTTCTCTGCGACAGGAAGCAGATTCCTACAATTGTAAGACTAAAATA
CTTCTTGCGATAATAACTACAACTGTAAGATAACCCTTTCAAAATGACCGTTGCTCTCTGATTTCTCATTTCATGCTCAC
CCAATATGATGGCGGCGTTTTCTAAAACTGTTAAAGAATGAGGTAAGTATGAAACGTTTAATTATGGCTACGATGGTCAC
AGCAATTCTGGCATCTTCAACTGTATGGGCTGCTGATAATGCACCGGTAGCGGCACAACAGCAAACTCAGCAAGTTCAGC
AAACCCAGAAAACGGCAGCAGCAGAGCGTATCTCTGAACAAGGTTTATATGCGATGCGTGACGTGCAGGTAGCGCGCCTG
GCTCTGTTTCATGGCGATCCAGAAAAGGCAAAAGAACTGACCAATGAAGCTTCCGCTTTGCTGTCAGATGACAGTACCGA
ATGGGCAAAGTTCGCTAAGCCAGGTAAAAAGACCAATCTCAATGATGACCAATATATTGTCATTAATGCATCTGTCGGAA
TTTCTGAGAGTTATGTAGCAACTCCCGAAAAAGAAGCCGCGATAAAAATTGCCAATGAAAAAATGGCGAAAGGGGATAAA
AAGGGCGCAATGGAAGAACTTCGCCTGGCCGGTGTTGGCGTAATGGAAAACCAATATCTGATGCCGCTTAAACAGACTCG
TAATGCACTTGCTGATGCGCAGAAACTGCTTGATAAAAAGCAATACTACGAGGCAAACCTGGCGCTTAAAGGTGCGGAAG
ATGGAATCATCGTCGACAGCGAAGCACTGTTTGTGAACTAATGCTGACAGGCAGTATATTGAGGTAAAGGATTTAACTCC
CTCCAGCCGACAATTTTTTATGACCACAATACGACAGGTTGTGGTCATAAAATTATTTGGCGCTCGCGGTTCTATAAACA
CGCATTTTATCTTCCTCAAAGTAAATCCCAATAATCCCGTGTCATCACAAATCATTTATTATGTTATGTTTTATGGTACG
CTTTAAAAAGCGTAATCATACCCTTACTTGTAAATCACCGGCGCTTCTTACAGTTGTAAGAATAACATCACAAATGTCGC
GACTCTCTCTGATTACCACGAATCAATATTTATCATATTCTTCTTTTCGTCCTCACTACTTACCATGCAGAAAGGAATTG
GAAGTGGCGATGAAATGATTTTCAGCACTTGATACAGGATTTTAAAAATATCGAGTGCAGCTACGACGATATTTTGCGGG
TTATTTATAGAAGATATTACGCCTTAAATAAACGCTAAATTAACACATATTTAATTAACTAATAGGTATTGCTATGTCAA
CTCCACTTCAAGGAATTAAAGTTCTCGATTTCACCGGTGTGCAATCTGGCCCATCTTGTACTCAAATGCTGGCCTGGTTT
GGCGCTGACGTTATTAAAATTGAACGTCCCGGCGTTGGTGACGTAACGCGTCACCAGCTGCGAGATATTCCTGATATCGA
TGCGCTTTACTTCACCATGCTTAACAGTAACAAACGTTCTATTGAGTTAAATACCAAAACAGCGGAAGGCAAAGAGGTAA
TGGAAAAGCTGATCCGCGAAGCTGATATCTTAGTCGAGAACTTTCATCCAAGGGCCATTGATCACATGGGCTTCACCTGG
GAGCATATTCAAGAAATCAATCCACGTCTGATTTTTGGTTCGATCAAAGGGTTTGATGAGTGTTCGCCTTATGTGAATGT
AAAAGCCTATGAAAACGTTGCTCAGGCAGCGGGTGGCGCGGCATCCACTACGGGTTTTTGGGATGGTCCGCCGCTGGTAA
GCGCTGCAGCGTTGGGTGACAGCAACACCGGAATGCATTTGCTGATCGGTTTACTTGCTGCTTTGCTGCATCGCGAAAAA
ACGGGGCGTGGGCAACGAGTCACCATGTCAATGCAGGATGCCGTATTGAACCTTTGCCGCGTGAAATTACGTGACCAGCA
GCGTCTCGATAAATTGGGTTATCTGGAAGAATACCCGCAGTATCCGAATGGTACATTTGGTGATGCAGTTCCCCGCGGTG
GTAATGCAGGTGGTGGCGGTCAGCCTGGCTGGATCCTGAAATGTAAAGGCTGGGAAACCGATCCTAACGCCTATATTTAT
TTCACTATTCAGGAGCAAAACTGGGAAAACACCTGTAAAGCCATCGGCAAACCAGAATGGATTACCGATCCGGCATACAG
TACAGCCCATGCACGACAGCCACATATTTTCGATATTTTTGCTGAAATCGAAAAATACACTGTCACTATTGATAAACATG
AAGCGGTGGCCTATTTGACTCAGTTTGATATTCCTTGTGCACCGGTTTTAAGTATGAAAGAAATTTCACTTGATCCCTCT
TTGCGCCAAAGTGGCAGTGTTGTTGAAGTGGAACAACCGTTGCGTGGAAAATATCTGACCGTTGGTTGTCCAATGAAATT
CTCTGCCTTTACGCCGGATATTAAAGCTGCGCCGCTATTAGGTGAACATACCGCTGCTGTATTGCAGGAGCTGGGTTATA
GCGACGATGAAATTGCTGCAATGAAGCAAAACCACGCCATCTGATATTAACGGGGGCTTCTGGCTCCCAATTTATAAAAA
TTTCGAGGTTATTAATCATGTCAGATCAACTTCAAATGACAGATGGTATGCATATCATCGTTGAAGCATTAAAACAGAAT
AATATTGACACTATTTATGGTGTTGTAGGTATTCCTGTGACGGATATGGCACGCCATGCCCAGGCGGAAGGCATTCGTTA
TATTGGTTTTCGTCATGAGCAGTCGGCAGGCTATGCCGCTGCGGCAAGCGGTTTTCTTACCCAAAAACCGGGGATCTGCC
TGACAGTTTCTGCGCCAGGATTCCTCAATGGTTTGACCGCATTGGCCAACGCAACGGTAAATGGTTTTCCGATGATCATG
ATTAGCGGCTCCAGCGACCGCGCGATCGTCGACCTACAGCAAGGTGATTATGAAGAGCTGGACCAAATGAATGCGGCAAA
ACCGTATGCCAAAGCAGCATTTCGCGTTAATCAGCCGCAGGATCTTGGCATTGCATTGGCACGCGCTATCCGGGTCTCTG
TATCGGGTCGCCCTGGCGGAGTTTATCTTGATTTGCCAGCAAATGTCCTGGCCGCGACGATGGAAAAAGACGAAGCGTTA
ACCACGATTGTTAAAGTTGAAAATCCGTCGCCAGCATTATTGCCATGCCCGAAGTCAGTCACTAGCGCAATTTCGCTTTT
AGCAAAAGCTGAACGGCCATTAATTATCCTTGGCAAAGGCGCGGCGTATTCACAAGCTGATGAACAGCTTCGTGAGTTTA
TTGAAAGTACTCAGATTCCATTCCTGCCAATGTCTATGGCGAAAGGGATCCTTGAAGATACGCATCCACTTTCTGCGGCA
GCTGCGCGTTCGTTTGCCCTGGCAAATGCTGACGTTGTCATGCTTGTTGGTGCACGACTGAATTGGTTATTGGCACACGG
TAAAAAAGGATGGGCGGCAGATACACAGTTTATTCAACTGGATATTGAACCGCAGGAAATTGACAGCAACCGCCCCATTG
CTGTGCCAGTCGTTGGTGATATTGCATCCAGTATGCAAGGTATGCTGGCAGAACTGAAACAAAACACATTTACGACTCCA
CTGGTATGGCGCGATATTTTAAATATCCACAAGCAGCAAAATGCACAAAAAATGCATGAAAAATTAAGTACAGATACTCA
ACCATTAAATTACTTTAATGCATTAAGTGCTGTGCGCGACGTATTGCGCGAGAACCAGGATATTTATTTAGTTAATGAAG
GTGCAAATACCCTGGATAATGCACGAAATATTATTGATATGTATAAACCACGTCGTCGTCTGGATTGTGGTACCTGGGGT
GTCATGGGCATCGGTATGGGCTATGCCATCGGTGCTAGCGTGACTTCTGGTTCTCCGGTTGTCGCCATTGAAGGTGATAG
TGCTTTTGGTTTCAGTGGGATGGAAATTGAAACGATTTGTCGATATAACCTGCCGGTGACGATCGTTATTTTTAATAATG
GCGGCATCTACAGAGGAGACGGTGTTGATCTCAGTGGCGCTGGTGCACCATCACCAACGGATCTGTTGCACCATGCAAGG
TATGACAAATTAATGGATGCGTTTCGTGGCGTTGGCTATAACGTCACCACGACAGATGAACTTCGTCATGCTTTAACCAC
CGGTATTCAGTCGCGCAAACCGACCATTATTAATGTGGTCATCGACCCTGCAGCAGGAACTGAAAGTGGCCATATTACCA
AACTTAACCCAAAACAAGTCGCTGGTAATTAAATACTGACATCGTCTCCTCTTGCCAACTCATTATGCGATGGTGAGGGG
ACCCTTATCGGAAATACTATTATGCTAACATTTTTTATTGGCGATTTATTGCCTATTATCGTAATCATGCTGTTGGGTTA
TTTTAGCGGCAGACGAGAAACTTTTTCAGAAGATCAAGCCCGCGCATTTAATAAACTGGTATTAAACTACGCTCTTCCTG
CGGCTCTATTTGTTTCTATTACCCGGGCAAACAGGGAAATGATTTTTGCGGACACTCGTCTGACCCTTGTATCACTTGTG
GTTATTGTCGGATGTTTCTTTTTCTCCTGGTTTGGTTGCTACAAATTTTTTAAACGTACCCATGCAGAAGCAGCTGTATG
TGCATTAATTGCGGGTTCACCTACCATTGGATTCCTGGGGTTTGCAGTTCTCGATCCTATTTATGGTGATTCCGTATCAA
CAGGTTTAGTGGTAGCAATTATTTCTATTATTGTTAACGCAATTACTATTCCTATTGGTCTGTATTTGCTGAATCCTTCC
TCAGGAGCGGATGGTAAGAAGAATAGTAATCTGAGCGCATTAATTTCTGCGGCAAAGGAGCCAGTAGTATGGGCACCTGT
TCTGGCAACGATCCTGGTGTTGGTTGGGGTAAAAATTCCGGCAGCATGGGACCCAACCTTTAATCTGATTGCGAAGGCTA
ACTCAGGGGTAGCGGTATTCGCTGCGGGGTTGACTCTGGCTGCACATAAATTCGAGTTCAGTGCCGAAATTGCTTATAAC
ACCTTCCTGAAGCTGATTCTGATGCCACTGGCACTGCTTCTCGTTGGTATGGCATGTCATTTGAACAGCGAACATCTGCA
GATGATGGTACTGGCAGGCGCATTACCGCCGGCATTCTCCGGAATCATTATTGCCAGCCGGTTTAATGTCTACACCCGTA
CTGGTACAGCGTCATTGGCTGTGAGCGTACTGGGCTTTGTCGTCACGGCTCCCTTGTGGATTTATGTCAGTCGACTGGTT
TCATAATTAATCATGTTATTGATTTTACATAAATGCCGAAGTGTCTTTTCACCTTCGGCTTTTTTCAAGGCATAAGCAAA
TGACAAATAATGAAAGCAAAGGGCCGTTTGAAGGCTTATTAGTTATCGATATGACACATGTCCTTAATGGACCTTTCGGA
ACTCAACTTCTTTGTAATATGGGCGCAAGGGTAATTAAAGTTGAGCCGCCGGGTCATGGTGATGATACCCGCACATTTGG
TCCCTATGTGGATGGACAGTCACTCTATTACAGTTTTATTAATCATGGCAAAGAGAGTGTGGTTCTTGATTTAAAGAATG
ATCACGATAAAAGTATATTTATAAATATGCTCAAACAAGCTGATGTATTAGCTGAGAATTTTCGCCCAGGTACAATGGAA
AAACTGGGGTTTTCATGGGAAACGCTTCAAGAAATCAACCCGCGCCTCATATATGCTTCATCGTCAGGTTTCGGACATAC
CGGTCCGCTAAAAGATGCTCCTGCCTACGATACCATCATTCAGGCAATGAGCGGGATAATGATGGAAACAGGATATCCTG
ATGCTCCGCCAGTGCGCGTTGGTACATCTCTTGCGGATCTATGCGGCGGTGTCTATTTATTCAGCGGAATAGTGAGTGCA
CTTTATGGCCGCGAAAAGAGCCAGAGAGGGGCGCATGTCGATATAGCGATGTTTGATGCCACGCTGAGTTTTCTGGAGCA
TGGTCTGATGGCATATATCGCGACAGGGAAGTCACCACAACGTCTGGGAAATCGCCATCCCTACATGGCACCTTTTGATG
TTTTCAATACTCAGGATAAGCCGATTACGATTTGTTGTGGTAATGACAAGCTTTTTTCTGCGTTATGCCAGGCACTGGAG
CTTACGGAACTGGTTAATGATCCCCGATTTAGCAGCAATATTTTACGCGTACAAAACCAGGCTATTCTTAAACAATATAT
TGAGCGGACGTTAAAAACGCAGGCAGCTGAAGTTTGGTTAGCCAGAATACATGAAGTTGGTGTACCCGTCGCGCCGTTAT
TAAGTGTGGCTGAGGCCATTAAATTGCCACAAACTCAGGCGAGAAATATGTTGATTGAAGCCGGGGGAATAATGATGCCG
GGTAATCCGATAAAAATCAGCGGCTGCGCGGACCCGCATGTTATGCCGGGAGCGGCAACGCTCGACCAGCATGGGGAACA
AATTCGCCAGGAGTTCTCATCATAAATGTAAGATGTGCTGGTAAATAGCTCCCACATTTGAACATTGTGGGAGCCGCTAT
TTAGTCATTTTTCTGACAGAAAACAGCAATCTCCTGGTCCAGCTCTGCAATGTGTTCTTTTACAGAGTTCAGCAACTGAA
GAATTTCAGGCTTACTGTCATCTGAAACAGGTGTTATTTCTAACTGATGGCTAATATTAATCAACTTTTGCAAATTCAGG
ATGTTAGCCGCACCGTGGATGCGATGAATACACTGATGGAAAGTTCTGTTATCGCCAGCTTCTAGTGCTTGAAACGCAGC
GGGTAGATCTTTATGCGTTTCATGCTGGAAAGTCATGAGAATCTCCTGCATCAGTTGTAGATCGTTCGCCGTATTATTTT
TCAGGGCTTCGATATCAAGGTGGCGATACTGAGGTGCAATATGCGCAACCTGGTGTAACTGACTTAAATGTGTTTTCAGT
ACATCCAGGGTCAACGGTTTGAACAAACATAAGTTCATGCCGCAACTTAACCCTTTTTCACGTTCGTTAGCCTGTGCGTT
GGCTGTAAGCCCCCAGATGGGTAAGGAAGAATTTTGCTCACGGAGTTTGCGAGTCAACTCAAAACCATCCATATTCGGCA
TATTAACGTCAGTAATAAGCAGATCATAATGTTGCATACTGACTTTGTGTAGCGCTTGCACACCATCAGTGGCTTCATCA
ACATCATATCCTAATAGATTTAGCTGGCGTTTGAGTAATAGCCTGTTGGTCGGATGATCATCCGCGATTAATATGCTCAA
CTTTTCAGGTAGTGTGATGGGGTGTTCTGCTTTTGCCTCGACAGTCGCCACTTGCTGGCTAATTTCTACCGGGATTGTGA
TCGTAAATGTTGTTCCTATGCCTGGATGACTTTCTAATGACAAATCGCCCTGCATATTTTTAATTAATTCTTTGCAGATC
ATTAAGCCTAAGCCAGATCCTGTTTGCTGGCGACCTGCACTTGTTTGGCTGTAGCGTTTAAAGAGTTGTTGTTGTTCTTC
CTGCGATAATCCACTTCCAGAATCCATAATCGTCATTTTGATAACAGCGTGGTTGTCATCAATGTGAACCAGGGAGGTCG
TAATTTTTACTGCCCCCTCGGTGGTAAATTTGAGAGCATTGCTCAGTAAATTTGATAAGACCTGCTTAAACGCCTGAGGG
TCGATCTTAACCAGGTAATGATCAGGAAATGTACTGCTGCAACTTAATGCGATCGATTTGCTTGCAGCAATCGCACCGAA
AGAGTGACAAGTGTTCTGGACTAAAGTAGGGATATCGACCCATTGTGGTTGAAGTTGATAGTTACCCGATTCAATTTTGT
CGACATCAAGGATTTCACCAATTAAGCCGAGGAGTGATTGTCCGGTGGCGTAGGCAAGTGAAATCGCCTCCACCCGTTGC
TCCTTGCTAAGACCAGAACCCGACAGAAGTTCCAGGAAGCCCATAATAGAGCTTATTGGTGTTCTTATTTCGTGACTCAT
CGTTGCCAGAAACTGACTTTTTGCTACGGTAGCCTTTATCGCTTTATTTTTTTCTACCTCGAGTGCATTAATTAGATCAC
GCGTTTCAGTAATATCTTGCCAACCACAAATATATACTGCATTGTCACTTGCAGGAAGATTGCATAATGTATGCCAGTGA
TTAATGCATCTTTTCTCGATGCCATTATCAATTTCAAATACCTGTGTGTATATTGTTCGATTTTCTTTCGTTTCTGCTGT
GACTTCATGCGCATTAGAAAAAACATCTTTAAAGGGTGAGTCACTGTTTTCTAATGGTAACATTGCATTTTTGTAGTAAT
CCGCAGTGAAATAATGTTCAAAAGCACTATTATGACTAATGACATTACCTTGCCAGTTTACAACATAAGTTGGATTCGGT
AAGGAATCCGAGAGTGCTTTTCGGAATGATATTTGGTTTTCTAAATCACCCTGAATGACTTTACGACGACGAACTGAGCG
TAACAGGTAGAATCCCCATAAAAGGCTACTGCCAACTAATAAAACGGATAATGTCGTAACAATATAAAATTGCTCGCTAT
ATAGGTCCCATGTGTCAATGGTCACATTGGGCATTTTAATCCATTTTTCCGTCAGGCGCAGAACTTCGCTTGGGGGAATT
GCATTCAGTGCTTTATTAATAATATCCTTAAGTTCCGGTTCTCCGCGAGGAAAAGCGAACGAAAGCGATGCATTCGGAAC
GCCAGGAATAAGAAAATGATAAAGTTCATTAGGATAGTAATGATCGATCATGTAACGCGAATTTAACTGTGTCGCGACCA
GAGCATCAAGTTCACCTTCCTTAACCTTGTGAAATGCAGCGCTGGCATTATCGACCTGTATCCATTCAACCTCCGGATAC
ATCTCTTTTAATTGCGAATGCAGCTCATAATAATATGGAATGGCAACTTTCATTCCTTTTTTTAATGTTTGTTCACTGTC
AGGTGCTTTTTGCATGACAAAAACGTATGGCGTTGTTATGAAAGCTTCTGCAAATGAAACATTATTTTCTCGATCTTCAC
TATAAATAGCGCCAGGTATTATATCCCATCCACCGGGGTTAAGCTGTGTTCCGGCATGGATATTGTGTGAAACGGTGATC
GGAGAAAAATTTAAACCTGTTTGCAAGGTAATAATATTAAGAATATCCCCCATAACGCCCCGAACCGAGCCATTTTCATC
CGTCATAGAATAGGGAGGAGAGTAAGGATTTTCCAGCACCTTTAAATCGGGATGTTGCTTAATCCACTGTTTTTCATGTT
CAGTGAGTTCTAATGGTTTGTTCAGAAAGGCCAGGTTTCCTGTATCAAGCCAATTTTGTGAAACTTCATAGCGAACTTCA
TTTGTTAAAGCATCAACAAATCTATTGAGTACTTCATTAAGAATGACGGATTCTTTTCTGGTCAAGAAAAAATTATATTG
ACGCGGCGAGTTATAATATTTCACTACATTTAAGGAGTGAGTGAAATAGCGGGAAATCATACTGCTGGTAATGATGTTAC
TACCAATAAAGTAATCATTCTGTCCGGCTGATACGGATGCTAATGCCTGATATAAATTTGTAAAAGAGATAATTGTTGCT
TTTGGAAACGATTGATGAATTACCTCGTCTGGGGGGTAATTTGCTACCCGAGCAATATTTACTGGTTTTGGTGAGGTAAG
CGGTCGCATTGAGTCGTGAAGGGTGGTTACCAGCGCCGGAAAGGTAATTATCAATGGTTTGGTTGCAGCAATGTCACTAT
TAAGAGGCGGCGAAGTAACTAAATGTGATAACACTATATCGACTTCACCTTCTGCAAGCGCGTCCATTGCTTTTTGATGA
TCGGCGTATTCCCGGAGTGTTAATTTGATATTTAACGCTCTTTTTAAAAGATTTAAATAATCAGCATTAATACCACGAAC
CTGTTGCTGCGAATCGGTATGCAACAAGGTAGCCGTTTGGGACTTGTGTACTGCAATCACAAGATTTTTTTTGCTCGCTA
ACCAACGTAATTCCTTGTTGCTCAGACGTACTGGATCAAGTGTGACACGGTTGTTACTACTGATGCCACGATATTCGATG
TAATCTTCGTCTGCGAAACTTATGGTCGACCAAAGACCACAACAGAGAAGAAAAAAATAGGGTAAAAACTTCATGTGATT
AGCCGATTTTGTTACGTTGCGCGAATGTGTAAAGATCCATCAGTGATTTACATTCTAATTTTTCCATCAGGCGACTTTTA
TAAGTGCTGACAGTTTTGTTGCTGATGAACATTTTTTCAGCAATGTCATTATTATCCTTGCCATCAAGAATATACCGCAT
GACACTAATTTCTTGTTTCGATAAGGAGTCGAGTTTTTGCTGGTCGGACGTTAAACTTCCAACAAACCGGTTGAGAGAGA
AGGGGAAATAGCAGTAGCCATTTTTTGCAGCTTCAATAGCCGCAATGATATTGTTCATGCCTTCTTTTTTACTCACGAAT
CCATTAGCGCCAGCATCAGCACAATGTTTCCCGTAAAAATGGTCATTTTTAGCGGAGACAATAATAATAATTCCGCTATA
TTGGCGCTTCCTCAGCGTTTCTAACACCTGGATACCGTTAACTCCGGGGATATCGACATCAATGATGACGATATCAGGCT
TAAGTGTTTCCACCCGCTGAACGGCGCTTCCCCCTTCAGTCAACTCCGCTAAGATTTCAATATCGTTTTTGATCAATAAA
TTACGAATTGCTGCGATAGCAAGAGGATGGTCATCAATAATTATTGCGTTCATAGATTATTCCCTTTGCAATGAAGCATC
TCCCTTCTCCCTGTAGTAATACAGACATAAGGCGTCATCTCATTTTCTCAATAAAAATAAGAAAATCTGAGCTTCCTTTA
AGATAATTCGACAAGTATACCATATAAATAGTCGGCATAAATGAAATGTCAACAATAAAATCAGGGATTATACCGATGAT
TTATAGTTTCAAGTTAGCACTATAAGTCTTCTCACTAATCCTACAGGCGTAAGAATTGTATTGCAAAAGCCACGGTTTAG
TCCTCTGTTGTTTTTTTTGCACCTCATTTAAATTAGGCCTCCAACGTTCCTGGGATAATGTGCAACACATGCACTGTGTT
TGATATGAAGAATGAATGCTCTTTTCATTCAATTCATAAATTTCATCTATGAGAAATGAGAGATAATAGTGGAACAGATT
AATTCAAATAAAAAACATTCTAACAGAAGAAAATACTTTTCTTTATTGGCAGTAGTTTTATTTATTGCGTTTTCAGGTGC
CTATGCCTATTGGTCAATGGAATTAGAAGACATGATTAGTACAGATGACGCCTATGTCACGGGGAATGCAGATCCAATTT
CTGCACAAGTCTCAGGTAGTGTCACTGTCGTTAATCATAAAGATACGAACTACGTTCGACAAGGTGACATTTTAGTTTCA
CTGGATAAAACTGATGCCACTATCGCACTCAATAAAGCTAAAAATAATCTGGCAAATATTGTTCGGCAAACGAATAAACT
GTACTTACAGGATAAACAATACAGTGCCGAAGTCGCTTCAGCACGTATTCAGTATCAACAATCTTTAGAAGATTATAACC
GTCGAGTACCGTTAGCGAAGCAGGGGGTTATTTCAAAAGAAACGCTGGAGCATACCAAAGATACGTTAATAAGTAGCAAA
GCGGCACTGAATGCCGCTATCCAGGCTTATAAAGCGAATAAAGCTTTAGTAATGAACACACCATTAAACCGTCAGCCACA
AGTCGTGGAAGCGGCGGATGCAACTAAAGAAGCCTGGTTGGCGCTTAAACGTACGGATATAAGGAGTCCGGTTACTGGCT
ATATTGCCCAGCGGAGTGTTCAGGTCGGCGAAACAGTGAGTCCCGGACAATCGTTAATGGCTGTCGTACCGGCACGTCAA
ATGTGGGTTAATGCCAACTTTAAAGAAACACAACTCACGGATGTACGGATTGGTCAATCAGTCAATATTATCAGCGATCT
TTATGGTGAAAATGTTGTGTTTCATGGTCGGGTGACAGGGATCAATATGGGAACCGGCAATGCGTTCTCCTTATTACCTG
CACAAAATGCGACAGGGAACTGGATCAAAATCGTTCAGCGTGTACCGGTTGAAGTTTCTCTTGATCCAAAAGAACTCATG
GAACACCCCTTACGCATTGGTTTATCGATGACTGCAACTATTGATACGAAGAACGAAGACATTGCTGAGATGCCTGATCT
GGCTTCAACCGTGACGTCCATGCCGGCTTATACCAGTAAGGCTTTAGTTATCGATACCAGTCCGATAGAAAAAGAAATTA
GCAACATTATTTCGCATAATGGACAACTTTAATGGCAATCACTAAATCGACTCCGGCACCATTAACCGGTGGGACGTTAT
GGTGCGTTACTATTGCATTGTCATTAGCGACGTTTATGCAAATGTTGGATTCCACTATTTCTAACGTCGCAATACCGACA
ATATCTGGCTTTCTGGGAGCATCAACAGACGAAGGCACCTGGGTTATCACCTCGTTTGGCGTAGCAAATGCCATTGCGAT
CCCTGTTACCGGCAGGCTGGCACAAAGAATAGGCGAATTAAGGTTATTTTTACTTTCAGTCACTTTTTTTTCGCTGTCTT
CCTTAATGTGTAGTTTATCGACCAATCTTGATGTGCTGATATTTTTTAGAGTCGTTCAGGGATTAATGGCGGGGCCGTTA
ATTCCACTGTCACAGAGTTTATTATTAAGGAATTATCCACCAGAAAAAAGAACATTTGCTCTGGCATTATGGTCAATGAC
CGTGATTATCGCTCCGATATGTGGGCCGATATTGGGCGGTTATATTTGCGATAACTTTAGCTGGGGTTGGATATTTTTAA
TCAATGTCCCTATGGGGATTATCGTCCTGACATTATGCTTAACCTTACTTAAAGGAAGAGAAACTGAAACTTCACCGGTC
AAAATGAATCTACCAGGACTGACCCTGTTAGTGCTCGGTGTTGGTGGCTTGCAAATTATGCTTGATAAAGGGCGCGATCT
GGATTGGTTCAACTCGAGTACAATAATAATATTAACAGTAGTATCAGTTATTTCTCTGATCTCTTTAGTCATTTGGGAGT
CGACCTCAGAGAACCCGATTCTTGATCTCAGTTTGTTTAAGTCCCGTAACTTCACCATTGGTATTGTGAGTATCACATGC
GCGTATTTATTTTACTCTGGAGCGATCGTCCTTATGCCGCAGTTACTCCAGGAAACGATGGGGTATAATGCGATATGGGC
CGGACTTGCTTATGCGCCCATCGGCATCATGCCACTATTAATTTCACCTTTGATAGGACGTTATGGCAACAAAATAGACA
TGCGGTTGTTAGTGACATTTAGTTTTTTGATGTATGCGGTTTGCTATTACTGGCGTTCTGTGACATTTATGCCAACGATT
GATTTTACAGGCATCATTTTGCCACAGTTTTTCCAGGGATTCGCCGTTGCCTGTTTCTTTTTACCCTTAACAACGATTTC
GTTTTCAGGCTTGCCAGATAATAAATTTGCCAATGCCTCGAGTATGAGTAATTTTTTTCGTACCTTGTCAGGATCAGTTG
GTACGTCGTTGACAATGACGCTGTGGGGACGACGCGAATCGTTACACCATAGTCAGTTGACAGCAACCATCGATCAATTT
AACCCCGTGTTTAATTCATCGTCACAAATTATGGATAAATACTATGGTTCGCTTTCAGGAGTTCTTAATGAAATTAATAA
TGAAATAACCCAGCAGTCACTTTCTATTTCTGCAAATGAGATTTTCCGTATGGCGGCTATTGCTTTTATCTTACTTACGG
TTTTGGTTTGGTTTGCGAAACCGCCGTTTACAGCGAAAGGCGTTGGGTGATGATAAAAGGAGGGGGTTATAGCGGGTAAG
AGCGGGGATCTTAAGTCTGCGCCATCGGCAGCATCGCTCACCCAGGGAAAGGATTGCGATGCTGCGTTGAAACGTTATTA
ACGGCCTTTTGCCAGATATTGATTCATCTCTTCTTCCGGCACCATTCCACCTCCCGTCGCCCACACCAGATGAGTGGCAT
TACGCAATTGTTCTGCGCTGAAACCGTGCATCTGTTGGTAACTTACTGATGCACACACGCGCTGAGGTCCGGCCATACCC
GCCAGTGCTGAAGGTTCAAGACGAATACCTTCTTCCTGCGCCAGCCAGCCAAGCATGTCATACATGGTTTGATCGCTAAG
GGTATAGAAGCCATCCAGCAGACGCTCCATTGCCCGCCCGACAAAGCCTGATGCGCGACCAACTGCAAGGCCATCCGCTG
CGGTAAGGTTGTCGATACCAATATCCTGAACAGAAATCTGATCGTGTAATCCTGTATGGACGCCTAACAACATACAAGGG
GAGTGCGTTGGTTCGGCAAAAAAGCAGTGAACATGATCGCCAAACGCCAGTTTAAGTCCGAATGCGACGCCACCAGGACC
ACCGCCAACACCACACGGCAGATAGACAAACAGAGGGTTATCAGCATCGACGATACGACCTTGCTGGGCAAATTGCGCTT
TAAGACGCTGGCCAGCGACGGAATACCCAAGGAACAACGTGCGGGAATTTTCGTCATCAATAAAGAAACAGTTCGGGTCA
GACTGCGCTGCTTTACGTCCTTCCTCGACGGCAACACCATAATCTTGCTCATATTCCACGACCGTAACGCCATGGCTGCG
CAGTTTCGCTTTTTTCCATGCCCGGGCATCAGCAGACATATGAACTGTCATCTTAAAGCCAATGCGGGCGCTCATAATGC
CGATTGATAACCCCAGATTTCCGGTTGAGCCCACAGCAATGCTGTATTGGCTAAAGAACTGTTTAAACTCCGGAGAAAGC
AGTTTGCTGTAGTCATCATCAAGCGTCAGCAACCCCGCTTCCAGAGCCAGTTTTTCTGCGTGTGCCAGGACTTCATAAAT
CCCGCCGCGTGCTTTTATGGAGCCGGAAATGGGCAAATGGCTATCTTTTTTCAGTAACAGTTGCCCGCTGATCGGTTGCT
GATATTCTTTTTCCAGCCGTTTTTGCATAGCTGGAATGGCAACCAGTTCTGATTCAATAATCCCCCCAGTGGCAGCAGTT
TCAGGAAATGCTTTTGCCAGATAGGGTGCAAAACGGGATAAGCGCGCATGGGCGTCCTGAACATCCTGTTCGGTCAGGCC
AACATAAGGTAAACCTTCAGCCAATGAGGTCGTGCCAGGATTAAACCAGGTGGTTTCTTTAAGAGCAACCAGATCCTTTA
CCAACGGATACTGGGCGATGAGCGAGTTCATTTTAGCGTTTTCCATAGTACGTCTCTTTGCGCTTAGATGATAAATGACA
GCAGGAATGTGCCCGCCAGAGCGACGACTGAAGCGATAAATGTCGCTGTCGTATAGTATTTAAATGTTTCATTGAGCGTA
GCGCCGCAATATTGCTTCACTAGCCAGAAAAGCGAGTCCGTAACGATCGTGCAGCCAATTGCACCTGAACCGATAGCAAT
CGCAATAATTTCCGGGCTGATGTCGGGATACAGCGGCAGCACAATGATCCATATTTATATTTTCTTCTCCAGGTTGGCGA
TGCCAGTTGGCATGTTTTACTTACTTGCCTATATGGTTACTCGTTGGCGAGAACAGAGGCGGAATTGAGTACAATTATCC
GGCAATTATTGTTATTTTTTATTGTATTGCCGTGTCGGGTGATAGGGCGTTGAGAATATCGTTGGATCTCGCCAGTGACG
TCTGTTTCTGCTACAGTGCCCGTTTTACGGCAAACGGCTTGGGTATGGCTTCATTAAAGGATGTCGCACGCCTGGCGGGA
GTGTCGATGATGACAGTCTCCCGGGTGATGCATAATGCAGAATCTGTGCGTCCTGCAACGCGTGACCGCGTATTGCAGGC
AATCCAGACCCTGAATTATGTTCCTGATCTTTCCGCCCGTAAGATGCGCGCTCAAGGACGTAAGCCGTCGACTCTCGCCG
TGCTGGCGCAGGACACGGCTACCACTCCTTTCTCTGTTGATATTCTGCTTGCCATTGAGCAAACCGCCAGCGAGTTCGGC
TGGAATAGTTTTTTAATCAATATTTTTTCTGAAGATGACGCTGCCCGCGCGGCACGTCAGCTGCTTGCCCACCGTCCGGA
TGGCATTATCTATACTACAATGGGGCTGCGACATATCACGCTGCCTGAGTCTCTGTATGGTGAAAATATTGTATTGGCGA
ACTGTGTGGCGGATGACCCAGCGTTACCCAGTTATATCCCTGATGATTACACTGCACAATATGAATCAACACAGCATTTG
CTCGCGGCGGGCTATCGTCAACCGTTATGCTTCTGGCTACCGGAAAGTGCGTTGGCAACAGGGTATCGTCGGCAGGGATT
TGAGCAGGCCTGGCGTGATGCTGGACGAGATCTGGCTGAGGTGAAACAATTTCACATGGCAACAGGTGATGATCACTACA
CCGATCTCGCAAGTTTACTCAATGACCACTTCAAATCGGGCAAACCAGATTTTGATGTTCTGATATGTGGTAACGATCGC
GCAGCCTTTGTGGCTTATCAGGTTCTTCTGGCGAAGGGGGTACGAATCCCGCAGGATGTCGCCGTAATGGGCTTTGATAA
TCTGGTTGGCGTCGGGCATCTGTTTTTACCGCCGCTGACCACAATTCAGCTTCCACATGACATTATCGGGCGGGAAGCTG
CATTGCATATTATTGAAGGTCGTGAAGGGGGAAGAGTGACGCGGATCCCTTGCCCGCTGTTGATCCGTTGTTCCACCTGA
TATTATGTTAACCCAGTAGCCAGAGTGCTCCATGTTGCAGCACAGCCACTCCGTGGGAGGCATAAAGCGACAGTTCCCGT
TCTTCTGGCTGCGGATAGATTCGACTACTCATCACCGCTTCCCCGTCGTTAATAAATACTTCCACGGATGATGTATCGAT
AAATATCCTTAGGGCGAGCGTGTCACGCTGCGGGAGGGGAATACTACGGTAGCCGTCTAAATTCTCGTGTGGGTAATACC
GCCACAAAACAAGTCGCTCAGATTGGTTATCAATATACAGCCGCATTCCAGTGCCGAGCTGTAATCCGTAATGTTCGGCA
TCACTGTTCTTCAGCGCCCACTGCAACTGAATCTCAACTGCTTGCGCGTTTTCCTGCAAAACATATTTATTGCTGATTGT
GCGGGGAGAGACAGATTGATGCTGCTGGCGTAACGACTCAGCTTCGTGTACCGGGCGTTGTAGAAGTTTGCCATTGCTCT
CTGATAGCTCGCGCGCCAGCGTCATGCAGCCTGCCCATCCTTCACGTTTTGAGGGCATTGGCGATTCCCACATATCCATC
CAGCCGATAACAATACGCCGACCATCCTTCGCTAAAAAGCTTTGTGGTGCATAAAAGTCATGCCCGTTATCAAGTTCAGT
AAAATGCCCGGATTGTGCAAAAAGTCGTCCTGGCGACCACATTCCGGGTATTACGCCACTTTGAAAGCGATTTCGGTAAC
TGTATCCCTCGGCATTCATTCCCTGCGGGGAAAACATCAGATAATGCTGATCGCCAAGGCTGAAAAAGTCCGGACATTCC
CACATATAGCTTTCACCCGCATCAGCGTGGGCCAGTACGCGATCGAAGGTCCATTCACGCAACGAACTGCCGCGATAAAG
CAGGATCTGCCCCGTGTTGCCTGGATCTTTCGCCCCGACTACCATCCACCATGTGTCGGCTTCACGCCACACTTTAGGAT
CGCGGAAGTGCATGATTCCTTCTGGTGGAGTGAGGATCACACCCTGTTTCTCGAAATGAATACCATCCCGACTGGTAGCC
AGACATTGTACTTCGCGAATTGCATCGTCATTACCTGCACCATCGAGCCAGACGTGTCCGGTGTAGATAAGTGAGAGGAC
ACCATTGTCATCGACAGCACTACCTGAAAAACACCCGTCTTTGTCATTATCGTCTCCTGGCGCTAGCGCAATAGGCTCAT
GCTGCCAGTGGATCATATCGTCGCTGGTGGCATGTCCCCAGTGCATTGGTCCCCAGTGTTCGCTCATCGGGTGATGTTGA
TAAAACGCGTGATAACGATCGTTAAACCAGATCAGGCCGTTTGGATCGTTCATCCATCCGGCAGGTGGCGCGAGGTGAAA
ATGGGGATAGAAAGTGTTACCCCGGTGCTCATGAAGTTTTGCTAGTGCGTTTTGCGCCGCATGCAATCGAGATTGCGTCA
TTTTAATCATCCTGGTTAAGCAAATTTGGTGAATTGTTAACGTTAACTTTTATAAAAATATAGTCCCTTACTTTCATAAA
TGCGATGAATATCACAAATGTTAACGTTAACTATGACGTTTTGTGATCGAATATGCATGTTTTAGTAAATCCATGACGAT
TTTGCGAGAAAGAGGTTTATCACTATGCGTAACTCAGATGAATTTAAGGGAAAAAAATGTCAGCCAAAGTATGGGTTTTA
GGGGATGCGGTCGTAGATCTCTTGCCAGAATCAGACGGGCGCCTACTGCCTTGTCCTGGCGGCGCGCCAGCTAACGTTGC
GGTGGGAATCGCCAGATTAGGCGGAATAAGTGGATTTATAGGTCGGGTCGGTGATGATCCTTTTGGGGCGTTAATGCAAA
GAACGCTGCTAACTGAGGGAGTCGATATCACGTATCTGAAGCAAGATGAATGGCACCGGACATCCACGGTGCTTGTCGAT
CTGAACGATCAAGGGGAACGTTCATTTACGTTTATGGTCCGCCCCAGTGCCGATCTTTTTTTAGAGACGACAGACTTGCC
CTGCTGGCGACATGGCGAATGGTTACATCTCTGTTCAATTGCGTTGTCTGCCGAGCCTTCGCGTACCAGCGCATTTACTG
CGATGACGGCGATCCGGCATGCCGGAGGTTTTGTCAGCTTCGATCCTAATATTCGTGAAGATCTATGGCAAGACGAGCAT
TTGCTCCGCTTGTGTTTGCGGCAGGCGCTACAACTGGCGGATGTCGTCAAGCTCTCGGAAGAAGAATGGCGACTTATCAG
TGGAAAAACACAGAACGATCAGGATATATGCGCCCTGGCAAAAGAGTATGAGATCGCCATGCTGTTGGTGACTAAAGGTG
CAGAAGGGGTGGTGGTCTGTTATCGAGGACAAGTTCACCATTTTGCTGGAATGTCTGTGAATTGTGTCGATAGCACGGGG
GCGGGAGATGCGTTCGTTGCCGGGTTACTCACAGGTCTGTCCTCTACGGGATTATCTACAGATGAGAGAGAAATGCGACG
AATTATCGATCTCGCTCAACGTTGCGGAGCGCTTGCAGTAACGGCGAAAGGGGCAATGACAGCGCTGCCATGTCGACAAG
AACTGGAATAGTGAGAAGTAAACGGCGAAGTCGCTCTTATCTCTAAATAGGACGTGAATTTTTTAACGACAGGTAGGTAA
TTATGGCACTGAATATTCCATTCAGAAATGCGTACTATCGTTTTGCATCCAGTTACTCATTTCTCTTTTTTATTTCCTGG
TCGCTGTGGTGGTCGTTATACGCTATTTGGCTGAAAGGACATCTAGGGTTGACAGGGACGGAATTAGGTACACTTTATTC
GGTCAACCAGTTTACCAGCATTCTATTTATGATGTTCTACGGCATCGTTCAGGATAAACTCGGTCTGAAGAAACCGCTCA
TCTGGTGTATGAGTTTCATCCTGGTCTTGACCGGACCGTTTATGATTTACGTTTATGAACCGTTACTGCAAAGCAATTTT
TCTGTAGGTCTAATTCTGGGGGCGCTCTTTTTTGGCCTGGGGTATCTGGCGGGATGCGGTTTGCTTGACAGCTTCACCGA
AAAAATGGCGCGAAATTTTCATTTCGAATATGGAACAGCGCGCGCCTGGGGATCTTTTGGCTATGCTATTGGCGCGTTCT
TTGCCGGCATATTTTTTAGTATCAGTCCCCATATCAACTTCTGGTTGGTCTCGCTATTTGGCGCTGTATTTATGATGATC
AACATGTGTTTTAAAGATAAGGATCACCAGTGCGTAGCGGCGGATGCGGGAGGGGTAAAAAAAGAGGATTTTATCGCAGT
TTTCAAGGATCGAAACTTCTGGGTTTTCGTCATATTTATTGTGGGGACGTGGTCTTTCTATAACATTTTTGATCAACAAC
TTTTTCCTGTCTTTTATGCAGGTTTATTCGAATCACACGATGTAGGAACGCGCCTGTATGGTTATCTCAACTCATTCCAG
GTGGTACTCGAAGCGCTATGCATGGCGATTATTCCTTTCTTTGTGAATCGGGTAGGGCCAAAAAATGCATTACTTATCGG
TGTTGTGATTATGGCGTTGCGTATCCTTTCCTGCGCGCTGTTCGTTAACCCCTGGATTATTTCATTAGTGAAGCTGTTAC
ATGCTATTGAGGTTCCACTTTGTGTCATATCCGTCTTCAAATACAGCGTGGCAAATTTTGATAAGCGCCTGTCGTCGACG
ATCTTTCTGATTGGTTTTCAAATTGCCAGTTCGCTTGGGATTGTGCTGCTTTCAACGCCGACTGGGATACTCTTTGACCA
CGCAGGCTACCAGACAGTTTTCTTCGCAATTTCGGGTATTGTCTGCCTGATGTTGCTATTTGGCATTTTCTTCCTGAGTA
AAAAACGCGAGCAAATAGTTATGGAAACGCCTGTACCTTCAGCAATATAGACGTAAACTTTTCCGGTTGTTGTCGATATC
TCCCTATCCCTCAACCGGAAAATAATAATACTAAAGTGCTTAGCCCTGCTAATAATCACCTAATCCAAACGCCTCATTCA
TGTTCTGGTACAGTCGCTCAAATGTACTTCAGATGCGCGGTTCGCTGATTTCCAGGACATTGTCGTCATTCAGCGACCTG
TCCCGTGTATCACGGTCCTGCGAATTCATCAAGGAATGCATTGCGGAGTGAAGTATCGAGTCACGCCATATTTCGCTATC
AGGATTCTGTGTGATGGTTACATCGCCCGGCCCAGGGCTGTTTAGTCATCAGCGCTTTCTGACAGTGCTGAGATTTCAAC
CTGTTGCAGTAAAAATGAGTAGATATAAGGCAAGTGTGCTGCCAAACCTATCTTTTACGGGGTGAAGGTAGATTTCGTTT
GAAGGGTATCTGGTGTCCCCTGCAGGAATGAAATTTTTTATTTAATTTATTGTTATTTATGTTGTTTGTTAGCGTTGTTA
ATTTCTTGGGCCCCAGAAAGGGCCCCATCATTAAAAGTAATGAGTTAGTTGATGAACAGAAGCTTTCGGTAATTGATTTG
AGAATCGGGTAGCATAAACAGCCATATAAACGAAACTACAACTGCCGAGAGTATCAGCTTCACAGGTCAGCCCTTTTGCA
TACAGCGTGATGGTATGCTGATGGCGGGGATTCAGTTCACCGCTGGTGAGCATGAGTTCCAGTTGTTTCATCAGCAGTGG
AAAGGCCTGGTCCAGATGGTATGCATCCGCATCGCTGAACCGGCCTCTGATACCGGCGCGGTCGGCAAGGTAATGCAACC
GGTTACCCTCCTGCACCAGACGTGCCCCGAAACAGGGCGTCACGGTGCAGGGCAGCCCCCACCAGGGGCGGTCGTGATTG
TCGTCGGGAAGTGTTGTCCCGTGGAGTGTGTCTGACACGATAAAATCCTTACAGAAAATCGGCTAAGAATGGTCCGGTAG
TGGCGATAATTCTGCTCATCAGAATTCCCACTCAGTTCAGGGTGACGCTCATCAGCCGGACATACGGACCAAAACTGTCC
TTACGGCGTTCAGCAAACACGGCCAGCACACCGGGAATATCCTGCACTTCACGACCGGTATACGCTTCAGCACTGCCGTG
CCAGCGGTATTTACCGGTACAGAACGGAAAAAGACGGGATGTCGGATGTTGTTGGTGAATACGCATGGCTTCACCACGGG
TGATAATTTTCATAATGGGATACCTCTGAAGACAGAAGATAAAAGTGAAAACAGGTGTGATGTGGTTGTGACGGGTTAAA
GCAGACCATGTTCGGCAAAGGAGAAAACCTGGTTGCCACCGACTATCAGATGGTCCGGCACCCGGATATCCACCAGGCCC
AGTGCCTGTACCAGACGTTCGGTGATAAGCCGGTCTGCCTTACTGGGTGTGACTTCACCGGACGGGTGATTGTGTGCCAG
TACCACGGCAGCGGCATTGTGGTACAGGGCGCGTTTAATCACTTCCCGGGGATGGACTTCCGTGCGGTTGATGGTGCCGG
TGAAGAGGGTTTCACCGGCAATCAGCTGATTCTGGTTGTTCAGATACAGCACCCGGAATTCTTCACGCTCCAGTCCCGCC
ATGTTCAGAATCAGCCATTCCCGTGCTGCACGGGTGGAGGTGAAGGCCACGCCGGGTTCATGAAGATGGCGGTCCAGGGT
TTTCAGGGCCCGTTGAATGAGGCTGCGCTCGCCGGGCGTCATCTCTCCGGGCAGAAAGGAAAGTTGTTGCATTGTGCTTC
TCTCCATTCAGTCGATGATGCGCATAATGGCGCTGCATTCCGGATGCTGCAGGGCGTAATCCCGCAACCGGTAATAATGG
ACCGTCATGGCATAATTCTCCATACGACAGGCATGATGACTGTACGTCATCAGACAGGCGGCAATACCGGCGGCTTCCGG
GCTCATTTCAGCGCGGTTACCGTTCATGGCATTGAACAGTACCCATGTTTCGTCATCATCGTCATCCGGTTCGGGTGCCA
TAAATGCCCCGCCGTTGTTCAGGGTGTACAGATTCCAGATACCACCGCAGTAGTCTTCGCACAGACGGTCCATCCAGCCG
AAGACACGGGGCTCCAGGGTCACCCACTGTGGAATGAGGCCAAAATGCTGCGGCCAGAAGCTGATGCGCTGTTCATCAGG
GACGAGAGTAGCAACCAGCTGAGGTGGGTTATTCCCTGATGCAGCGGTTACGGAAACAGAAGGTGTGGTGGAATTATGCG
TAACGGTTGTCATGAGATTATTCCTTATAAAAAGTAAATGAATGGAAGAATGTCCGGAGGCAGGGACGGAAGTGAGTCAG
GACTGCGCTTTCAGGGAAAAGGCATCAGCGCATGCTCTCCAGCAGTGTTTCTGCCATCACCCACAACGCCCGGTTGAGCT
TAATGTCGGTGTCGATGCTGTGAATGGTACGGGTATGGATACGTTTTCCTCTGGCACTGCGACCGGAAATCCCGCCTTTC
AGCATATTCTCCTGGATGGTCTGATAAGCACTCCACAGGTCCTTACCGTAATCCTCCCGGCGTCGTGGCGTCAGAATGTC
GGCGGTGGTGACGGGCTGATGTTCGTCACCATAACGGTAAGTCAGTGCCGCCTGTGCCAGCGCCTGGCGTGACGGTGGCG
GCAGGACCAGCGACTGCATGGCATCACGCTTCTCCTCTATCCGGTCAAACACGCCCACCACCTCGTAAGCCCCTTCGATA
ACTTTCTCCACCACATTTCCCCGGTGTGGAACACGCACTTCCCCCAGAGACTGGCCACAGACGCACCCGTTCTGGCAGAC
GAACCTGAAGTAACCCGGCAGCATCTGGTAGCTGGAAGTACCGTCATGGGAGTTCAGCAGGATGATTTCAGGGACATGTT
GTCCGTTTATCTCCCCGTCACGGCGCAGACGCAGCATGTGTTTGGTGTATCCCCGGCGGCCCGGGTCGCGCACGCGGATC
TGGTAGGCGAAGAAGGGCTGAAAGCCCTCCCGCTGCAGGCTTTCTAGTACGGTGATGGTGGGAATGTACGCATAGCGTTC
ACTGCGGGAGGTATGCCGGTCTTCCCCAAAAATACTGGGCACATAGTGCATCAGTTCTTCATGTGTCAGCGGGCGGTCAC
GGCGTATCTGGTTTACATGACCAAAACGACTTGCTAATCGCATTATTTGCTCCTTATGAATGAGTTAGCGGTATAAATGA
AAAAGCCGCGTCTCCCGGAGAAGACGCGGCCTGACAGATGAAATGAATGACGTTTATTGTCTGAGAAGCCCTCCACTGGT
GAGCTGCGTATTTTCATGGAAGGAGATCACCCAATATCCCCATCGGGATCGGGTAATAACTGGCCAGACTGTGATCAATT
CAGATGCCATTTGGCAGTAAAAGGGTCTTCGGGCAATAAACGTGATGCACAACCCGGCATATCTGTTGATCCCTGAAAGT
AAAAGGCCCCGGTCATAATGACCGGGGCCTGAAGGGAAGTGACCTGATTATCAGAAAGTCACGTTCAGTGTGGCCTGACC
GTTATAACCTTCAGCGCTGCTGCCGCTGACACTGTGGGCATAACCGGCCTGAACGCCCAGGGTGATATTTTCCCGGACAC
GGGCTTCCAGTCCGGCCTGCAGGTCCAGTGACGTGCCATTCCGGGACGGTGAGAACGTCATGTTACTGCCGGCTGCGGCT
GTACCCATGCTCATGTCTCCCCGGGAGCTGAAGGTGCGGATAACAGAAGGCTGTACCCACCAGTTCACCGGCAATTCACG
CACACTGTGTTTGGCACTGTCGCGCAGGGTGTCACGGGATGAGGTGCCTTTACCAAAGTTCATATCGTTGTGGCTGCCCA
GACGGAAGCCGGCACGCACATGTTGTGCACTGCCATGCCCGAACTTCACATAACCGGCGTTATCCTGGCCGTCATCCAGG
GAGAGTCCCTGCCAGGTGTACTGCAGTTGTGGCTCTAGCATCAGATTGTCAGTGATACTGAAGGGCAGACCGGTTTCCAG
TGAGCCCAGCCAGCCCCAGCCCCGGGCGCGGAAGTCGTTATTGTCCGATGATGCTTTCATGCTGTGGCGGGTTCCCTGTG
CCACAATGTCAGCCCACAGGCCGGAGGATGTGTGTACCAGATTCAGGTATCCGCCCAGACTGCCGGCATCATCCCGGACC
GTGCCGGCGCGGGAGCCGTCATCATCCTTAACATCAACGGAAGAATGGCCTGCAGCACCATACACCCCTGTCGTCAGAGA
CATACCGGCAACCTCTGTTCTGAGCAGGTCACCCTCCAGACGGACGAAGCCATAGCTGCCGCTGCTTTCCGGCGTGGCCC
CACGGGCAATACCGCCGTTGTTATCGTGCCCGAGATGACCGCCCTGAATGCTGAGACGGACGCTGTTATTTTCACCGTTT
ACACCGGTCTGATGGCTGCGGGAGCCAGCCAGAATCCGGTCATAGTCCATTGCCTGTGTCAGCATGGAGGCATACAGGGG
GACTTCAGCACGATAAGCATTTTCACTGCGCAGGTACCAGTCTTCATCGCTGTCACGGTTCAGGGTGTAGTTAAAGGCGC
CGGCCTGAAGCGGGCGGCTCAGGGCAAACGCACCTTCTTCTGTGGTGGCACCATTCTGTGCATCCACAACCCGGATACCC
TGTCCGGTGGTTGCCACCCCGAGGTTACTGTTTCCGACATTTGTGAACGCAAGCCAGGTTTTGCCGGTTGCCTGACCACC
ATTAATCACCAGCTGGTCTGAGGTATTACTGCCATCAAGGCGAACACGCATATTGATGGTGCCGCCCTGACCAGTGAGGT
TGGTGGTGGTCAGTTTATGGAACGTTACCGGGGAGTCGCCTTTTGCAACAGCACGGCTCAGCACGGCATCCTGTGTCGTC
TGATTATCAAAGTGAATCTCTCCTGCGTTAACAATATCGCCGGTACTGACCACATCACCATTCAGTACCATACTGGCGCC
TTTACTGAGCTGTGTTCTGCCACTCAGACTTCCCCCGGCAGCCAGCGTCAGTGTTCCACGATGTCCGACAGTGGTGTTGC
CTGCCTGTCCCCCGGCATTAACCGTAAAGCTGCCGCCATTTTCCAGTAGCAGGCCGCTGGCCTGACCGGATATGCCATCA
ATACTGAACTTACCGCTGGCATTGGTCCCCTCAACAGTGGCACCACTGTCTGCTATCAGGGCACCACCGGATGTCATGGT
GACATCTGTTGCCTTACCACCGGCAGACACTGCCAGGGTACCGCCGTCATCCACCCGTGTTTTCTGCGCTGAATGGCCTT
CCAGTACATCCAGGCGACCGCCGGACTCCAGAACAACGCCGTCAGCCTTACCGTTTTCCACCGTGAAATTGCCCAGACGG
TTGCTGCCAAGAACCGTTGCCGCAGTACTGGTGACCAGTGCTCCACCCTGTTTCAGGGTGACATGTGTGGCGGTACCACC
GGCGTTCACCTGCAGTTTGCCTTTCTGGTTAACGGTGGTGAAATCCGCCAGACCACCTTCCTTGATAATCTGCCAGCCGT
CACTGTTTACAACAGTGCCAGACGCCGTACCGCCGTTGTGCACATACTGGTACCCCCCATTCAGCGTGGTATCCAGTGCG
TGACCATGTACAGTCTGGTCGCCGCCGGCATAAACCACAGTGGTATTTGCCGTTCCTTCAGCAGCCACAATCTGACGACC
ATTTTTATTGATGGTGGTGCGTACGGCATCTCCGTAGACGTTCTGCCCGGTATCACCATTTTCTGCATCCGGTCCCCCTT
CCGCGCCGGTATTCACAACCGTGTCGGTTGCCATTGCGCCGGATTTGACGGCCTGCCAGCCCTTCTCATTAATGACGGTA
ACCGTTGCAATCCCGCCTTCATGTACCCACTGCTCACCGCCGTTCAGAGTGGTGTTCACTGCCTGCCCCTGAAGGCTCTG
TCCGCCTCCGGCACTGATAACCGTGTCTGAAACGCTTCCTCCGGCATTCACTCTCTGAAGACCACCACCGGTGACAGTAG
TGTTGTTGGCGATACCGCCATTTTGTATCCATTGTCCGCCGGTATTGGCCTCGTTATCCGGCCCATACTCCAGACCGGTA
CTGATGGTCATTCCGTTGGCCGTACCGAAGACAATCTGGTTGTCATGATTTGTCAGTGTTCCGCCGTTCACGGTTTCTCC
CGCCTGTACAACCGTGTCAGCAGCCAGTGCCGGGACTGATGTGACAGCAGCAAGAGACAGCGCAACCGCCACACCGGCGC
GTTTTCCCCGTGAGCGGGCCAGTTCGGAGGCCACCACCAGGGTGCCCGTAATGTGATTCCATACCAGCCTGTAGCTGGTG
TTCAGATGTCGTTTCATCAGCTTTTCCTTACAGAGGGTGAATAAAAAAGCCGGTACCCACAAAAGTGGATACCGGCAGGT
ACAAAACAGCATGGTCAGATAAAGTGGTTTTTCCCGGACATAAATGTTTCCCCTCTCTCATCCGCCAGAGAAGTATCAGT
CCGTTGTGTGCAATTCCGTTCTGCATGATGAAGAGATTCAGCTGCCTTTTCGCAGACCATTAACCACTATAAACGATCGA
TAGTAACGATCGATACCTGTTTTATCGATCGTTTTATTCTATTAACAGCAGGGAAGTCACGCAAGAGAAAGAGGTGGGTA
TGAGGGGGGGGCATGTTTTCAGTTGGTTAACGCAATGTAATCAGGCATTTCCCCTGGCAGAGTGTTCAGAAGAAAATCCA
GTTCCATACCGCGCGGGCAACAGAGACCACCGAGTCACGGACGGCCCGCAGAACCGTGCGTGCAACAGAGGCAATACAGA
CGCTCTCCGCCGTGTCAAATATCCGGTCCACCGCACCGGTAAACTGTTCACGGGCCTGACCCCGGACAGATTCCGTGCGC
AGCTCGTCCTGCAGGCGGGTCATCAGGGGACTGGCGGCATGGTCGGGAAGCGCTGTCATGAGCGCACTGACCAGCGTATC
CAGTTCCCAGCCGGTGCGGGCCGATACGGCCACAACCGGATGTACGGGCCGGAACAGACGGAATACCGCCTCCGTTTTTT
CGCGAATATTCTGTGCCTGTGCGGGAGAAGGCTGAATACCGGCCATATCCCATTCATGGCAGGGCTCCGTTTTGTCGGCC
TGCGTCACCACAAACAGCACCTGCTGATGTCCCCGGTGCAGGATGTGTCGCCAGAAATACTCATCCACAGACAGGGCGCG
GTCATCGGCTTTAATCAGCCACAGCACCAGGTCCAGTTCGGGCAGAATGTCACGGTACAGGGCTTCATACTCTGCATCCC
TGTCCCGGCTCTCGCCCACCCCGGGCAGGTCAGTGATAACCATGCTGTGACCGTGGCCACTCAGACGGAAGCGCCGCACT
TCCCGGGTGCCGGCGTGAACATCACTGACCGGGGTGACCTCCCCCTGAAACAGTGCATTACAGAGTGAGGATTTACCGGC
TCCGCTTTTACCCATAATGCCAATCACGGGTTCGTGACTGGTGAGTTTGCGCAGATGTTCCAGGATGTGACGGGAAAGTG
AGTAAGGCAGGGAGGAGAGCGGTTTTTCAATTGCCTCAATGGCATCAGACGGATTCATACATGTATTCCCGGTGAAAAAA
GACAAAACCCCGCGCACCGGAAAGGTGGCGGGGGATTCACAACGATAATATCTGTCTGAAATTATTTGGAATGCAGGTAT
ATGTGGCTGATTTGTATCAGCTAATGAGTACAGGTCTGAATCTAATCTGACAGTCCGCTCTGTGCCAGAAGCGGGCGTTA
GGTTGAGTAAAGAAAAGCCCATAAAATTCCCTGCGTTTGATAAACCCGGATATGAAAAATTATTACTTTCAGAGTATGAT
TATCTTGCTTAAATTAACCTATATACGAAACCTCACTTTTTCGATTCATAAGAGGAATTAAAGAAAAACATGGATATGAT
ACCTTCATATGAAAGCATGTATTTGACTTTAAGAGGGATACCAACTGACTCAATTGGAGGTGAGGACATTTACTTTATAC
ATGATCCTCAAGGTGGATGGTACCCGAACAGAGGGAATCATCTTTATGCGATCGATGCATTATGCGTTAATATTCATGAT
GCTCTAGCTAATAGCATTTTTGATGGATTAGAAAACTACCACAAGTTCCTTTATATGGCCCCTGAGTTTTTATCAACAGC
AGGTTTGAACTCTGAATCCGTAGTTTCAAAAGAAACATTTGTTTTATTTATTGATAAATTCAAAGGGCATACTGACGTAA
ATAAAGGCCTTTACCTTTTTGATTGCTGTAAAATTGTAAGTAGCATACAGGAATGCAGCAAGGAAGTGTTGCAACTACAA
GGGGAGTTTTATTACACGTTGAATTTTGAACCCTTGTTTTTCCCTAACATTGAAGAGGAGGACGGTATAAGATATGTTAC
ATCTCCAGTCGTGACTAAGCTCTTTGCATTACTTGGATTTATTTATATCCGCATGTACAGTTTGCTCGACTACATAACAA
AACTAGCTATAGAAATTGAAAATTTAAAAACACAGTTCTCTTCTTATGTTAAACTCACATCCAAGAACTCTCAATATGGT
GATAAAAAGAAAGTGAGCTTAAATAATTATAAAGGATCTTTGTTTGAGCAATGCCCATTTATTAATGAAATAGAAAGTGT
ACGAAACCATATCATACATGATGGTCTTTTAGACGATATGCCAAAAGCATACAGAGTTATCCGGAACAACGCATGTATTG
AAAAATATTTGCTTTTCCCTGACCAAACATCAGAAGGACGTTTTGAATCGTATAAAAGTAGAAATTTATTTTATGGTGGT
GATACCAAAATAAATAATCGACTCCCAGAGATTACCAATCAATTTCAAGAGCGACTTTTGCTTACTTTGGGTAAAATATT
TGATAAATTAAATGAAAAACAGAGTTAGTTAATAGTTTTTAAAGTAATTACAATGGGTTGTAGGTTGTTTAGTTGAAGTT
TAAAAGCAGCGCTTTAGCAGTTGATTGCGTTAAACCATTGTAATATACAAAGGGGAAATAGTATTTAGCCGTGGGGGAGT
ATTAATGAATACAAATATCGGTATGAGATATATAGACGTAGTGGCAAATGGTAATGCCGGAGAGTTTTATTTTGCATACT
GGATATCAAGTAATTTCATCTGGCCTTGCCGTATTCTTGATATTGATATGGGGTTAGATGCTCAAGTTGAAGTTTATGAT
GACCAAAATCATTCAACTGGAATGTTTATTGGTGTGCAGGTGAAAACAACCGCGACTACGCTAGAAGAAAACCCTAATGT
TTCTGTACCCATGAAAAATATAGCTTATTGGGAAAGCATAAATGATCCAGTTGTTATTATTCGGACCTGTCTTAATAACA
ATTCAAAAGAGCCTAGCTTGTACTGGAAGCATCTTCCGAAAAGTGAATTAAGAAAATATTTAAATAGAGCCGAGGAAAAA
GGTTATGAAACAGTAACCATAATGTTCGAGGAGGATAAGAACTCATTGCTGAAAACCGATAAGTCAGCATGGCTAAAGAT
ATTTTTGAGCGATTATGATAAGGAAATCATTGAAAGTGTAGTAGGGATTAAAAGTAAACTAGATAAGTTAGGTAAATACT
TAAAAGATAATTATATTGATGAGCAGTTTATTTGTGGGTTTCCAAGTGACGATTTCCCATCAGAACTGAACGATACTTTG
AATAAATATGATGAATTAGCAGTTGCTGTTAAAGTAAACCCTCGACTAAAATATCTTTCGAATGAAGTAAAATCAACTAT
TGATTCTTACAATTCATATATTAACCTTATACTGCTCTTTTTCAAAGAGGGATGGAGCACTGGGTCGATTAGAAATTCCG
ATTTTGATATTTCATCGACAATTAACCCTGCACTTCACAAAATTATCAATAGTTATTAACCCAATGGCATAGGGTTCACC
ATCGTTCAGTGAGCCCTAAGTTTAGATGTTAGGGAATGCTATGAATTTATTTCACAAGTACTCCGTAGGCTAATATGACA
TTTCTCTTCATCTTCGACACCATTTTCAACTAAAGTGATAATGAAAATTTATTATCATTTATTAAAGGGCGAAGTTCCGC
TGTTCGCTCAAAGCCGCCGGTAACCTACTGTGAACTAATGAAGATATATAGACAGCCATTCTGCATACCTGGACAGAATT
ACTATTCTGTCCAGCCTAGAGATAAAAGCATACGAAGTATCAGGGGGCAGTAGGCTCAAGCCAGGCGGTTACGTCACCGG
CACCGTTGATGAAGTCGAAAAGGATGATCAACTGCTCCACCGCGTAACAGGCATGGTCTAACTCACGCTCAAATGTGCGA
ATAAGTGCAGCTCCGTCTAAAAGCTGCTGTGTGACCGCAAAATTAGCAAGGAACTCGTGAGCCATCGTATTGCGCTGATC
TTTGAATGACTTCAGGTAAGCATTATAGTCCGTGCGCAGCCCCAGCTTTTTAAGCTCAACGCGGGTCTGGCCTAATGTCA
GCCTCTCTAATTTTTCTTCATCAAGGTTGTATCCCGGAAAAGAAACAAGAATTTTTTTTAGGCCAAACTCTAGCAACTGT
GCCTTGCCCATAAACAGACCGAACCGTTCGATGAAGGGTTTACCCTCGTATATTTTGAGCCCAGCAAAAATCTTATCCCG
AAGTTCCTGGCCACCCAGCGTATCAATATCCATGCGCGTTTCCTTTTTAGACATTATTGGTAATGAAGTAACTTATTGAA
GTTAGATGCACACATTATGTAAAGCTATTGGTAGTTGTGGACAGAAAACTCTTCTGTCCAGGTACAGGGATTAATATGTA
GTGAGGGGGGAACCGTACTCATCTATCACCCAGGAGGCCACAACAAGGACTGATTGATCGTCGTCGTCAACAAAAATGAA
CCCATGCTTTTCATCTGCGCCATTCGTGAAGACTCGGGGATCATTTTTAAGTGAAACCCAGGAGGCGGTGTCTGGATCAT
GCCCTTTGTTACGGATGTTTCGAAGTGCCGTTCTGGCAGATTCCCACTGTCTCATGATGTGTTGATTTGATTCCACCTCA
TGCAACAAATACTGCTTCAAACGAGAAATGGAAAGGAGCTGATTTGGAGGTCTTCTGTAGACGTACATCATGTTCCCGTA
TCTCTTTGTTATCTGGCAAAGGTGCCAGTTTCGATATTGGGAAGGACCGGAAGGTTTTCAATAGCCGATAGACATAAATT
GCAGAACTTCCAGGCGGAACGTGAACGGAGCGGGTAATCAATGCCCGCTCCGTACCAGGAGCGTAAGTTGCTAACAACAG
TCTGAGTTGATCAGCGGGGAGCAGGTCACTGGATTAGTTGAAAACTGGAACCTATTAGTTCCAGCCATTAATTAATAGCT
TTCGAATTATTCTTGAAAAACAATCAAAAATAGTTGCCAAAACCAAATCAATTAGGACATATTAAACCCATGGTTTTTAT
TTGGAATTAGAGAATGGAAATTCATGTTCCCATGGAAATGGTAGTAAGTGATGGAGAAGAAAGATTCACAGAGCTTGATT
TTTACTATGGGTCAAAAGCACTTGAAGGCACGTCAGAGATAGTTACAGTCCTCACTAATACGATTCTAAATCGCGAAGTA
GTTACTAAAATCCCATCAATCGAAGGCATAACCGCATCTTTTCGTACCAGTTATGAAGGGTCGTTTAGACAACGTTTCAT
GCTCAAGATCACAGGTGAGGAACAACGTAGAAACTATGGCGCAATCGGAGAGGGGGCATTTCTAGATGTTATGTCTTATT
ATCTTACAAGACCATTATTAACACCTTATAATTTCACATATAAAAGGGCTGCTAGAATTGTTAAAGAACTTGAGTCAGAT
TATAGTTCATTAATGAAGAGGCTTTATGGCCCACTATTGAAGCTTCATAAGCCCATAGAAGAACAAAATTATACTGTTGA
GCTGAAACGGAGAAGGACAAATCTTGCTCGGTATGATCACACGACCCTTGAAAATCTAATTGTTGAACGTGCCGATGATG
AAAGGATCATTATTGAAGCTTCTATTACAAGATTTAATCGGCTAACGGGGACGGGAAGGCTCATTCTTGAGGAAGATTCT
GAGTCTGTAAGTTTTGAACCTTCATATCTTTGGAGAGATTTTCCAGCAGATCAAAAACGCTGGCTATCTAGAAACTTAGA
CGTCAACACAGATAATGGTGATTTTACTCGTGTACGGCTAGAGGTGACATCAATCAGAAACTTTCTTGGTGTCATTAAAA
AATATAGTCTTCACCGAGTTATAACGGATTGATATGATAAAGTATGTTGCCTTTTTAGTTATATCAGTTACATGGTTGAT
TTATTTCTTCAATTTCGATCCGTTAAATGGTTTTCCAATTGATAAGTCTGAATGGGGAACATTTGGTGATTTCGTTGGCG
GCGTAACCAACCCCATTTTGACATTTTTTACAATGATTATGTTAATTAAATCAATAAACTTACAAAAAGAGGCTAACATC
AGCATTATTAAACAAAATTTGCACATGCATGAGGTTTCAGAAAGACAAAAAGAAATTGATGACTTGCGCTCTTTTGAATC
ATCGTTTTATAGCCTCGCTGAAGTATCTAGAAGAGAGTTTGATGCCCTCAGAATAACTGGTAGAAATAAAAAAAACTACT
CAGCCTCAGATGCGGTAACCTATTTAGAGAGTTACATGATAAACTCATGTAAGTCAAAAAATGCAGAAGAATTATGCAAA
CAATTTTCTATTTTTGATAATGAATCCTCTATGGCTCTCTTTTCTGCGGTTCGTAGTTTTTATATTCTATTTAAATTCAC
AAATGAATCTTGCCCAGAAAACCACAAAGAAAGATATTACGAAATAGCAAATTATACTATGCCTGTGAAATTTCTTCATT
TGGTATGTTTGGCATACGTATTTAGTGATTGGAAAATAATAAAAGACTTTGAAAGTTTCGGTTTTTTCAATCGCAAAGGA
TTAGATAAATACATCATGGATTTTATGGATGTAAAGAACTTTTATTAGTTATCAAGATAATTTGACCCTTTGCTAGCCGT
TCCCCTATCATCATGATAGTAAGCCGTATGTTTAGATGGTTTATGTCTGAGATTTTGAGTATCAAATCTTTGGGTCTCGT
AAAAAGGTTTGAATCGCTAAGGATAATCTGGACGTCTCCAGGGTCGTTAATTAGACTGACCCCACCCCGATAGACGATCA
CTCCCCTATAGTAATAAGCACCATTTCGGACTTCCGCTTCTCGCTCACAACGGACCTTCAGCTCAGCCGCTCCGGCCGCT
TCATGCAATGAATGTACGCAGCCAGTCAGAATATTAAGGTGCGGATTTCAGTTCACTTGTCAGCCCTGTGATGCAACAAG
TTGCGGCTCCGGTTCGTGGGAGAGATGAAACGACGGTAGCTGAAGTTACTGGTAAGCGTGCAGCAAGAACCGTATTGACG
GGGATGTGTTATTCAGTCGGCAGTGCTACGCGCCAGGGGAGCAGTTCGCCGACCCGGTTTATCGGCCAGTCGGCTATGAC
GTCAAGGACATAGCGGAGGTAGCTTTCTGGCTCCACTCCGTTCAGTTTGCACGTCCCGATCAGGCTGTACAGCAGCGCTC
CCCGCTCTCCTCCATGATCCGAACCGAAGAACAGGTAGTTTTTGCGGCCCAGACTGACCATCCGCAACGCATTTTCAGCG
ATGTTATTGTCCGCCTCAGCCCAGCCATCATCTGCATAGTACGTCAGCGCCGGCCACTGGTTCAGGGCGTATGCGAACGC
TTTCGCCAGTTCTGAGTGTCGCGACAGGGTTTTCATCTTTTCACGCAGCCAGCTTTCCAGGGATTTCAGCAGCGGTTTCG
TTTTCAACTGACGTTCGGCAAGGCGCTGCTCCGCCGTCATTCCCCTTATCTCTGCCTCGATGGCGTACAGTTCGCCGATC
CGTTTCAGCGCTTCCTCCGTCAGGGCTGACGGGGTGCGAACGTGCACATCGTGGATTTTACGGCGGGCGTGAGCCCAACA
GGCGGCTTCCGTTATCCGGCCATCCCGGTACAGCTCGTTGAACCCGGCGTATGCATCCGCCTGCAGTACACCACTGAACC
CCGCAAGATGGGTCTGCGGATGGATGCCTTTTCTGTCCGGGCTGTAAGCGAACAACACCGCCGGCGCCAGCGTTGACCCG
GCGTTACGGTCGTCACGAACGTAGGTCCATAACCGCCCGGTCTTCGTTTTCTTATTGCCTGGCAACAGCACCGGGACAGG
CGTGTCATCAGCATGGAGCTTACCGTCAGTCAGCACATAGTCCTGAAGCGCTTCTTCCAGCGGTGACAGTAGCCGGCAGC
ATGCATCCACCCAGCCCGACAGCAGTGAACGACTCAGCTCCACGCCCTGGCGGTCGTACATTTCAGACTGGCGGTACAGC
GGGGTGTGCTCTGCATACTTTGAGATCAGCACGCGGGCCAGCAGCCCCGGTCCTGCGATACCCCGCTCGATGGGCCGTGA
AGGCGCGGGGGCCTGCACGATGGCATCGCACTGAGTACAGGCATGCTTTTCACGTACAGTCCGGATAACCGTAAGCGACT
CGTCAGAACCGTATTGATATTTACTGAGAGCTCAGATCAACTTTCCAGGGCAACAGATCGCGTACCCGGTTTGCCGGCCA
GTCCTGGATATGTTCAATGACGTAACGCAGCCACTTTTCTGGCTCCACATTGTTCAGACGGCATGTGCCGATCAGCGAGT
ACAACACCGCCGCATGTTCACCACCGCTGTCGGAACCCGCGAACATCCAGTTTTTCCGGCCTACGGCCACTCCCCGTAAG
GCGTTCTCTGCGATGTTGTTGTCGATTTCCACCCAGCCATTACTGCAGTACACGTTCAGTGCATCCCACTGTTTCAGCAG
GTATGCGAACGCTTTTGCCGTATCTGAGTGACGCGACAGTGTTTTCATCTGTTGCTGTATCCAGTCATACAGTGACTGCA
TCAGTGGCGCGGCTCTGGCTTTTCTTGCCGCCAGACGCTGTTCTGCTGAACAGCCCCGGACCTCTGCCTCGATGGCATAC
AGTTCACCGATACGCTGCAGGGCTTCCGTGGTGATGTAGGTGGGCGCTCTTGCATGCACATCGTGGATTTTTCTCCGGGC
ATGAGCCATACACGCGGCTTCCGTTATTCTGCCGGATTCGTATAACGCCCGGTAACCACCGTAAGCATCGGCCTGAAGCA
CACCGCTGTAACCGGCCAGGTGATTTTGTGGATGGATACCTTTCCGGTCCGGACTGTACGCGAACCAGACCGCCGGGGGC
ATCTGTGAACCGGCGTTACGGTCATCACGGACGTAGACCCACAGCCGGGCTGTCCGGGTTTTACCGCTGCCCGGCTCCTG
GACCGGGACGGGGATATCATCAGCATGGACTTTACCGGGCATCAGCACATACTGGCGCAGGACGTCATACAGCGGCTCCA
GCAGTTCAGCAACAGCACCTGTCCAGCGCCCCAGTGTGGCACGGCTCAGCTCCACTCCCTGACGACGGTATATTTCTGAC
TGGCGGTATAACGGCAGATGGTCTGCATATTTCCCGGTGACAACATGGGCCAGAAGCCCCGCTCCGGCATAACTGCGTGC
AATGGGTTTTGAAGGTACTGGTGCCTGCACGATATGGTCGCACCGGCAACAGGCCTGTTTCGGACGTTGTGTTTCGATAA
CCTTAAAGGCGCTGCTGATAAGCTCCAGTTGCTCTGACACATCACATCCCAGAGAACTGAGTTCACCACCACAGGCAGGA
CAGCATTCCTCTTCCGGCCGGATAACCCGGGTTTCACGGGGAAGTGAGGCCGGTAACGGTTTACGGGCTGAAGACTGGCG
CAGGGCGGATGGCAGTACCGGGTCATATTGCTCACCCAGCGTTTCCGCCATTTCTTCCTGAAGTGCGCTGATTCGCTCCT
GTGCTTCCTGTATCTGCCGTTCGGTTTTTGCACGAAGTTTTTCTGAGCTTTTACCGAACTGCATACGTTGCAGTTTCGCA
ACCAGCGCCTTCAGCCGGTTGATTTCGGAAGCATAAGCCGCCACCCGCTGTGAGAGCAGGCGGTTGTATTCAGCCATCTG
GCGGATGGTGTCCTGTTGCGTCTGCAACAGTGCCCGCAGGCGGGCGTTCTCATGAGCAAGTGAGGTGTCCATATCCTCAC
TTTACAACGGGTTATATGCGGATTCCAGCGCGTTCCGTTCGTTTCGGGTGCTTCCAGTTGATACCTTCAAGAAGCATGGA
TAACTGAGCCGGAGTAAGGTGCACCTTGCCGTCACGGGTGACTGGCCAGACGAAGCGGCCCCGCTCCAGGCGTTTGGTGA
AGAGGCACAGTCCGTCACTGTCAGCCCACAACACTTTTATCTGGTCACCCCGGCGTCCGCGGAAGATGAACAGGTGTCCG
GAGAACGGGTCATCCTTCAGGACGTTCTGAACTTTTGATGCCAGGCCGTTAAAGCCATTTCGCATATCGGTGATACCTGC
AACCAGCCAGATACGCGAACCTGCAGGGAGAGATATCATCAGTGGCTGCTCCCTTTTATTTCGCGGATAAGTGTCTGTAA
TAACGCCGGCGTCAGTTTACCTTTAAGCCTGAGAGTTCCGGCCGGCAGAACCAGCTCACAACACAGACTGTCGGACGGTG
TATTTATCTGCTCTGGTTCCTGTGCGGGGGCCGGGATTTTATTATCCGGCTCCGGCGTTAACGTCACGGGAAGCAGTGCC
GGCATATTTTTTCCGGAAGGCAGCAGGCCACCTTTCCGGTATTGATGGCGCCAGTTGAAGAGCAGGTTATCGTTGATTCC
GTTTTCCCGGGCGATCTGCGCCACACAGGCTCCGGGCTGCAGTGACTGCTCCACTAAGGCGATTTTAAACTCATAAGGGA
AGTTGGGCCGCCGGGGACGTTTTTTTACCACGGGGGCTTCGGATATAACGGTGCTTTCAGGACGTACGACTGGTACCGTG
GAAAATTGTCCGTAAAGGCAGGCATCAAGTTCCTGCTCCGACATGCCTGCGGGCAAAGGCCACGAAAGGCCAGCTCTCCG
AAAGCGCACGAACATACTACAAACTGTTGATTTTGGTACACCCAGGCGACGCCCGGCCACAACCCGGGGTAAATGTTCTT
CAAAGTGAAGACGTAAAGCTTCAGTGATCCAGGTCCGGTGTTTCATACGATAGTGTCCATTAAAAATGATGGACATTATT
TTTGTAGAGCCGGAGGAAACAGACCAGACGGTTTAAATGAGCCGGTTACGACTTACTTGGCTTTAGTCCCGGAGTGTTGC
CAGGAGTATCTTTATTATCTCGTCGGCGTTGATCTGGTTTTCCTGTCGATTTAGCAATTGGTTTTGGACCAGGTTTAAGA
CCCATGATAGTTATCCTTTTGAGATGTAAGAGGGAAGCCCTCAACATTGGTATATTGGATACTGAGAAATTTTTCAATGG
GAGTGATAAACGGCCGAATGATTAACTCGATATTGTGATCAACGTCTGTTTTTTGCACACTGTAGACTGACTCTTGGAGC
AGAAGGTTGCTCTGAGCGAGGAATGGACAGTTACACTCATCACCAACGCCAATAGCCTCATTACGCGTATAAAGCTGTAT
TAATCATTGGGGAGCAGTTTAATGCGGGATTTTCGACTTATGGACTTGATTCAGGTGTCAAAATTAAAATGAGCAGTGTA
AGGACAGACAAGTTCATTAGGTATGGTTTTGCGGTTGTGGCGATAGTTGCCATACTCATTACTACTATCACAACCCCCAA
TCCCACACCTTATCAATATATAGTTTACCGAATAGTTCTGGTTCTGGCTGCCGGATGTATTGGTGCAGTTCTGCCTGGTT
TCCTTGAAGTAAAATTTAATGGGTGGTTAAGAGCATCTGGCGCAGTGGCGATCTTCGCTATAGTGTTTTTCATAAGCCCA
GATTTGCTTCAACAAAATCCTGAATCTGCAAGTAAACCTGTACCGCCTACTGTGATTGATGCATATGCCGTTAATAGTTC
CAATCGCGACAGATACCTCGAATTATTTCGAACAGGACAGTTCGGTCAGCGGGACAAGCTGCGCATCGGTTGTGTTGAGT
GGAGTGAATCATCGTGCGTGGCTGCTGGTAATTTTTTGCGATTGTTAAGCGAAGCTGGCTGGGAAATCGATTCTGACGCT
GTATTCAGAATGCAACCATCCGTGCCAGTTGAGGGGGTATCGATTGTAAGCCGTGGCGATGATCTGGTCGGTTTGCCAAA
AGTACCACCCCACATGGGCCGTTGGAGTCGATCAGACATTAGTTATGAAATTTTGACAGCGGCATTTAAATTGATGGGAG
TTCCGGTTTATTTTTCCAGTGACCCGACATTACAACCAGGTACTACCGGAGTGTACTTTGGACCGAAACCGAAACTGGAT
GCACCAGTCATGCAAAAAGATGAGAATGTGCGACGTGAGCTTCTCCGCTACGTCGGTTTGGGAATGACTATTCAGCGAGC
CTGCTCTCAGCAGCCCGTCGAACTTTGTGGGGGTGAAATCTTTTCCTGGGAAACGTCGGTATCTTCGTTCCTAAGGCAGC
AGAGATTCAACTCCGATGCCGTAAACAGATGGCTTGCCTTGCCGCAGGTTAATGCGGCTTCGGCAACTGCAGACATGAAA
ATAAAGCTAGATTTGTTAATGTCATTTGTTCTGGGCATCGAGTAACTATACCTCTTGCGAGGATGATTGAGCGTCTAATG
GACCAGCTTAGCCGTTAGCGCTATTTGTTTACGTAAGCCTGTGGAATCCAACTAGTGCTTCTACGATGCGTTGTTTGGTG
AAAAAAAAGTGTTGAAGCACTGGTTTTAGACAACTAAAGCCACGATTTGCTCATGCGTCGAAAATGTAGTCGTCTACTGT
GTAGCACGGAGGCGATATTCGTACGCTTACACTTGCCGATAGGCCACTGGGGAGTGTTCTTGGCACTAAGCTGCCAGGCC
CGAAGGTCTGCTATGAGCGAGGGGCTGACATTCCTATTGGCATTCGGTGTGAGTTATCGGGGGCGGTCATGCGGCATACT
TCCGATACAGGCGTTTCCAGCTCTGCCTGTTTCAGGGTTATATTAATCTGCTTTAGAATTAATCGTGGCTTTAGCATCTG
CACATCGTGCTGGAGAAACCTGAGTGAACTAAATCATATTCCCTTTCTTCAGCTAATCAATTGATAGTTATGCGGAAAAA
GTTACTTTGCTTGTCAATAATCCATTTCACATCCGTTAATCCAATGCTATGCGTCTTCGCATTAATCTGGAAAGGTAGTA
AGTGAAATAAAAACTTAGCCAATGACTAATATCTGAGGATACTTTGTCATGAAAAGTATGCAATCAAAAACGGGCTCTCC
ACTCGTTCGAACTGAAGCCGAGCTAGAAAGCCGGCTTACTTCAGCACTAAACATAGCATTTCCTAACATTCCTCGCGAAG
ATCTTATCGAACAGCGCCATTTTACCGTTCGGCTAGGCCATGGAACTTACAAAATAGATAGCGCCGCACACTGGAAAAAA
TACGGGCGAGCGGATGTTTTGATCTTTCATCGGGAGAGACCACTTGCGGTTATTGAACTGAAACGTGAAGACCTGACACT
GACCCATGATGATTATGAACAGGCTCAAAGCTACGCTAACCAGTTAACACCACGTCCGCCTCTCGTTGTAGTTACGAACG
GTAAAGATACGCGCGTTTATGACTCAAGTAATGGACAACAGTGGTCGGGTGGACAGGATGCCTCGGCAGCGGTAAACAAG
ATGCTCGCCAATTCTGCAAAGTTGGCGGCGGCTGACATGCGCTGGGCTATTGAAGCCTTGATGGGGCGAGAAACTAATGC
TTGGGTGCCAGCTGTGCGAGAAGAAACAGCCCGGCTGCTGATTGATATAACTGATCAGCCTGGGCATTCAGAACATCCAT
TTGCCAACAACCTACTTTTTCCTCGCAAAATCACGTCTCTTGTAATTGAATCTGCTGTGATGGGTACAGCTTTCACTATC
ATTGAGGGTGATGCACAAAGCGGAAAAAGCAGTTGCCTCCGTGAAATTTCGCTAAAAACGGAAAGTAGCGATCTTTTGGC
TGTCCTGATGTTACGAGGTTCCGGACCAGGACTATTTCAGGCTCTGGCCAATCTTTTTGCAGCTGAATTTGAATGGAATT
TAACCTCAAATGATGCACGTAACTGGTTAAGACGAATGTCTAACTGCACTGAAGGTCCATCGCTTATGCTTGCTATCGAC
GACGTTGAACCAGGCTCCCAAATGGCTACTGATCTTGAGGAACTTGCGGGTATACGTTTTGGCAACAGGCTGGTGGTTGT
TCTGACGACCTATCATGCCAACGCGTTACTGAAAAATCCAAACGGACGAACTCCGTCTGCAATTGGTAGCCGGTCGAAGG
TATTTAAAACATCGCCTATGTCCCTAGATGAATTTAAGCTGGCGCAACAGATTCTCTCGGACCAGCGGATAGTTTTTCAA
CAGGGAGCAGAATACGCCGATGACTACCGCTCGCCTTGGGTTCTTCGCACTATTTATGATGACATTGTGCGCAATCATCA
ATACCAGAAAACGGATCTTATCGCCTATCTTCCTCCATCACCCGGTATGGAACTTATAGATGCTGCGCAAAAGAGCTATG
AGAGTCAGTATGATCTTCTTCGTTATTATCGGGTTCTTGCACGCTGCGCACTAGCTGACACAAACTCCCACTCAGTAGAA
TTAATGTTTGCTAAAGCGAATGGATTTGTCGTGCGGTATGACGCACTTTCTGACGAAGCTCGTGGTGTAGTGAATGAGTT
AAAACATATGGGGGCAGTTCGTATTTTTCGCCTTTCAGGATGGGAAGATGTTGTGGTGCCGACAGTTCCCGCAGCTTACC
TTCTGGAACTGTCGGATGCTGTTTGTGATGAACTGGTTTTACGGGCAGAACAAGACCCTCAAGACGCCGGGGCTTGGCTT
GGCGAACGGCTAGACGCCACTTATCTTGGAGATATGATCGGTGCTCAAGCCATACGCCGTATGGCAGCTAAAGAGAGATA
TTTCAGCTTTGGAATTATTCAGGGCCTTCTCAGCATTGAGCCATATAAAGAACCTATAAAAAACGGATTGTTTACTTTAG
CCATGCCAGACAACCAACAAGTCAATCTAAAGATTGAGGATGGATTAGCGTGGATTTCTAAACACGGGGATGATGCAAAG
AGTGTTCTGGTGAATTTAGAGGATCAAATCCCAAAGGTCATTTCTAAATCAACCAGTTGGATGATACTCGGGCAACTAGC
GAAACTGCCGTCAGCAGAGGTGGGTGACGATGATCAGCGTATAGACGCCTATATTTTACTGAGCATTGGGCGCTGCCCAT
TTCCTCTAATTCGCACGAATATAGAAGGATTGCCTTACTTTGAGCATAATTTTGGCGATCAGGGTGATGTTCTTTGCCTA
GAAAAAGCGTCTATTGAAGTTGCTACTCAGGCGATGGCTGATTTATTTTCAGCCCCATGGCTCTATGCGGACCAGTGGGT
GGATACAGCTATCGCGACCGGTTCTATACATTTACTGCATCGTTTGTTTGCTGCTTTAAACACAGTGATATTGCGTAGAA
TACCCGTGCAATCCGACTGGGCTAATGAAGCACTTAATCAACGTGTCTCACCAGCCCTTAAGGAAGCCATACGATCATTA
TCTTCGTGACTAAGCAATGGGATTTTAATACATAACGAGCATCTGTCCACGCAAGTTAACAATTGCCTTGGCTCGATATT
TTGGTTTCTAGTGCATATATGCTGATCTTCTCTTCGTTGATCTGATCTTACCCACCAATAGTGGACACAGGACTAAGTGA
GTAAACTCTCAACCAGAGGTGACTCATGACAAAACCAGTATCAATCAGCAAGAAGCCCCGTGAACAACATTCGCCTGAAT
TTCGTAACGAAGCCCTGAAACTCGCTGAACGCATCGGTGTGGCCGCCGCAGCCCGTGAACTCAGCCTTTATGAATCTCAG
CTTTATGCCTGGCGCAGTAAACAGCAGCAACAAATGAGTTCGTCAGAGCGCGAAAGCGAACTGGCCGCTGAAAATGTCCG
CCTTAAACGACAACTGGCGGAGCAGGCTGAGGAACTGGCCATCCTCCAAAAGGCCGCGACATACTTCGCGAATCGCCTGA
AATGAAGTATGTCTTCATCGAAAATCATCGGGCAGAGTTCTGCATCAAAGCGATGTGTCGTGTACTTCGGGTTGCCCGCA
GCGGCTGGTATGTCTGGCTCAGGCGTCGTCACCAGATGAGCCTTCGCCAACAGTTTCGGCTCACCTGCGATGCCGCTGTC
CATAAGGCATTCTTTGAGGCAAAGCAGCGATACGGTGCTCCCCGCCTTGCTGACGAACTGCCGGAGTTCAATATTAAAAC
CATTGCCGCCAGCCTGCGTCGTCAGGGGCTGCGGGCGAAAGTTCAGCCCGGTCAGCTACCGTGCACATGGCCTGCCCGTA
TTGGAGAATCTGCTGGAGCAGGACTTCAGCGCCAGAGGCCCGAACCAGAAGTGGGCGGGTGACATCACGTACTTGCGTAC
CGATGAGGGCTGGTTGTATCTCGCAGTAGTCATCGACCTGTGGTCACGCGCCGTCATTGGCTGGTCGATGTCACCGCGAA
TGACAGCACAACTGGCCTGTGATGCACTACAAATGGCGTTGTGGCGGAGAAGACGCCCGGAAAGCGTCATTGTTCATACG
GACCGTGGTGGTCAATACTGTTCAGGGGATTATCAGGCGCTGCTGAAGCGACACAACCTGCGTGGCAGTATGAGTGCGAA
AGGCTACTGTTATGACAATGCCTGTGTGGAAAGCTTCTTTCATTCGCTGAAGGTGGAATGTATCCACGGGGAACGCTTTA
GCAGCCGGGAAATAATGCGGGCAACGGTGTTTAATTATATCGAGTGTGATTACAATCGCTGGCGTCGTCACAGTGCCTGT
GGCGGTCTCAGCCCGGAACAATTTGAAAACCATAATCTCGCTTAGGGCCGTGTCCACATTACGTGGGTAGGATCAATTTT
CCTGATGACCCCATCGACATAGTATTTTTTCAAAGCAAGAATTGCCTTCTCGCTATGTATTCCTGATAGCTTGATCAGGA
TATCAAAGTCTCTTTCAGATATATTCCCCTTTGTCATGTGTCACTCCATGAATCAAATTTCATAGTAATCAATCTTTCTT
TGATCGACTTATAGATAATAAGATCAGAAATGATAAAAAAGTAACGCATATTTCTTCTCGTCATGTCTACTTATAAAATT
CAAATGAACTAACCTGAACTACTTACACTGGAATATCATTATATTGGAATAATTATAAAACTGAACAAAATGGTCAATGT
AATCTGGTTAATTTATAAATATTTACATTGCGTGATGATATTTAATTCCAGTGTTAAGTAATGTCACATGCCTATTATTG
GTTACTACTTTGTAGGTGTTTTGGTTCGGCGTTAATATCATTGGTCATAATCACCTGTGAAAGTTTATTCTTGAAATGTT
ATAGGTATATTACTTGCAATTAAAAATGAGAAATTTATTATTATTGTGTTTTGCAAATATAATAATTAAAAATTTATTAT
AAATTATGATTAGAATTGACAATATAAAAGAATAATAAAACTCAATATGAAAATAATTATCATCTGGTTTGATACTTTTG
CTGTTGATTACAGGAATAAAGTGTCAGAATAATATTGTTATTGGGTAAAAAAAGCCTCCACTATATGTGGAGGCAAACCC
TTAGATAGTTCTATTGAGGCAAGTATGTTATAAATCTGCCTTATCTTTTATAGCATATAAAGATATGTATGCTATATTTT
TTTTGAAGAAATTTTTCCAGAAATTACAGTAATACAAGAAATATTAACTGGTGTGATTTTTGGATGTTTAATAAGTACAG
TGTACTTATATTTTTGTAATAAAGATGAACGCGTCCTTTAGATAAACTGAAAAATATTAAGCATGTCTCATGTGGTTTTC
TGAATCAAAACTCTTTTCAGTCTTTGATTTTTTGTTAAAAACAGGTTTATTGCAAGGGTGTTGTTGTGAAATGTGTTTTG
GTGTCGTTGTGATTTTATGGTGATAATGTGAATTTTTATCCTTTCAAGATGGCTCCCTGGACGTTAAATACAGTGGAAAT
TTATATTAAGATATAAATATAACTATTGCGTTATTTAAATTATTGTCTATTACAGCTCCAGTTAATAGAGCCTGAAGTAA
TTTCTTAGTATTTCATCATAAGCGTTTATCTATCGTCTCTTTCTAAATTAACCGGTCGTATTACAAGGTGCTGAATCTGA
TTAAGGAATGATACTTAGGGGATTATGGCTGACTTAATAATTAGATAACTGATAAATGACTATCAGGGGGATATCGTTAA
GTCAGCCTTTAAAATCAAGCGATTATATAGCTGGTGACTCTTTTCGAAGAGCATCAAGGTAGTCAGCGTACCATTGCATC
ATTTCTCGTCTTCCTTCAAGGTAACGAGCATGGTTGTATGTACCACGAATGCTGTTTTTGTCCGTATGTGCAAGTTGCAT
TTCAATCCATGCACTATTGAATCCTTGCTCGTGTAGAACAGTACTCATTGTATGACGAAATCCATGCCCGGTAGCTTTTT
TGTCATAGCCAATCTTCTTCAAAACCATATTGACGCTTGCATCGCTGATAGGCCTGTTAACATCATTTCTTCCGGCAAAG
ATGTATCTGTATCTTCCAGTCAGTTCTTTGAGGATTTGCAGAGACTGGATTGCCTGATCTGACAGAGGGACGATATGCTC
CTTCCTCATTTTCATCCGGGTCGGAGGAACTTCCCATATCTTTTGGGTAAAATCGATCTCACACCATTCCCCCATACGTA
ATTCTACTGTTCTCAGCCCTGTGAGCATCAACAATTTTGTAGCTTCACGGGTTACAATACTGCCGGTTTAGTTTTCGAGT
TTGTATAAAAACTCTGGTAGTTCAGGAGGAAGCAGGAAAGGGTAATGTGTTCGCTTATAGCTTTTCATTGCTATAACCAG
ATCAGAAGCTGGATTGTATCGTGCCCGACCTGTAACAATGGCATACCGAAACACTTCACCACATCGTTGGCGAACTTTAT
TAGCTAGCTCGCAGGCTCCTCGGCTTTCGATACGCTGAAGAACTGCGAGAAGTTCAAGAGGTTCGATTTCACTAATGGGT
CTGTTTCCAATGTAGGGAAACACATTATTTTTGAATGCTCTGTCGACATAATCAGCGTAGCTGGCAGACCAGCCTGAAAC
TTTTGCGTTGTACCACTCGGTGGCGATTGCGGCAAAAGTTCTTCCTTCGGAAAGGTTTTTCTCAAGATTTTCAGCTTTCT
TGACTTCACCGGGATCTTTACCATCGGCATGTATTTTCTTGGCTTCATCCCGACGTTTGCGAGCTTCAGCCAATGTAATA
GTTGGATAGGTGCCAAATGATAGTTTCTTTTCCTTCCCCGCATAGTGGTACTTCATTCGCCAGTACTTTGAGCCGTTAGG
ATTGACCTGAAGGTAGAGCCCACCACCATCGGCAATCTTATAAATTTTATCTTTGGGTTTGGCTGTTTCAACTTGTCGAG
CTGTCAGTGGCATCTGGGGGCCTCGCAATAGATTGACCAAGATGTGCCCCTAAATAGGCCCCCAAATGTGACTTGATTTA
CGTTCCCCTGAGGAGAATTAAGGCGACTATTTGAGTAACATAAGTAAGGGTATATGCTGATTATAAAGGCTTTTTGTGGG
GTATGGTAGATTTCAGGAGAGGTGTGCATGGTGTCCCCTGCAGGAATCGAACCTGCAATTAGCCCTTAGGAGGGGCTCGT
TATATCCATTTAACTAAGAGGACAATGCGGCATGAGTATACCCGCTAATGGACTGCGGGGTAAGTACGCTGCCGCTCGAT
TGCTTAAACCCTCGCCATTTATGCTGGGTTTTTATCATTTTTCTTAATGTTTTCCGCACGTTCTGCTTTTTGGCGTGCTT
CTGCTTTACGCTTGTTGCTCATGTCGTTACGAATCTGTGCATGACTCATTAACGCGAAGATAAAGGTGCCGCCGCAGATG
TTCCCCGCTAAAGTAGGTAGTGCGAAGGGCCAGATGAAATCGCTCCAGTGCAGCGTGCCGTTAAACACCAGATAGAGGAT
TTCAACAGAACCGACAACGATGTGGGTGGTGTCACCCAGTGCAATAAGCCAGGTCATCAAAATAATCACCACAATCTTTG
CCGCACCCGCTGCAGGAAACATCCAAACCATAGTGGCGATCAGCCAGCCGGAAATGATCGCGTTGGCAAACATCTCGCTG
GGGGTGTTCTTCATCACATCCATGCCGATTTTGACAAATGCATCGCGAGTTTCTTCATTGAAGATAGGCATATATTCAAA
TGCCCATGCAGCAATACCTGTCCCGAGAATATTACCCAGCAGCACGACGCCCCATAATCGCATAAGTAAGCCGACGTTGC
TCATTGTCGGTTTTTGCATGACGGGTAGTACCGCAGTCACGGTGTTTTCGGTAAATAATTGCTGGCGGGCCATAATGACG
ATAATAAAACCAAAGGTATAACCGAGATTCTCCAGTAAGAAGCTGCCTGGCACTCCTTCCAGTTCGACATGAAATATCCC
TTTTGCCAGTAGCGAAGCGCCCATCGACAGACCCGCCGCAATGGCTGACCACAGTAGCGCCATTGCGTCGCGTTCCAGCT
CTTTTTCACCATCCTGGCGGATATGCTCATGAATTGCCATCGCCCGGGAGGGGAGTCGGTCTTCATCTATTTCTATTTTT
TTGCCGCGCTCTTTTTCTTCGCTCTCAACTTCAATTTCGTCGCTGTGTTGATCAATTTTGTCGTTGTCCATGGTCTCTTC
TCTTGAATTAGCACGTATAGCTAAAGCGTAGCGGCTTTTTTGCTCGCAACTGGCGGGAGTTACTCTGAAAATGTAGAAAA
GGCTGCGTTTGCCTTTTTCTGTTTCTATAGAATCAAGTAGCCTACAGGGCGGCGATTACCAGGCTATGATCAAATCAGCA
AATCAGGGCGTCTGGACATCAGTTGACGTGCTGTTACAATCGCCCACACCTAAACAGGCGGATACGGTATCGTTCCGTCA
TGGATGGCAAACTGCATAAGCCATAAAAAAACAGGGAGACATTTATGAAGCTTCGCCTGTCGGCGCTTGCTCTGGGAACT
ACGCTTCTGGTGGGGTGTGCGAGTTCCGGTACAGATCAGCAAGGGCGTTCTGACCCGTTAGAAGGGTTCAACCGCACCAT
GTACAACTTCAACTTCAACGTATTAGACCCGTATATTGTTCGACCGGTCGCTGTCGCCTGGCGTGATTATGTTCCGCAAC
CGGCGCGTAATGGTTTGAGCAACTTTACTGGCAACCTTGAAGAACCTGCGGTGATGGTTAACTACTTCTTGCAGGGCGAC
CCTTATCAGGGGATGGTCCACTTTACCCGCTTTTTCCTGAACACCATTTTGGGGATGGGCGGCTTTATTGATGTTGCAGG
GATGGCGAACCCGAAACTGCAACGGACTGAACCTCACCGCTTCGGTAGTACGCTTGGTCATTATGGCGTGGGTTATGGGC
CTTACGTTCAGTTACCGTTCTACGGTAGCTTCACGCTGCGTGATGACGGTGGTGATATGGCGGATGGTCTTTACCCGGTT
CTTTCCTGGCTGACCTGGCCGATGTCTGTGGGTAAATGGACGCTTGAAGGGATCGAAACCCGCGCTCAGCTGCTGGATTC
CGATGGTCTGCTGCGTCAGTCGTCCGATCCTTATATTATGGTGCGCGAAGCGTACTTCCAGCGTCATGATTTCATCGCTA
ATGGCGGCGAACTCAAACCGCAGGAAAATCCGAACGCACAAGCGATTCAGGATGATTTAAAAGATATTGATTCTGAATAA
GAAACAAATAAAAAAGGTGAGTCGCAAAACTCACCTTTTTTGTTGTTATCCCTCAATTACCACAAGTAAAAGGAGATAAA
CCGACAATGACCCGGACGTAATGATGTAAAAATACTGATGTTCGTCACTGACTATTTCCGATATTCAGGCGTTGAAAAAT
CAAAAAACTGGAAAAATAATTTTAAATATCATCAAAATTAACACCTGGCGCAGATAGTTGATTAATTTCATTTTGATATT
TCGCCTGGCGATTTTGAAGTCTTTTTTCAACGTTATCTTCGAGATCCTTAAAGTCTTTGTGTTTATTTTCAGGATGGTCA
ACGTCAACTTTGTTAGCGAATAAATTAGAAATTATTTCTTTTACATTGTCGCGTCTAAATTTTGCATCGTCCACTTGAAA
ATTATATCTTATTGCTCGACCTAAACGTTTAAAAACTTCGTTAGGTTCTCTCAGTCTTTCCCCGTTGAGCTCGTTTACAA
CCTGATGATCGGAACCTGTTGCAAATGATTCTGCCATGATAGCTTTACTGCTTTCAAACCACGCTGAAGCATTCCTGGCT
TTTTCACTACAATATTGGGTGAGACTATCACCATTAATACGAATTCCTCTTTGAATGTGGTAGTCGTCCTGATCGTAGTA
ACCGAGAGATAAGTAATCATTTCCGTTTTTATTTTTAATTACAATAGCGAGAGAGTCGCCTTTTTTATCTTTACCGTACC
AGGTAAATAAGTCCGTTGGTTCGCTATTCCCGCTCTCATCAAACTCCGTTACCGTATGTCTGAGTTTGTGTGATATCTTA
TCGAAGATAAAACCAGGATCTCCATCATATATTTCTTTTAATGCGCTGAAGATCATTTCCTTGTTATTGATATCATGAGT
CTTCTCAACTATGTTGTCATTAATGATAGTACGGACGAGTTCTTTGTCTTTATAGTTCGCAGGTAATTCTATTGGTTCTT
GGTTGTCGATACCAATAGTAATATGGTCTGTATCATTGGAGCCAATATCAATATAAGTAACTGAGGAATTATTAATATTA
AATCTATAAGGATCGTCGTTTACTCGTATGGCGTTTTTTATAAGCTCAAGTAGATGTTTAATACAGGTGCTTATTCCTTC
CTTACCATTAAAAAGGTTTTTGAGCTCTTGTACTAATCCATTAACTTCATCATTGTTATTTTCATTAATGGATTCTGGGT
AAGTTGCGCTGGTATTGTTGATTGAAATAGATGGTAGCATGATTTTATTCCATTTTGATTGATTTGTTACAAATATATAT
TACCTAATGAAATAGACTATCAAAAAACGCTCATTTATTTAGAACCTATCTTTAATTTGAGTGTATGAGCGCACAATAGC
CAGGGGGGTGAGTATCCTGGAAATTCAGAAAAGTAAACTCTTTGAGAAGGACGAGCAGAACGCCTGAAAATATGCCTTTC
CCTTCAGATTTGTCTGTGGATACCGCTTATTGATTTGAAAGGGCAAGCTGCCATCAGGCTGTTTGCAAAACTCAGGAGGT
AAGCAATGAGGACACTACTTTCGGTGAAGTGGGGGAGTTAAAGTCACCTGCTATGCAGGTGACTTTATCCAGGCGAACGC
GTTATCAGAACGCGTAGTTAAAGTTAGTACCGAACAGCCAGGCTTTACCTTCAGACTCGAACTGGTATGGGCCTTCGTTA
ATTTTCACGCTCTGACCGTGCATATAAGAAACACCAACGTCGACTGAAGCATCTTTATTAAATGCGTAAGTCGTACCTGC
ACTCAGCCAGAAACGGTCCTGGTCCGGAATGGAGATAGAACGATTCTGAGCCGGAACTGGGCTGTCATCAAAGGCGATAC
CGGTACGGAAGGTCCAGTTATCATCGTAGTAATAAGTGGTACCCAACGCGATGCGGTAAGCATCTTTAAAGCCTTCATGT
TTCTGGAACAGCGTGTCGCCACTGGTTGAGGTCGCTTTCAGCTGCTGGAACTGACTCCAGCTGGTGTAAGCCAAGCTATA
GTGAATCGCCCACTGTGGATCAACACGGTTATAACCTGACACTTCCCACATTTCAGGCAGGTTCAGCGTCAGATAACCCG
ATTGCGTTGCGCCACCTGTCGCGGTAGGAATTGGCAAACCGTAGTTATTAAACGCACGATTAAGATCGCTGCTGTAGTTA
CCTTTGAAGTCAATTTTCACTTCAGAACGGTAGGTCAGTGCATAGCGGTTATTTTTATCCAGTTCATACAGGATTCCGGC
GTTCCAGCCAAAGCCCCACTGGTTACCGTTCAGATGAGCGATTTTGGTATTACTGTCGATACCGTTGGCGGTAGCTGCCA
ATGCTTGCCCTTGAGGAGTTTGCCCGGCAGGAGATTGCATAATCTGACCAGCAACCAACTGCCCCAGATCGCCTGCGAAA
CGTTCAATTTTCGCGCGAGCGTAGACGGCGTTGAAACCAAGACCAAAGCTCCATGCATTATTTAAGCGATACGCACCGCT
TAAGTTCAGGTTCATGGTTTCAAGGTCAGTTGTACCCCCGACAGAGCCGCCTGCATAAGTATCATTAAACTCTGTTGCCA
GACCATAGTTAGAGGTAATAGAAGCGCCCCAACCAAATTGGTCGTTAATCGGTGCAACAAAGTGCATGTTCGGAACCCAT
GCCGTAGGCGCGATGTTATCGGCTTTCAGGCTACGACCAGACGGAGACGTTCCGCTGATATTCACATCCGGGTCAATATA
AACCGCACCCGCAGAAAATGTCGGGCGGTCAAACATGGTAATCAATGCGGGGTTACGGCTAACGTTACCTGCATCATCGG
CAATTGCGCCTTCCCCTGAATAAGCCCGGCCCAGGCCAGAGGAAGAAAATTCGTTTAACTGAAAGCCTGCCGACCAGGCC
TGGGTGGAGATAAGTGCCACTGCGACTGCGAGAGCAGACTTTGTAAACAGGGTTTTCTGGCTCATGACCATAACCTCAAT
GATTTATTTTTATACAAACTATGTTACGTGCTGTAACAGGAGCGCGAAGTGTAGGGTCTGAGGTACATCTTAGAAATCAG
ACCAGTGGCGAGAGTATAGGTCGGACCAGCTGGAATGTTGCAAGTATGTTTCCATCTTTTTTCAAATATGATCTAAGAAA
CGCGATCCAGCTGGCAAAATTTGGAGGTTGCGCACTCGCGGATTCGGGTGAATTTTGTTTTAGATCATTTTTAAGTGTGA
TTTCGGTCACTTATCCGATTTTGCAGAATTAACAACTGGAGCAGCACTTTCCGGAAGCGTAAAATATCCACAACGTTTAT
CTGGCACCTTGGGTGCACATACAGAGGAAATCAACGATGAGTAAATGTAGTGCTGATGAAACCCCGGTTTGCTGCTGTAT
GGATGTTGGCACCATTATGGACAACTCCGACTGCACCGCGTCTTACAGCCGCGTGTTTGCAAGCCGCGCAGAAGCAGAAC
AAACGCTGGCGGCGCTGACTGAAAAAGCCCGTAGCGTGGAATCCGAACCGTGTAAAATCACCCCGACTTTCACTGAAGAG
TCTGACGGTGTGCGCCTGGATATCGATTTCACTTTTGCCTGCGAAGCTGAAATGCTGATCTTCCAGCTGGGTCTGCGTTA
ATTCCTCTCGGGTACGTACGCCCCTGTCAGTTGCTGGCAGGGGCGTTTTCTTTTCTTTCTCCTGTCTTCACTGTGTCATA
GCTCCCACTTTCCTTTTTCTCCGCTTGGCTAAATGTAAAAAAATGGTTAAGACTATGATCAGGTCAGACCACTTTATTTA
TTTTTTTACAGGGGAGTGTTATGGGTCAGGTTTTACCGCTGGTTACCCGCCAGGGCGATCGTATCGCCATTGTTAGCGGT
TTACGTACGCCTTTTGCCCGCCAGGCGACGGCTTTTCATGGCATTCCCGCGGTTGATTTAGGGAAGATGGTGGTAGGCGA
ACTGCTGGCACGCAGCGAGATCCCCGCTGAAGTGATTGAACAGCTGGTCTTTGGTCAGGTCGTACAAATGCCTGAAGCCC
CCAACATTGCGCGTGAAATTGTTCTCGGTACCGGAATGAATGTGCATACCGATGCTTACAGCGTCAGCCGCGCTTGCGCT
ACCAGTTTCCAGGCGGTTGCAAACGTCGCAGAAAGCCTGATGGCGGGAACTATCCGAGCGGGGATTGCCGGTGGGGCAGA
TTCCTCTTCCGTATTGCCAATTGGCGTCAGTAAAAAACTGGCGCGCGTGCTGGTTGATGTCAACAAAGCTCGAACCATGA
GCCAGCGACTGAAACTCTTCTCTCGCCTGCGTTTGCGCGACTTAATGCCCGTACCGCCTGCGGTAGCAGAATATTCTACT
GGCTTGCGGATGGGCGACACCGCCGAACAAATGGCGAAAACCTACGGCATCACCCGAGAACAGCAAGATGCATTAGCGCA
CCGTTCGCATCAGCGTGCCGCTCAGGCATGGTCAGACGGAAAACTCAAAGAAGAGGTGATGACTGCCTTTATCCCTCCTT
ATAAACAACCGCTTGTCGAAGACAACAATATTCGCGGTAATTCCTCGCTTGCCGATTACGCAAAGCTGCGCCCGGCGTTT
GATCGCAAACACGGAACGGTAACGGCGGCAAACAGTACGCCGCTGACCGATGGCGCGGCAGCGGTGATCCTGATGACTGA
ATCCCGGGCGAAAGAATTAGGGCTGGTGCCGCTGGGGTATCTGCGCAGCTACGCATTTACTGCGATTGATGTCTGGCAGG
ACATGTTGCTCGGTCCGGCCTGGTCAACACCGCTGGCGCTGGAACGTGCCGGTTTGACAATGAGCGATCTGACATTGATC
GATATGCACGAAGCCTTTGCAGCTCAGACACTGGCGAATATTCAGTTGCTGGGTAGTGAACGTTTTGCTCGTGAAGTACT
GGGGCGTGCACATGCCACTGGCGAAGTGGACGATAGCAAATTTAACGTGCTTGGCGGTTCGATTGCTTACGGACATCCCT
TCGCGGCGACCGGCGCACGGATGATTACCCAGACATTGCATGAACTTCGCCGTCGCGGCGGTGGATTTGGTTTAGTTACC
GCCTGTGCTGCCGGTGGGCTTGGCGCGGCAATGGTTCTGGAGGCGGAATAATGGAAATGACATCAGCGTTTACCCTTAAT
GTTCGTCTGGACAACATTGCCGTTATCACCATCGACGTACCGGGTGAGAAAATGAATACCCTGAAGGCGGAGTTTGCCTC
GCAGGTGCGCGCCATTATTAAGCAACTCCGTGAAAACAAAGAGTTGCGAGGCGTGGTGTTTGTCTCCGCTAAACCGGACA
ACTTCATTGCTGGCGCAGACATCAACATGATCGGCAACTGCAAAACGGCGCAAGAAGCGGAAGCACTGGCGCGGCAGGGC
CAACAGTTGATGGCGGAGATTCATGCTTTGCCCATTCCGGTTATCGCGGCTATTCATGGCGCTTGCCTGGGTGGTGGGCT
GGAGTTGGCGCTGGCGTGCCACGGTCGCGTTTGTACTGACGATCCTAAAACGGTGCTCGGTTTGCCTGAAGTACAACTTG
GATTGTTACCCGGTTCAGGCGGCACCCAGCGTTTACCGCGTCTGATAGGCGTCAGCACAGCATTAGAGATGATCCTCACC
GGAAAACAACTTCGGGCGAAACAGGCATTAAAGCTGGGGCTGGTGGATGACGTTGTTCCGCACTCCATTTTGCTGGAAGT
CGCTGTTGAGCTGGCGAAGAAGGATCGCCCATCTTCCCGCCCTCTACCTGTACGCGAGCGTATTCTGGCGGGGCCGTTAG
GTCGTGCGCTGCTGTTCAAAATGGTCGGCAAGAAAACAGAACACAAAACTCAAGGCAATTATCCGGCGACAGAACGCATC
CTGGAGGTTGTTGAAACGGGATTAGCGCAGGGCACCAGCAGCGGTTATGACGCCGAAGCTCGGGCGTTTGGCGAACTGGC
GATGACGCCACAATCGCAAGCTTTGCGTAGTATCTTTTTTGCCAGTACGGAAGTGAAGAAAGATCCCGGTAGTGATGCAC
CGCCTGCGCCATTAAACAGCGTGGGAATTTTAGGTGGTGGCTTGATGGGCGGCGGTATTGCTTATGTCACTGCTTGTAAA
GCGGGGCTTCCGGTCAGAATTAAAGATATCAACCCGCAGGGCATAAATCATGCGCTGAAGTACAGTTGGGATCAGCTGGA
GGGCAAAGTTCGCCGTCGTCATCTCAAAGCCAGCGAACGTGACAAACAGCTGGCATTAATCTCCGGAACGACGGACTATC
GCGGCTTTGCCCATCGCGATCTGATTATTGAAGCGGTGTTTGAAAATCTCGAATTAAAACAACAGATGGTGGCGGAAGTG
GAGCAAAATTGCGCCGCTCATACCATTTTTGCTTCGAATACGTCATCTTTACCGATTGGTGATATCGCAGCTCACGCCAC
GCGACCTGAGCAAGTTATTGGCCTGCATTTCTTCAGTCCGGTGGAAAAAATGCCGCTGGTAGAGATTATTCCTCATGCGG
GTACATCGGCGCAAACCATCGCCACTACGGTAAAACTGGCGAAAAAACAGGGCAAAACGCCCATTGTCGTGCGTGACAAA
GCCGGGTTTTACGTCAATCGCATCTTAGCGCCTTACATTAATGAAGCTATCCGCATGCTGACCGAAGGTGAACGGGTAGA
GCACATTGATGCCGCGCTAGTGAAATTTGGTTTTCCGGTAGGTCCAATCCAACTTTTGGATGAGGTAGGAATCGACACCG
GGACTAAAATTATTCCTGTACTGGAAGCCGCTTATGGAGAACGTTTTAGCGCGCCTGCAAATGTTGTTTCTTCAATTTTG
AACGACGATCGCAAAGGCAGAAAAAATGGTCGGGGTTTCTATCTTTATGGTCAGAAAGGGCGTAAAAGCAAAAAACAGGT
CGATCCCGCCATTTACCCGCTCATTGGCGCACAAGGGCAGGGGCGACTCTCCGCACCGCAGGTTGCTGAACGGTGTGTGA
TGTTGATGCTGAATGAAGCAGTACGTTGTGTTGATGAGCAGGTTATCCGTAGCGTGCGTGACGGGGATATTGGTGCGGTA
TTTGGCATTGGTTTTCCGCCATTTCTCGGTGGACCGTTCCGCTATATCGATTCTCTCGGCGCGGGCGAAGTGGTTGCAAT
AATGCAACGACTTGCCACGCAGTATGGTTCCCGTTTTACCCCTTGCGAGCGTTTGGTCGAGATGGGCGCGCGTGGGGAAA
GTTTTTGGAAAACAACTGCAACTGACCTGCAATAAGAAGGTCAAAGCTATATGAATCCGCGCTGAATGGCGGAGTGTTGG
TCAAAATATAAACGCATATTGACTATACTTACGCCATTGAGGTAAAAAACAGCGTTTCATTCGGTGAATGGATAAGGCAC
AATGCCGGCCACCGTTTTCTTTCTCTGGTTTCAGATGAAAGAAAACGGGCGAATCTGGTTAACAAAAGCGGTGCAATATG
CAAGTTTTTATCATGCGTCACGGCGACGCAGCCCTCGATGCCGCCAGTGATTCCGTTCGTCCTCTGACCACTAATGGTTG
TGACGAATCTCGCCTGATGGCGAACTGGCTGAAAGGTCAAAAAGTGGAAATCGAACGCGTTCTGGTGAGCCCGTTCCTGC
GAGCCGAGCAAACACTGGAAGAAGTAGGGGATTGTCTGAACCTGCCTTCCAGTGCAGAAGTTCTGCCGGAGTTAACGCCC
TGCGGCGATGTTGGTCTGGTCAGTGCCTATTTGCAGGCGTTGACCAATGAAGGTGTTGCTTCGGTACTGGTGATCTCTCA
CTTACCGTTAGTCGGGTATCTGGTTGCCGAGTTATGTCCGGGCGAAACGCCGCCTATGTTTACCACCTCGGCCATTGCCA
GCGTAACGCTTGATGAAAGCGGAAACGGCACATTCAACTGGCAGATGAGCCCGTGTAATCTGAAGATGGCAAAAGCTATC
TGATGAGTTCCAAATTATGCCCAATGAGGTAGATTCATTGGGCATAATTGCTCATCAGGCAGCGGATATCTGTCAACCTC
ACTACTATCGAAGACTCTCCCCATCTATAAATAAAACACTTTCTACTTTCATTCGGAAATTATTCTTCTGCGCGTATCTT
GATTTTGCCCAAAGTTACATGTTGAAATGAATAATGTCTGTTTGACACTCATTGTCATTTATTAATACAGATAATAGAGA
AAATAGAGTTGAATAATCAGGCAGGATGTAATTGAAACTTGATTAAATTCTGGCTATAGTGTTTATATATTATATTGTCA
AAAGTGGATAAATGCCAATCGCATTATATGTTCATTGTTTGTTTTTTAAGCTGTTGATATTCATTATTGATATACTTTCT
ATTTTTTCTAAATACTTATTCCGTATTTTTTAAGGATGTCCTTAAGATAACCTTTCTTCTGTCAATATATTAATTAAATC
TACATTTACTCTTTAGTAAAATTAAATTGCATCAGGGGGGTGAAAACATCACTATGCGGCCCCACACCAAAGAATACAAT
TTTCTACGACCTGTTCTTTTTGGATCGCATGCCGTATTCAATGGCTGGGTATAAACATTGGGTATTGACTGAATCAATGT
ATTGTAATGTTTATATTTTTAATTATTTATAGTTTAAGGACAAATAATGAGTAAGTTTGTTAAAACAGCTATTGCTGCGG
CAATGGTGATGGGCGTTTTCACCTCTACGGCAACAATCGCTGCGGGTAACAACGGTACTGCACGTTTTTACGGCACCATT
GAAGACTCAGTGTGTTCTATCGTTCCGGACGATCACAAACTGGAAGTTGATATGGGTGATATCGGTGCCGAAAAACTGAA
AAATAACGGCACCACCACGCCGAAAAGTTTCCAGATTCGTCTGCAAGATTGCGTATTTGATACTCAGGAAACAATGACCA
CTACCTTTACTGGTACCGTTTCTTCTGCAAATAGCGGCAATTATTACACCATTTTCAATACCGATACCGGTGCGGCATTT
AACAATGTTAGCCTGGCGATCGGTGACTCTCTGGGTACCTCTTACAAAAGCGGCATGGGTATTGACCAGAAAATAGTGAA
AGACACTTCTACCAATAAAGGCAAAGCGAAGCAGACACTGAACTTTAAAGCCTGGCTGGTCGGCGCAGCTGATGCGCCAG
ATCTGGGTAATTTCGAAGCAAATACCACCTTCCAGATTACTTACCTGTAAGGCATACCCCCATAGCGACACTGCTATGGG
GGATTTAAATGGATTTTGACCGAACAAGAATAAAAACGGATAGAAACGTGTATGCCTGACCATTCTCTTTTTCGATTACG
GATTCTTCCGTGGTGCATTGCGCTGGCAATGTCAGGGAGTTATAGCAGTGTCTGGGCTGAAGACGACATTCAGTTTGATT
CCCGTTTTCTGGAATTAAAAGGCGACACAAAAATTGATCTGAAGCGTTTTTCCAGCCAGGGATATGTTGAGCCCGGAAAA
TACAATTTACAGGTTCAACTAAATAAACAGCCATTGGCGGAAGAGTACGATATTTACTGGTATGCTGGTGAAGATGACGC
GAGCAAAAGCTATGCTTGTCTGACACCGGAACTGGTAGCGCAGTTTGGTTTAAAAGAAGACGTGGCGAAAAATCTGCAAT
GGAGCCACGATGCTAAATGCCTGAAATCCGGTCAACTGGAAGGCATGGAAATTAAGGCTGATTTAAGCCAGTCCGCATTA
GTCATTTCACTGCCACAGGCTTACCTCGAATATACTTATCCCGACTGGGATCCGCCTTCACGTTGGGATGACGGCATCTC
CGGGATCGTCGCGGACTACAGCATCAACGCACAAACCCGGCACGAAGAAAATGGCGGTGATGATAGTAACGAGATCAGCG
GCAACGGGACGGTCGGGGTTAACCTGGGGCCGTGGCGTATGCGTGCTGACTGGCAGACTAACTATCAACATACTCGCAGT
AATGATGATGACGATGAATTCAGCGGCGATGAAACTCAAAAAAAATGGGAGTGGAGTCGCTACTATGCCTGGCGGGCGTT
ACCATCATTAAAAGCCAAACTGGCGCTGGGCGAGGATTACCTCAGATCCGATATTTTTGATGGCTTTAACTATGTTGGTG
GCAGTGTCAGTACTGACGATCAAATGTTGCCTCCCAATCTGCGCGGCTACGCGCCAGACATTTCCGGCGTGGCACACACC
ACAGCAAAAGTGACCGTCAGCCAGATGGGGCGTGTGATTTACGAAACGCAGGTTCCGGCTGGACCGTTTCGTATTCAGGA
TCTTGGTGATTCTGTCTCCGGTACGTTGCATATTCGCATTGAAGAACAGAACGGCCAGGTGCAGGAATATGACATCAGCA
CCGCCTCGATGCCATACCTCACTCGCCCAGGTCAGGTTCGCTATAAGATCATGATGGGCCGTCCGCAAGAGTGGGGACAC
CATATCGAGGGTGAATTTTTTTCTGGTGCTGAAGCTTCCTGGGGGATCGCTAACGGCTGGTCGTTATATGGCGGCGCACT
GGGAGATGAAAACTATCAGTCTGCGGCGCTTGGCGTCGGTCGCGATTTGTCTACATTCGGCGCGGTCGCGTTTGATGTTA
CTCACTCGCACACCAAACTGGATAAAGACACCGCTTATGGCAAAGGTTCGCTGGACGGTAACTCCTTCCGTGTGAGTTAT
TCCAAAGACTTTGACCAGCTCAACAGCCGCGTTACTTTTGCTGGATATCGCTTCTCGGAAGAGAACTTTATGACCATGAG
CGAGTATCTGGATGCCAGTGACAGCGGAATGGTACGCACGGGCAACGACAAAGAGATGTACACCGCCACTTATAACCAGA
ACTTCCGCGATGCGGGTGTTTCGGTTTATCTCAACTATACCCGCCATACCTACTGGGATCGCGAGGAGCAGACAAACTAC
AACATCATGCTCTCGCACTATTTCAATATGGGCAGTATTCGTAATGTCAGCATCTCGATGACTGGCTACCGTTACGAGTA
TGACAACCAGGCCGACAAAGGCATGTACATTTCGCTCAGTATGCCGTGGGGCGACAACAGTACCGTTAGCTATAACGGTA
ACTATGGCAGTGGGACGGACAGCAGTCAGGTCGGTTATTTCAGCCGTGTCGATGACGCGACTCACTATCAGTTGAACGTC
GGCACCAGTGACAAACACACCAGCGTTGACGGCTATTACAGCCATGATGGTTCGCTGGCGCAGGTTGACCTCAGTGCGAA
CTACCATGAAGGGCAATACACCTCTGCGGGCTTGTCGTTACAGGGCGGCGCAACGCTTACTGCCCACGGTGGCGCACTTC
ACCGTACCCAGAATATGGGCGGGACACGATTGTTGATTGATGCCGATGGCGTTGCCGATGTTCCGGTGGAAGGTAACGGG
GCTGCTGTTTATACCAATATGTTTGGTAAAGCCGTCGTTTCTGACGTCAATAACTATTACCGCAATCAGGCGTATATCGA
CCTCAACAGATTGCCTGAAAACGCTGAAGCAACCCAGTCGGTGGTGCAAGCCACGCTAACTGAAGGTGCCATTGGCTACC
GTAAATTTGCTGTCATTAGCGGACAAAAAGCGATGGCGGTGCTGCGCCTGAGCGACGGCAGCCATCCTCCGTTTGGCGCA
GAAGTAAAAAATGATAACGAGCAGACAGTGGGCCTTGTCGATGATGACGGCAATGTTTATCTGGCTGGGGTGAAACCTGG
CGAACACATGAGTGTGTTCTGGAGTGGTGTTGCGCATTGCGATATCAACCTGCCGGACCCGCTGCCTGCCGATCTGTTTA
ACGGCTTGTTACTGCCATGCCAGCATAAAGGCAATGTAGCACCTATCACTTCGCCGGCGGTCAAACCGGCGATTCAGGAA
CAGACACAGCGGGTGACGCCAACGGAACCTCCGACTTCAATTTCAGTAAACCAGTAACGTGATTAAGGAATGATCCATGT
TTAATCTGACTAACACTGCAAAAATCGTTGTCCCGGCACTGGCGCTGCTGGCGACAGTGGTCAGTTTCTCCAGCCACGCT
TCGGTGACGCCCGACAGGACACGGCTGGTGTTTAACGAAAGCGACAAGTCCATCAGCGTCACGCTGCGCAACAACGATCC
CACACTGCCTTATCTGGCGCAGAGCTGGATAGAGGATGCAAAGGGCAACAAAATCAGCTCGCCGCTTGCGGTGCTTCCGC
CAGTGCAGCGTATCGATGCGATGATGAACGGCCAGGTGAAGGTGCAGGGGCTGCCGGATATCAACAAACTGCCGGCCGAC
CGCGAGAGCGTGTTCTATTTCAACGTGCGCGAAATTCCGCCGAAATCAAATAAACCGAACACACTGCAGATTGCGCTGCA
GACGCGTATCAAACTGTTCTGGCGACCGAAGGCGCTGGAGAACACCAGCATGAAAAGTCCGTGGCAGCATAAGGTGACGC
TCATCCGTAACGGCCAGGACTTCACCGTCAATAACCCGACGCCGTACTACGTGATCATCAGCAACGCCAGCGCTAAAAAA
GGCGGCAACCCGCCGGCGGGATTCACACCGCTGATGATGGAGCCGAAAACCTCCGCACCGCTGAATGCGAAGATGGACAG
CGTGCCGGTGCTGACTTACATCAACGACTACGGCGCGCGGATGCCGCTGTACTTCATATGCACCGGCAACAGCTGCCAGG
TGGATGAAGAGCAGAGCCGCAAAGGCTGATGCCGGGAGGGACTTATGAGTCACAAGTTTGTAGCGGGCGCAGGGTTGCTG
GTGCTGGCCGGATGGGGCATCAGCGGTTTGGCTGTTGCTGGCAGTGATATCAAACAGGTGGATCTGACGCTGCGAATCCT
GGTCGATGGACCGCCGCCTTGCTCCGTGAAGGGAAGCGCTGTGAAATTTGGCAATGTGATAATCAACAGGATCGATGGTA
CCAATTACCAACAGGATGCGAAATACACCCTCAACTGCGGTAATAAAGTCAGCGATGACTTACGGATGCAGCTCAAAGGC
AATACCGCCGTGATCAACGGAGAAACGGTTCTCAGCACGGATATCGCCGGCCTGGGGGTGCGGATAGAAAACGCCGCCGA
CAACTCCCTGTTTGCAGTTGGTGAAAATAACTGGACGCCTTTTAATGTCAACACTCAGCCTCAGCTGAAAGCGGTGCCGG
TAAAACAGAGCGGGGTGCAACTGACGCCGTCGGAGTTTAACGCCACGATGACCATGGTGGTGGATTACCAATGAAAAAAT
TCCTGCTCCTTTTACTGTGCGCTGGTTGCGGGGCTGTGCTGGCGGCGGAAGATGACATCACATTCCACGGTACGCTGATG
TCGCCGCCCGCCTGTAGCATCAGCGGCGGGCAAACCATCGAAGTGCAATTTCGCGATCTTATTATCGACAGCATTGATGG
CAATTATGGTCGTCAGAAAGTGGACTACGAACTGAGCTGCGACTCGGATGTCCGCGATCCCGAGTGGAATATGACACTCT
CCTGGACGGGGACTGCCACCTCCTACAACGACTCTGCTATTGAGACGGATGTACCGGGCTTCGGAATTGAGCTTCAGCAT
GACGGTCAGCGTTTTAAGCTCAACGAGCCGCTTTCCATTAACGCCACCGATTTTAGCCAGAAGCCAAAGCTGGAGGCGGT
ACCGGTCAAAGCGGCTGATGCGGTGCTGACGGACACGAATTTTTCTGCTTACGCAACCTTACGGGTGGATTACCAATGAA
AACAGCACACATTTATTCACCCGGTTATGCGCTGTTAGCAGGCCTGCTGCTGACCGCCAGCACGGGGGCACGGGCAGTCG
ATAACAACCTGCATTTTTACGGCAACCTGCTGAGTAAATCCTGCACGCTGGTGGTGGATGGTGCCAATCTGGCGGAAATT
CATTTTCCCACCGTCAGCAACCGGGATTTGATGGTCGCCGGGCAGTCCGCGCATCTGCCGGTTGTGTTTAAGCTGAAAGA
CTGCAAAGGGCCGGCGGGATACAACGTCAAAGTCACCCTCACCGGAACGGAAGACAGCGGTCAGCCGGGTTTTCTGGCAG
TCGACGACACCTCCACCGCGCAGGGCGTGGGATAGGGATGGAAACGCTCGACGGCAAGCGGGTGGATATTAACAACACCA
CCGGGGCGACTTTTGCGCTTACCAACGGCAACAATGATATTAATTTCCGGGCCTGGATCCAGGCGAAAAGCGGTCGTGAT
GTAACCATCGGTGATTTCACCGCCAGCCTGACAGCTACGTTTGAGTATATATAAAATGCATAAAATACGTCATGTTATAT
GTTTATTGGTGCTGGCTCTGTGCGCTTCTGGGATACAGGCTGCGACAAAGATCGCCACACTCTATGTACCCGCGGGGACG
ACCAGCGTTGTTGCAAAGTATCGTTTTCATCTTTCAGTCCTGACCCCTCAATCAGTTGAATATGGCACGTATGAATCTAA
TTCAACTGCGGCAGCAAGTTTGCCTTTAGTTAGTTGGACCGGGAGTCCTCCCGGCCCTGAACTCAGGATGGAGCGCAATA
ATACAACCTTACCGGATTCTACCTGCCCCGGATTAGAAGAGTATGATGCTCTCTCTCCAGTAACGGCCTGGTCATGTAAT
GAATTAGTACTTGGCGTTTATTACGATGGAGATTTACACGGTTGTCCCTGGATTGTGTCGTCTTATGTTGAAAGCGCCAG
TACTATGGATCAGCGTTTCGGGGCCGGAATTTTTATAGGACCAACAAAAGTTAGCTCTGACTGCCCGACAGAGTCCCTGG
CACCGTATGATGTTTCCTGGAATGAAAATTATGTTGTACATAACAAAGTCGTCAGGTTGCAGTCAACAGGTGGTGTTATT
GAGCAAACACTGCCCACTTTCCTGATGGAAAACGGCAAACTGTGTGATGGCAGTAATTTTGACGAGCGTGGAGCCTACTG
CCGTTTTGTCGCACAGCAGATGACCTTCTCGACTTCCGGCTGTGATAATGCCAAAGTGACGGTGACGCCAGAGCCGCAAC
CGATCACGTCCAGGCAACTGCATGATATGAAGCTACGCGTGGACACGACATCTCGACAGCCCATAGATTCTACCTGCCGA
TTCACTTACATACTGAATATGTATTAGCGCACCTTTTCTCACCTGGCAGGGTCATTCGCCCCTGCCATTCCGCGCTCCTG
GCACAACACGCTCAACTCCTCAGGGCAACTCCGGCGGCAACCACTCTTCCACTTCAATCAACACCAACAAAGCCGCATCA
CCGCCGTACTCTTTCGGTGCCTGGTGAAATGCCATCACATGCGGATGTTGTGCCAGCCACAGCGGTGTTTGTTGCTTCAA
AATATGCTTCCCGTGCCCATGCATCACGCAGGCACAAAACACATGTTCGCGGCGACAGGCGGCAATCAACGCGCCCAGTT
CCTGCTTGGCCTGCAGCTGCGTCAGACCGTGTAAATCCAAAAACAATTCCGGTGAATAATCGCCGCGGCGCAGTTTCTTC
GCCTCAAAATGGCTGACATCCGGGCGAACATATTTCACCGGACCTTCGGTATTTAATAACGGCTGAAACTCATCGGAGAA
ATAATGGCTGGCATCAGCCTGCTCCTGGATCAAGCGTTTCACCGGCACTTCGCTGATTTTTTTACGCTGCGGTCGGTGGA
CAATCGTGTCCTGCTTAATCTTGCGAGTCCCCGCCATCAACTGGCGAAACAGAGCCTGGTCCTCCTCGCTAAGTGTTGTT
TTCTTTTTCATTTATCTGTCTCTATTTCTAATTTTCCTACAGTTTACCCGACTCGTAGCACAATCGATCGTTTTAAACGT
ATTTTTCCTCACTCACCGCGCGTGAATGCTGATTTATCGTCATCTTCATGGCAAACTAGCCGCCGAAATTATTGCGATCA
TGCCCTGGAGGAATACGTGGATAAAATTTTCGTTGATGAAGCAGTAAATGAGCTGCAAACCATTCAGGACATGTTGCGCT
GGTCGGTAAGCCGCTTCAGCGCGGCAAATATCTGGTACGGTCACGGCACCGATAACCCGTGGGATGAAGCCGTACAGCTG
GTGTTACCATCGCTCTACCTGCCGCTGGATATCCCGGAAGATATGCGCACCGCGCGTCTGACCTCCAGCGAAAAACACCG
TATTGTTGAACGCGTGATCCGCCGCGTCAACGAGCGCATTCCGGTGGCTTACCTGACCAACAAAGCCTGGTTCTGCGGTC
ATGAATTTTACGTCGATGAACGCGTGCTGGTGCCGCGCTCACCGATTGGTGAACTGATCAACAATAAATTTGCCGGACTC
ATCAGCAAGCAACCGCAGCATATTTTAGATATGTGTACCGGTAGCGGCTGCATCGCCATTGCCTGTGCTTATGCCTTCCC
GGAAGCGGAAGTCGACGCGGTAGATATCTCTCCCGACGCGCTGGCGGTTGCCGAACAGAACATCGAAGAACACGGTCTGA
TCCACAACGTCATTCCGATTCGTTCCGATCTGTTCCGTGATTTGCCGAAAGTGCAATACGATCTGATTGTCACTAACCCG
CCGTATGTCGACGCGGAAGATATGTCCGACCTGCCAAACGAATACCGTCACGAGCCGGAACTGGGCCTGGCATCTGGCAC
CGACGGCCTGAAACTGACGCGTCGCATTCTCGGTAACGCGGCAGATTACCTTGCTGATGATGGTGTGCTGATTTGTGAAG
TCGGCAACAGCATGGTACATCTTATGGAACAATATCCGGATGTTCCGTTCACCTGGCTGGAGTTTGATAACGGCGGCGAT
GGTGTGTTTATGCTCACCAAAGAGCAGCTGCTGGCGGCCCGTGAATATTTCGCGATTTATAAAGATTAAGTAAACACGCA
AACACAACAATAACGGAGCCGTGATGGCTGGAAACACAATTGGACAACTCTTTCGCGTAACCACCTTCGGCGAATCGCAT
GGGCTGGCGCTCGGCTGCATCGTCGATGGTGTTCCGCCAGGCATTCCGCTGACGGAAGCGGACCTGCAACATGACCTCGA
CCGTCGTCGCCCTGGGACATCGCGCTATACCACCCAGCGCCGCGAGCCGGATCAGGTCAAAATTCTCTCCGGTGTTTTTG
AAGGCGTTACTACTGGCACCAGCATTGGCTTGTTGATCGAAAACACTGACCAGCGCTCTCAGGATTACAGCGCAATTAAA
GACGTTTTCCGCCCAGGCCATGCTGATTACACCTACGAACAAAAATACGGTCTGCGCGATTATCGCGGCGGTGGACGTTC
TTCCGCCCGCGAAACCGCCATGCGCGTGGCGGCAGGGGCGATTGCCAAAAAATATCTCGCCGAGAAATTTGGTATTGAAA
TCCGCGGCTGCTTGACCCAGATGGGCGACATTCCGCTGGAAATCAAAGACTGGTCGCTGGTTGAACAAAATCCGTTCTTC
TGCCCGGACCCGGACAAAATCGACGCGTTAGATGAACTGATGCGCGCGCTGAAAAAAGAGGGCGACTCCATCGGCGCGAA
AGTCACCGTTGTTGCCAGTGGTGTCCCCGCCGGACTTGGCGAGCCGGTCTTTGACCGCCTGGATGCCGACATCGCCCATG
CGCTGATGAGCATCAACGCGGTGAAAGGCGTGGAAATTGGCGACGGTTTTGACGTAGTGGCGCTGCGCGGCAGCCAGAAC
CGCGACGAAATCACCAAAGACGGTTTCCAGAGCAACCATGCGGGCGGCATTCTCGGCGGTATCAGCAGCGGGCAGCAAAT
CATTGCCCATATGGCGCTGAAACCGACCTCCAGCATTACCGTGCCGGGGCGCACTATTAACCGCTTTGGCGAAGAAGTTG
AGATGATCACCAAAGGCCGTCACGATCCCTGTGTCGGGATCCGTGCAGTGCCGATCGCAGAAGCGATGCTGGCGATCGTT
TTAATGGATCACCTGTTACGGCAGCGGGCGCAAAATGCCGATGTGAAGACTGATATTCCACGCTGGTAAAAAATGAACAA
AACCGCGATTGCGCTGCTGGCTCTGCTTGCCAGTAGCGCTAGCCTGGCAGCGACGCCGTGGCAAAAAATAACCCAACCTG
TGCCGGGTAGCGCACAATCGATAGGCAGTTTTTCTAATGGCTGTATTGTCGGCGCTGACACGCTGCCGATACAGTCCGAA
CATTATCAGGTCATGCGTACCGATCAGCGTCGCTATTTCGGTCACCCGGATCTGGTGATGTTTATCCAGCGTCTGAGTAG
CCAGGTGAGCAATCTGGGCATGGGTACGGTGCTGATTGGCGATATGGGGATGCCTGCTGGTGGGCGTTTCAACGGCGGTC
ATGCCAGCCACCAGACCGGACTGGATGTCGATATCTTTCTGCAACTGCCGAAAACTCGCTGGACCTCCGCGCAGCTCTTG
CGCCCGCAAGCACTGGACTTAGTTTCCCGCGACGGTAAACACGTTGTCTCCTCGCTGTGGAAGCCAGAAATTTTCAGCTT
GATCAAACTCGCCGCCCAGGACAAAAACGTCACGCGCATTTTTGTTAATCCGGCGATTAAACAACAACTTTGCCTAGATG
CGGGCACCGATCGCGACTGGTTGCGCAAAGTGCGACCCTGGTTCCAGCATCGTGCGCATATGCATGTACGATTACGTTGT
CCTGCCGATAGTCTGGAGTGTGAAGATCAACCTTTACCGCCACCAGGCGATGGTTGCGGGGCAGAACTGCAAAGCTGGTT
TGAACCTCCAAAACCGGGAACAACAAAGCCTGAGAAGAAGACACCGCCTCCGTTGCCGCCTTCCTGCCAGGCGCTACTGG
ATGAGCACGTGATCTAATGGAAACGTTTAATAGCCTGTTTATGGTTTCCCCGCTGTTGCTGGGAGTTCTCTTTTTTGTCG
CCATGCTGGCGGGATTTATCGACTCGATTGCCGGTGGCGGTGGGTTACTCACCATTCCGGCATTGATGGCAGCGGGGATG
TCTCCCGCTAATGCGCTGGCAACCAATAAACTGCAAGCCTGCGGCGGCTCTATTTCCGCTACTATCTACTTTATTCGCCG
CAAAGTGGTTAGTTTAAGCGATCAGAAACTCAATATCGCCATGACCTTTGTCGGCTCAATGAGCGGCGCACTGCTGGTGC
AATACGTTCAGGCTGATGTCTTACGGCAGATTTTGCCCATTCTGGTAATTTGTATCGGCCTCTATTTCTTGCTGATGCCA
AAGCTGGGTGAAGAAGATCGCCAGCGTCGGATGTACGGTTTACCCTTCGCGTTAATTGCCGGTGGCTGCGTCGGTTTTTA
TGACGGATTCTTTGGTCCGGCAGCCGGATCGTTTTACGCACTGGCCTTTGTTACGCTGTGCGGATTCAACCTCGCCAAAG
CCACGGCGCACGCCAAATTACTCAACGCAACGTCAAACATCGGCGGTTTACTGCTGTTTATTCTCGGTGGCAAAGTGATT
TGGGCGACGGGCTTTGTCATGCTGGTGGGGCAGTTCCTCGGCGCGCGCATGGGTTCACGACTGGTGTTGAGCAAAGGACA
AAAGCTGATCCGCCCGATGATTGTTATTGTCTCAGCGGTGATGAGTGCCAAATTACTTTTTGATAGCCACGGACAGGAGA
TCCTCCACTGGTTGGGGATGAACTAATGAACAGTACACACCACTATGAGCAGTTGATTGAAATTTTTAATAGCTGCTTTG
CCGATGAATTTAATACCCGTCTGATTAAAGGCGACGACGAACCGATCTATCTTCCTGCTGATGCGGAAGTACCGTATAAC
CGAATCGTCTTTGCTCATGGCTTTTATGCCAGCGCAATTCATGAGATTTCGCACTGGTGTATTGCTGGGAAAGCGCGCCG
TGAGCTGGTTGATTTCGGCTACTGGTATTGCCCGGACGGACGCGATGCCCAAACGCAAAGCCAGTTTGAAGATGTTGAAG
TGAAGCCGCAGGCGTTCGACTGGTTGTTCTGTGTGGCGGCGGGATATCCGTTTAACGTCAGTTGCGACAATCTGGAAGGC
GACTTCGAACCGGATCGTGTGGTGTTTCAACGGCGGGTACATGCGCAGGTGATGGATTACCTAGCAAACGGCATTCCTGA
ACGCCCGGCACGCTTCATTAAAGCACTACAAAATTATTATCACACGCCGGAACTTACGGCGGAACAGTTCCCGTGGCCGG
AAGCGCTCAACTGAAGCCGGTGCCACGTTTTACAATGAGGAAAGAAGATGATCGCGGAGTTTGAATCACGCATTCTGGCA
TTAATCGACGGTATGGTTGACCATGCCAGTGATGATGAGTTGTTTGCCAGTGGGTATTTGCGTGGCCACCTGACATTAGC
CATCGCAGAACTGGAAAGTGGTGATGACCACTCCGCTCAGGCGGTGCATACGACCGTTAGCCAGAGTCTGGAAAAAGCCA
TTGGTGCCGGTGAATTGTCGCCGCGTGACCAGGCGCTGGTGACCGATATGTGGGAAAACCTGTTTCAGCAGGCGTCACAG
CAGTAAGTTGCGGCGTCTGGAGCACCATGCCTGATGCGACGCTTATCGCGTCTTATCAGGCCTACACGTCACACGTAGGT
CGGATAAGGCGTTCACGCCGCATCCGGCAAACACTGCGAGAGCAGATTACCCCGCCTTAACCGCTTTACCCTTCAACAAT
TTCCGCACCCATAACCGATTCGGGTTTAACGCCGCCAGCGTACTGGCATCCATCGGAATCGGTTCGTCGCTCATCTGCGC
CGCCAGAATCTCGGCACACAGCGGGGCAGAACACAAACCGCGAGAACCTAAAGCCGCAAACATAAAGAGATCGTCAAAAA
CCGGCGCGCTTACCGCCTCATCTTTCTGCTCCGCCAACGACGCATATTCCACGAGTGTTGCCTCATAATCGGGAACATTG
CCTACCATTGGCAGATGATCGCGGGTGGCACAACGCACACCGCAGCGCGCCTCTTTATCACTGACATCAACCTCTTTTGC
CCACTGTGCCTGCGGGAAACAATCAATCAACCGCTGGCGATTCTGCTGCTGATCGTCCTCACTGTACGCCGTATCTTCGC
TGCCGCGATGATAACTGGCACCAATACAATGATGTTGATTCGCCGGATTTTGTGGCGTGAGATAACCGTCATAGCACAGC
ACCTGCTTCAGCTCTGCCAGTTCCGGCGTTGTCGGAATATGGCTGACCTGCCCGGCAACCGAATACACCGGGAGAGTCGA
CGTTTGGCTGAATCGGCTGATTTGATGCCCGTTCGCCAGTACCACTACGCTGTGTGTTGCTTGCTGATCTCCTGCAAAAT
TCAACAACCAACAGTCATCCTTACGGGATAAATTCTGTAACTGATATTGATAATAAATCTGCAAACCCTGCTGTTGCGCC
AGTTCCAGCACATTACGGGTCAGTTCTGCTGGGCACAGCCAACCACCTTGCGGATAAGTAATGCCGCTGCAATTTGTCGC
AACGCCCGTAATTTGTTCAACCGCATTTGCCTCAACGGCTACAGCCAGTTCTGCGGGTAAATCCATTGACAACATCTGTG
CGATTTTATGCTGGCTTTTCTCATCCCAGCCTAACTGCGTGACGCCGCACCAGTCATGATCAAATTTAACGGGTAATTGG
TCGTAAAACCGACGAGCAAAAGTAAACGCATTAGAGAAAAAGCGGTTTAGCGCCTCATCGTGTTTGCTTAATAACGGATA
CAGCGCCCCCTGGCGATTGCCGGAAGCACCCAGTGCGGGGGCCTCATCCGCGCAATAAAGCGTTACCTGCCAGCCGCGCC
GTAATAGCGCCAGCGACAACAACGCGCTGGCAATACCACCGCCGATAATCGCCGCTTCCCGTTTGCTGCTGCCCGTGCGG
TTAAACCACGGCGCGGAGCAGGGGAGCGGTAATGTCTGTTCCATCACCCCGCAAAGCATTTCCCGTTTGCGCCCAAAGCC
CTTACGTTTTTGCATCGTGAATCCGGCGTCCTGCAAACCGCGGCGGACAAAACCGGCAGACGTAAATGTCGCCAGCGTGC
CGCCCGGACGCGCCAACCTTGCCATGGCGTTAAACAGATTTTGCGTCCACATATCCGGGTTTTTCGCTGGCGCAAAGCCG
TCCAGAAACCAGGCATCTACTTTTTGATTTAGCGAATCGTCCAGTTGGCTGGTCAGTTCGTTAATATCGCCAAACCATAA
ATCCAGCGTCACGCGGCCTTCATCGAGCAATAAACGATGGCAACCGGGCAAGGGCATTGGCCACTGCGCCTGAAGTTGTT
CTGCCCACGGAGCCAGTTCCGGCCAGTGTTGATGCGCTAAGGCTAAATCCGCACGGGTGAGGGGAAATTTCTCAAAACTA
ATGAAATGTAAGCGTTGTAATTGCGCTTGCGGATGCGCTTCGCGAAACTGATTAAATGCCTGCCATAGCGTCAGGAAGTT
TAATCCGGTGCCGAAGCCGCTCTCTGCTACCACAAACAGAGGATGTGGATGCTCAGGAAAGCGTACCTCTAATTGGTTGC
CTCCCAGAAAAACATAACGCGTCTCTTCCAGCCCGTTATCGTTGGAAAAATAGACATCGTCAAAATCTCGGGAAACAGGT
GTACCCTCAGCATTAAATTCGAGGTTGGCAGGTTGTATGGAGTAGTGTTTCACGTAAGTTACTCGTCTTACAGGCGGTGG
CTCGATCTTAGCGATGTGTGTAAGGCTGCGCAAATTTCTCTATTAAATGGCTGATCGGACTTGTTCGGCGTACAAGTGTA
CGCTATTGTGCATTCGAAACTTACTCTATGTGCGACTTACAGAGGTATTGAATGAAACGTGCAGTGATTACTGGCCTGGG
CATTGTTTCCAGCATCGGTAATAACCAGCAGGAAGTCCTGGCATCTCTGCGTGAAGGACGTTCAGGGATCACTTTCTCTC
AGGAGCTGAAGGATTCCGGCATGCGTAGCCACGTCTGGGGCAACGTAAAACTGGATACCACTGGCCTCATTGACCGCAAA
GTTGTGCGCTTTATGAGCGACGCATCCATTTATGCATTCCTTTCTATGGAGCAGGCAATCGCAGATGCGGGCCTTTCTCC
AGAAGCTTACCAGAATAACCCGCGCGTTGGCCTGATTGCAGGTTCTGGCGGCGGTTCCCCGCGTTTCCAGGTGTTCGGCG
CTGACGCAATGCGCGGCCCGCGCGGCCTGAAAGCGGTTGGCCCGTATGTGGTCACCAAAGCGATGGCATCCGGCGTTTCT
GCCTGCCTCGCCACGCCGTTTAAAATTCATGGCGTTAACTACTCCATCAGCTCCGCGTGTGCGACTTCCGCACACTGTAT
CGGTAACGCAGTAGAGCAGATCCAACTGGGCAAACAGGACATCGTGTTTGCTGGCGGCGGCGAAGAGCTGTGCTGGGAAA
TGGCCTGCGAATTCGACGCGATGGGTGCGCTGTCTACTAAATACAACGACACCCCGGAAAAAGCCTCCCGTACTTACGAC
GCTCACCGTGACGGTTTCGTTATCGCTGGCGGCGGCGGTATGGTAGTGGTTGAAGAGCTGGAACACGCGCTGGCGCGTGG
TGCTCACATCTATGCTGAAATCGTTGGCTACGGCGCAACCTCTGATGGTGCAGACATGGTTGCTCCGTCTGGCGAAGGCG
CAGTACGCTGCATGAAGATGGCGATGCACGGCGTTGATACCCCAATCGATTACCTGAACTCTCATGGTACTTCGACTCCG
GTTGGCGACGTGAAAGAACTGGCAGCTATCCGTGAAGTGTTCGGCGATAAGAGCCCGGCGATTTCTGCAACCAAAGCCAT
GACCGGTCACTCTCTGGGCGCTGCTGGCGTACAGGAAGCTATCTACTCTCTGCTGATGCTGGAACACGGCTTTATCGCCC
CGAGCATCAACATTGAAGAGCTGGACGAGCAGGCTGCAGGTCTGAACATCGTGACCGAAACGACCGATCGCGAACTGACC
ACCGTTATGTCTAACAGCTTCGGCTTCGGCGGCACCAACGCCACGCTGGTAATGCGCAAGCTGAAAGATTAATTCGCAGT
AGGCCGGAGTAGTCGGAGTAGGTCGGATAAGACGCGCCAGCGTCGCATCCGACGTTACGCGCTAATGCGGCCTCCGGCAC
TAACGCAAAAGGGAACCTGATGGTTCCCTTTTTCACATCATTGACAATCGCCGCCTGTTCCAGGCAAACTTCCCGCTTTG
TCGATTTCCTTCTGAAAAGACGTACGCGTTAAATCCTGCCAACGCACCGTAACCCTGAAACCAGAGAGATGAGACGGGGA
TACTCCTCGCCTTGCGCTGCATTCTGGAGTAATGCATGACTGCTGTAAGCCAAACCGAAACACGATCTTCTGCCAATTTT
TCGCTCTTCCGCATCGCTTTTGCGGTTTTTCTCACCTACATGACCGTAGGGCTGCCGTTGCCGGTTATCCCGCTGTTTGT
TCATCATGATCTGGGCTATGGCAATACCATGGTCGGGATTGCCGTCGGGATTCAGTTTCTGGCTACGGTGCTGACGCGTG
GCTATGCCGGGCGACTGGCCGATCAATATGGTGCAAAACGTTCGGCGCTTCAGGGGATGTTAGCTTGTGGTCTGGCTGGC
GGCGCGTTGCTGCTGGCGGCGATTTTGCCTGTCTCCGCACCGTTCAAATTTGCCCTGTTGGTCATCGGGCGTTTGATTCT
TGGGTTTGGTGAAAGCCAGTTACTGACAGGCGCTCTGACCTGGGGGTTAGGCATCGTAGGGCCAAAACACTCTGGCAAAG
TGATGTCATGGAATGGAATGGCGATTTACGGTGCCCTCGCTGTTGGTGCTCCGCTTGGCCTGTTGATTCATAGCCATTAC
GGTTTTGCCGCACTGGCGATCACCACAATGGTATTACCCTTACTGGCGTGGGCCTGTAACGGCACAGTGCGCAAAGTACC
GGCCCTGGCGGGAGAACGTCCATCGCTGTGGAGCGTTGTCGGGTTTATCTGGAAACCAGGGTTAGGGCTGGCACTACAAG
GCGTTGGTTTTGCGGTTATCGGGACTTTCGTTTCGCTCTACTTTGCCAGCAAAGGATGGGCGATGGCGGGCTTTACTCTT
ACCGCGTTTGGCGGCGCATTTGTCGTGATGCGCGTCATGTTTGGCTGGATGCCGGACCGTTTTGGCGGCGTGAAAGTGGC
GATTGTCTCTCTGCTTGTAGAAACGGTGGGCTTGTTGCTGCTCTGGCAAGCCCCAGGTGCGTGGGTCGCATTAGCGGGCG
CGGCGTTAACCGGAGCCGGATGTTCGCTTATCTTTCCTGCGCTGGGCGTGGAGGTGGTTAAACGCGTCCCCTCACAAGTT
CGCGGCACCGCACTGGGCGGTTACGCCGCGTTTCAGGATATCGCCCTCGGCGTCTCCGGGCCGCTGGCGGGAATGCTGGC
GACCACGTTTGGTTACTCTTCGGTATTTCTTGCCGGGGCGATCTCTGCGGTGCTGGGAATTATTGTCACGATACTGTCAT
TTCGTCGGGGCTAACGAACCAGCCAGACCAGCATCAGGATAATCGCGACTAACAGTATCCACAGCGCGGGACGCGTTGCC
ATATTTTGCAACGTGTCCATCATCGGTGGAAAAGGATTAAGCAGCGGTTGCATATCACGCGGATCAATCCCTTTAACCCG
CCGTTGATAAAGCTGATTAAGAATATCCTCGGCCTGGGCAGAAGAAAGCGATGATTGCGCAGAAAGGCCATATTTTTGCT
GGATATATGCCGATAACGCCGCCAGTTCACTGGCATCTAAAGGTTGTTTTAGCGCCATCTGTAGTGATTCCAGCGTCGGC
GTATTTTGCTGGCTTAACGTCTGGCGCGCCTGCAACCAGGTCACCAGATGGTTAAACAGTTTCGCTGGAATTAACTCGCC
ATCTTTCACCCCGGAAAGTTCCAGCATCGATTGCCAGATCTGTTTGCTGGGTTCCCCCGTTGCCGCCGCAAGTTTGGTCA
CCAGCTGTTTTAGCGCATTGTGCTCCGCCGGTAATAAAGGACGGTCGGTCGCCTCGCGCTGCTGTGGTTGCGGAATAACC
ATCTTCCCTTCCTGCAACAGGGTGAGAATGGTTTTTAATTGCTCCGGTGAGAGCTGATTCAGCGGCGTCTGACCAAAGTT
ATGACGGATATAATCCGTGACCGCCTGACGATTATTCCCCAGACGTAAATACTCCCCTAATTGCGCTAAAAGCTGGCGGG
CAGAATGGCTTTTTTGCGCGGCCAGCAGACGTTGCGCCAGATTATGCTCAGCGGCAGGGAAGTGACGCGAAAGCAGCGGT
GAATCTCCCGACAGACCAATATCGTGCCTGATACCCGCCCACAGTTCTGCTCTTTGTTGTTGCGTCAGTGAGGTCACTTT
CGTCATTAAGCTTTCCAGCGAAGTACGTTGCTGACTGGATAAAGGCTGATTGCCCGCGCCAGACGGCAGGTTATCTCCCT
GACCTGGTGGTTGCCCAGGAGGAGGGCCGGAAATAGGTTGTATCATTACGTATCCTTATACCTGAAATCTTCGCAAGTAT
GCCTGGCCGCGAGATTATGGCACACTTGTCCGGTTAACTCTCGTCTCATACAGGTAACACAAACGTGAAAATCCTTGTTG
ATGAAAATATGCCTTATGCCCGCGACTTATTTAGCCGTTTGGGTGAGGTGACCGCGGTTCCCGGGCGTCCAATCCCCGTT
GCTCAACTGGCAGACGCGGATGCGCTGATGGTGCGTTCGGTCACGAAAGTGAATGAATCTTTGCTGGCAGGAAAACCCAT
TAAATTTGTTGGCACTGCCACTGCGGGGACCGACCATGTCGATGAAGCATGGTTGAAGCAGGCGGGAATTGGTTTTTCCG
CTGCACCTGGCTGTAATGCGATTGCGGTGGTGGAATATGTTTTCTCCTCACTACTGATGCTTGCCGAACGCGATGGATTT
TCACTGCACGACCGTACGGTGGGGATCGTGGGCGTTGGTAACGTTGGACGTCGATTGCAGGCGCGACTGGAAGCGTTAGG
GATTAAAACATTGCTTTGCGATCCGCCTCGCGCTGACCGTGGGGATGAGGGTGATTTCCGCTCGCTGGATGAATTAGTTC
AGCATGCGGATATTCTGACTTTCCATACGCCACTCTTCAAAGATGGGCCGTACAAAACGCTGCATCTGGCGGATGAAAAA
CTGATCCGTAGCCTGAAGCCGGGAGCGATTCTGATTAACGCCTGCCGTGGCGCAGTCGTCGATAATACTGCGTTGCTGAC
CTGCCTGAATGAAGGCCAGAAGTTAAGCGTAGTGCTGGATGTCTGGGAAGGCGAACCGGAACTTAACGTGGAGTTGCTGA
CAAAAGTGGATATCGGCACGCCGCATATCGCAGGTTATACCCTGGAAGGTAAAGCACGCGGTACTACGCAAGTGTTTGAA
GCCTATAGCAAGTTTATTGGGCATGAACAGCACGTTGCGCTGGATACATTACTGCCCGCGCCAGAGTTTGGTCGCATTAC
GCTGCATGGCCCGCTCGATCAACCGACGCTGAAAAGGCTGGTGCATTTGGTGTATGATGTGCGCCGCGATGACGCACCGC
TGCGTAAAGTCGCCGGGATACCGGGTGAGTTCGATAAACTGCGCAAAAACTATCTTGAGCGCCGTGAATGGTCATCTCTG
TATGTAATTTGTGATGACGCCAGTGCGGCATCATTGCTGTGTAAACTGGGTTTTAACGCCGTTCATCATCCGGCACGTTA
ATCTCTTCTTCATGCTCTCTGCTGTAACATTGGCAGGGAGCTTTGCTATTTCTGGAGTAAACCACCATGTCTGAAGGCTG
GAACATTGCCGTCCTGGGCGCAACTGGCGCTGTGGGCGAAGCCCTGCTTGAAACGCTGGCTGAACGTCAGTTCCCGGTTG
GGGAAATTTATGCACTGGCACGTAACGAAAGCGCAGGCGAACAACTGCGCTTTGGTGGTAAAACAATCACCGTGCAGGAT
GCCGCTGAATTCGACTGGACGCAGGCGCAGCTGGCATTTTTTGTCGCAGGCAAAGAAGCTACCGCTGCCTGGGTTGAAGA
AGCGACCAACTCAGGTTGCCTGGTGATCGACAGCAGCGGACTGTTTGCTCTCGAACCCGACGTACCGCTGGTGGTGCCGG
AAGTAAACCCGTTTGTACTGACCGATTACCGCAACCGGAATGTCATCGCCGTACCAGACAGTCTGACCAGCCAGCTGCTG
GCGGCACTGAAACCGTTAATCGATCAGGGCGGTTTGTCGCGTATCAGTGTTACCAGCCTGATTTCAGCCTCCGCCCAGGG
CAAAAAAGCGGTCGATGCGTTAGCGGGGCAGAGTGCGAAATTGCTCAACGGCATTCCGATTGACGAAGAAGATTTCTTCG
GTCGTCAACTGGCGTTCAATATGCTGCCGTTGTTGCCGGATAGCGAAGGTAGCGTGCGTGAAGAACGTCGTATCGTTGAC
GAAGTACGCAAAATCCTGCAGGACGAAGGGCTGATGATTTCGGCAAGCGTCGTCCAGGCACCGGTATTCTACGGTCATGC
CCAGATGGTCAACTTTGAAGCACTGCGTCCGCTGGCGGCAGAAGAAGCGCGTGATGCGTTTGCTCAGGGCGAAGATATTG
TGCTCTCTGAAGAGAACGAATTCCCGACTCAGGTAGGGGATGCTTCGGGTACGCCGCATCTTTCTGTTGGCTGCGTGCGT
AATGACTACGGTATGCCGGAGCAAGTCCAGTTCTGGTCGGTGGCCGATAACGTTCGCTTTGGCGGCGCGCTGATGGCAGT
AAAAATCGCCGAGAAACTGGTGCAGGAGTATCTGTACTAATGTCCGACCAGCAACAACTGCCAGTTTATAAAATTGCGCT
GGGCATTGAGTACGACGGCAGTAAGTATTACGGCTGGCAACGGCAGAATGAAGTCCGCAGTGTGCAGGAGAAGCTGGAAA
AGGCGCTCTCCCAGGTGGCGAACGAACCCATCACCGTCTTCTGCGCCGGGCGTACTGACGCAGGGGTACACGGTACCGGG
CAAGTGGTGCATTTCGAAACAACCGCGCAGCGCAAAGACGCGGCGTGGACCTTGGGCGTAAATGCGAATTTACCTGGTGA
CATCGCCGTGCGTTGGGTTAAAGCTGTACCTGATGATTTTCATGCCCGATTTAGCGCCACGGCTCGACGTTATCGCTACA
TCATCTACAATCATCGGCTGCGCCCGGCGGTACTGAGTAAAGGGGTAACCCATTTTTACGAACCGCTGGACGCTGAACGG
ATGCATCGGGCTGCGCAATGCTTGCTGGGCGAGAATGATTTCACCTCGTTCCGTGCGGTGCAGTGCCAGTCCCGAACCCC
GTGGCGCAACGTTATGCATATTAATGTCATGCGTCACGGTCCTTATGTGGTGGTAGATATCAAAGCGAATGCCTTTGTAC
ATCATATGGTCAGGAATATTGTCGGCAGCCTGATGGAAGTCGGTGCCCACAACCAGCCGGAGAGCTGGATAGCAGAGTTG
CTGGCGGCAAAGGACAGAACGCGGGCGGCAGCAACGGCAAAAGCGGAAGGGCTGTATCTGGTCGCGGTGGATTACCCTGA
CCGGTATGATCTTCCAAAACCGCCAATGGGCCCGCTATTTCTGGCGGACTAACGAGAATAATGCTCGGAACATTTCAGGC
TGTAGCCAACGTAGTTACAGCCTGAAAGATGACGAGTACAAGGCATAGGCAAATATGGACCTGATTTATTTCCTCATCGA
TTTTATCCTGCACATTGACGTGCATCTGGCAGAGCTGGTCGCGGAGTACGGCGTCTGGGTTTATGCCATTCTGTTTTTGA
TTCTGTTCTGCGAAACGGGGCTGGTGGTAACGCCATTCCTGCCTGGTGATTCGCTGCTGTTTGTTGCTGGTGCATTGGCG
TCGCTGGAAACTAACGATCTCAATGTCCATATGATGGTGGTGCTTATGTTGATTGCCGCTATTGTCGGTGATGCAGTGAA
CTATACCATTGGACGGTTATTTGGTGACAAACTGTTCAGTAACCCGGATTCGAAAATCTTTCGTCGCAGTTATCTTGATA
AGACTCATCAGTTTTACGAGAGACATGGCGGCAAAACGATTATTCTCGCCCGTTTTGTACCGATCGTCAGAACGTTCGCG
CCGTTTGTTGCGGGAATGGGCCACATGTCGTACCGTCATTTCGCCGCTTATAACGTGATCGGCGCACTGTTGTGGGTACT
GATTTTTACCTACGCGGGTTATTTCTTCGGCACGCTCCCCTTCATTCAGAGCAACCTTAAGCTGATGATTGTTGGCATTA
TTTTTGTTTCAATATTGCCTGGGGTTTTCGAATTTATTCGTCACAAACGCGCTGCGGCACGCGCCGCAAAATAAAAAGTA
ACTCCGCGGTTCGACCACTTTTTTATCCAAAGTTTCGGGCTGTTATGTTTTAATGTGCAACATTCATGGTCTGTTGGGGG
CAAAAATGGCATTATGCGTCCCCAAAGATAAAACTGGCATCGAACCAGGTTCAGACAGAAAGGTCCCTAATGAGCTGGAT
TGAACGAATTAAAAGCAACATTACTCCCACCCGCAAGGCGAGCATTCCTGAAGGGGTGTGGACTAAGTGTGATAGCTGCG
GTCAGGTTTTATACCGCGCTGAGCTGGAACGTAATCTTGAGGTCTGTCCGAAGTGTGACCATCACATGCGTATGACAGCG
CGTAATCGCCTGCATAGCCTGTTAGATGAAGGAAGCCTTGTGGAGCTGGGTAGCGAGCTTGAGCCGAAAGATGTGCTGAA
GTTTCGTGACTCCAAGAAGTATAAAGACCGTCTGGCATCTGCGCAGAAAGAAACTGGCGAAAAAGATGCGCTGGTGGTGA
TGAAAGGCACTCTGTATGGAATGCCGGTTGTCGCTGCGGCATTCGAGTTCGCCTTTATGGGCGGTTCAATGGGGTCTGTT
GTGGGTGCACGTTTCGTGCGTGCCGTTGAGCAGGCGCTGGAAGATAACTGCCCGCTGATCTGCTTCTCCGCCTCTGGTGG
CGCACGTATGCAGGAAGCACTGATGTCGCTGATGCAGATGGCGAAAACCTCTGCGGCACTGGCAAAAATGCAGGAGCGCG
GCTTGCCGTACATCTCCGTGCTGACCGACCCGACGATGGGCGGTGTTTCTGCAAGTTTCGCCATGCTGGGCGATCTCAAC
ATCGCTGAACCGAAAGCGTTAATCGGCTTTGCCGGTCCGCGTGTTATCGAACAGACCGTTCGCGAAAAAACTGCCGCCAG
GATTCCAGCGCAGTGAATTCCTGATCGAGAAAGGCGCGATCGACATGATCGTCCGTCGTCCGGAAATGCGCCTGAAACTG
GCGAGCATTCTGGCGAAGTTGATGAATCTGCCAGCGCCGAATCCTGAAGCGCCGCGTGAAGGCGTAGTGGTACCCCCGGT
ACCGGATCAGGAACCTGAGGCCTGATAACTGATAAGGGCAGGGCCACTGGCTCTGCCCTTTTGCTATTCTCACCGTAACG
AATCAGCGGATACCATGATTATCAAACGCACTCCTCAAGCCGCGTCGCCTCTGGCTTCGTGGCTTTCTTATCTGGAAAAC
CTGCACAGTAAAACTATCGATCTCGGCCTTGAGCGCGTGAGCCAGGTCGCGGCGCGTCTTGGCGTTCTGAAACCAGCGCC
ATTTGTGTTTACCGTTGCGGGTACGAATGGCAAAGGCACCACCTGCCGTACGCTGGAGTCGATTCTGATGGCGGCAGGGT
ACAAAGTGGGCGTCTACAGTTCACCGCATCTGGTGCGTTATACCGAGCGCGTACGTGTGCAGGGCCAGGAATTGCCGGAA
TCGGCCCACACCGCCTCTTTTGCGGAGATTGAATCGGCACGCGGTGATATTTCCCTGACCTATTTCGAGTACGGTACGCT
GTCGGCGTTGTGGCTGTTCAAGCAGGCACAACTTGACGTGGTGATTCTGGAAGTAGGGCTGGGCGGTCGTCTGGACGCAA
CCAATATTGTCGATGCCGATGTCGCGGTAGTAACCAGTATTGCGCTGGATCATACCGACTGGCTGGGTCCAGATCGCGAA
AGTATTGGTCGCGAGAAAGCAGGCATCTTCCGCAGCGAAAAACCGGCAATTGTCGGTGAGCCGGAAATGCCTTCTACCAT
TGCTGATGTGGCACAGGAAAAAGGTGCACTGTTACAACGTCGGGGCGTTGAGTGGAACTATTCCGTCACCGATCATGACT
GGGCGTTTAGCGATGCTCACGGCACGCTGGAAAATCTGCCGTTGCCGCTTGTCCCGCAACCGAATGCCGCAACGGCGCTG
GCGGCACTGCGTGCCAGCGGGCTGGAAGTCAGTGAAAATGCCATTCGCGACGGGATTGCCAGCGCAATTTTGCCGGGACG
TTTCCAGATTGTGAGCGAGTCGCCACGCGTTATTTTTGATGTCGCGCATAATCCACATGCGGCGGAATATCTCACCGGGC
GTATGAAAGCGCTACCGAAAAACGGGCGCGTGCTGGCGGTTATCGGTATGCTACATGATAAAGATATTGCCGGAACTCTG
GCCTGGTTGAAAAGCGTGGTTGATGACTGGTATTGTGCGCCACTGGAAGGGCCGCGCGGTGCCACGGCAGAACAACTGCT
TGAGCATTTGGGTAACGGCAAATCATTTGATAGCGTTGCGCAGGCATGGGATGCCGCAATGGCGGACGCTAAAGCGGAAG
ACACCGTGCTGGTGTGTGGTTCTTTCCACACTGTCGCACATGTCATGGAAGTGATTGACGCGAGGAGAAGCGGTGGCAAG
TAAGTTTCAGAATCGGTTAGTGGGCACGATCGTGCTGGTGGCGCTGGGGGTGATTGTACTTCCAGGGCTGCTGGACGGGC
AGAAAAAACATTATCAGGATGAGTTCGCGGCTATCCCGCTGGTGCCGAAAGCGGGCGATCGCGATGAGCCTGATATGATG
CCAGCCGCCACCCAGGCGTTGCCGACGCAGCCGCCGGAAGGCGCAGCGGAAGAGGTGCGGGCAGGTGATGCCGCAGCACC
GTCGCTCGATCCGACCACTATTGCAGCCAATAACACCGAGTTTGAACCGGAACCTGCACCGGTCGCCCCACCGAAGTCGA
AACCGGTGGAGCCGCCTAAACCGAAGGTTGAAGCACCACCTGCGCCGAAGCCAGAACCGAAGCCGGTCGTGGAAGAAAAA
GCAGCGCCAACGGGTAAAGCCTATGTTGTGCAACTGGGTGCGCTGAAAAATGCCGATAAAGTGAATGAGATTGTCGGTAA
GCTGCGCGGTGCCGGTTATCGGGTTTATACGTCGCCATCCACGCCAGTGCAGGGTAAAATTACCCGTATTCTGGTTGGGC
CGGATGCCTCGAAAGATAAGCTGAAAGGTTCGCTGGGTGAGTTGAAGCAACTTTCTGGCTTAAGTGGCGTGGTAATGGGC
TATACGCCGAATTAATACAGTCTTGCCTGATGCGACGCTGGCGCGTCTTATCAGGCCTGGGCAGTGTTAGAACCGTAGGT
CGGATAAGGCGTTTACGCCGCATCCGACACGCATTGCACGATGCCGCAAAGGCATAAAAAGTCGATGGCGTTGAATATTT
TTTCAGCGCCATTTTTATTGATGCGCGGGAAGGAAATCCCTACGCAAACGTTTTCTTTTTCTGTTAGAATGCGCCCCGAA
CAGGATGACAGGGCGTAAAATCGTGGGACACATATGGTCTGGATTGATTACGCCATAATCGCGGTGATTGCTTTTTCCTC
TCTGGTTAGCCTGATCCGCGGCTTTGTTCGTGAAGCGTTATCGCTGGTGACATGGGGTTGTGCTTTCTTTGTTGCCAGTC
ATTACTACACTTACCTGTCAGTCTGGTTTACGGGCTTTGAAGACGAACTGGTTCGAAATGGAATTGCCATCGCGGTACTG
TTTATCGCTACCCTGATCGTTGGTGCTATCGTGAACTTCGTGATAGGCCAGTTGGTGGAGAAAACGGGGTTGTCAGGCAC
CGATCGGGTGCTGGGCGTCTGTTTCGGTGCGTTGCGCGGTGTGTTGATTGTTGCCGCCATTCTCTTCTTTCTCGACTCCT
TTACCGGGGTGTCGAAAAGCGAAGACTGGAGCAAATCACAGCTGATCCCGCAATTCAGTTTTATCATCAGATGGTTTTTT
GATTATCTGCAAAGCTCGTCAAGTTTCTTGCCCAGAGCGTAAGTGCTCTGAGATGTGGCTTAACGAGGAAAAAGACGTAT
GTGCGGTATTGTCGGTATCGCCGGTGTTATGCCGGTTAACCAGTCGATTTATGATGCCTTAACGGTGCTTCAGCATCGCG
GTCAGGATGCCGCCGGCATCATCACCATAGATGCCAATAACTGCTTCCGTTTGCGTAAAGCGAACGGGCTGGTGAGCGAT
GTATTTGAAGCTCGCCATATGCAGCGTTTGCAGGGCAATATGGGCATTGGTCATGTGCGTTACCCTACGGCTGGCAGCTC
CAGCGCCTCTGAAGCGCAGCCGTTTTACGTTAACTCTCCGTATGGCATTACGCTTGCCCACAACGGCAATCTGACCAACG
CTCACGAGTTGCGTAAAAAACTGTTTGAAGAAAAACGCCGCCACATCAACACCACTTCCGACTCGGAAATTCTGCTTAAT
ATCTTCGCTAGCGAGCTGGACAACTTCCGCCACTACCCGCTGGAAGCCGACAATATTTTCGCTGCCATTGCTGCCACAAA
CCGCTTAATCCGCGGCGCATATGCCTGTGTGGCGATGATTATCGGCCACGGTATGGTTGCTTTCCGCGATCCAAACGGGA
TTCGTCCGCTGGTACTGGGAAAACGTGATATTGACGAGAACCGTACAGAATATATGGTCGCTTCCGAAAGCGTAGCGCTC
GATACGCTGGGCTTTGATTTCCTGCGTGACGTCGCGCCGGGCGAAGCGATTTACATCACTGAAGAAGGGCAGTTGTTTAC
CCGTCAATGTGCTGACAATCCGGTCAGCAATCCGTGCCTGTTTGAGTATGTATACTTTGCTCGCCCGGACTCGTTCATCG
ACAAAATTTCCGTTTACAGCGCGCGTGTGAATATGGGCACGAAACTGGGCGAGAAAATTGCCCGCGAATGGGAAGATCTG
GATATCGACGTGGTGATCCCGATCCCAGAAACCTCGTGTGATATCGCGCTGGAAATTGCTCGTATTCTGGGCAAACCGTA
CCGCCAGGGCTTCGTTAAAAACCGCTATGTTGGCCGCACCTTTATCATGCCGGGCCAGCAGCTGCGTCGTAAGTCCGTGC
GCCGTAAACTGAATGCCAACCGCGCCGAGTTCCGCGATAAAAACGTCCTGCTGGTCGACGACTCCATCGTCCGTGGCACC
ACTTCTGAGCAGATTATCGAGATGGCACGCGAAGCCGGAGCGAAGAAAGTGTACCTCGCTTCTGCGGCACCGGAAATTCG
CTTCCCGAACGTTTATGGTATTGATATGCCGAGCGCCACGGAACTGATCGCTCACGGTCGCGAAGTTGATGAAATTCGCC
AGATCATCGGTGCTGACGGGTTGATTTTCCAGGATCTGAACGATCTGATCGACGCCGTTCGCGCTGAAAATCCGGATATC
CAGCAGTTTGAATGCTCGGTGTTCAACGGCGTCTACGTCACCAAAGATGTTGATCAGGGCTACCTCGATTTCCTCGATAC
GTTACGTAATGATGACGCCAAAGCAGTGCAACGTCAGAACGAAGTGGAAAATCTCGAAATGCATAACGAAGGATGATGCC
TTCGCTGAGGGTGCCGGTCTGGCACCCTGACTTGCAACTCCCGCCGAAATACTGCAAAGTCTGCCTGCAAGTCTGACAGG
GCAACTATTTATGAAACGACTCATTGTAGGCATCAGCGGTGCCAGCGGCGCGATTTATGGCGTGCGCTTATTACAGGTTC
TGCGCGATGTCACAGATATCGAAACGCATCTGGTGATGAGCCAGGCGGCGCGCCAGACCTTATCCCTCGAAACGGATTTT
TCCCTGCGCGAAGTGCAGGCATTAGCTGATGTCACGCACGATGCGCGCGATATTTCCGCCAGCATCTCTTCCGGTTCTTT
CCAGACGCTGGGGATGGTGATTTTACCCTGTTCAATCAAAACCCTTTCCGGCATTGTCCATAGCTATACTGATGGCTTAC
TGACCCGTGCGGCAGATGTGGTGCTGAAAGAGCGTCGCCCGTTGGTGCTCTGCGTGCGTGAAACACCATTGCACTTAGGC
CATCTGCGTTTAATGACTCAGGCGGCAGAAATCGGTGCGGTGATTATGCCTCCCGTTCCGGCGTTTTATCATCGCCCGCA
ATCCCTTGATGATGTGATAAATCAGACGGTTAATCGTGTTCTTGACCAGTTTGCAATAACCCTTCCTGAAGATCTCTTTG
CCCGCTGGCAGGGCGCATAACTCCGCTGTTGCCCTGTTTCAGGGCAATTTTGCAACCGCGATCAAATCCTCGACATTTTG
TTTCTGCCATTCAATCGAAACGCTGCGATTCAACCGCTATACCTGCTATCTTCAACTTCAGGACAATAATGCAACGTCTT
ATTAACATATTTAACGTTGAATGTTACTGTTGTCGTCAAGATGGCATAAGACCTGCATGAAAGAGCCTGCAAACACACAA
CACAATACACAACATAAAAAAGCCATTTTCACTTGAGGGTTATGTATGAAGAAGTCGATTCTCGCTCTGTCTTTGTTAGT
CGGTCTCTCCGCAGCGGCTTCCAGCTATGCGGCGCTACCGGAGACGGTACGTATCGGAACCGATACCACCTATGCGCCGT
TCTCGTCGAAAGATACTAAAGGTGATTTTGTTGGCTTTGATATCGATCTCGGTAACGAGATGTGCAAACGGATGCAGGTG
AAATGTACCTGGGTTGCCAGTGACTTTGACGCGCTGATCCCCTCACTGAAAGCGAAAAAAATCGACGCCATTATTTCGTC
GCTTTCCATTACCGATAAACGTCAGCAGGAGATTGCCTTCTCCGACAAGCTGTACGCCGCAGATTCTCGTTTGATTGCTG
CCAAAGGTTCACCGATTCAGCCAACGCTGGATTCACTGAAAGGTAAACATGTTGGTGTGCTGCAGGGATCAACCCAGGAA
GCTTACGCTAACGAGACCTGGCGTAGCAAAGGCGTGGATGTGGTGGCCTATGCCAACCAGGATTTGGTCTATTCCGATCT
GGCTGCAGGACGTCTGGATGCTGCGTTACAAGATGAAGTTGCTGCCAGCGAAGGATTCCTCAAGCAACCTGCTGGTAAAG
ATTTCGCCTTTGCTGGCTCATCAGTAAAAGACAAAAAATACTTCGGTGATGGCACCGGTGTAGGGCTACGTAAAGATGAT
GCTGAACTGACGGCTGCCTTCAATAAGGCGCTTGGCGAGCTGCGTCAGGACGGCACCTACGACAAGATGGCGAAAAAGTA
TTTCGACTTTAATGTCTACGGTGACTGATACGTCGCTGGGAAGCTGTACCTGATGGAATGATCATCATGGTGCACGCCAG
GTTTGTTGCACTATCGTGGTGCATTGAAATGCATACTTAAGCATTTTTAATGAAAAATAATACGTCTAACGGGGCGGGAT
ATTTTGCCTTGATGGTCAATTTTATGGCACGATAAGTGTAACAAACCTGTAAATATTCCCTATAAAAAGACTGTCAGTTG
AGGACATTATGAAAAAACTGGTGCTATCGCTCTCTCTGGTTCTGGCCTTCTCCAGCGCAACTGCGGCGTTTGCTGCGATT
CCGCAAAACATCCGCATCGGTACCGACCCGACCTATGCGCCATTTGAATCAAAAAATTCACAAGGCGAACTGGTTGGCTT
CGATATCGATCTGGCAAAGGAATTATGCAAACGCATCAATACGCAATGTACGTTTGTCGAAAATCCGCTGGATGCGTTAA
TCCCGTCCTTAAAAGCGAAGAAGATTGACGCCATCATGTCATCGCTTTCCATTACGGAAAAACGTCAGCAAGAAATAGCC
TTCACCGACAAACTGTACGCTGCCGATTCTCGTTTGGTGGTGGCGAAAAATTCCGACATTCAGCCGACAGTCGAGTCGCT
GAAAGGCAAACGGGTAGGCGTATTGCAGGGCACCACCCAGGAGACGTTCGGTAATGAACATTGGGCACCAAAAGGCATTG
AAATCGTCTCGTATCAGGGGCAGGACAACATTTATTCTGACCTGACTGCCGGACGTATTGATGCCGCGTTCCAGGATGAG
GTCGCTGCCAGCGAAGGTTTCCTCAAACAACCTGTCGGTAAAGATTACAAATTCGGTGGCCCGTCTGTTAAAGATGAAAA
ACTGTTTGGCGTAGGGACCGGCATGGGCCTGCGTAAAGAAGATAACGAACTGCGCGAGGCACTGAACAAAGCCTTTGCCG
AAATGCGCGCTGACGGTACTTACGAGAAATTAGCGAAAAAGTACTTCGATTTTGATGTTTATGGCGGTTAATCGCCATCG
GTGAAAGAAAGCCCGCTCCCTTCGGGTAACCGGAGGGAGACAAGAGGCGGTAATTCACCACACACGACAGGACAGGCAGC
ATGTTGTATGGGTTTTCAGGTGTTATTTTACAGGGTGCGCTCGTCACGCTGGAGCTGGCTATCAGTTCTGTAGTGCTCGC
TGTAATCATCGGTTTAATTGGCGCTGGCGGTAAGCTCTCGCAAAATCGGCTTTCGGGGCTGATTTTCGAAGGGTACACCA
CGCTGATTCGAGGCGTGCCGGACTTGGTGTTGATGCTGCTGATTTTCTACGGTTTGCAGATTGCACTAAACACGGTGACG
GAGGCGATGGGCGTCGGGCAGATTGATATCGATCCGATGGTCGCTGGTATTATTACTCTCGGTTTTATCTACGGTGCTTA
TTTTACCGAAACGTTCCGTGGCGCGTTTATGGCAGTGCCGAAAGGGCATATAGAGGCGGCGACGGCGTTCGGTTTTACTC
GTGGGCAAGTGTTTCGGCGGATCATGTTTCCGGCGATGATGCGTTACGCCCTGCCAGGCATTGGCAACAACTGGCAGGTG
ATCCTCAAATCTACCGCACTGGTTTCGTTACTCGGCCTGGAAGATGTGGTCAAAGCCACCCAACTGGCAGGCAAAAGTAC
CTGGGAACCGTTCTATTTCGCCATCGTCTGTGGCGTGATTTACCTGGTTTTCACCACTGTTTCCAATGGTGTGCTGCTGT
TCCTTGAGCGCCGCTACTCCGTGGGTGTGAAGAGGGCTGACCTGTGATCGAAATCTTACATGAATACTGGAAACCGCTGC
TGTGGACCGACGGTTATCGCTTTACTGGTGTGGCGATCACTCTGTGGCTGCTTATTTTGTCGGTAGTGATAGGCGGAGTC
CTGGCGCTGTTTCTGGCGATTGGTCGTGTCTCCAGTAATAAATACATCCAGTTTCCAATCTGGTTATTTACCTATATTTT
TCGCGGTACGCCGCTGTATGTTCAGTTGCTGGTGTTCTATTCCGGCATGTACACGCTTGAGATTGTTAAGGGAACCGAAT
TCCTTAACGCTTTCTTCCGCAGTGGCCTGAACTGTACCGTGCTGGCGCTGACGCTTAACACCTGCGCTTACACTACCGAG
ATTTTTGCTGGGGCAATCCGTTCGGTTCCGCATGGGGAAATTGAAGCCGCCAGAGCCTATGGCTTCTCGACTTTTAAAAT
GTATCGTTGCATTATTTTGCCTTCTGCGCTGCGTATTGCGTTACCGGCATACAGCAACGAAGTGATCCTGATGCTGCACT
CTACTGCGCTGGCGTTTACGGCCACTGTGCCGGATCTGCTGAAAATAGCCCGCGATATTAACGCCGCCACGTATCAACCT
TTTACCGCCTTCGGCATTGCCGCGGTGCTCTATTTAATCATCTCTTATGTCCTGATCAGCCTCTTTCGCAGAGCGGAAAA
ACGCTGGTTGCAGCATGTGAAACCTTCTTCAACGCACTGAGAATACGATGTCCGAGAATAAATTAAACGTTATCGATTTG
CACAAACGCTACGGCGAACATGAAGTGCTGAAAGGGGTCTCACTGCAAGCGAATGCCGGAGATGTAATAAGCATCATCGG
ATCGTCGGGATCGGGGAAAAGTACCTTTCTGCGCTGCATTAACTTCCTCGAAAAACCGAGTGAAGGGTCGATCGTGGTCA
ATGGCCAGACGATCAATCTGGTGCGCGACAAAGATGGTCAACTCAAAGTCGCCGATAAAAATCAACTGCGCTTACTGCGC
ACACGCCTGACGATGGTATTCCAGCACTTCAATCTCTGGAGCCATATGACGGTGCTGGAAAACGTCATGGAAGCGCCGAT
TCAGGTGTTGGGCCTGAGCAAGCAGGAAGCGCGCGAGCGGGCGGTGAAGTATCTGGCGAAAGTCGGGATAGACGAACGTG
CGCAGGGGAAATATCCGGTGCATCTTTCCGGCGGTCAGCAACAGCGTGTTTCTATCGCGCGGGCGCTGGCGATGGAACCG
GAAGTTTTACTGTTTGATGAACCTACCTCGGCGCTCGATCCTGAACTGGTAGGCGAAGTGTTACGTATTATGCAGCAACT
GGCAGAAGAGGGGAAAACCATGGTGGTAGTGACTCACGAAATGGGCTTTGCTCGCCATGTTTCTACTCACGTCATTTTCC
TCCATCAGGGAAAAATAGAAGAAGAGGGCGCGCCGGAGCAGTTATTTGGCAACCCGCAAAGCCCTCGTCTGCAACAGTTC
CTTAAGGGATCGCTGAAATAATTTCCTCTCCGGTGGCTAACGCTGCCGGAGTATTTTCATGGGGAATTTGTGAGTCAGCT
TCCGCTGAAATGTAAAAGTTGCAGTCCGCTAAAAATACTTCTGAATTCGCTGTCCAAAGATAAAAACTGCCTGCTGCATT
GGGTGTTAATCGTGGTTATTGTCGCGTCATCTTAAATTTGAGGGGTGACGGAACGCCATGACAATATCGACAACTTCCAC
GCCGCATGATGCGGTATTTAAATCTTTTTTACGCCATCCAGACACCGCGCGGGATTTTATTGATATTCATCTTCCCGCGC
CGCTGCGCAAACTGTGTGATTTAACGACGCTTAAACTGGAACCAAACAGTTTTATTGATGACGACCTGCGGCAATATTAT
TCCGACCTCTTGTGGTCTGTGAAAACGCAGGAGGGAGTGGGTTATATTTATGTAGTGATAGAGCACCAAAGTAAGCCGGA
AGAATTAATGGCTTTTCGCATGATGCGTTATTCCATTGCGGCAATGCAAAACCATCTTGATGCGGGCTATAAAGAGCTTC
CATTGGTGATCCCGATGCTGTTTTATCATGGTTGCAGAAGTCCTTATCCTTATTCACTCTGCTGGCTTGATGAATTTGCC
GAGCCTGCTATAGCCCGCAAAATATATTCATCAGCGTTTCCGTTGGTGGATATTACCGTGGTGCCGGATGACGAGATTAT
GCAACACCGCAAAATGGCGCTGTTGGAGTTAATTCAGAAACATATTCGTCAGCGCGATCTGTTGGGATTAGTCGACCAAA
TTGTTTCGCTGCTAGTTACAGGGAACACTAATGACAGACAGCTAAAAGCCCTGTTTAATTACGTATTACAAACAGGGGAT
GCCCAGCGTTTCCGTGCATTTATTGGTGAGATAACAGAACGCGCACCACAAGAAAAGGAGAAACTGATGACCATTGCTGA
CAGATTACGTGAAGAAGGCGCAATGCAGGGCAAACACGAAGAAGCCCTGCGTATTGCTCAGGAGATGCTGGATAGAGGTT
TAGACAGAGAGTTAGTTATGATGGTGACCCGACTTTCACCAGACGATCTTATCGCGCAAAGCCACTAATCCTGTAACACC
GGGAGTTAACTGGCGGATGTTTGCTGTAAACCACATCAGCGAACGACATCCGCCAGCGCCTCTTCTAAATCGTACCAGCG
AAACGCAAAACCCGCTTCTTCCAGCCGTTTAGGCAGCGCGCGTTGTCCACCTAATACCAGTATTGAAGATTCGCCCATTA
ACAGCCGAATGGCGGTTGCGGGGACGCGCAAAATGGCCGGGCGATGCAGCGCTTGACCGAGCGCATGGGCAAATTGTTCA
TTGCGTACCGGGTAGGGCGAAACCATATTAAATGGCCCGCGCAGGTCGTTATCCAGCAGCCAGAGAATGCCGTTGACCAT
ATCATCAATATGAATCCAGGCCAGATACTGCCGACCGGAACCAATCGGCCCGCCCAGGCCAAGACGAAACGGTGGCAGCA
TTTTACCGAGAATACCGCCGTCCGGTGCCAGTACCACGCCGGTTCGCAGCAGGCACACTCGCGTTTTGTCACTTTGCGCC
CGGCAGGCAATCTCTTCCCAGCGGGCGCAGAGTTTATGAGTAAATTCGTTATGCGGCGGTTCCTCTTCGGTAACCACCAC
TTCACCTAAGTCGCCATAATAGCCCGTTGCCGAGCCGGAAATGAGTACCGACGGCGGCGTGTCGCTGGCATTAATCAAAT
CGACCAGTTTTTGCGTGATATTCCAGCGGCTTTGGCAGAGACGCTCTTTTTGCTCGTGAGTCCAGCGTTTATCAGCAATC
GGTTCTCCGGCCAGGTTGATTACCGCATCAACGCCGTTGAGGTTGCTTTGATCGGCTAGCCCTTGCCATAGCGTCACCCG
AGGGCCGAGAACGGAACTGGCTTTCTGTGGGTTACGCGTCACTACCGTGATTTGATGGCCCAGCTCCAGCAAACGCGGAA
TCAAATGGCGACCAATTAATCCCGTCCCTCCGGTGATCACTATGTTCATGCAGCCTCCCGATATGGCGGTTAACGCTGCC
AGCTTAAGGTCATGGATACCGAATCGGCGTAGCGCAGCGCGTGCAGTTTATCGATCTCCACTTCAGCATACGTCACCCAG
TGATGTTCACGTGCGATATCGAGCACATCCTGAGTTAATTTTTCCAGCAAAGAGAAACGGTTATTCTCTACATGCTGAAT
AATGTTTTTCGTTACGGTGCGATAATTCAGCGCATCGTTGATATCTTCGCTAGTGCGCGCTTTATCGGCGGGGTAGTGGA
TCGTCACATTGATAACAATATCCTGACGGTTGTTAATTTCTTCTTCCTTAATTCCGATAAACGTACGCAAACGAAGGTTC
TTTATACGAATAATAGCGGCAGGTTGTGCCATTGCAGGTTCTCCGTTGTTTTACTTAGGATGAAATAATACACGAGAACC
TGTTTCTGTTAACTATCCGAACGCTCATCACCGAGTTGTGCTTTTAGCAGTGCCTGCCCGGTGGCAGGGCGCGAACGGAT
CCGCTCATGCCAGTTCTTGACTGCCGGATACATTGCGAGGTCAATTCGCTGGCGAGTCCAGGCATTAACCCACGGCCAGC
AGGCAATATCCGCAATGCTGTAGTTCTCGCCTCCCAGCCAGGGCGAGTTTTCCAGCCGCTTGTTCAGTACATGGTAAAGA
CGCTGAGTTTCAACCTGATAACGTTCAATAGCGTAAGGAATGGTTTGGGGGGCTGCGTGATTAAAATGATGATTTTGCCC
AAGCATCGGCCCCAGTCCGCCTACCTGCCAGAATAACCACTGTAATGTGGCGGCGCGCTCACGCGTTTCATGACTCAAAA
AGAGTCCTGTTTTCTCAGCCAGATACAACAAAATGGCACCAGACTCAAAGAGGCTTAACGGTTCGCCGCCATCGGCAGGA
GAATGATCAACAATTGCCGGAATTTTGTTGTTGGGCGAAATGCGCAAAAATTCCGGACGAAACTGACCGCCTTTCCCCAG
GTCTACCTTAATCAAGCGATAATCAAGCTCTGCTTCTTCGAGAAACAGCGTAATTTTGTGACCATTGGGTGTCGGGGCGA
AATAGAGATCGATCATTGCAGCTCCGGTTGTTTAATCATCTGAACACCACAAGTATAGAAAGCGCGGCGACTTACGTGAG
TATTCGTCACGTGACAGTGACAAAAAGGCTCTATAGTTTGATAGCCAGCCCCCTTTATTGCCGAGGACATAATGAGTAAA
CCCGCTATCACGCTTTGGTCAGATGCCCACTTTTTCTCCCCTTATGTGTTATCCGCCTGGGTGGCGTTGCAGGAAAAAGG
CCTGTCGTTTCATATCAAGACCATCGACCTCGACAGCGGTGAACATTTGCAGCCGACGTGGCAAGGTTACGGTCAGACAC
GCCGTGTGCCGTTATTACAAATCGATGATTTTGAGTTGAGTGAATCTTCTGCCATTGCGGAGTATCTGGAAGATCGATTT
GCGCCACCGACCTGGGAACGTATTTATCCGCTTGATTTAGAAAATCGTGCGCGTGCACGACAGATTCAGGCCTGGCTGCG
CAGCGATCTGATGCCCATCCGCGAAGAGCGTCCGACGGATGTTGTCTTTGCGGGGGCGAAAAAAGCGCCACTAACGGCCG
AGGGAAAAGCCAGTGCAGAGAAACTGTTTGCGATGGCAGAACATTTGTTAGTACTGGGTCAGCCGAATTTATTTGGTGAA
TGGTGCATTGCTGATACTGATCTGGCGCTAATGATTAACCGCCTGGTACTACATGGCGATGAGGTGCCAGAACGCCTGGT
GGATTATGCGACATTCCAGTGGCAGCGAGCGTCTGTCCAGCGTTTTATTGCACTTTCGGCGAAGCAATCTGGCTGATAGC
AACGACAGAATCCAGTATCATAGCTTACGTTTTTTTCGACGAGGAGTGAGTGATGAAACTGATGTTTGCATCGGACATTC
ATGGGTCGTTACCGGCGACGGAACGTGTTCTGGAGTTGTTTGCCCAAAGCGGTGCCCAGTGGCTGGTGATCCTTGGCGAC
GTGTTGAATCACGGCCCGCGTAATGCTTTACCGGAGGGTTACGCGCCAGCCAAAGTCGCTGAACGGCTTAATGAAGTGGC
ACATAAGGTTATCGCTGTGCGCGGCAACTGCGACAGCGAAGTGGATCAAATGCTGCTGCATTTCCCGATAACCGCGCCGT
GGCAACAGGTATTACTGGAAAAACAACGTCTGTTTTTGACGCATGGTCATCTTTTTGGCCCGGAAAATCTGCCTGCTTTA
AACCAGAACGATGTGCTGGTGTACGGCCATACCCATCTGCCAGTGGCAGAACAGCGGGGGGAGATTTTCCACTTCAACCC
CGGCTCGGTGAGTATTCCGAAAGGCGGTAATCCGGCGAGTTATGGCATGCTGGATAATGACGTACTTAGTGTAATCGCAC
TCAATGATCAAAGTATCATTGCGCAGGTCGCGATTAATCCGTAATTTACCCACAACTCAAAATGCGCCGTAAGAGCGCCA
GAAAAAGAAGGTTTCCTGATAATGGAACAGCGTCGTTTGGCAAGTACTGAATGGGTGGATATTGTCAATGAAGAGAACGA
AGTCATTGCACAAGCCAGCCGGGAACAAATGCGGGCACAGTGTCTGCGTCATCGTGCAACTTACATCGTCGTGCATGATG
GCATGGGCAAAATTCTGGTCCAGCGTCGTACCGAGACAAAAGACTTTTTACCCGGCATGTTAGATGCGACCGCAGGCGGT
GTGGTCCAGGCCGATGAGCAACTGCTGGAATCCGCGCGTCGCGAAGCGGAAGAAGAGTTGGGCATTGCCGGTGTCCCCTT
TGCTGAGCACGGGCAGTTCTATTTCGAAGATAAAAATTGCCGTGTCTGGGGCGCATTGTTCAGCTGCGTCTCTCACGGTC
CCTTCGCCCTACAGGAAGATGAAGTCAGTGAAGTTTGCTGGCTGACGCCGGAAGAAATCACCGCACGCTGCGATGAGTTC
ACTCCAGACTCGCTGAAAGCGCTGGCGTTGTGGATGAAGCGCAATGCCAAAAATGAAGCCGTAGAGACTGAAACGGCAGA
ATGAAAAAAGAGCCGCAATTGCGGCTCTTAACATTTTTAGTGGTAGCCCATCAACTGAGCGCCGATCACCACGACGCTGG
ACATAATAAACAGCAGTCCAAGCAGTGTCGCGCCCACCTTCAGCCAGTTACGGAAGTCCACCCGGCAAACACCGAGCGTC
GCCATTAACGAAGCTGAGGTTGGGTAAATGATGTGGCTGAAGCCATCACCAAACTGGAATGCCAGCACGGTAACCTGACG
GTTAACACCGACCAGATCGCCAAGCGGTGCCAGTAACGGCATGGTTAACGCCGCCTGACCAGAACCGGATGTCACAAAGA
AATTAAATACCGCCTGGAAGAGCAACATAAACCAGGCCGCGACAGCGTTGTCCAGACCGCTAATGGCATTGGCAATGCTG
TTGAGGATGGTATTTAACACGCTGGCATCACCTGCTTCACCATTACCGACCAGCAGCAAAATCCCTTTGGCGAAACCCAC
CAGCAGGGCAGGGGCGATCATCATTCGCGCCCCTTCGGTAAAGGATGAAGCCATGGTATTAACCGTCATGCCGTTAAGGC
GGAAAACAACGCCGATGATGCCAATCACCAGACCCATGGTGAAGAACTGGCTGGCAATTTCTGGAATAAACCAGGCATTA
ACGATCACGCCCCAAATCACCCAGACCATTACGGCGGTCAGGACAATCAATACCAGCCAGTCACCAAAGGTAAACGGACG
TTGTTCAACATCAGCCTGCTTTTCACGAAAGAAGCGGTCGGACTCATGCACGCGTGACAGAAGAGGATTCTTTTTCACTC
GTGAGGCGTACACCATGGTAAAGATCAGGCCAATCAGAGTGGCGATAACCCACACCACGATGCGCAACCCGGAGCCAGAA
AGCACCGGAACGCCGGCAATCCCCTGAGCAACGACCACACAAAACGGGTTCATCCACGAACTGGCAAAACCGATTTGCGT
GGCAATATAGGTCACCAGGACGGTGGTAATACTGTCATAGCCCAGCCGGACCATTAGCGGTGCGATGATAATGGCAAAGG
CGACGGCCTCTTCTCCCATACCAAATACCGCGCCGCCAAGTGAAAACAGAATAAACAGCGCAGGAATAAAGAGAATTTCA
TTCCCGCGGGTATGGCGAATAAGCGCCAGGATACCGTTATCAATGGTTCCTGTACGCATCACAATGCCAAACGCGCCGCC
AATCACCAGCATAAACATGATGATGCCAACAGCTGTCCCGTATTTCGATCCTGAGGTTAATCCTTCAAACGGGAAGTTCA
TCAGGCCCGGGCGTTCATCGCCCGTCGTGAACAGCTGTACGCGGTGATACTCAGGTTCGCCTGCTTCGTTAGTCAGAATG
CGAAATGAGTGTGGATCTACGACTTTGCGTGTTTTTGTTTGACCATCAACCTGATACTGCACTTCCTGACTGTCAAACAT
CCCCACCGGAACTACCCAGGTGGCAAGGCTGGTTAAAATAGCAACAAAAAAGATAATCACCAACGTATCGGGCATTGCCC
ATCTTCTTGTTGGTTTGGATTCAGTGGTTGCGGACATAGCGCAAATATTCCCTTGCACAAAACAAAGTGGTAAGTATGCA
AAGTGAAATGGCGCAATTCATTGATGCAGCGCAGTTAAGCAAGATAATCAGAAAGGATTAATGCAGATTAAGAGAATAAA
AAACCGGAAATAGTGATTATTTCCGGTTCAGATATCCGCAGCGCAAAGCTGCGGATGATGACGAGATTACTGCTGCTGTG
CAGACTGAATCGCAGTCAGCGCGATGGTGTAGACGATATCGTCAACCAGTGCGCCACGGGACAGGTCGTTAACCGGCTTG
CGCATACCCTGCAGCATCGGCCCGATGGAGATCAGGTCGGCAGAACGCTGTACCGCTTTGTAGGTGGTGTTACCGGTGTT
CAGATCCGGGAAGATGAACACGGTAGCGCGACCTGCAACCGGAGAGTTCGGCGCTTTGGATTTCGCAACGTCAGCCATTA
CCGCAGCGTCGTACTGCAGCGGACCGTCGATCATCAGGTCAGGACGTTTTTCCTGCGCCAGACGAGTTGCTTCGCGAACT
TTTTCTACGTCGCTACCTGCACCAGAAGTACCGGTGGAGTAGGAGAGCATAGCAACGCGCGGTTCGATACCGAAGGCCGC
AGCGGAATCAGCGGACTGAATCGCGATTTCTGCCAGCTGTTCAGCGGTCGGATCCGGGTTGATCGCACAGTCACCGTAAA
CGTAAACCTGTTCCGGCAGCAGCATGAAGAACACGGAAGATACCAGGGAGCTGCCCGGTGCAGTTTTGATCAGCTGCAGC
GGCGGACGGATGGTGTTTGCGGTAGTGTGAACAGCACCGGAAACCAGACCATCAACTTCATCCTGTTCCAGCATCAGCGT
ACCGAGCACCACGTTGTCTTCCAGCTGTTCGCGGGCAACGGTTTCGGTCATGCCTTTGTTCTTACGCAGTTCGACCAGAC
GACCAACATAGCTTTCGCGAACCACTTCTGGATCAACGATTTCAATCCCTGCACCCAGTTCTACACCCTGAGACGCTGCA
ACACGGTTGATCTCTGCCGGATTACCCAGCAGTACGCAAGTTGCGATACCACGTTCAGCACAGATAGCGGCTGCTTTAAC
GGTACGCGGTTCGTCACCTTCCGGCAGTACGATACGTTTGCCCGCTTTGCGCGCAAGTTCAGTCAGCTGATAACGGAACG
CAGGCGGAGACAGACGACGGCTGCGCTCAGAAGTGGCAGTCAGAGATTCGATCCAGTCAGCGTTGATGTAGTTAGCAACG
TATTCCTGAACTTTCTCGATACGCTCGTGATCGTCAACCGGAACTTCCAGGTTGAAGCTCTGCAGGCTCAGAGAGGTCTG
CCAGGTGTTGGTGTTCACCATAAATACCGGCAGGCCGGTAGCGAAAGCACGTTCGCACAGTTTAGAAATGCGCGCGTCCA
TTTCGTAGCCGCCAGTCAGCAGCAGGGCACCGATTTCTACGCCGTTCATGGCTGCCAGGCAAGCGGCCACCAGCACGTCA
GGACGGTCTGCGGAAGTCACCAGCAGAGAACCGGCACGGAAGTGCTCCAGCATGTGCGGAATGCTGCGTGCGCAGAAAGT
GACGGATTTAACGCGGCGAGTATTGATGTCGCCTTCGTTGATGATGGTCGCATTCAGGTGGCGAGCCATATCGATCGCAC
GAGTCGCGATCAGGTCAAAGCTCCACGGCACAGCGCCGAGAACCGGCAGCGGGCTGGATTCTTGCAGCTTCGCCGGATCA
ACATTGTTTACTTTAGCTTTGGAAGAGTCGTCGAAAATCTCGGACAGATCTGGGCGAGTACGACCCTGTTCATCAACCGG
TGCGTTCAGTTTGTTGACGATAACGCCGGTGATGTTGGTGTTTTTGGCACCGCCGAAGCTGTTGCGGGTCAGTTCGATAC
GCTCTTTCAGCTGTTCCGGGGTGTCAGTGCCCTGAGACATAACGAAGACGATTTCCGCATTCAGCGTTTTAGCGATTTCG
TAGTTCAGAGACTGGGCAAACTGGTGCTTACGTGTCGGGACCAGACCTTCAACCAGAACGACTTCAGCGTCTTTGGTGTT
AGCGTGGTAGTTTGCGACGATCTCTTCCATCAGCACATCTTTCTGATTGCTGGAAAGCAGACCTTCAACGTAGCTCATTT
TCAGCGGTTCAGCGGCCGTCGTGGTGGAAGAGTTCGCACGCACGATAGTCGTAGTCTGATCGGGCGCATCGCCACCGGTA
CGCGGCTGAGCGATAGGTTTGAAAACGCTCAGACGAACGCCTTTGCGTTCCATTGCACGGATCACGCCAAGGCTGACGCT
GGTCAGACCGACGCTGGTTCCGGTAGGGATCAGCATAATAATACGGGACACGGTTTATCCTCTTTCGTTACCGCCGATTT
GGCGGGTTACAAAACAGCACCGCCAGCTGAGCTGGCGGTGTGAAATCAGGCAGTCAGGCGGCTCGCGTCTTGCGCGATAA
CCAGTTCTTCGTTGGTTGGGATAACCACCGCAGGACGGGTACCTTCTTTGTTGATGAAACCAGATTTGCCGAAACGTGCA
GCCAGGTTGCGTTCATGATCAACTTCAAAGCCCAGCACGCCCAGTTTGCCCAGAGACAGTTCACGAACCATCGCGGCATT
TTCACCGATACCACCAGTGAATACAACAGCGTCCAGACGACCATCCATCAGCGCAGTGTAGGCACCGATGTATTTCGCCA
GGCGGTGGCAGTAAACGTCCATTGCGCGCTTCGCGTCTTCTTTCGTCGCGTAGTTGTCTTCAACATAGCGGCAGTCGCTG
GTCACTTCGGTCAGACCCAGCAGGCCAGACTCTTTGGTCAGCAGTTTGTTGATTGCGTCAACGCTCATGCCCAGGGTGTC
GTGCAGGTGGAAGATGATCGCCGGATCGATATCACCAGAACGGGTACCCATGACCAGACCTTCCAGCGGGGTCAGGCCCA
TAGAGGTGTCAACGCATTTACCGTTGCGGATAGCAGAAACGGAACCACCGTTGCCCAGGTGGCAGGTGATGATGTTCAGT
TCTTCTACCGGTTTGTTCAGCATTTTTGCCGCTTCCTGGGTTACATAGAAGTGGCTGGTGCCGTGCGCGCCGTAACGACG
GATGCCGTGCTCTTTGTACAGGTTGTACGGCAGGGCGTAGAGGTAAGACTCTTCCGGCATAGTCTGGTGGAACGCGGTGT
CAAATACAGCAACGTTTTTGTCTTTCAGCTGTGGGAAAGATTTCAGAGCTTCTTCGATACCGATCAGGTGAGCCGGGTTG
TGCAGCGGTGCAAAAGAAGCTGCATCTTTGATACCCTGAATAACAGACTCATCGATCACTACGGAGCTGGTATACTTTTC
GCCGCCGTGTACGATACGGTGACCGATAGCAGTCAGCTGCGCAGACAGTTCTGGTTTTTGTGCCAGAATAGTATTAACGA
TAAAGTTGAGCGCTTCGCTGTGAGCGGCGCCTGCACCTAAAGCCGCTTCCTGTTTATTGCCGTCCATTTTCCATTTGATA
CGTGCTTCGGGCAGGTGGAAACATTCGGCTAAACCAGAAAGGTACTCTTCACCATTTACTGCATCGATGATGGCAAATTT
CAGTGAAGAACTACCGCAGTTCAGAACCAGTACTAACTTACTCGACATGGAAGTACCTATAATTGATACGTGGCTAAAAA
AACGTCAGGGAGCCATAGAGCGTAGCGCATGATGACACCGACATTTATGATTAACATCATGCACTGCAAATTTTTTTTGC
ATGATGGAAGAAATATCTTGAGTCTATGCCATTTTGCGTAATTTTCAGCCAATGGCATAATGTATATGAATTTGACGACT
CAATGAATATGTACTACTTAGGCCTTCAGGCTGCTAAAGGATACCTGATAGTGGGTATGGAAGACAAAATGTTTTGAACG
TTGTCCCGCTGAGTTGTGAATTTGCACAAATTTTTGAATCTTTATATGTGAAGTTGAGGTGAAGCATGTCAACGCCGGAT
AATCGTTCTGTTAATTTTTTTAGCTTGTTTCGCCGGGGACAGCATTACTCAAAGACGTGGCCGCTGGAAAAACGCCTTGC
CCCGGTCTTTGTCGAAAATCGCGTTATCAAGATGACGCGTTATGCGATCCGTTTTATGCCGCCGATCGCCGTATTTACTC
TCTGCTGGCAGATTGCCCTGGGCGGTCAGCTTGGGCCGGCAGTTGCCACTGCGCTGTTCGCCTTAAGTTTACCCATGCAG
GGATTGTGGTGGCTGGGCAAGCGTTCTGTAACGCCATTACCCCCTGCAATCCTTAACTGGTTTTATGAAGTTCGCGGTAA
ATTGCAGGAGTCTGGACAGGTGTTGGCACCCGTTGAAGGCAAGCCTGATTACCAGGCATTAGCTGACACGCTTAAGCGCG
CCTTCAAACAACTGGATAAAACTTTCCTTGATGATTTGTAATTGACCCCTGATTACGCATATAAAAGAAGGCATACTCAG
CCTTCTTTTTTTTCACCGTAGTATAGTGATACAGGAGTCAACAATGGAAATGACCAACGCGCAACGTCTTATTTTGTCTA
ATCAGTACAAGATGATGACTATGCTCGATCCGGCAAATGCTGAACGTTACCGTCGCCTGCAAACAATTATTGAGCGTGGT
TACGGATTACAGATGCGTGAATTGGATCGCGAGTTTGGCGAGCTGAAAGAAGAAACCTGCCGCACTATCATCGACATTAT
GGAGATGTATCATGCGTTGCATGTTTCCTGGTCTAATTTGCAGGACCAGCAATCCATCGATGAACGTCGTGTCACCTTCC
TCGGCTTTGACGCCGCCACTGAAGCACGTTACCTCGGTTATGTCCGCTTTATGGTTAATGTGGAAGGGCGCTATACCCAT
TTTGACGCCGGAACTCACGGTTTTAACGCCCAGACGCCAATGTGGGAAAAATATCAGCGCATGCTTAATGTGTGGCATGC
CTGCCCGCGTCAGTACCATTTGAGCGCCAACGAAATTAATCAAATTATCAACGCCTGAGGAGGCCCGCGTGCGGTGCAAA
GGTTTTCTGTTTGATCTTGATGGAACGCTGGTGGATTCCCTGCCTGCGGTAGAACGGGCGTGGAGCAACTGGGCCAGACG
TCATGGGTTAGCGCCGGAAGAGGTGCTGGCTTTCATTCACGGTAAACAGGCGATCACCTCTTTGCGCCATTTTATGGCGG
GCAAATCCGAGGCTGATATTGCCGCCGAGTTTACGCGTCTGGAGCACATCGAGGCCACGGAAACCGAAGGTATTACCGCG
CTTCCGGGGGCAATCGCCTTACTCAATCATTTGAATAAAGCAGGTATTCCGTGGGCCATTGTGACTTCTGGCTCCATGCC
GGTAGCGCGAGCGCGCCATAAAATAGCTGGGCTTCCCGCACCAGAGGTGTTTGTAACCGCTGAGCGAGTGAAGCGCGGAA
AACCAGAACCTGATGCGTATCTGTTAGGTGCGCAGCTGCTGGGGCTTGCGCCGCAGGAGTGTGTGGTGGTGGAAGATGCT
CCCGCTGGCGTGCTTTCTGGCCTGGCGGCGGGTTGCCATGTCATTGCGGTTAACGCTCCGGCAGATACCCCGCGCCTGAA
TGAGGTCGATTTGGTCCTCCACAGTCTGGAGCAAATTACTGTGACCAAACAGCCAAATGGCGATGTTATTATTCAGTGAA
ACACCTGATCATGATTTAGCCCCGTCTCGTCGGGGCTTTTTTATGGCAGAATCAAGTCATCCCCCTCAATTAACAAGGAT
AAGTTGTGAACGGTGAATTGATTTGGGTTCTTTCATTACTGGCCGTTGCCATCGTCTTGTTTGCGACGGGCAGAGTGCGT
ATGGATGCGGTCGCTTTGTTTGTTATTGTCGCGTTTGCATTAAGCGGAACGCTGACGGTCCCCGAAGTATTTTCCGGCTT
TTCTGATCCTAACGTTGTCCTGATTGCCGCCTTGTTTATTATTGGCGATGGTTTGGTCCGTACCGGTGTTGCCACCGTAA
TGGGAACATGGCTGGTCAAAGTGGCGGGCAACAGTGAAATCAAAATGTTGGTTTTGTTGATGCTGACCGTCGCGGGGCTT
GGCGCGTTTATGAGTTCAACCGGCGTTGTCGCTATCTTTATTCCCGTGGTGTTAAGCGTTGCCATGCGTATGCAAACTTC
GCCGTCACGTCTGATGATGCCGTTAAGTTTTGCCGGGCTGATTAGCGGCATGATGACGCTGGTGGCGACGCCGCCGAACC
TGGTAGTCAACAGTGAATTGCTGCGTGAAGGCTATCACGGCTTCAGTTTCTTTAGCGTAACACCTATTGGCCTGGTCGTG
CTGGTGCTGGGTATTTTGTATATGTTAGTGATGCGTTTCATGCTGAAAGGGGATACCCAGACCCCGCAGCGCGAAGGCTG
GACGCGTCGAACCTTTCGCGATCTTATCCGTGAATATCGACTGACCGGGCGTGCGCGACGTCTGGCTATTCGCCCCGGAT
CGCCAATGATAGGTCAACGGCTGGATGATCTCAAATTACGTGAGCGTTATGGCGCTAACGTCATCGGTGTTGAACGCTGG
CGGCGTTTTCGTCGCGTTATCGTGAACGTTAATGGGGTTTCTGAATTTCGCGCGCGTGACGTTTTGCTTATTGATATGTC
TGCGGCTGATGTCGATCTCCGGCAATTTTGTAGTGAGCAATTGCTGGAGCCGATGGTACTGCGCGGCGAGTATTTTTCTG
ACCAGGCCCTTGATGTGGGCATGGCAGAGATTTCATTAATTCCTGAGTCAGAACTGATTGGTAAATCGGTGCGCGAAATT
GGTTTTCGTACCCGCTACGGACTGAATGTGGTGGGGCTAAAGCGCAATGGCGTGGCGCTGGAAGGTTCGCTGGCGGATGA
GCCTCTGCTGCTGGGCGATATCATCCTGGTTGTGGGTAACTGGAAACTGATCGGTATGCTGGCCAAACAGGGCCGCGACT
TCGTAGCGCTGAACTTACCGGAAGAGGTGAGTGAAGCATCGCCCGCGCACAGCCAGGCACCCCATGCCATTTTCTGTCTG
GTGCTAATGGTGGCGTTAATGCTGACAGATGAAATTCCTAATCCTGTTGCCGCTATCATCGCCTGCCTGCTGATGGGGAA
ATTCCGCTGTATAGATGCTGAAAGCGCCTATAAATCCATTCACTGGCCGAGCATTATTTTGATCGTTGGGATGATGCCGT
TTGCTGTGGCATTACAGAAAACGGGAGGTGTCGCGCTGGCGGTGAAAGGGCTGATGGACATTGGCGGTGGTTACGGGCCA
CATATGATGCTGGGGTGTTTGTTTGTCTTGTCGGCGGTTATTGGGCTATTTATCTCTAATACCGCGACGGCGGTGTTGAT
GGCTCCGATTGCGCTGGCTGCTGCCAAAACGATGGGGGTGTCGCCTTATCCATTCGCGATGGTCGTGGCGATGGCAGCAT
CCGCCGCCTTTATGACACCGGTTTCTTCACCTGTTAACACACTGGTTTTAGGTCCGGGAAATTACAGCTTCAGTGACTTT
GTGAAGTTGGGGGTACCGTTCACCATTATCGTGATGGCGGTTTGTGTGGTGATGATCCCGATGCTGTTTCCGTTTTGACA
AGAGCCTGATGTCGCATCCGGCGCTTATTGCCTGATGCGACGCAGACTCCGGCTGCTTACAGCGGTGAATCCTGGCTAAT
CTCATCGAGCGAAAGATGGAAGCTGGGAACAAATACTTCCATGAAGTAGTCCATCTCCTGGCTGCGACGCGCTTCAAGCG
TCGCTTCCAGTCGCGTTTTTGCCAGCAAGAATTCATTATTTCCGGCCGCGAGTTCTTCCAGACATTTCAGATATGCACAC
AGTGCATCTGCCTGTTTCACCAGCGATTTTTCTTCATCGCTATATGCATGCTCGTCAATTAACGGCGCAAAGATATCCCG
CAGCTCTTCCGGAACCATATCGACCAGTTTTTGCTGAGCGATTTTTTCAATAGCCTTGTACTCCTGAGCGATTTGCGAAT
TGAAGTATTTCACCGGAGTAGGGAGATCGCCGGTGAGCACTTCTGAGGCATCGTGGTACATCGCCAGTAAAGCGATACGT
TCGGCGTTGACATTACCGCCAAATTTCCGATTTTTGATAGCTGCCAGCGCATGGGCGACCATCGCTACCTGCAAACTGTG
TTCGGACACATTTTCCGTCCGCACGTTGCGCATGAGCGGCCAGCGGTTAATGAGTTTCAGGCGGGAGAGATGGGCAAAAA
AATGGCTCTGTTTCATAGTGACCTTACGTATGATGACATCATCAGGTCATTGTGGCGGGATAACGCTGCCGGATGCAATC
TCCGGCAGTGAAATTAAGATTACAGCTGATGATAACCAGAAAGGAAACGCGCGAACTTGCTCAAAGACAGCTCGATATCA
TCGACACGCGGTAGCGTGACAATGCGGAAGTGATCCGGCCACGGCCAGTTGAATGCCGTCCCTTGCACCAACAGAACTTT
TTCCTGCAACAGGAAATCCAGCACCATTTTCTGATCGTCGTGAATGTTAAAGCGTTTGGCGTCGATTTTCGGGAACATAT
ACAGCGCACCACGAGGTTTCACGCAGGAAACGCCCGGAATATCGTTGATCAGTTCCCACGCGCGGTTACGCTGCTCATAA
AGACGACCGCCAGGGGTAATAAATTCACTGATGCTCTGATAACCACCCAGCGCGGTCTGAATGGCGTGTTGCGCAGGAAC
GTTAGCACACAGGCGCATTGAAGCCAGCATTTCCAGACCTTCGATGTAGCCTTTGGCGTGTTTTTTCGGCCCGTTCAACA
CCATCCACCCCTGACGGAAGCCTGCAACGCGGTACGTTTTCGACAGTCCGTTAAAGGTAATGGTCAGCAGGTCAGGTGCC
AGCGGCGCAATTGAGTGATGCTCAGCGTCGTCGTAAAGAATTTTGTCATAAATTTCATCGGCGAAGATAATGAGATTATG
CTGACGTGCAATCTCCACAATCTCCATTAAAAGCTCTTTGGAATATACCGCGCCGGTTGGGTTATTTGGGTTGATAATAA
CGATCCCACGCGTACGAGGCGTAATTTTAGCGCGAATATCATCGAGGTCCGGGAACCAGTCAGAGGATTCATCGCAAAGA
TAATGCACCGCTTTACCGCTGGAAAGCGAAACCGCCGCGGTCCATAGTGGGTAATCTGGTGCAGGAACCAACATTTCGTC
CCCGCTGTTCAGCAATGCCTGCATTGCCTGAACGATAAGCTCCGATACACCATTGCCGATGTAAATATCTTCCACGGTAA
CATCACGCATGCCACGAGCCTGGTAGTGCTGCATGATGGCTTTACGCGCGGAGTAAAGACCTTTGGAATCGCAATACCCT
TGAGCGGTAGGCAGGTTGCGTATCACGTCAACGAGGATTTCATCTGGCGCGTCAAAACCGAACGGGGCTGGGTTGCCGAT
GTTCAGTTTCAGTACCTTGTTACCTTCTTCTTCCAGGCGTTTTGCTTCTTTCAGCACCGGACCACGGATGTCATAACAGA
CATTCTCTAATTTGCTGGATTTTTCAATGGGGGACATGAATCTTGACCTTTTTTGCTGTTATCGCCACTCCCTGCCGTGG
AAGTCAGCTTAGAACAATGTACTCCCCCAGGACGGTGTTTTGAAGGTCTGCAGAATAAGATTTTGCCAGAGGGGAAGGCT
CGATTGTGCTGTTAATAACTTAATAATGACAAAATAATGAGGTGTATATGCTTTACATGCAATGTTATATAGTGAATTGT
TCTGATTCTTAATTATAAGTCTGGTTTTTTTATCTGTAAGATAATTGTGTGAAAATGCCTCATTTAAGAATTCACTAATG
AAACGCGATGATGATATTTCCGCATTACGGAGAGTTTAACAGCGTGATGATTTCCGAGGTGTCGTAATGGGGGCAAGGTG
TGAAACTATTGTTAAGCGGAATTAATGAATGAGGATGATGCTAATTAATTATTATTTAATATTCAAAAAGGTTTTGATGT
GCTTATTAATAATAGAAGATTACTTTGCCTAACATAACATAACTTTGCATCAGATAATTCGCAATGACCCTTATAAATAA
AAGGTTTTTGGGGTAAAATGCTCGCATAAATGACGGATCCCTGCTCTTGATGCCGCCTCACCATTGCTGTTTGTACGTGT
TCGCGTATGACCAGCGATGCTGCACGAGAGTGGAACAAGGACTCACATTTACATTTATACAAACACGCGCATGTCATAAA
TAGAAAAGAGTGAGTAACTTAATAGATATGCGATCCCTGAAGATATATTCTGTGATCTACTTCAGGCATTATAACGGAAC
AATGTGAGTCGCTTTTTTAGTGCAACTCATATGCATTTTTACTTTCGTCCGGGTTCCGGATGAAACTGCCAGGGAGGCAC
ATTACAAATGGAATTGCTTGTTTGTGTGTGCACAGCATTAACCAGCTCAGTATGAGCCGCCAGTAAGTGATAATATATGA
TAAGTGCAAATCGTCCGATAATTAACCTCGACCTCGATCTGCTGAGAACATTTGTTGCTGTTGCCGATCTGAACACTTTT
GCTGCCGCAGCTGCCGCTGTGTGTCGTACTCAGTCCGCCGTAAGTCAGCAAATGCAGCGTCTGGAACAACTCGTTGGGAA
AGAACTGTTCGCTCGTCACGGTCGCAACAAACTGTTAACTGAACATGGCATTCAACTTCTTGGTTACGCCAGGAAAATCC
TGCGTTTTAATGATGAGGCCTGCTCATCATTAATGTTCAGTAATCTTCAGGGCGTGTTAACTATCGGTGCTTCAGATGAA
TCTGCCGATACGATCTTACCTTTCCTGTTAAATCGCGTGAGTTCGGTTTATCCGAAATTAGCGCTGGATGTCCGCGTTAA
ACGTAATGCCTATATGGCAGAAATGCTGGAATCCCAGGAAGTGGATTTGATGGTAACCACCCATCGTCCTTCAGCGTTTA
AGGCATTGAACCTGCGAACCTCGCCAACACACTGGTACTGCGCAGCGGAATACGTATTGCAAAAAGGCGAGCCGATCCCT
CTTGTATTGCTGGATGATCCAAGTCCGTTTCGCGATATGGTGCTGGCGACGCTTAATAAAGCAGATATTCCATGGCGACT
GGCTTATGTCGCCTCGACGCTTCCGGCCGTTCGTGCGGCAGTGAAAGCCGGTCTTGGCGTGACGGCAAGGCCGGTTGAGA
TGATGAGCCCGGACCTGCGTGTGCTGAGTGGAGTAGATGGCTTACCGCCGCTACCTGATACCGAATATTTGCTGTGCTAT
GACCCGTCCAGTAATAATGAGCTGGCCCAGGTGATCTATCAGGCGATGGAGAGCTACCATAATCCGTGGCAATACAGCCC
AATGTCTGCTCCGGAAGGGGATGATTCATTGTTGATTGAAAGGGATATCGAGTAATCGACGGACGATAGATAATTCCTGA
GACAATAGTGTAAAAAACGAGCCGCTGGGGGTGTTTTAAACCCCAGCGGCTTTTTTTTAGTAAAAATCCTTCCTCGCATA
GTGCAGAACGTACAAAACTGTTCATTTTTCAATCACCAGAGATTCACGTCCCGAACGCACAAATAATCGCCTGAAAAAAA
TCACCTGCTACAATGATGTTAAAAAATACGTAAATTTGTTGCTGCGTTTTTGTTATGGAATGACAAAAGCGTGTCACAGA
TCAAGAAAATACTCTCTTTTGGGGGGAGGAATCGACACAAATTCCTGTCAAAATAGACCCGTATTTTTTCCATTGCTTCA
CAACGGACACGATTCAACAACATCTAATTATCCTGGAGTCGTCAAGGATCTGGGGTGAAAGGGCATTAAATGCTAATGGT
GTTGATATTATGTAAACTAATGTGAAGAAACTTTTGTTAAAGTTGACAAAAGGTTATAGAAAGGAGTAAAAGACCACATC
AATTAGCTGTATAAAAGAATTTCTACAGTGATTGTAAGGTTTTTTTTATTCCTCCCCATGAATCGATGTGGCGTCCATCT
GCCGTGAAGAGCAGTGAATCTGGCGCTACTTTTGATGAGTAAGCAATGAGTATGTCAACATCCACTGAAGTCATCGCTCA
TCACTGGGCATTCGCTATCTTTCTTATCGTTGCCATTGGCCTGTGTTGCCTGATGCTGGTAGGCGGTTGGTTTTTAGGCG
GTCGCGCACGCGCGAGGTCGAAAAACGTGCCGTTTGAATCCGGTATCGACTCGGTCGGCTCCGCCCGCTTACGCCTGTCC
GCCAAGTTTTATCTGGTGGCCATGTTCTTCGTTATCTTCGACGTTGAAGCGCTGTATCTGTTCGCATGGTCAACCTCTAT
CCGCGAAAGCGGCTGGGTAGGCTTTGTGGAAGCTGCAATTTTTATTTTTGTGTTACTGGCAGGTCTGGTTTATCTGGTGC
GTATTGGCGCGCTGGACTGGACGCCCGCGCGTTCACGCCGCGAGCGTATGAACCCGGAAACGAACAGTATCGCTAATCGT
CAACGCTAACCGCGAGGCATTAAGATGGATTATACGCTCACCCGCATAGATCCCAACGGTGAGAACGACCGTTACCCCCT
GCAAAAGCAGGAGATCGTAACCGACCCTCTGGAGCAAGAAGTTAACAAAAACGTGTTTATGGGCAAGCTCAATGACATGG
TTAACTGGGGTCGTAAAAACTCAATTTGGCCGTATAACTTCGGTCTTTCCTGCTGTTACGTTGAGATGGTGACTTCGTTT
ACCGCGGTGCATGACGTGGCGCGTTTTGGCGCAGAAGTATTGCGTGCTTCGCCGCGTCAGGCTGACCTGATGGTGGTTGC
AGGAACCTGCTTTACCAAAATGGCACCGGTTATTCAGCGTCTGTATGACCAGATGCTGGAACCAAAATGGGTTATCTCAA
TGGGTGCCTGTGCCAACTCTGGTGGTATGTACGATATTTATTCCGTTGTGCAGGGCGTCGATAAATTCATCCCGGTTGAT
GTGTATATCCCGGGCTGCCCGCCGCGTCCTGAAGCGTACATGCAGGCACTGATGCTGTTGCAGGAATCTATCGGCAAAGA
ACGTCGTCCGCTCTCCTGGGTGGTTGGCGATCAGGGCGTTTATCGCGCCAATATGCAATCAGAGCGCGAACGCAAGCGCG
GTGAACGTATTGCCGTAACCAACCTGCGTACACCTGACGAGATTTAATTTGCGCCTGTCGGCAAAGGGATTTTTCTTCGC
TTATTCCTAAATCTATTTCGCGAAGCTTACTGCGCCGACAGTCACCACGGACCATTTGCAATGGTGAACAATATGACCGA
CTTAACCGCGCAAGAACCCGCCTGGCAGACCCGCGATCATCTTGATGATCCGGTAATTGGCGAACTGCGCAACCGTTTTG
GGCCGGATGCCTTTACTGTTCAGGCGACTCGCACCGGGGTTCCCGTTGTGTGGATCAAGCGTGAACAATTACTGGAAGTT
GGCGATTTCTTAAAGAAACTGCCGAAACCTTACGTCATGCTGTTTGACTTACACGGCATGGACGAACGTCTGCGCACACA
CCGCGAAGGGTTACCTGCCGCGGATTTTTCCGTTTTCTACCATCTGATTTCTATCGATCGTAACCGCGACATCATGCTGA
AGGTGGCGCTGGCAGAAAACGACCTGCACGTACCGACCTTCACCAAACTGTTCCCGAACGCTAACTGGTATGAGCGTGAA
ACCTGGGATCTGTTTGGCATTACTTTCGACGGTCACCCGAACCTGCGCCGCATCATGATGCCGCAAACCTGGAAAGGTCA
CCCGCTGCGTAAAGATTACCCGGCGCGCGCTACCGAATTCTCGCCGTTTGAGCTGACCAAAGCCAAACAGGATCTGGAGA
TGGAAGCCCTGACCTTCAAACCGGAAGAGTGGGGGATGAAGCGCGGCACCGAAAACGAGGACTTCATGTTCCTCAACCTC
GGTCCGAACCACCCGTCGGCGCACGGGGCTTTCCGTATCGTTTTACAACTCGACGGCGAAGAGATTGTCGACTGCGTACC
AGACATCGGCTACCACCACCGTGGTGCGGAGAAAATGGGCGAGCGCCAGTCCTGGCACAGCTACATTCCGTATACCGACC
GTATTGAATACCTCGGCGGCTGCGTTAACGAAATGCCTTACGTGCTGGCGGTAGAGAAACTGGCCGGGATCACCGTGCCG
GATCGCGTTAACGTCATTCGCGTTATGCTCTCCGAACTGTTCCGTATCAACAGCCACCTGCTGTACATCTCGACCTTTAT
TCAGGACGTCGGCGCAATGACGCCCGTGTTCTTCGCCTTTACCGATCGTCAGAAAATTTACGATCTGGTGGAAGCGATCA
CGGGTTTCCGTATGCACCCGGCGTGGTTCCGTATTGGCGGCGTAGCGCACGACCTGCCGCGCGGCTGGGATCGCCTGCTG
CGTGAGTTCCTCGACTGGATGCCGAAACGTCTGGCGTCTTACGAGAAAGCGGCGCTGCAAAATACCATTCTGAAAGGTCG
TTCCCAGGGCGTTGCCGCCTATGGCGCGAAAGAGGCGCTGGAGTGGGGCACCACTGGCGCGGGCCTGCGTGCTACCGGGA
TCGACTTCGACGTGCGTAAGGCGCGTCCTTATTCTGGCTATGAAAACTTCGACTTTGAAATCCCGGTTGGTGGTGGTGTT
TCTGACTGCTACACCCGCGTAATGCTGAAAGTGGAAGAGCTGCGCCAGAGTCTGCGCATTCTTGAGCAGTGCCTCAACAA
CATGCCGGAAGGCCCGTTCAAAGCGGATCACCCGCTGACCACGCCGCCGCCGAAAGAGCGCACGCTGCAACATATCGAAA
CCCTGATCACCCACTTCCTGCAAGTGTCGTGGGGGCCGGTGATGCCTGCCAATGAATCTTTCCAGATGATTGAGGCGACC
AAGGGGATCAACAGTTACTACCTGACCAGCGACGGTAGCACCATGAGTTATCGCACTCGTATCCGCACGCCGAGTTATGC
GCATTTGCAGCAAATTCCGGCGGCGATCCGCGGCAGCCTGGTGTCTGACCTGATTGTTTATCTGGGCAGTATCGATTTTG
TTATGTCAGATGTGGACCGCTAATTATGCACGAGAATCAACAACCACAAACCGAGGCTTTTGAGCTGAGTGCGGCAGAGC
GTGAAGCGATTGAGCACGAGATGCACCACTACGAAGACCCGCGTGCGGCGTCCATTGAAGCGCTGAAAATCGTTCAGAAG
CAGCGTGGCTGGGTGCCGGACGGCGCGATCCACGCGATCGCCGATGTGCTGGGTATTCCGGCGAGCGATGTCGAAGGCGT
GGCAACGTTCTATAGCCAGATCTTCCGCCAACCGGTTGGTCGCCATGTGATCCGTTATTGCGACAGCGTGGTCTGTCACA
TCAACGGTTACCAGGGTATTCAGGCGGCGCTGGAGAAAAAACTGAACATCAAACCAGGGCAAACGACGTTTGACGGTCGC
TTTACGCTGCTGCCAACCTGCTGCCTGGGGAACTGTGATAAAGGGCCAAATATGATGATCGATGAGGACACTCACGCGCA
TCTGACCCCGGAAGCGATCCCTGAACTGCTGGAGCGGTATAAATGAAAAACATTATCCGTACTCCCGAAACGCATCCGCT
GACCTGGCGTCTGCGCGATGACAAACAGCCAGTGTGGCTGGACGAATACCGCAGCAAAAATGGTTACGAAGGGGCGCGTA
AGGCGCTGACCGGGCTGTCTCCGGACGAAATCGTTAATCAGGTAAAAGACGCTGGTCTGAAAGGGCGCGGCGGCGCGGGC
TTTTCGACTGGCCTGAAGTGGAGCCTGATGCCGAAAGACGAATCCATGAACATCCGTTACCTGCTGTGTAACGCCGATGA
AATGGAGCCGGGCACCTATAAAGACCGCCTGTTGATGGAGCAACTGCCGCACCTGCTGGTGGAAGGTATGCTCATCTCCG
CGTTTGCGCTGAAAGCTTACCGTGGCTACATCTTCCTGCGTGGCGAATATATCGAAGCGGCAGTGAATCTACGCCGTGCC
ATTGCCGAAGCCACCGAAGCAGGTCTGCTTGGCAAAAATATTATGGGAACAGGTTTTGACTTCGAACTGTTCGTCCATAC
CGGGGCAGGGCGCTACATCTGCGGGGAAGAAACAGCGTTAATCAACTCCCTGGAAGGACGTCGTGCTAACCCACGCTCGA
AGCCTCCATTCCCGGCGACCTCCGGCGCATGGGGTAAACCGACCTGTGTCAACAACGTCGAAACCCTGTGTAACGTTCCG
GCGATCCTCGCTAACGGCGTGGAGTGGTATCAGAACATCTCGAAAAGTAAAGATGCTGGCACCAAGCTGATGGGCTTCTC
CGGTCGGGTGAAAAATCCGGGCCTGTGGGAACTGCCGTTTGGTACTACCGCGCGCGAGATCCTCGAAGATTACGCCGGTG
GTATGCGTGACGGTCTGAAATTCAAAGCCTGGCAGCCAGGCGGCGCGGGCACCGACTTCCTGACCGAAGCGCATCTTGAC
CTGCCGATGGAATTCGAAAGTATCGGTAAAGCAGGAAGCCGTCTGGGTACGGCGCTGGCGATGGCGGTTGACCATGAGAT
CAACATGGTGTCGCTGGTGCGTAACCTGGAAGAGTTTTTCGCCCGTGAATCCTGCGGCTGGTGTACGCCGTGCCGCGACG
GTCTGCCGTGGAGCGTGAAAATTCTGCGTGCGCTGGAGCGTGGTGAAGGTCAGCCGGGCGATATCGAAACACTTGAGCAA
CTGTGTCGATTCTTAGGCCCGGGTAAAACTTTCTGTGCCCACGCACCTGGTGCAGTGGAGCCGTTACAGAGCGCCATCAA
ATATTTCCGCGAAGAATTTGAGGCGGGAATCAAACAGCCGTTCAGCAATACCCATTTGATTAATGGGATTCAGCCGAACC
TGCTGAAAGAGCGCTGGTAACCGAATTTCGATTAACGCTCAGTCTCTGACTGAGAAAACTGGAAGCATGCTAATGGCTAC
AATTCATGTAGACGGCAAAGAATACGAGGTCAACGGAGCGGACAACCTGCTGGAAGCTTGTCTGTCTCTGGGCCTTGATA
TTCCTTACTTTTGCTGGCATCCGGCGCTGGGAAGCGTCGGTGCTTGCCGCCAGTGTGCGGTGAAGCAATACCAAAACGCG
GAAGACACGCGTGGTCGCCTGGTGATGTCCTGTATGACACCGGCTTCCGATGGCACCTTTATTTCCATTGACGACGAAGA
AGCGAAACAGTTCCGTGAAAGTGTGGTCGAGTGGTTAATGACCAACCACCCGCACGACTGTCCGGTATGTGAAGAAGGCG
GTAACTGCCATCTTCAGGATATGACCGTGATGACCGGACACAGCTTCCGTCGCTACCGTTTCACCAAACGTACCCACCGT
AATCAGGATTTGGGGCCATTCATCTCTCACGAAATGAACCGCTGCATCGCCTGCTACCGCTGTGTGCGTTACTACAAAGA
TTACGCTGACGGTACAGATCTGGGCGTTTACGGTGCGCACGACAACGTCTACTTCGGTCGCCCGGAAGACGGCACGCTGG
AAAGCGAATTTTCCGGTAACCTGGTCGAAATTTGCCCGACCGGCGTATTTACCGACAAAACGCACTCCGAGCGTTACAAC
CGTAAATGGGATATGCAGTTTGCGCCGAGCATCTGCCAGCAATGTTCCATCGGCTGTAACATCAGCCCCGGTGAACGTTA
CGGCGAACTGCGTCGTATCGAAAACCGTTACAACGGTACGGTAAACCACTACTTCCTCTGCGACCGTGGTCGTTTCGGTT
ACGGTTACGTCAACCTGAAGGATCGTCCGCGTCAGCCAGTACAGCGTCGTGGCGATGATTTCATTACCCTCAACGCCGAA
CAGGCAATGCAGGGCGCGGCAGATATTCTGCGTCAGTCGAAGAAAGTGATCGGTATTGGTTCTCCGCGTGCCAGCGTGGA
AAGCAACTTTGCGCTGCGTGAACTGGTGGGCGAAGAAAACTTCTACACCGGTATCGCTCACGGTGAGCAGGAACGTCTGC
AACTGGCGCTGAAAGTGCTGCGTGAAGGCGGCATTTATACTCCGGCTCTGCGCGAAATCGAATCTTACGATGCGGTACTG
GTGCTGGGCGAAGACGTTACCCAGACCGGCGCGCGCGTCGCGCTGGCAGTGCGTCAGGCTGTGAAAGGTAAAGCGCGCGA
AATGGCGGCAGCACAGAAAGTGGCTGACTGGCAGATTGCGGCAATCCTCAACATCGGTCAACGTGCGAAGCATCCGCTGT
TTGTTACCAACGTTGATGACACCCGTCTGGATGATATCGCGGCGTGGACTTACCGCGCACCGGTTGAAGATCAGGCGCGT
TTAGGTTTTGCCATCGCCCATGCGCTGGATAACTCTGCGCCAGCGGTTGACGGTATCGAACCTGAGCTGCAAAGCAAAAT
CGACGTCATCGTGCAGGCACTGGCAGGTGCGAAGAAACCGTTGATTATCTCCGGGACGAACGCCGGTAGCATAGAGGTGA
TTCAGGCTGCGGCTAACGTCGCGAAAGCCCTGAAAGGTCGCGGCGCTGACGTTGGTATCACCATGATTGCCCGTTCCGTC
AACAGCATGGGGCTGGGCATTATGGGTGGCGGTTCGCTTGAAGAAGCGTTGACCGAACTGGAAACCGGACGCGCCGACGC
GGTGGTGGTGCTGGAAAACGATCTGCATCGTCACGCTTCCGCTACCCGCGTGAATGCTGCGCTGGCTAAAGCGCCGCTGG
TGATGGTGGTTGATCATCAACGCACAGCGATTATGGAAAACGCCCATCTGGTACTTTCTGCTGCCAGCTTTGCTGAAAGC
GACGGTACGGTGATCAACAACGAAGGCCGCGCCCAACGTTTCTTCCAGGTTTACGATCCTGCTTATTACGACAGCAAAAC
TGTCATGCTGGAAAGCTGGCGCTGGTTACACTCGCTGCACAGCACCCTGCTGAGCCGTGAAGTGGACTGGACGCAGCTCG
ACCATGTGATTGACGCTGTTGTGGCGAAAATCCCGGAACTGGCAGGTATCAAAGATGCTGCGCCGGATGCGACATTCCGT
ATTCGTGGGCAGAAACTGGCCCGTGAACCGCACCGTTACAGCGGTCGTACCGCCATGCGCGCCAATATCAGCGTTCATGA
GCCGCGTCAGCCGCAGGATATTGACACCATGTTCACCTTCTCGATGGAAGGTAACAACCAGCCGACTGCGCACCGTTCGC
AAGTGCCGTTTGCCTGGGCGCCGGGCTGGAACTCCCCGCAGGCGTGGAACAAATTCCAGGACGAAGTGGGCGGCAAACTG
CGCTTTGGCGATCCGGGCGTGCGTCTGTTTGAAACCAGCGAAAATGGTCTGGATTACTTCACCAGCGTACCGGCACGCTT
CCAGCCGCAGGACGGGAAATGGCGTATCGCGCCGTATTACCACCTGTTTGGCAGCGATGAATTGTCACAGCGTGCTCCGG
TCTTCCAGAGCCGTATGCCGCAGCCGTACATCAAACTCAACCCAGCGGATGCCGCGAAGTTGGGCGTGAACGCAGGCGCT
CGCGTCTCCTTTAGTTACGATGGCAACACGGTCACGCTGCCGGTTGAAATCGCTGAAGGGCTGACGGCAGGGCAGGTGGG
TTTGCCGATGGGTATGTCCGGCATTGCTCCGGTGCTGGCTGGCGCGCATCTTGAGGATCTCAAGGAGGCACAACAATGAG
TTGGATATCACCGGAACTGATTGAGATCCTGCTGACCATCCTCAAAGCGGTGGTGATCCTGCTGGTGGTTGTCACCTGCG
GGGCATTCATGAGCTTTGGCGAACGTCGCCTGCTGGGTCTGTTCCAGAACCGTTACGGACCTAACCGTGTTGGCTGGGGC
GGTTCGCTCCAGCTGGTTGCGGACATGATCAAAATGTTCTTTAAAGAAGACTGGATCCCGAAATTCTCGGATCGCGTCAT
CTTTACCCTGGCACCGATGATTGCCTTTACCTCGCTGCTGCTGGCCTTTGCGATTGTGCCAGTCAGTCCGGGTTGGGTGG
TTGCCGACCTGAACATCGGGATTTTGTTCTTCCTGATGATGGCAGGTCTGGCGGTTTACGCGGTGCTGTTTGCGGGCTGG
TCAAGTAACAACAAATACTCGTTGCTGGGTGCGATGCGTGCTTCTGCGCAGACCCTGAGCTACGAAGTGTTCCTCGGGCT
TTCCCTGATGGGCGTGGTGGCGCAGGCCGGTTCATTCAACATGACCGACATCGTCAACAGCCAGGCGCATGTGTGGAACG
TTATCCCGCAATTCTTTGGTTTTATTACCTTTGCCATCGCGGGCGTGGCGGTATGTCACCGTCACCCGTTTGACCAGCCG
GAAGCCGAGCAGGAACTGGCGGATGGTTACCACATTGAATATTCCGGTATGAAGTTCGGTCTGTTCTTCGTGGGTGAGTA
CATCGGGATTGTGACCATCTCTGCATTGATGGTGACGCTGTTCTTCGGTGGCTGGCAAGGCCCGTTGTTACCGCCATTCA
TCTGGTTCGCGCTGAAAACCGCGTTCTTTATGATGATGTTCATTTTGATTCGTGCGTCGTTACCGCGTCCGCGTTATGAC
CAGGTAATGTCCTTCGGCTGGAAAATCTGCCTGCCGCTGACGCTGATCAACTTGCTGGTAACGGCGGCTGTCATTCTCTG
GCAGGCGCAATAAGGGGCAATAAGACCATGACCTTAAAAGAATTGTTAGTAGGTTTCGGCACCCAGGTTCGTAGTATCTG
GATGATCGGCCTGCACGCGTTCGCCAAACGCGAAACGCGAATGTACCCGGAAGAGCCGGTCTATCTGCCGCCCCGTTATC
GTGGTCGTATCGTTCTGACCCGCGACCCGGACGGCGAAGAGCGTTGCGTAGCCTGTAACCTCTGCGCGGTAGCCTGCCCG
GTCGGCTGTATCTCGCTGCAAAAAGCAGAAACCAAAGACGGTCGCTGGTACCCGGAATTTTTCCGCATCAACTTCTCACG
CTGCATTTTCTGTGGTCTGTGCGAAGAAGCCTGTCCGACCACGGCGATTCAGTTAACCCCGGATTTCGAAATGGGGGAAT
ACAAGCGCCAGGATCTGGTTTACGAAAAAGAGGATCTGCTGATCTCCGGTCCGGGCAAATACCCGGAATATAACTTCTAC
CGGATGGCAGGTATGGCAATCGACGGCAAAGATAAGGGCGAAGCAGAGAACGAAGCCAAGCCTATCGACGTCAAGAGCCT
GTTACCGTAAGGAGAGGGGCAATGGAGTTCGCTTTTTATATCTGTGGCCTGATAGCCATACTTGCGACCTTGCGAGTGAT
CACCCATACCAATCCGGTACACGCACTGCTGTACCTGATTATTTCGCTGCTGGCGATTTCCGGGGTGTTCTTCTCACTGG
GCGCTTACTTCGCCGGTGCGCTGGAAATTATCGTCTACGCGGGTGCCATTATGGTGCTGTTCGTGTTCGTGGTGATGATG
CTCAACCTGGGCGGTTCAGAAATCGAACAGGAACGCCAGTGGCTGAAACCGCAGGTGTGGATTGGTCCGGCAATTTTGTC
GGCCATCATGCTGGTGGTGATTGTTTACGCCATCCTTGGTGTTAATGATCAGGGTATCGACGGTACGCCAATCAGTGCTA
AAGCAGTGGGTATTACGCTGTTCGGGCCTTACGTACTGGCGGTGGAACTGGCTTCTATGCTGCTGCTCGCGGGTCTGGTT
GTGGCCTTCCACGTCGGTCGTGAAGAGCGTGCGGGTGAAGTGCTGAGCAATCGTAAAGACGACAGCGCGAAAAGAAAAAC
GGAGGAGCACGCATGATCCCCTTACAACATGGACTGATCCTCGCGGCAATCTTATTCGTTCTTGGCTTAACCGGTCTGGT
TATCCGTCGCAATCTGCTGTTTATGCTGATTGGTCTGGAAATCATGATTAACGCCTCCGCGCTGGCCTTTGTGGTCGCCG
GAAGCTACTGGGGTCAGACCGACGGTCAGGTGATGTACATTCTCGCCATCAGCCTCGCGGCGGCAGAAGCGAGTATCGGC
CTTGCGCTGCTGCTGCAACTTCACCGTCGTCGCCAGAACCTGAACATCGATTCAGTAAGTGAGATGCGCGGATGAACATG
CTTGCCTTAACCATTATTTTGCCATTGATTGGCTTCGTCCTGCTGGCGTTCTCCCGTGGGCGCTGGTCTGAAAACGTTTC
GGCGATCGTCGGCGTTGGCTCTGTGGGCCTGGCGGCGCTGGTAACCGCCTTTATCGGCGTTGATTTCTTCGCTAACGGCG
AGCAGTCATACAGCCAGCCGCTGTGGACGTGGATGTCGGTAGGCGACTTTAACATCGGTTTTAACCTGGTGCTGGACGGC
CTGTCGCTGACCATGCTCTCGGTGGTCACTGGTGTGGGTTTCCTTATTCACATGTACGCCTCCTGGTACATGCGCGGTGA
AGAGGGCTACTCTCGCTTCTTCGCCTACACCAACCTGTTCATCGCCAGCATGGTAGTTCTGGTTCTCGCCGATAACCTGC
TGCTGATGTACCTCGGCTGGGAAGGCGTGGGCCTGTGCTCCTATCTGCTGATCGGTTTCTATTACACCGATCCGAAGAAT
GGCGCAGCGGCAATGAAAGCGTTCGTCGTGACCCGTGTGGGTGACGTTTTCCTCGCTTTCGCACTGTTCATTCTTTACAA
CGAACTGGGCACCCTGAACTTCCGCGAAATGGTGGAACTGGCACCAGCGCACTTTGCTGACGGCAATAACATGCTGATGT
GGGCGACGCTGATGCTGCTGGGCGGTGCGGTCGGTAAATCTGCGCAGTTGCCGTTGCAGACATGGCTTGCTGACGCGATG
GCGGGCCCGACGCCTGTCTCCGCGCTGATCCACGCCGCAACGATGGTAACCGCGGGTGTCTACCTGATCGCCCGTACCCA
CGGCCTGTTCCTGGTGACGCCGGAAGTTCTGCATCTGGTGGGTATTGTCGGGGCGGTTACGCTGCTGCTGGCCGGTTTTG
CCGCGCTGGTACAGACCGACATCAAACGTGTTCTCGCTTACTCTACCATGAGCCAGATTGGCTACATGTTCCTCGCGCTT
GGCGTGCAGGCATGGGATGCGGCGATTTTCCACTTGATGACTCACGCGTTCTTTAAAGCGCTGCTGTTCCTGGCATCCGG
TTCCGTCATTCTGGCCTGCCATCACGAACAGAACATCTTCAAGATGGGCGGTCTGCGTAAATCTATTCCGCTGGTTTATC
TCTGCTTCCTGGTGGGCGGCGCAGCACTGTCGGCACTACCGCTGGTCACTGCGGGCTTCTTCAGTAAGGATGAGATCCTC
GCGGGTGCGATGGCGAATGGTCATATCAATCTGATGGTGGCAGGTCTGGTCGGTGCGTTTATGACCTCGCTCTACACCTT
CCGTATGATTTTCATCGTCTTCCACGGAAAAGAACAAATTCACGCTCACGCCGTGAAAGGGGTAACTCACAGCCTGCCGC
TGATTGTGCTGCTGATCCTTTCCACCTTCGTTGGCGCACTGATTGTACCGCCGCTGCAGGGCGTGCTTCCGCAAACGACG
GAACTGGCGCACGGCAGCATGTTGACCCTGGAAATTACCTCTGGCGTGGTCGCGGTGGTCGGCATTCTGCTGGCAGCCTG
GCTGTGGCTGGGTAAACGTACTCTGGTGACCTCCATCGCCAACAGTGCGCCGGGCCGTCTGCTGGGCACCTGGTGGTACA
ACGCCTGGGGATTTGACTGGCTGTATGACAAAGTGTTCGTCAAGCCGTTCCTGGGTATTGCCTGGTTGCTGAAACGCGAT
CCGCTGAACTCAATGATGAACATCCCGGCTGTCCTTTCCCGCTTTGCAGGTAAAGGTCTGCTGTTAAGTGAGAACGGCTA
TCTGCGCTGGTATGTGGCATCCATGAGCATCGGTGCGGTCGTGGTGCTGGCACTGTTGATGGTACTGCGTTGAGTTAAGG
ATTGTGGGATTGCCCCTGGGCATATAAGAACGTAGGTCGGATAAGCCGCCTTCGCGGTGCATCCGACACTACCCCCAGTC
CGAAGAGAATTTTCTGTCGTGAGAATTCGTTGAAAATCCGGTCCTGACGGGACTTTTACAAGGAATAAAGATCGCCATGT
TACTACCCTGGCTAATATTAATTCCCTTTATTGGCGGCTTCCTGTGCTGGCAGACCGAACGCTTTGGCGTCAAGGTGCCA
CGCTGGATCGCGCTGATCACCATGGGATTGACGCTGGCGCTGTCGCTGCAACTGTGGTTGCAGGGCGGTTATTCACTGAC
GCAATCCGCCGGAATTCCGCAGTGGCAGTCTGAATTCGACATGCCGTGGATCCCGCGTTTTGGTATCTCTATTCATCTCG
CCATTGACGGGCTGTCGCTGCTGATGGTCGTGCTGACCGGTCTGCTCGGTGTGCTGGCGGTACTATGTTCGTGGAAAGAG
ATCGAAAAATATCAGGGCTTCTTCCACCTCAACCTGATGTGGATCCTGGGCGGCGTTATCGGCGTGTTCCTTGCCATCGA
CATGTTCCTGTTCTTCTTCTTCTGGGAAATGATGCTGGTGCCGATGTACTTCCTGATCGCACTGTGGGGGCATAAAGCCT
CTGACGGTAAAACGCGTATCACGGCGGCAACCAAGTTCTTCATTTACACCCAGGCGAGTGGCCTGGTGATGTTGATTGCC
ATCCTGGCGCTGGTTTTTGTTCACTACAATGCGACCGGCGTCTGGACCTTCAACTATGAAGAGCTGCTGAATACGCCAAT
GTCCAGTGGTGTGGAATACCTGTTAATGCTGGGCTTCTTCATCGCCTTCGCAGTCAAAATGCCGGTGGTTCCGCTGCATG
GCTGGCTGCCGGATGCGCACTCCCAGGCTCCGACCGCCGGTTCCGTTGACCTCGCGGGGATCTTGCTGAAAACTGCCGCT
TACGGTTTGCTGCGTTTCTCCCTGCCGCTGTTCCCGAACGCGTCGGCAGAGTTCGCGCCAATTGCTATGTGGCTGGGTGT
TATCGGCATCTTCTACGGTGCGTGGATGGCCTTCGCCCAGACCGATATCAAACGTCTGATCGCCTACACCTCGGTTTCCC
ACATGGGCTTCGTGCTGATTGCTATCTACACCGGCAGCCAGTTGGCCTACCAGGGCGCGGTAATCCAGATGATTGCGCAC
GGCTTGTCGGCGGCGGGTCTGTTTATTCTTTGTGGTCAGCTTTATGAACGTATCCATACCCGCGACATGCGCATGATGGG
CGGTCTGTGGAGCAAGATGAAATGGCTGCCAGCACTGTCGCTGTTCTTTGCGGTGGCAACGCTTGGGATGCCTGGCACCG
GTAACTTCGTCGGCGAATTTATGATTCTGTTCGGCAGCTTCCAGGTTGTCCCGGTGATTACCGTTATCTCTACCTTTGGG
CTGGTCTTTGCATCTGTTTATTCGCTGGCGATGTTGCATCGCGCTTACTTCGGTAAAGCGAAAAGCCAGATTGCCAGCCA
GGAACTGCCAGGGATGTCGCTGCGTGAGCTGTTTATGATCCTGTTGCTGGTGGTGCTGCTGGTACTGCTGGGCTTCTATC
CGCAGCCGATTCTGGATACCTCGCGCTCCGCGATTGGCAATATCCAGCAGTGGTTTGTTAATTCCGTTACTACTACAAGG
CCGTAAATCGCCATGACAATAACTCCACAAAACCTGATCGCACTGCTACCGTTGCTGATCGTCGGCTTGACGGTGGTGGT
TGTGATGCTCTCCATTGCGTGGCGACGCAATCATTTCCTCAACGCTACGCTCTCGGTTATTGGGCTTAACGCGGCGCTGG
TTTCGCTCTGGTTTGTCGGCCAGGCGGGCGCTATGGACGTTACGCCGCTGATGCGCGTTGATGGTTTCGCCATGCTTTAC
ACCGGGCTGGTATTGTTGGCGAGCCTCGCCACCTGTACTTTCGCCTACCCGTGGCTTGAAGGCTATAACGACAACAAGGA
TGAGTTCTACCTGTTGGTGTTAATTGCCGCGCTGGGCGGGATCCTGCTGGCGAATGCCAACCATCTGGCGTCTTTGTTCC
TCGGTATTGAACTGATCTCTTTGCCGCTGTTTGGCCTGGTCGGTTACGCTTTCCGCCAGAAACGTTCGCTGGAAGCCAGT
ATCAAATACACCATCCTTTCTGCCGCAGCGTCTTCTTTCCTGCTGTTTGGTATGGCGCTGGTGTATGCACAGTCTGGCGA
CCTGTCGTTTGTCGCGCTGGGTAAAAACCTCGGCGACGGTATGCTCAACGAGCCGCTGTTGCTGGCAGGTTTCGGACTGA
TGATTGTTGGCCTCGGCTTCAAACTCTCGCTGGTGCCGTTCCACCTGTGGACGCCAGACGTATACCAGGGCGCGCCTGCG
CCGGTTTCCACTTTCCTGGCGACGGCGAGCAAAATCGCTATCTTCGGTGTGGTGATGCGTCTGTTCCTCTACGCACCGGT
GGGTGACAGCGAAGCGATTCGCGTAGTACTGGCGATTATCGCCTTTGCCTCCATCATCTTCGGTAACCTGATGGCGCTGA
GCCAGACCAACATCAAACGTCTGCTCGGTTACTCATCTATCTCTCACCTCGGCTATCTGCTGGTGGCGCTGATTGCGCTG
CAAACTGGTGAGATGTCGATGGAAGCGGTAGGGGTTTACCTGGCCGGTTATCTGTTCAGCAGCCTCGGCGCGTTCGGCGT
GGTCAGCCTGATGTCCAGCCCGTATCGTGGCCCGGATGCTGATTCCCTGTTCTCTTACCGCGGTCTGTTCTGGCATCGTC
CGATCCTCGCGGCAGTGATGACAGTGATGATGCTGTCTCTGGCCGGTATCCCGATGACGCTGGGCTTTATCGGTAAGTTC
TACGTGCTGGCGGTCGGTGTCCAGGCACACTTGTGGTGGCTGGTGGGTGCCGTGGTTGTCGGTTCGGCAATCGGCCTCTA
CTACTACCTGCGCGTGGCGGTGAGCCTGTATCTTCACGCCCCGGAACAACCGGGTCGCGATGCACCATCAAACTGGCAGT
ACAGCGCGGGCGGTATCGTGGTGCTGATTTCTGCACTGTTGGTACTGGTGCTGGGTGTATGGCCACAACCGCTGATTAGC
ATTGTGCGGTTAGCAATGCCGCTGATGTAATCTGTTAGTTTGTAAGTCAGAAAGCCGCCGACATGTTCGGCGGTTTTTTT
TGGTGCCCTGACACCATCACCCAACAATAACCGTCAGCGCATGATTCCCTTGTCGCAGCATACGTCGATACGCGCTAATC
AGCTTTTCCATATCAAGCATGATCGAAGCAAAGAGTTGCCCCTCTAACTCTTCTGAAAAGGTCACTCCCGGATAAATCTC
CATTTCATTGAGTCGCTTAATGGAAAACTGTTTACGCAGCTCACTTCGATCCAGTGATTCCAGTCGGTCGATTGTCGCGG
CTAACTCCTGATTCCAGGTCAATCCCAGGAAGCCATCTATGCCATCTTCGAGGCTGTGTTCACCAAGCACGGCACGACTC
AGCGGATCATTCTTCGCGGGATCAAAAGCAGAGGTGCCTGTCAGCCCAAAGTGTAAAAAATCCCAGCGTTTATCAATATC
CAGTCGGCGTAATCCTGAAAGCGTGTCATGTATATTATCCATCAAAGGTTTTTCAGTAGACTCAAGCAGTTGGTTAATCT
TTTCTGAGTCAATTTCTGCAAAATAACCAATCATTCCCATTTATTTTTCCTCCATTGAATTTCATGTTTCGCATCTTAAA
ACAGACGAGGGAAAATAAAATGTGCATGTCGCTTTTTCTGGACCCGCCTCGAGAAATTTTTATTATTTACTGTTGTATAA
CAAATTTATAACACCATCCACCACCTGAGCCATTTTCTGATAATTCAATCTGTCTGCGGTATCACCGGGCAAGTGGTATT
GTTTATTACGATAAAAAGCGGTGTCAGTAATCATTACGGCGGGAATATCGTGTTGCCAATAATTAAGGTGATCAGAGAAA
TCAATACCGGGAATAAACCCTGGGGCATTCATAGAATAAACAGATAAATACCGGGATGATAACAATGTCGCTTTTACCTG
ACGAACGGCGTTGATATCCTGCATTCTGCCGACCACGGCAATAAAGTCTCCCCGATCGGGATAAAGCCAGGACATTGCCG
GGTAAGGGTAATCCTGGCTACCAGGCGCAGAGTCGTAATAGCCAATCATCTCCAGTGCTATCATTAATTTTACTGGACGC
TCAAGCGAAGCTGCATGTACCGCGCTCCCCATTTCATCGCTACGAAAGAAGGGCGGTTCTTCCGACGCATAGGCGACCAG
CTGCACGCCTGTTTTCGGTACTTGCTGATGTAACAAACGTGCCAGTTCGAGTAATCCTGCCACGCCGCTGGCGTTATCAT
CCGCGCCAGGTGTATAGGTCAATTCATCGTTTTCATAACTGCTGGCAGAGTCATAGTGCGCACCAATAATAATCAGCGGT
CCATCGGCAGGACCATAATCAGCAACAATGTTTTTGTAGGGGCCACCCGTAATGGGGACGTCCTGCGAGGTAATTCTGGC
ACCGCTACTGACGAAGACCTCTTTTATATACTCTGCGGACCTATTCAGATTATCAATATTGTCGGCACTACGTGGATGCA
CAGTTTGTGTAAGATAACGCACTGTTTTTTCTAATTGCTCAGGATTTGCGTGTCGGGGCATTGGCGGTAATGCATTGACC
CAGGGTTGGTAAAAAATAATAAGAGGGAGTGAAAACAGAAATAATATAATAAAAGCAAAATTTATTTTTTTCATATGCAA
ATTATTAATGGGTTTCGTTATTGAATCATTATTTGTTATGGGTTTCGATATTGCATCTTATTAAGATTAGCAGGATTATA
CAAAGAGTATATTTTATGTCTGGTGCCTGTATTTATTTAAAAGGATTTTATATGCGAAATAAAAATATAATCATGTTGCT
TATGAGTAGTTTGATTTTGTCAGGATGCGGGCCGGAATCTGAGAATAAGGAAAGTCAGCAACAACAGCCCAGTACCCCCA
CAGACCAGCAAGTGCTTGCCGCGCAACAAGCTGCAATAAAAGAGGCCGAGCAAAGATCCGTCGCCGATAAAGCCACTGCA
GACGCGAAAGCAAAAGCCTTAGCCCAGCAAGAAGCGCAACAATATTCAGACAAACAGGCTTTGCAGGGGCGCTTACAGGC
GGCTCCAAAATATCAACATGCAGCCAGAGAAAAAGCAGCGTCCCAAATCGCAAATCCAGGAACCGCTCGCTACAAGCAGT
TCGATGATAATCCGGTTAAGCAGGTAGCGCAAAACCCGTTGGCGACGTTTAGCCTTGACGTCGACACCGGCAGTTATGCG
AATGTACGCCGTTTTCTCAATCATGGGCTGTTACCTCCGCCAGACGCTGTGCGGGTGGAGGAGATAGTCAATTATTTCCC
GTATGACTGGGATATCAAAGACAAACAATCTATTCCGGCCACTAAGCCAATACCTTTCGCTATGCGCTACGAACTGGCAC
CTGCGCCGTGGAATGAACAGCTAACATTGCTGAAAATTGATATCCTGGCGAAAGATCATAAAAGTGAAGAGTTACCAGCT
TCTAATCTGGTCTTTCTTATCGACACTTCTGGTTCAATGATTTCTGATGAACGTTTGCCACTTATCCAGTCTTCGTTGAA
ATTATTGGTCAAAGAACTTCGTGAGCAGGATAACATTGCCATCGTGACCTACGCTGGCGACTCCCGTATTGCGTTGCCTT
CTATCTCCGGTAGTCACAAGGCGGAAATTAATGCCGCAATTGATTCGCTGGATGCCGAAGGCAGTACCAATGGCGGTGCC
GGGCTGGAACTGGCTTATCAGCAGGCGGCGAAGGGGTTTATTAAGGGCGGCATCAATCGCATTTTATTAGCCACTGACGG
TGACTTTAACGTTGGCATTGACGATCCAAAATCGATTGAATCAATGGTCAAAAAACAGCGGGAGTCTGGTGTTACTCTGT
CGACGTTTGGCGTGGGGAATAGCAATTACAACGAGGCAATGATGGTGCGAATTGCCGATGTTGGTAACGGCAACTACAGC
TACATTGATACCCTCTCTGAAGCGCAGAAAGTATTGAATAGTGAAATGCGGCAGACGTTGATTACCGTAGCAAAAGATGT
CAAAGCGCAAATTGAGTTTAACCCCGCGTGGGTAACGGAATACCGTCAGATTGGTTATGAAAAGCGCCAACTTCGGGCGG
AAGATTTTAATAACGACAACGTTGATGCGGGGGATATTGGCGCAGGCAAACATATAACGTTGTTATTCGAATTAACGCTG
AACGGGCAAAAAGCATCAATTGATAAGTTACGCTATGCCCCGGATAACAAATCAGTGAAATCGGACAAAACGAAAGAACT
GGCCTGGTTAAAGATTCGCTGGAAATACCCGCAGGGAAAAGAAAGTCAGTTAGTTGAATTCCCGCTGGGGCCAACAATAA
ACGCCCCCTCTGAAGATATGCGTTTTTGCGCAGCAGTAGCTGCATATGGGCAAAAGTTACGCGGTTCTGAATACCTGAAC
AATACCTCCTGGCAGCAGATCAAACAGTGGGCTCAGCAGGCAAAAGGGGAAGATCCACAGGGTTACAGGGCGGAATTTAT
TCGCCTGATTGAACTGGCGGATGGTGTGACTGACATCAGTCAGTGATGACTGTTTAGCAAACTATGTTCGACCAGTCAGC
ATATTTGCTGACTGGTCGAATTGATTAACAATGATGTTAACTCACTCTTTTGCCGGATGCTCTATTTTTGGGTTGTGAGT
GTTTTATTTCTAATTGTGTATAAGAAGCATTGATTCGTGCATCGCCATATTTATCTAAATAACAATTTCTGTTTACCAGT
CGATGTTGAAAATCAATTTCGTACTGCTCTTCTGCTGAATATTTTTTAAATCTGTCAGCATAGTTTTTTAATAACGTATA
GGGGGCGCTGTCAGAATTGCTTTCCCTTTGTTCAATCACTTCCTGGGCTGCCATGCACACAAACGCACCGCAACTTTGGC
TTAAGTATTGCTGAAGATCGGCATGTAAAAATATTATCTCTGGTTCATTTAAATGAACTTTTATATTATTATTCGACATT
TCTCCCATGAGTTCAGAATTAAAACTATTAATGACACGCTTAAGTGAATTTTCTTTATCATGGCCTAGTGCACGCAATGA
GTTGAATATGACGCATTTTATTTGTAGTTTATTATTTTTTTTATTTACTATTTTCTGTAGCGAAACTAATATCCAGTGTC
CGCCAGTATTTATGTGGAATAACTGGACTTCATTCGGCCATGATGGATCGCTCTTAATATTTTCATTGAGAGCGTCTTCC
AGGTGAGTTCTGGTGGAGTAGGGGACGTAGAGACCAGTAGGATAATTGACTTGAGTATTTTTTGCATTAGCGGCGATCTT
CTGAAGATAGCAAGCTATTTCATCTGTGGTTAATTGACGATTTTTATCCCAGAAGTTTGTATCATCACTCAGTTCATTAT
TCTCATCATTTAAAAGCACCTTTGAAAGCGACTGTTTTTCAGATATAAGAGGAATTTCATCACCGATAATTGTCATTAAT
TTCGAAGGGGAGAATAGCTTTTTGAACAGGAGAACATCTGAATTATCCGGACCAGTTGGTTTAAGGTGGGAGTTGGTTGC
GGTATGTGCCAAATTATATAATTTTAAACAGGCATTTTTAATAAGTCGGATAATCGATAGGGTCTCATTTGTTGGGTTTC
TAACAATATGGTAAAGAATATCTTCAGCTTTTTTTCCAAATTCATCATAACCTAACGCAATATTATGCAGTAACTCAATA
CTTTCTTCATCTCCGGATAACGCTGTTTTTTTTAAAGACTGCAGTAATTCCTCGGTCACAGTAAATTTTTCTGCAAATGT
CTGACTGAGTTGGGTTTGAGATAATTGACAATAATTGCTGACAACTGTAACCATCATGGGCTCCTTTTAGTTGCAAAGGT
TGTGCTGAATGAAGATAAAAAGAGGCAACTTATTGCTCTGAATATAGTGCGTAAGGAGATGAATAAATATCAAAAATCGC
TCAATATGCCCGTGTGGGTGGATATATGTAGCGCGGGTTGCGATAACAGGGCAAGTTTCGCCCTGTTTTTAATAATAAGC
AGAGTTAAACGTTAAACACGGTGAAATCATTCGCTAGTTCAGTCGCCGGGAAAATTGACCTGCATTCACGTAACAGGTGC
TGACAACCTTTGTCATCATAGCGCGAGCTGACGTGGGTAATGATTAGCTTACCGACTCCAGCCTCACGGGCTAGTGTCGC
AGCCTGGCGTGTAGAGCTATGGCCGCGACTATTGGCTTTGGCTTCCATGGTTATATCCAGCGTCGCTTCGTGCACCATGA
CATCGACACCTTTAGCCAGGTCAAGTGCGGCATCGCAGGGGCCGGTATCGCCGAAAATAGCGAGCGCTTTACCTGGCACT
GGAGCAGCTAAGTAATCTGCGCCGTTAATCTGCCTTCCATCTTCCAGCGTGATTGTTTTGCCCGCTTTTAATTCCTGAAA
CAGTGGGCCAGGCGGCACGCCAGCAGCTTTTAATGCCTGGGCATTTAATGCACCCGGTTTATCATGTTCTTCAATACGAT
AGCCATAACATTCCAGTGGGTGTTCCAGCGGATAAGCGGTTACTTTGCGCAGGCCATCATCGAGAATTTCGCCAGCGCCA
ATTTCGACAATTTCCAGCGGATAATCGGTCCATGAGCCGCTAATCCGCAGCGCGGTTTCCACAAATTCACGGATACCTTG
CGGACCATAAATCGTTAAGGGTTGGATAATGCCTGACATAGAACGACTGCACAGCAAGCCGGGTAAACCAAAAAGATGAT
CGCCATGAAGGTGACTGATAAAAATCTTGTCCAGTTTTCCAGGGTTAAAGGCGGTATGCAGTAGCTGATGCTGGGTGCCT
TCACCGCAGTCAAACAACCAAAGACCGCTCTGGGTCGGATGTTGCAGGTTAAGCAATATTGCCGTGACATTGCGCGTGCG
GGTTGGCACACCGGCCGAAGTACCTAAAAAAATTAATTCCATGAGTTCATCACGTTTCAAAAAATATTCCGGCTAGTATA
AGGCATACATCTAAAAGGAGAGCATTATGATTGAATGGCAAGATCTGCATCACTCTGAATTATCGGTTTCCCAGCTTTAT
GCCTTATTACAACTGCGTTGCGCGGTGTTTGTTGTCGAGCAGAATTGCCCTTATCAGGATATCGATGGTGATGATTTGAC
GGGGGATAATCGCCATATTCTCGGTTGGAAAAATGATGAACTGGTGGCATATGCGAGGATTCTGAAAAGTGATGATGATC
TTGAGCCGGTCGTTATAGGTCGGGTGATTGTCAGTGAAGCGTTGCGTGGCGAAAAAGTGGGGCAGCAGCTGATGAGTAAA
ACACTCGAAACATGTACGCATCACTGGCCTGATAAGCCTGTTTACCTCGGGGCGCAGGCGCATCTGCAAAACTTCTACCA
GAGTTTCGGTTTTATCCCTGTGACGGAGGTCTATGAAGAAGATGGTATCCCACACATTGGGATGGCACGCGAGGTAATTC
AGGCGTAATCAACAACCCTTGTCTATAGTTAGTGACAGGTTTTACGCAAATGGAGAACGAGAATGTCTAATCAGTTTGGT
GATACACGTATCGATGACGACCTGACGCTGCTTAGTGAAACACTGGAAGAGGTGCTCCGCTCCTCTGGCGATCCCGCCGA
TCAGAAATATGTTGAGCTGAAAGCGCGTGCAGAAAAAGCGCTGGATGATGTGAAAAAACGGGTTAGCCAGGCTTCAGACA
GTTATTACTATCGGGCGAAGCAGGCAGTTTATCGTGCTGATGACTACGTCCACGAAAAACCCTGGCAAGGAATTGGTGTG
GGCGCGGCCGTTGGGCTGGTACTAGGACTGTTGCTGGCACGCCGTTAAAACCTCCCTACACCGGGGTACTGCATTTTTTT
TGTAGTACCCCGTATAATGTGAGGCTTTTAACAGGGAGAGGTCCGCGTGCAATCACTTACTACGGCGCTGGAAAATCTAC
TGCGCCATTTGTCGCAAGAGATTCCGGCGACACCCGGCATTCGGGTTATCGATATTCCTTTCCCTCTCAAAGACGCTTTT
GATGCCTTGAGCTGGCTGGCCAGTCAGCAAACGTACCCGCAATTCTACTGGCAACAACGTAATGGTGATGAAGAAGCAGC
CGTCCTGGGCGCGATTACCCGTTTTACGTCGTTGGACCAGGCACAACGTTTTCTTCGCCAGCACCCGGAACACGCCGACT
TACGCATTTGGGGGCTGAATGCTTTTGACCCGTCGCAGGGCAATTTACTTTTACCCCGCCTGGAATGGCGACGCTGTGGC
GGTAAAGCCACGCTGCGGCTGACGCTATTCAGCGAAAGCTCCCTTCAGCACGATGCGATTCAGGCAAAAGAATTTATCGC
CACACTGGTGAGTATCAAGCCCTTGCCTGGGTTACATTTAACCACCACGCGAGAACAACACTGGCCGGACAAAACGGGCT
GGACGCAATTAATCGAACTGGCAACGAAAACCATCGCCGAAGGTGAGCTCGACAAAGTGGTGCTCGCTCGGGCAACTGAC
CTGCATTTCGCAAGTCCGGTCAACGCGGCGGCGATGATGGCTGCCAGTCGTCGACTGAATCTGAATTGCTACCATTTTTA
CATGGCCTTTGATGGCGAAAATGCTTTTCTTGGCTCTTCACCGGAACGGTTATGGCGGCGGCGTGACAAAGCGCTGCGTA
CTGAAGCGCTGGCGGGAACAGTAGCAAATAATCCTGATGATAAGCAGGCGCAGCAGTTAGGAGAGTGGCTGATGGCGGAT
GATAAAAACCAGCGCGAGAACATGCTGGTGGTGGAAGATATCTGCCAACGATTACAGGCCGATACCCAGACGCTGGATGT
TTTACCGCCGCAGGTACTGCGTCTGCGTAAAGTGCAGCATCTTCGCCGCTGTATCTGGACTTCACTCAACAAAGCGGATG
ATGTGATCTGTTTACATCAGTTGCAGCCAACGGCAGCAGTTGCTGGCTTACCGCGCGATCTGGCGCGACAGTTTATCGCC
CGTCACGAACCGTTCACCCGAGAATGGTACGCCGGTTCTGCGGGCTATCTCTCATTACAACAAAGCGAATTCTGCGTTTC
CCTGCGTTCAGCAAAAATCAGCGGCAATGTCGTGCGGCTATATGCTGGCGCGGGCATTGTCCGTGGTTCCGACCCCGAGC
AAGAGTGGCAGGAAATCGACAACAAAGCGGCAGGGCTGCGTACTTTATTACAAATGGAATAGTAATGAGTCGCATCATTA
CCGATTCATATCAATAATCTATTTTTGTAGCTCCTTATACTTAGCCGCAATATTGATACCGGACAAACTCATGTCAGTAA
GCGCATTTAACCGACGCTGGGCGGCGGTCATTCTGGAAGCATTAACGCGTCACGGCGTCAGACACATCTGTATCGCCCCA
GGCTCGCGTTCTACACCGTTAACGTTAGCGGCGGCGGAGAATTCCGCATTCATTCACCACACCCATTTCGATGAGCGTGG
ACTGGGGCATCTGGCGCTGGGGCTGGCGAAAGTCAGCAAGCAGCCGGTGGCGGTGATTGTGACCTCCGGCACGGCGGTGG
CAAATCTCTATCCGGCACTGATTGAAGCCGGGTTAACCGGAGAAAAACTGATTCTCTTAACCGCCGATCGCCCGCCGGAG
CTAATTGACTGCGGCGCGAATCAGGCAATTCGCCAGCCGGGAATGTTCGCCTCTCACCCCACGCACAGTATTTCATTGCC
GCGCCCGACCCAGGATATCCCCGCACGTTGGCTGGTTTCTACCATCGACCACGCTCTCGGTACGCTTCATGCGGGGGGAG
TCCATATCAACTGCCCGTTTGCTGAACCGCTGTATGGCGAAATGGACGATACCGGGCTTAGCTGGCAACAGCGTCTGGGT
GACTGGTGGCAGGACGACAAACCGTGGCTGCGTGAAGCGCCTCGTCTGGAAAGTGAAAAACAGCGCGACTGGTTCTTCTG
GCGACAAAAGCGCGGCGTGGTGGTTGCCGGGCGCATGAGTGCGGAAGAGGGCAAAAAAGTTGCCCTGTGGGCGCAAACTC
TTGGCTGGCCGCTGATTGGCGATGTGCTGTCACAAACCGGGCAGCCGCTGCCGTGTGCCGATCTTTGGTTAGGCAATGCC
AAAGCGACCAGCGAGCTGCAGCAGGCGCAAATTGTGGTGCAACTGGGAAGCAGCCTGACGGGGAAACGGCTCCTGCAATG
GCAGGCAAGCTGTGAACCCGAAGAGTACTGGATTGTTGATGACATTGAAGGGCGACTTGATCCGGCACACCATCGCGGAC
GTCGCTTAATTGCCAATATTGCCGACTGGCTGGAGCTGCATCCGGCAGAAAAACGCCAGCCCTGGTGCGTTGAAATCCCG
CGCCTGGCGGAACAGGCAATGCAGGCGGTTATTGCCCGCCGTGATGCGTTTGGCGAAGCGCAACTGGCGCATCGCATCAG
CGACTATCTGCCTGAACAGGGGCAATTGTTTGTTGGTAACAGCCTGGTGGTACGTCTGATTGATGCGCTTTCGCAACTTC
CGGCAGGTTACCCGGTGTACAGCAACCGAGGGGCCAGCGGTATCGACGGACTGCTTTCGACCGCCGCAGGCGTTCAGCGG
GCAAGCGGCAAACCGACGCTGGCGATTGTGGGCGATCTCTCCGCACTTTACGATCTCAACGCGCTGGCGTTATTGCGTCA
GGTTTCTGCGCCGCTGGTATTAATTGTGGTGAACAACAACGGCGGGCAAATTTTCTCGCTGTTGCCAACGCCGCAAAGCG
AGCGTGAGCGTTTCTATCTGATGCCGCAAAACGTCCATTTTGAGCACGCCGCCGCGATGTTCGAGCTGAAATATCATCGT
CCGCAAAACTGGCAGGAACTTGAAACGGCATTTGCCGACGCCTGGCGCACGCCAACCACCACGGTGATTGAAATGGTGGT
TAACGACACCGATGGTGCGCAAACGCTCCAGCAACTTCTGGCGCAGGTAAGCCATTTATGATCCTGCACGCGCAGGCAAA
ACACGGAAAACCAGGTTTACCCTGGCTGGTGTTTTTGCACGGTTTTTCCGGCGATTGCCACGAATGGCAAGAAGTGGGCG
AGGCGTTTGCCGACTACTCACGGTTGTATGTTGATCTCCCAGGTCATGGTGGTTCGGCGGCGATTAGCGTCGATGGATTT
GATGATGTCACCGACTTACTGCGTAAAACCTTGGTTAGTTACAACATCCTTGACTTCTGGCTGGTGGGGTACTCGCTTGG
CGGACGGGTGGCGATGATGGCGGCTTGCCAGGGGCTGGCGGGGCTTTGTGGGGTTATTGTCGAAGGCGGGCATCCGGGGC
TGCAAAATGCTGAACAACGTGCGGAACGTCAGCGTTCCGATCGCCAATGGGCGCAGCGTTTTTGCACAGAACCGTTAACG
GCGGTATTTGCCGACTGGTATCAACAGCCTGTTTTTGCCTCGCTCAATGACGATCAACGCCGGGAGCTGGTGGCGCTGCG
CAGCAACAATAATGGCGCAACCCTTGCCGCCATGCTGGAGGCGACTTCTCTCGCCGTCCAGCCTGATTTACGTGCTAACC
TTAGCGCCCGCACATTTGCGTTTTATTATTTATGTGGTGAACGTGACAGCAAATTCCGCGCCCTGGCGGCGGAACTGGCT
GCCGACTGCCATGTCATTCCTCGCGCCGGACATAACGCGCATCGGGAAAATCCCGCTGGCGTAATCGCAAGTCTGGCGCA
GATCTTGCGTTTCTGACTAAAGGACACAATATGATTTATCCTGATGAAGCAATGCTTTACGCACCGGTTGAATGGCACGA
CTGCTCCGAAGGTTTCGAGGACATTCGTTATGAAAAATCCACCGACGGTATCGCAAAAATCACCATTAATCGTCCGCAGG
TGCGCAATGCCTTCCGTCCTCTGACGGTAAAAGAGATGATCCAGGCACTGGCAGATGCGCGTTATGACGACAATATCGGC
GTGATCATTCTGACTGGCGCAGGCGATAAAGCGTTCTGCTCCGGTGGTGACCAGAAAGTGCGTGGTGATTACGGCGGCTA
TAAAGATGATTCCGGCGTACATCACTTGAACGTGCTGGACTTCCAGCGTCAGATCCGTACCTGTCCGAAACCGGTTGTCG
CGATGGTGGCTGGCTACTCCATCGGCGGTGGTCACGTTCTGCACATGATGTGCGACCTGACTATCGCAGCAGATAATGCC
ATCTTCGGTCAGACTGGCCCGAAAGTCGGTTCCTTCGACGGCGGCTGGGGCGCTTCCTACATGGCTCGTATCGTCGGGCA
GAAAAAAGCGCGAGAAATCTGGTTCCTGTGCCGTCAGTACGACGCAAAACAGGCGCTGGATATGGGCCTTGTCAACACCG
TGGTACCGCTGGCGGATCTGGAAAAAGAAACCGTCCGTTGGTGCCGCGAAATGCTGCAAAACAGCCCGATGGCGCTGCGC
TGCCTGAAAGCTGCGCTGAACGCCGACTGTGACGGGCAGGCGGGGCTGCAGGAGCTGGCGGGCAACGCCACCATGCTGTT
CTACATGACGGAAGAAGGTCAGGAAGGTCGCAACGCTTTCAACCAGAAACGTCAGCCTGATTTCAGCAAATTTAAACGGA
ATCCGTAATGCGTAGCGCGCAGGTATACCGCTGGCAGATCCCCATGGACGCGGGGGTGGTTCTGCGCGACAGGCGGTTAA
AAACCCGCGACGGGCTGTACGTTTGCCTGCGTGAGGGCGAGCGCGAAGGGTGGGGGGAGATCTCCCCACTGCCGGGCTTC
AGCCAGGAAACCTGGGAAGAGGCGCAAAGCGTGCTGCTTGCCTGGGTAAATAACTGGCTGGCAGGCGATTGCGAGCTACC
GCAGATGCCTTCCGTTGCCTTTGGCGTAAGCTGTGCATTGGCGGAGCTGGCAGATACGCTCCCGCAGGCGGCCAATTACC
GTGCGGCACCACTGTGTAATGGCGATCCTGACGATCTGATCCTCAAACTTGCTGATATGCCAGGCGAGAAAGTGGCGAAG
GTCAAAGTGGGATTGTACGAAGCCGTGCGCGACGGCATGGTGGTTAATCTGTTGCTGGAGGCAATTCCGGATCTGCATTT
GCGTCTTGACGCAAATCGCGCCTGGACACCGCTGAAAGGCCAGCAGTTTGCCAAATATGTTAACCCGGATTATCGCCACC
GCATCGCGTTTCTCGAAGAGCCGTGCAAAACCCGCGATGATTCGCGAGCGTTTGCCCGTGAAACCGGCATTGCCATTGCC
TGGGATGAAAGCTTGCGCGAGCCGGATTTTGCCTTTGTGGCTGAAGAGGGCGTGCGCGCGGTAGTTATCAAACCCACGCT
CACGGGCAGTCTGGAGAAAGTACGCGAGCAGGTACAGGCGGCGCACGCGCTGGGGCTGACGGCGGTGATCAGTTCTTCCA
TTGAATCGAGCTTAGGCTTAACGCAACTGGCGCGGATTGCCGCCTGGTTAACGCCGGACACCATTCCAGGGCTGGACACG
CTGGATCTGATGCAGGCGCAGCAGGTACGTCGCTGGCCGGGTAGCACGCTGCCTGTCGTGGAAGTTGATGCACTGGAGCG
GTTGTTATGATCTTCTCTGACTGGCCGTGGCGTCACTGGCGGCAAGTGCGGGGAGAAGCCATCGCCTTACGTCTTAATGA
CGAGCAACTTAACTGGCGCGAGCTTTGTGCTCGCGTCGATGAATTAGCCTCAGGCTTTGCGGCGCAGGGCGTTGTTGAGG
GCAGCGGCGTGATGTTGCGGGCGTGGAATACGCCGCAAACGCTGCTCGCCTGGCTGGCGTTACTGCAATGCGGGGCGCGG
GTGTTGCCCGTGAACCCTCAGCTGCCGCAACCGTTGCTTGAAGAATTGCTGCCCAATCTGACGCTGCAATTTGCGCTGGT
GCCGGATGGGGAAAACACGTTTCCGGCGTTAACGTCGCTGCACATTCAGCGGGTTGAAGGCGCACATGCCGCTACGTGGC
AGCCGACGCGTCTGTGCTCAATGACGTTGACCTCGGGTTCTACCGGGTTGCCGAAAGCCGCTGTCCATACTTATCAGGCC
CATCTTGCCAGTGCCGAAGGGGTGTTATCGTTGATTCCGTTTGGCGATCACGATGACTGGTTGCTCTCTTTACCGCTGTT
TCACGTCTCCGGTCAGGGAATTATGTGGCGCTGGTTATACGCTGGTGCGCGGATGACGGTGCGTGATAAACAGCCATTGG
AGCAAATGCTGGCAGGCTGTACTCATGCTTCACTGGTGCCAACACAACTCTGGCGTTTGCTGGTTAACCGCAGTTCCGTT
TCCCTGAAAGCGGTGTTACTTGGCGGCGCGGCTATCCCGGTCGAGTTGACGGAACAGGCGCGCGAGCAGGGGATTCGTTG
CTTTTGCGGCTATGGTCTGACCGAGTTTGCCTCCACGGTGTGTGCGAAAGAAGCCGACGGCCTGGCAGACGTTGGTTTGC
CGCTGCCGGGTCGGGAAGTGAAAATCGTTAATAATGAAGTGTGGCTGCGGGCTGCCAGTATGGCAGAAGGTTACTGGCGT
AACGGGCAACTGGTTTCACTGGTTAATGACGAAGGCTGGTACGCTACGCGCGATCGCGGTGAGATGCATAATGGCAAGCT
GACCATTGTCGGACGTTTAGACAATCTATTCTTCAGTGGCGGAGAGGGTATTCAGCCGGAAGAAGTCGAGCGTGTTATTG
CTGCACATCCTGCGGTTTTGCAGGTGTTTATCGTTCCCGTTGCCGACAAGGAGTTTGGTCATCGGCCGGTAGCGGTGGTG
GAGTATGACCAGCAAACCGTTGATCTTGGCGAATGGGTGAAAGATAAGCTGGCTCGTTTTCAACAACCGGTGCGCTGGCT
GACTTTACCGCCGGAGCTGAAAAACGGCGGTATTAAAATTTCACGTCAGGCGCTAAAAGAGTGGGTGCAACGTCAGCAAT
AATTAACCCTCCGTTTCACTTCTCATTTCTGCCATTCCATTGCCGTTGATAAAGAGTTTATCTGTTAATCTGTAAATTGA
TGTGAAAACTCTTAGCAAACAGGATAATGCAATGGAATGGCTGGTCAAAAAATCGTGCTGCAATAAACAAGATAACAGAC
ATGTACTTATGCTCTGCGATGCTGGCGGCGCGATAAAAATGATCGCCGAAGTGAAGAGTGACTTCGCCGTGAAAGTGGGG
GATTTACTCTCGCCTTTGCAGAATGCGCTTTATTGTATTAATCGTGAAAAGCTGCATACGGTGAAAGTCCTCTCGGCAAG
CAGTTATAGCCCCGATGAGTGGGAACGGCAGTGTACAGCGGCAGGGAAAACTCAGTAACGTTGTTTTGTCGTGGGCAGGA
AAATCAGCATCAACCCGCTCATAATACAGGCTACTCCCAGTAGTGCTTTCAGCGAAAAAGTCCCTTCCCAGCCGGGAAGT
ACCATTGAAGCAATCCATACCAGCACATAACTCATACTGAGCAAGGCATAGGCTTTGCTTAGCGCAAGTTTATGTAGCGT
TTTATACCAACAAAAAACGGAAAGCAGATAACCCAGCAGCCCGAGTAACAGTATCCGGGCATCCAGGCCAAAAGCTAACA
GAGCCGCGATAAAATCCCATAAGTGCGTCATCGGCGGCAGATGACTTGCCGCAAAACCCAGGCTTAATTGCGCAACTGAG
GCAATAATGACGCTGAATAATCCCCATATCAGGCCCATTACACCGTACTCCCGAGGATCACAATGCCACCAATAATGAAC
GCCACCCCACACCAGTGACGCGGCGATACCGGTTCGTGCCACAGTTTTACTGCAGCCAGCGTCACCCAGACAAAATTCAG
ACTTAACATCGGGTAGGCAATGCCTACCGGTACGTTCTGCAAGACCAGCAGCCAGAGCACCATGGCAAGACCAAGACAAG
CCAGCGCCAGTCCCAGCCACAGCACGATATGTTTGCGCCGTTTGTTTATCGCCACAAAGCAGGTTGCCTGTTTCTGACAC
AACTGCCCGGCAACGCTAAGCAAGCTGGCAAAGACTAATGTTAGCCAGATCATTTGGGACGATACTGAATCAGCACCAGA
CGCTCCTGACGATCGATGGCATCTGCGGGCGGAATGGCGAGACTGTTGATATCTTCATCGCGGTCAACCGAAAGCACGAG
AGTAATAATCCCCTCCTGACGATGTTGATTAAGCCAGTTTGCGAACTCATCACCGCTGACAAATCTCCCTTTCGCATCCG
GATAATTAAGGCCGTATTTCAACTCACCTGTCTGGCGATACATGATGATGTCATCGCGTTGCAGGCTCCATGCCAGACCT
GCGGCAACACCGACGCTATCAGTAAGAATATAGCGGCTTGGCTGAAGTGATTCTTGTGTCATCTCGACAAAAAATTGCGG
ATGTTTTCCTTCCATAACTCTGTCAGGAATTGAAAATCCTACCAGCAACGCCAGCCCCAGCGGGCAAAGCGCGGCAAAAG
GCCAGGTCTTTTCGACGTTTGTTAAGGTGTACCAGCCGAAAAATGCCCATAGCGAAAAAATCGACCAGGCACAAAAGACT
TTATAGCTCTCGAAGGTTTGCCACACCGGCGTGTTCATTGGTCCCCACGGGGAGACCACAAATGTGGCAATAATGCCAGT
GACGCCAAAAGCGATGTTAATCCAGCCATTAATCCGCAGCGCCAGAGGATTATTTTTTGCTGCCAGCAAAGCGTAATGCG
CCATCAGCATTGCCAGAGATGCAAAGCAGGAAAGAATATAGGTGGGCAATTTACCTTTAGCGACGGAGAAAAACAGCAGC
GGCATTATCGTCCAGCTCAACAAATAGACGGTTGCGGAATGCTTGCGGTTTTTCCAGCCTGTGTACAGTGCACCGGGGAG
TAATCCCAGCCACGGCAGGCTACCGGCAATGATGACCGGCACGTAGTACCAGAACGGAGCTCTATGTTGGGCATCATCCA
GTGCAAAGCGTTGAATATGCTCAACCCAGAAAAAATAGTGCCAGAAGTCAGGCTCCCGCTGCGCTATCGCCAGTCCCCAA
GGGAGAACCGTCAGTACGCAACTGATAACCGCCAGCCAGCCGTAAATAAAGAGATCTTTCCAGCGTTTTTGCGTCGCTAC
CCATGGCAGCACGCTTAATACCGGCACGGCAAGGGCGAGAAAACCTTTGGTCATCACCCCCATGCCGCAGGTGATTCCCA
GCAGTAAAAATCCTGCGCTTTTGCCTTTCCACGTCTGTGCCTGCATTGCCAGCCAGAAGCTGCACATTCCCGCCACCAGC
CAGAATGCAATAAACGGATCGAGCACGGCATAAGTGCCGATGGCATAGACAATAAACAATGAGAGATAAATTACTGTGGC
GAGTAGAGCCAGACGTTTATCGCGCCATAAGCGCAGAGTAAACCAGGTCACCAGCGCGGCAGTTAACAGGGTCGCAAAGA
TAACGCCTGCCCGCACACCAAAGTTATTCGCGCCAAATAGCCATTGCCCAATGCTGTTAATCCAGTATCCGGCAATGGGT
TTTTCGAAATAACGTAGCCCTAACAGATGGGGCACAATCCAGTCGCCGGATGCCAGCATTTCTCGACTGATTTCCGCATA
ACGCGTTTCATCGGGTTGCCAGAGCAGACGCGTGCTGATCGGTAACAGGTAATAGCAGGCAATAAACGCGAAGAGGCCGA
TAAGGTAACGTACCGATTTCATCAGCGACTACCCGCAATTTGTTGGCAACCCAGCCAGCCTTCACGTCCGGCAATATTTC
CGCGAACAACTTGTCCGAGCGGCAACGTCTCTGATAACAGTTCGCTTAAAGGGCAAAATGTCACTCCTTCCTGAGCTGCG
CGTTTGAGGAGATCCACAAAATTATGCTGATAAGCGCAGCCTTCAACTTCTGCATGAATGGTATAAACCGGCGTGCCTTT
ATCTCGCAGGATGCGGTTGAGTAACCAACCGTTAAAATCTTCTGCTTTCACATCCCGACCAATCACTTCATCCCAGGTGG
GTAAGGTCACCGGAATTTGCGCAGTGCCAGGGTTTCCTGATTCGAGCAATGGACGGAACGGCATGGCCCCACGACAATCG
CTGTTGTAGCGCAAATGGAACGCTTCTTTTGCTTCGATCACCTTCTGGTCGGCACGCCAGCCCGCAGCGGCAGAACAGGT
TACCGGTTGACCGATAATCTCTTCCAGAGTGCGAAGACCGCGTGCAATATCGTCGATCATTGTTTGCCGATCCCAGTTAC
CGCTACGGGCTTGCCAGGCATGGTGATCCCAGGCGTGCAGGCCGACTTCGTGATGTTTAGCCGCTTCACGAATGATATCG
GCATTGGCATGACCAATCTCTTTACCTGGCCAGGCCGTACCTGCCAGTAAAATATCCCAGCCATAAAGCGATGCCGCATT
TGAGCGCAGCATCTTCCACAAAAACTGTGGCTTCACCAGTCGCCAGAGATGGCGGCCCATATTGTCCGGGCCGACGCTGA
AAAAAATGCTGGCCTGAATATTATGCTTACTCAAGATTTCCAGCAGACGCGGCACGCCTTCACGGGTGCCACGAAAGGTA
TCGACATCAATGCGTAAGCCTACTTTGGTCATGATGGTTTATCCGTAAGATCAACGGTGCGCAGGAAGAAATCCAGCGTT
TCGTCGATGGTTTCCTGCATATCAATTTTCGGCTCCCAGTCCAGGCAGCGGTGGGCATTGCGGATGCTCGGTTTACGATG
CTCTACGTCCTGATATCCTTTGCCGTAGTAGCTGCTACTTTCGACAACGCGAAAGCCCGCAAACGGTGGGAAATGATGGC
GCAGCGGATGTTTTTCGAAGCTCGCCAGCAGCATCTCGCCCAGTTCCTCAATGCTCGCTTCGTTCTCAGGATTGCCAATG
TTGATAATTTCACCGTCGCAGCGATTTCCCGCATTTTCGATAATGCGGTATAACGCCTCGATACCATCGCGAATATCAGT
AAAGCAGCGTTTTTGTTTTCCGCCATCAATCAGCTTAATCGGTGAACCTTCTACCAGATTGAGAATGAGTTGCGTAATAG
CGCGGGAGCTGCCGATTCGTGCCGCATTAAGGTTATCCAGTCGCGGTCCCATCCAGTTAAACGGGCGGAAGAGGGTGAAC
TGTAAACCCTCTTTTTCGCCATAGGCCCAGATCACCCGATCAAGTAATTGTTTTGATACCGAATAAATCCAGCGTGGTTT
ATTCACCGGGCCGACGATTAAATTAGAATGGTCCTCATCGAAGTATTTATCGCTACACATCCCATAAACTTCTGAAGTTG
ACGGGAAGATGATTCGCTTACGGTACTTCACGCAGTAGCGGATAATGCGCAGATTCTCTTCAAAATCGAGTTCAAATACG
CGCAGCGGGTTGCGGGTATATTCAATCGGCGTGGCTATCGCCACCAGCGGCAAGACGACATCACATTTTTTGACGTGATA
CTCAATCCATTCGGAATGAATACTGATATCGCCTTCAACAAAGTGAAAATGCGGATGATTCAGAAAACGGCTTATCGCAT
CACTGCCAATATCCAGACCGTAAACTTCATAATGATCTTCGCGCAGCAGGCGTTCTGTCAGATGGTTGCCAATAAAGCCA
TTCACCCCGAGGATGAGTACCCGGGTACGGCGTCGGGCGGTGCAGGCAGGCTGGCTATTCAAGCGTGAACCTTGCACCAG
GCCCAGCGTCTGCGCTAATTGCGAGCCCTGCATAGTAATGCCGTCGCCCGCCTGTCCGGTGACGATTTCCAGCGCGCCAT
CGCCACAGGCAATCAGCAGTGGCGCAACAGAAATCACGCTCCCCGGCTGTGCTTTGCTGGCATGAGGATGAACACGCGAC
GACCAGACGGTGAATTTCTGATTGCCAACATAGCTGAAGGCACCCGGCCACGGATCGGCAACGGCACGTACCATGTTGTG
CAGTACGGATGCCGGTTTATGCCATTCAAGGAAACTGTCATCCGGCGTTCTGCGACCAAAACAGGTGGCTTCGTTTTCGC
GCTGGGCGATTTCCAGAATATTACCGTGTTTAATGGCGGGTAATGTCTGTTCCAGTAGCTGGCGCGCGGCATGGCACAAT
TTATGATGCAGCGTAATAGCGATATCGTCTGGCGCAATGGCAATGCGCAGTTGCGCCACAATGGCCCCGGCATCGGCACG
TTTCACCATTCGGTGCAATGTAACGCCAGTTTCCGTTTCACCGTTGACCAGCACCCAGTTCAGCGGCGCGCGACCACGAT
ATTTTGGTAACAGCGAACCATGCAGATTAAATGCACCTGCGGGAGCGAGCTGCAAAATTTCGTCGCAAATAAGATGGCGA
TAATAAAAAGAGAAAATCACATCTGGCGACAGTTGGGCAATGCGTTCCACCCACAGCGGATGATTAACGTCATCCGGCGC
ATAAACCGGAATGCCTCTTTCCGCTGCCAGACGAGCCACCGAACCATAAAAGGCTTTTTCACCGGGATTATCGGTATGGG
TAAAAATGGCGCTAATTTCGTAACCGGCAGCCAGCAGAGCTTCAATACCGAGGCATCCCATATCGTGGTAGGCAAAAACG
ACGGTTTTCATTATTCATTTTCCTTGCTGGATGGACGGATAACTTGCTGAACAAAATAGCGGGGGCGGGCGCGGACATCG
GTGTAGATCCTGCCGATATATTCACCGAGTAATCCCATGCCGATAAACTGAGCGCCAATAAAAGTAAACAGCACGGCAAA
TAGCATAAAGACGCCTTCTGCCGCCCATTGTGGTCCGAAGGTCAGGCGTAAAATCACCAGCAGCACCGCAATGCTAAAAC
CTCCAATCGCAATAATGCTGCCGAGCAGACTCAGCATACGTAGCGGCGTTGTGGTAAGGCAGGTCACCAGGTCGTACATC
AAATTAATCAGGCGCATAAAACTGTATTTGGATTCACCAAACTCACGCTCGGAATGATGTACTGGAATTTCAATGGCACG
GCGGGCGAAGATATTCGCCAGAATCGGGATAAAGGTGCTACGTTCATGGCAGTGCAACATCGCATCGACAATATGACGGC
GATAGGCGCGCAGCATACAACCGTAGTCACCCATCGCTTTGCCGGTGGTGCGCTGAATAAGCCGGTTAATCATCTTCGAA
GCTGTTTTACGAAACCAGCTGTCCTGGCGGTTCTGGCGTACAGTCCCTACCACGTCGTAACCTTCATCGGCTTTTGCCAC
CAGGCGGGGGATTTCTTCTGGCGGATTCTGGAGATCGGCATCAAGGGTAATAATTAAGTCGCCGGTAACGTGACTGAATC
CCGCCATAATCGCTGAATGTTGCCCGTAATTGCGGTTAAGCAAAATAGACACAATATGGCTGTTCTCCGCTTGTGAGGCT
TCGACCAGCATATGCGCGGAATTATCGCTACTGCCGTCATCAATCAGCAGGATCTCATACTCTTTCCCCAACGATTCACA
GGCTGTGGTGGTGCGCCTGATTAATTCCGGTAAGCTTTCCTGCTCGTTATAAACGGGAATAACCACCGAGACTTTCTTAA
CAGGGTGGATTTCAAACATGGCTTATTGTCCTGCGAGTTGCTGAAGGGCTGTGATGACACGGTCGGCATCGGCGGTAGTC
ATATCCGGGAACAGCGGCAAAGAACAGATGCGTTCGCTATTCCATTCGGTATTCGGTAACGACAGCGTGGGAAAACGCTC
GCGATAATATTTTTGTGTGTGAGCGGCGCGGAAATGTAACCCGGTACCAATGCCTCTTTCTTTTAACGCTTCCATCAACG
CATCGCGACTGATACCACAACGTTGTTCATCGACACGAATAATAAACAGATGCCAGGCGTGAACGTGCGGCCAGGCGGGA
AGGCTTAATGGCTGAAAGGGGAGAGCTGCCAGTGCTTGCTGATATTGCTGGGCAATTTCGCGCCGACGGGTGTTGAGGTG
CTCTAATTTTGCTAACTGTGTCAGGGCAATTGCGGCGTTAATATCGGTCAGATTGTACTTATAGCCCGGTGTTAAGACTT
CAGCCTGCGGTGCACGGCCCCAGGTTTGTCTGTCATAGGCATCGACACCCAGACCGTGAAATTTCAGCATCCGTAGCTGG
CGGGCAAGGTTTTCATTATCAGTTACAATCAGGCCACCTTCCGCACAGGTAATATTTTTAATGGCATGAAATGAAAAAAT
AGTGGTACCTTTTGCGCCAATATGTCGCCCTTTGTAATACGTACCGACGGCATGGGCAGCATCTTCGATAACTGCGATGC
CGTAACGTTCGCCAATGGCGCGAATGGCGTCAATATCTGCTGGCGCACCGGCATAATGCACCGGAATGATGGCTTTAGTG
CGTGGCGTTATGGCTGACTCGATCGCTTCAGGCGTGACCATCGGCGTATCGCGGTCGACATCCACCATTACCGGCGTTGC
[truncated: 5,425,304 more chars]
