# Supplementary material for: Entropy predicts sensitivity of pseudorandom seeds
Source: Genome Res. 2023 Jul;33(7):1162–74. doi: 10.1101/gr.277645.123 (PMC10538493; doi:10.1101/gr.277645.123)
Supplement: Supplement 1 [file Supplemental_code.zip › src/cpp/GCF_003018575.1_ASM301857v1_genomic.fna]

>NZ_CP027582.1 Escherichia coli strain 2013C-4538 chromosome, complete genome
CAAACTTTAGGAACGCAATCGCAGTAATGAAGCAACTTTGGTTTGCCATGTCATTAGTGACAGGTAGCCTGTTATTCTCT
GCTAACGCCTCGGCCACTCCCGCGTCCGGGGCGTTATTACAGCAGATGAACCTGGCCAGTCAGTCACTGAATTACGAGCT
GTCATTCATCAGCATCAATAAACAGGGTGTTGAGTCTCTGCGTTATCGACATGCACGCCTCGATAACCGTCCTCTTGCAC
AATTGTTGCAAATGGATGGCCCGCGCCGGGAAGTGGTACAGCGTGGCAATGAAATCAGCTATTTTGAACCGGGACTTGAA
CCGTTCACGCTTAATGGCGATTACATTGTTGATTCTCTGCCATCGCTCATCTATACCGATTTCAAACGCCTTTCTCCTTA
CTACGACTTTATCTCCGTCGGGCGCACGCGTATTGCTGATCGTCTTTGCGAAGTCATTCGCGTGGTTGCCCGAGATGGTA
CACGCTACAGCTACATCGTGTGGATGGACATCGAATCGAAATTACCGATGAGGGTTGATCTCCTTGATCGCGATGGTGAA
ACGCTGGAACAATTTCGCGTGATTGCTTTTAACGTCAATCAGGATATCAGTAGCAGTATGCAGACGCTGGCGAAGGCAAA
TTTGCCGCCGTTGCTTTCTGTTCCTGTAGGTGAAAAAGCTAAATTCAGCTGGACGCCAACCTGGTTGCCACAGGGTTTTA
GCGAAGTTTCCAGTAGTCGACGTCCGCTACCGACGATGGACAACATGCCTATCGAATCACGTCTCTATTCCGACGGATTA
TTCAGCTTCTCGGTAAACGTTAACCGCGCTACGCCATCGAGCACCGATCAGATGTTGCGCACCGGACGCAGAACCGTCAG
TACAAGCGTACGTGATAACGCCGAAATCACCATTGTCGGTGAACTGCCGCCGCAAACGGCGAAACGCATTGCCGAGAATA
TTAAGTTCGGGGCAGCGCAATGATCAAAGAGTGGGCTACCGTCGTCTCCTGGCAAAACGGGCAGGCGCTGGTCAGTTGTG
ATGTTAAAGTTTCATGCAGCAGCTGCGCTTCACGCGCCGGTTGCGGTAGCCGCGTGTTAAATAAACTTGGCCCGCAAACC
ACGCATACCATTGTCGTACCCTGTGATGAGCCGTTAGTGCCGGGGCAAAAAGTGGAATTGGGGATCGCCGAAGGCAGCCT
GCTTAGCTCCGCATTACTGGTTTATATGTCGCCGCTGGTGGGATTATTCCTCATCGCTTCGCTATTTCAGCTACTCTTTG
CTTCTGACGTCGCAGCATTATGTGGTGCGGTCCTCGGCGGTATTGGCGGGTTCCTGATTGCGCGCGGCTACTCGCGTAAG
TTTGCTGCCCGGGCAGAATGGCAACCGATCATCTTAAGCGTGGCATTGCCGCCTGGCCTTGTGCGATTTGAAACATCTTC
GGAAGACGCGAGCCAGTGATTTCACTGGCTTTGTTGCATTTTGCATAACAAATGCGAGGACGTTTCCAGATACCACAATC
CATACGGTATGAACATTTCCTCGCCTCAATGTTGTAGTGTAGAATGCGGCGTTTCTATTAATACAGACGTTAAGCTCAGA
ACAGCGACTTCTAAAAGCCTGGTTAACCGGGCATTAAGGCACAATAATCATACTTTATGAAGAATATACGTAACTTTTCG
ATCATAGCTCACATTGACCACGGTAAATCGACGCTGTCTGACCGTATTATCCAGATCTGCGGTGGCCTGTCTGACCGTGA
AATGGAGGCGCAGGTTCTCGATTCCATGGATCTTGAGCGTGAGCGTGGCATAACCATCAAAGCGCAAAGCGTGACGCTGG
ACTACAAAGCGTCTGACGGCGAAACCTATCAGCTGAACTTTATCGACACCCCGGGCCACGTTGACTTCTCCTATGAAGTT
TCCCGTTCGCTGGCTGCCTGTGAAGGTGCATTGCTGGTGGTCGACGCCGGGCAGGGCGTAGAAGCGCAAACCCTGGCAAA
CTGCTACACCGCCATGGAAATGGATCTCGAAGTGGTGCCGGTACTGAACAAGATTGACCTGCCGGCAGCCGATCCTGAAC
GCGTGGCGGAAGAAATTGAAGATATCGTCGGCATCGACGCCACCGACGCGGTGCGCTGTTCAGCGAAAACCGGCGTTGGC
GTGCAGGACGTTCTCGAACGTCTGGTGCGCGACATTCCGCCGCCGGAAGGCGATCCGGAAGGCCCGTTGCAGGCACTAAT
TATCGACTCATGGTTCGACAACTACCTGGGCGTTGTTTCACTTATCCGTATTAAAAACGGCACCCTGCGTAAGGGCGACA
AAGTGAAAGTCATGAGTACCGGGCAGACCTATAACGCCGACCGTCTGGGCATCTTCACGCCGAAACAGGTTGACCGCACT
GAACTGAAATGTGGCGAAGTAGGCTGGCTGGTATGTGCGATTAAAGATATCCACGGCGCTCCAGTCGGCGATACCTTAAC
GCTGGCGCGTAATCCGGCAGAAAAGGCGCTGCCTGGCTTTAAGAAAGTCAAACCGCAGGTATACGCCGGTCTGTTCCCGG
TAAGTTCCGACGACTATGAAGCCTTCCGTGACGCGCTGGGTAAACTCAGCCTGAACGATGCTTCACTGTTCTATGAGCCG
GAAAGCTCCAGCGCGCTGGGCTTTGGTTTCCGCTGCGGCTTCCTCGGCCTGCTGCACATGGAGATCATCCAGGAACGTCT
GGAACGTGAATACGATCTGGATCTGATCACCACTGCGCCGACCGTAGTGTATGAAGTTGAAACCACGTCAAGAGAAGTTA
TTTACGTCGACAGTCCATCCAAGCTGCCAGCGGTAAATAACATCTACGAACTGCGCGAGCCGATTGCCGAATGTCACATG
CTGCTGCCGCAGGCATATCTCGGCAACGTTATTACGCTGTGCGTAGAAAAACGCGGCGTGCAGACCAATATGGTTTACCA
CGGTAATCAGGTGGCGCTGACGTACGAGATCCCGATGGCGGAAGTGGTGCTCGACTTCTTCGATCGCCTGAAATCTACCT
CGCGTGGTTATGCGTCTCTGGATTACAACTTCAAACGCTTCCAGGCGTCCGACATGGTACGTGTAGACGTATTAATCAAC
GGTGAACGTGTTGATGCGTTGGCGCTGATCACCCACCGTGATAATTCGCAAAACCGCGGTCGCGAGTTGGTGGAGAAGAT
GAAAGATCTGATCCCACGCCAGCAGTTTGATATCGCCATTCAGGCAGCGATTGGTACGCACATTATTGCGCGATCCACCG
TGAAACAGCTACGTAAAAACGTACTGGCTAAATGTTATGGCGGCGATATCAGCCGTAAGAAAAAGCTGCTGCAGAAGCAG
AAAGAAGGTAAGAAACGCATGAAGCAGATCGGTAACGTCGAGCTGCCGCAGGAAGCGTTCCTCGCCATTCTGCACGTTGG
CAAAGACAACAAATAACCCTTAGGAGTTGGCATGGCGAATATGTTTGCCCTGATTCTGGTGATTGCCACACTGGTGACGG
GCATTTTATGGTGCGTGGATAAATTCTTTTTCGCACCTAAACGGCGGGAACGTCAGGCAGCGGCGCAGGCGGCTGCCGGT
GACTCACTGGATAAAGCAACCCTGAAAAAGGTTGCGCCGAAGCCTGGCTGGCTGGAAACCGGTGCTTCTGTTTTTCCGGT
GCTGGCTATCGTATTGATTGTACGTTCGTTTATTTATGAACCGTTCCAGATCCCGTCAGGTTCGATGATGCCGACTCTGT
TAATCGGTGATTTTATTCTGGTAGAGAAGTTTGCTTATGGCATTAAAGATCCTATCTACCAGAAAACGCTGATCGAAACC
GGTCATCCGAAACGCGGCGATATCGTGGTCTTTAAATATCCGGAAGATCCAAAGCTTGATTACATCAAGCGCGCGGTGGG
TTTACCGGGCGATAAAGTCACTTACGATCCGGTCTCAAAAGAGCTGACGATTCAACCGGGATGCAGTTCCGGCCAGGCGT
GTGAAAACGCGCTACCGGTCACCTACTCCAACGTGGAACCGAGCGATTTCGTTCAGACCTTCTCACGCCGTAATGGTGGG
GAAGCGACCAGCGGATTCTTTGAAGTGCCGAAAAACGAAACCAAAGAAAATGGAATTCGTCTTTCCGAGCGTAAAGAGAC
ACTGGGTGATGTGACGCACCGAATTCTGACAGTGCCGATTGCGCAGGACCAGGTGGGGATGTATTACCAGCAGCCAGGGC
AACAACTGGCAACCTGGATTGTTCCGCCGGGACAATACTTCATGATGGGCGACAACCGCGACAACAGCGCGGACAGCCGT
TACTGGGGTTTTGTGCCTGAAGCGAATCTGGTCGGTCGGGCAACGGCTATCTGGATGAGTTTCGATAAGCAAGAAGGCGA
ATGGCCGACAGGTGTGCGCTTAAGTCGCATTGGCGGCATCCATTAATAGCCCATCTTCGTTCACGTTGTCGCCGTTATGG
CGACAACGTGAATTATTTATGAGATAAATCTCCCGTGGCTAACGACATCCCCCGTCGTTGTGTATAGAATATTCCCCCGA
AGTTTAAGGTTGGCACCTCCAGGTTGCCACGGCACACGAAACAGCGTTGGTCCCCATATACCGGTAAACTGAAACTGCAG
CGAAGCAGTTAGCAGAGCCATGTATATCAGGTCTGTTTCGTGTGCTGAATTGTTGACGCATTTATTTATTGGTATCGCAT
GAACCCCATCGTAATTAATCGGCTTCAACGGAAGCTGGGCTACACTTTTAATCATCAGGAACTGTTGCAGCAGGCATTAA
CTCATCGTAGTGCCAGCAGCAAACATAACGAGCGTTTAGAATTTTTAGGCGACTCTATTCTGAGCTACGTTATCGCCAAT
GCGCTTTATCACCGTTTCCCTCGTGTGGATGAAGGCGATATGAGCCGGATGCGCGCCACGCTGGTCCGTGGCAATACGCT
GGCGGAACTGGCGCGCGAATTTGAGTTAGGCGAGTGCTTACGTTTAGGGCCAGGTGAACTTAAAAGCGGTGGATTTCGTC
GTGAGTCAATTCTCGCCGACACCGTCGAAGCATTAATTGGTGGTGTATTCCTCGACAGTGATATTCAAACCGTCGAGAAA
TTAATCCTCAACTGGTATCAAACTCGTTTGGACGAAATTAGCCCAGGCGATAAACAAAAAGATCCGAAAACGCGCTTGCA
AGAATATTTGCAGGGTCGCCATCTGCCGCTGCCGACTTATCTGGTAGTCCAGGTACGTGGCGAAGCGCACGATCAGGAAT
TTACTATCCACTGCCAGGTCAGCGGCCTGAGTGAACCGGTGGTTGGCACAGGTTCAAGCCGTCGTAAGGCTGAGCAGGCT
GCCGCCGAACAGGCGTTGAAAAAACTGGAGCTGGAATGAGCATCGATAAAAGTTACTGCGGATTTATTGCCATCGTCGGA
CGTCCGAACGTTGGCAAATCCACATTGTTGAACAAACTGCTGGGGCAGAAGATCTCCATCACCTCCCGCAAAGCGCAAAC
AACTCGTCACCGCATTGTGGGGATCCATACTGAAGGCGCGTATCAGGCGATCTACGTTGATACCCCTGGCCTGCATATGG
AAGAAAAACGCGCTATTAACCGCCTGATGAACAAAGCGGCGAGCAGCTCTATTGGCGACGTTGAGCTGGTGATTTTTGTC
GTTGAAGGCACCCGCTGGACGCCGGACGACGAAATGGTGCTCAACAAACTGCGCGATGGCAAAGCGCCGGTGATCCTCGC
GGTGAACAAAGTGGATAACGTGCAGGAAAAAGCCGATCTGCTGCCGCACTTACAGTTCCTGGCAAGTCAGATGAACTTCC
TCGATATCGTGCCGATCTCTGCTGAAACCGGGCTGAATGTCGACACTATCGCAGCAATCGTGCGTAAGCATCTCCCTGAA
GCGACCCATCACTTCCCGGAAGATTACATCACCGATCGCTCACAGCGTTTTATGGCGTCTGAAATCATCCGCGAAAAACT
GATGCGTTTCCTCGGCGCTGAACTGCCGTACTCCGTGACCGTGGAGATCGAACGTTTCGTCTCTAACGAACGCGGTGGTT
ATGACATCAATGGTTTGATTCTCGTTGAGCGTGAAGGGCAGAAGAAGATGGTTATTGGCAACAAAGGGGCCAAGATCAAA
ACCATCGGGATTGAAGCGCGTAAAGACATGCAGGAAATGTTCGAAGCGCCTGTCCACCTTGAACTGTGGGTAAAAGTGAA
ATCCGGTTGGGCCGACGACGAACGCGCACTGCGCAGTCTCGGTTACGTTGACGATCTTTAAGAGTCACTCCGATGGAAGG
CTGGCAGCGCGCATTTGTCCTGCATAGTCGCCCGTGGAGCGAAACCAGCCTGATGCTGGACGTCTTCACGGAGGAATCGG
GTCGCGTGCGTCTGGTTGCCAAAGGCGCACGCTCTAAACGCTCTACTCTGAAAGGTGCATTACAGCCTTTCACCCCTCTC
TTGCTACGTTTCGGCGGGCGTGGCGAAGTCAAAACGCTGCGCAGTGCTGAAGCTGTCTCGCTGGCGCTGCCATTAAGCGG
TATCACGCTTTACAGCGGTCTGTACATCAACGAACTTCTCTCCCGCGTACTGGAATACGAGACGCGCTTCTCTGAACTCT
TTTTCGATTACTTGCACTGCATTCAGTCTCTTGCAGGTGCCACTGGTACGCCAGAACCCGCGCTGCGCCGCTTTGAACTG
GCACTGCTCGGGCATCTGGGCTATGGCGTCAATTTTACCCATTGTGCGGGTAGCGGCGAGCCGGTAGATGACACCATGAC
GTATCGTTATCGCGAAGAAAAAGGGTTTATCGCAAGCGTCGTTATCGACAATAAAACGTTCACCGGAAGGCAGTTAAAAG
CGTTAAACGCGCGGGAATTTCCTGACGCAGACACACTACGCGCCGCGAAACGCTTTACCCGCATGGCGCTTAAGCCGTAT
CTTGGCGGTAAACCATTAAAGAGCAGGGAACTGTTCCGGCAGTTTATGCCTAAGCGAACGGTGAAAACACATTATGAATG
ATGAGGATTGTCATGGCTGAATTACTGTTAGGCGTCAACATTGACCATATTGCAACGCTGCGTAACGCACGCGGTACTGC
TTACCCGGATCCGGTGCAGGCGGCGTTTATTGCTGAGCAGGCGGGAGCGGACGGCATTACCGTGCATTTACGTGAAGATC
GCCGCCACATTACTGACCGTGATGTGCGCATCCTGCGTCAGACGCTGGATACCCGCATGAATCTGGAGATGGCGGTGACC
GAAGAGATGCTGGCGATCGCCGTTGAGACGAAGCCACATTTTTGCTGTCTGGTACCGGAAAAGCGTCAGGAAGTAACAAC
CGAAGGCGGCCTGGACGTCGCAGGGCAGCGTGACAAAATGCGCGATGCCTGCAAACGTCTGGCAGATGCCGGGATCCAGG
TTTCTCTCTTTATCGACGCCGATGAAGAGCAGATCAAAGCTGCGGCAGAGGTTGGCGCACCGTTTATCGAGATCCACACC
GGTTGCTATGCTGATGCCAAAACTGACGCCGAACAGGCGCAAGAGCTGGCGCGTATCGCCAAAGCCGCGACCTTTGCCGC
TAGTCTCGGTCTGAAAGTTAACGCTGGTCACGGTCTGACCTATCACAACGTGAAAGCTATTGCCGCCATCCCTGAGATGC
ATGAACTGAATATCGGTCATGCCATTATTGGTCGTGCAGTGATGACCGGACTGAAAGATGCGGTGGCAGAAATGAAGCGT
CTGATGCTGGAAGCGCGTGGCTAATGGCAATATTAGGTTTAGGCACGGATATCGTAGAGATCGCTCGCATAGAAGCAGTG
ATCGCCCGATCCGGTGAGCGCCTGGCACGCCGCGTATTAAGCGATAACGAATGGGCAATCTGGAAAACGCACCACCAGCC
GGTGCGTTTTCTGGCGAAGCGTTTTGCTGTGAAAGAAGCCGCAGCAAAAGCGTTTGGCACCGGGATCCGCAATGGTCTGG
CGTTTAATCAATTTGAAGTATTCAATGATGAGCTCGGCAAACCACGGCTACGGCTATGGGGTGAGGCATTAAAACTGGCG
GAAAAGCTCGGCGTTGTAAATATGCATGTAACGCTGGCAGATGAACGCCACTATGCTTGTGCCACGGTAATTATTGAAAG
TTAAAATAATACCGTTCTCTTTAAAAAGTAAAACCCCCGAACTGGTAAGGAACGGGGGTTTTACTTTTTAACTTTAATTT
TGTGCAGCATGCACCCTCAACAACAGCGATTATGGATCAGTGTACTTATCTTTTACAAGCAACTTGCAATCTTTAGCATA
AAAACTCGAGCCTTTACGAAGAAAGCAATATTGATGGAAAGATTAACGTGACCGCCAATTCGTAAGTACATTAAAATTGG
CTTCGTTATTGAAGATTTTGCTGTGCTTTACACCATGCCACAGAATTCCCCCATTGAAACGAGTGGTGTCGTCAAAGCTC
TGGTGTGGAGTGCAGCATGCACCCTCAATAACTCGCACGTTCAGTTTTGGGGAGATGTAAGGGCTAATCTGAACGGCTGC
ATTCCTTGTTTAAGGAAAAACGAATGACTGATTGCCGATACCTGATTAAACGGGTCATCAAAATCATCATTGCTGTTTTA
CAGCTGATCCTTCTGTTCTTATAACACAAGGAAACGTACTTAAGGTGCGTCCGGTGAACCAATCGGACGCGCCTTTAATA
ACTATAAATAAGTGTCTTGGCAGATACTATATAAATTAACTTAGTGAATGATTATGCTAATGTCATCAATTAAATAAATA
TAATGGCGTTAAGGCTTCCCAGTAATATAATTAATACTCTACTTCCAGAGTAGAATATTAAATTTTATCCGCGTGGTGCA
TCAGCACAAATTTATCCCACAACTGTTCTTCTGTCTCGACATGCGCCGGATCTTTCACAATAGTATTGGGGATCGGGCAC
ACCTTCTGGCAGGTTGGTGTCTCGTAGTGCCCTACGCATTCGGTACACTTATCGCTGTTAATCTCGTAGATATGATCTCC
CATTGAAATCGCCTCATTCGGGCATTCGGGTTCACACATATCACAATTGATGCATTTTTTAGTGATTAACAACGCCATAA
GGAAACTCTCAAAACAACACAAACCGGGCGGGCATTATACGCGCATTCTTTACTCAGACCAGTTTTTTCACCAGCGCTTC
ACTATGACGAATACGTTCTGGTGCCAGTTCCAGATCCTGCTGAATCAGCGCAATGAACAGCAAATCCGTTAACATTCCCT
GAGCGTGACAAGCAGAGATTGAAGCGCTGTTTGTCGCTTGTTCTTCGGCAATGGTATACAGGCAATGAGAAGCACGCTGT
TGCAGGGCATTCGGAGTAAAGCCGGTAATCGCCAGCACTTTTCCGCCCACTCGCAGCATCTCATCTGCCGCCAGGTTTAA
CTCGCGTCGTACACCGGTGTAGGAAATGGCTAATAACAGATCGTCAGGGGACGACGCCTGTACTGTTGCGAGTAGCGCAT
GCATATCGCGCACTGCGGCAGCATTGAAGCCAATCTTCATCAGCTTCCAGGCAAAGTTTTGCGCCACCAGACCCGAAGCG
CCAATACCGGTCAGAATTATCCGCCGCGCAGAGCGCAACATTGTTACGCATTCATGCAGTTTCTCTTCACTATTAACGTT
TAGCGTTGCGTACATAGCGGCAGTATTTTCTTTAATCAGTTTTTCGCCGACCAGCCGTAACGGATCATCACCGCGGATTT
GGTTATGAATGGGCACGGAGGGCGATTCCGGCTGGCTTGCCAGCGCTTCACTCAACGCCAACTTAAGCGCCGGAAAACCT
TTATAGCCGAGTTTTTGCGCGAACTTCACGACGCTGGACTGACTGACTCCGGCTTCGTTGGCCAGTTGCTGAGAGCTTAA
ATGGCGCGCCGTATCAGGTTGTAGCAGCAGATAATCCGCCAGTTTTTTATCACTCTGGGCAAGCCCCTGGTAACGCTGAC
GGATACGAAGTAAGCCGTTCATATCTTTCCTCGCGATGAAATAGTGGCGACAACAGGCAATATGAGAGACACGCGAGTGA
ATTTTATATTCCATTGCCGCTAATTGCCATGAATTAAAAATTCCAGTTAGCCATGATGCGGTCGATTGTTGCCGGAAAAG
TGATGATCTATCTGTTAGGCTATGTAGTAGCGAAAATTAATCAGGATGTTTCAGTCCAGAGGAGTATGGTTTGGCAACTC
ACGAGCGTCGTGTGGTGTTTTTTGACTTAGATGGAACATTGCATCAGCAGGATATGTTCGGCAGTTTTCTGCGCTATTTA
CTGCGTCGCCAACCGCTGAATGCGTTACTTGTCCTGCCGTTGTTACCGATTATAGCCATTGCGTTATTGATAAAAGGTCG
TGCGGCACGCTGGCCGATGAGTCTGCTTCTGTGGGGGTGCACTTTTGGTCACAGCGAAGCACGTTTACAGACGTTGCAGG
CCGATTTCGTGCGCTGGTTTCGCGACAATGTTACCGCCTTTCCGCTGGTTCAGGAGCGATTAACCACCTACCTGTTAAGT
TCCGATGCTGATATCTGGTTGATTACCGGCTCTCCGCAGCCGCTGGTTGAAGCGGTTTATTTCGATACGCCCTGGCTGCC
GCGGGTTAATCTTATCGCCAGCCAAATTCAGCGTGGCTATGGTGGTTGGGTATTGACGATGCGTTGTCTGGGACATGAAA
AGGTCGCACAACTGGAGCGCAAAATCGGCACTCCGCTGCGGCTGTACAGTGGCTATAGCGACAGTAATCAGGACAATCCG
CTGCTTTATTTCTGTCAGCATCGTTGGCGAGTAACCCCGCGCGGTGAACTCCAGCAACTGGAATAGAGTAAAGCATAGCG
TCCGTGTATAATGCGCCGCGCTTTTATAACCGGAGTTTTCTTTTTGTCTGAAGTCGAATTTAGCCACGAATACTGGATGC
GTCACGCGCTGACGCTGGCGAAACGTGCCTGGGATGAGCGGGAAGTGCCGGTCGGCGCGGTATTAGTGCATAACAATCGG
GTAATCGGCGAAGGCTGGAACCGCCCGATTGGTCGCCATGATCCCACCGCACATGCAGAAATCATGGCCCTGCGGCAGGG
TGGTCTGGTGATGCAAAATTATCGTCTGATCGACGCCACGTTGTATGTCACGCTTGAACCATGTGTAATGTGTGCCGGAG
CGATGATCCACAGTCGCATTGGTCGCGTGGTCTTTGGTGCGCGTGACGCGAAAACTGGCGCTGCGGGATCTTTAATGGAT
GTGCTGCATCATCCGGGTATGAATCACCGAGTGGAAATTACGGAAGGAATACTGGCGGATGAGTGCGCGGCGTTGCTCAG
TGACTTCTTTCGCATGCGCCGCCAGGAAATTAAAGCGCAGAAAAAAGCGCAATCCTCGACGGATTAATTTTGTTTCTCTT
CACTCCCTTTCCTGGAAAACAGCAGAGAGGGAGAATGGGTCAAATAGTTTGATGACGACTGGGAAAGAAACGAGAGAAAA
GGAAATTTCTCTTTGCCCAACTCCGTAGGCGATACCGCCGGATAATCCTGCGCCAGTTGCATCGCCGCTTCTGTAGCCTG
CTTCTCTTTCTCTTGCAGATAACCCACCAGGCTAATCTGATACTTACGAATATTTTCGACATAAGCGTAGGCTTCATGTC
CACGAGCGTAGCCGTAAGTCAGCTTGCTGTAATAGGGTTTCTGGCTAAGTAAAGGCAGACGCTGTTTTACGTCAGCCCAA
CTGTCAGGATTCCCTTTGGTTTTTGCCGTCAGGGCGCGGGCATCCAGCATATGCGCATAGCCCATATTGTACGCAGCGAG
GGCAAACCAGATCCGCTCGTTCTCCGGCACACTTTCCGGCACTTTACTCATCATATCCTGCAAATAACGCACGCCACCGC
TGATGCTCTGTTCGGCATCGGTACGATCCGTAATGCCGAGGCTTTGCGCGGTATTTTTGGTTAACATCATCATGCCGCGC
ACACCCGTCGGTGAAGTGGCCTGTGCATCCCAGTGCGATTCCTGATAAGCAATAGCGGCCAGCAAACGCCAGTCAATTTC
TTCGGCGTATTTCTCAAACAGGGGCTTTAACTGCGGCAGTACCGCATCGACGGCGCGTAAAAATGTGCGCGTATCGACGT
AATCAAAATCATCGCCATGCCCCAGGTATTTCTCTTCAATGCGTGCCAGCGTACCGTCTTCATTCATTTCGTTGAAGAAG
TCGAGCAGGGCGGCGGAAAGGGTATTATCGCCATCTAACGGGCTAAACCAAGTCACCGGTTGTTCATCGGTGATATCGAG
CGCTACGGCGAGCTCCGGGTGAACGCGCTGAAACAGGCTGATGGCGACAGAATCAGCAATGGTGTAATCGAGTTTTCCTT
CGATGACATCTTCCATTAATTCCGCAGAGCCTTTTTTGTCGTCTACCTTCCAGCTTAATTCCGGGAATTTTGTTTCTTTC
AGGGTCTGGAGATCGTTAACCACCACATGACCCGGTGCAACGGTGAGTTGCTCCGCCGTCAGGTTGCCCAGCGTACGTGG
GCGATACTGACCCACTTTATAAACCAGTTGTTGTGACACGGAATAATAGGTAGGGCCAGGCTGATAATTTTTTACCCGCT
CACTGTTATAGACCAGTCCTGCCGCCAGCAGGTCGGCGTTACCATTATCAAGGTCGTCAAACAGCTGGCTGATATTCTGC
CGCACGGTCACTTTCAGTTTTACGCCGAGGTAATCGGCAAACTGTTTCGCCAGTTCGTAATCCAGGCCAAAAGGTTTCCC
GTTGATTTCGTTATAAGTCAGGGGAGTATGAATGGTGCTCACACGCAACTCTCCCCGCGCTTGAATGGCGGCGATACGGT
TGTCGGCTTTACCAAACCAGGGAATGGATGGCCAGAGAGCGACCGCGAGCAGCAGTGCCAGAATGCCGATGAACAGATAA
TTAATCTTTAATTTTTTCAATTAGTTAATTCTCTGTGTCGTGCGCGTCCCAGCTTGAAAAAACGTAATAATAGTGAAAGG
TTTACTCTTAAATGAGCGGCATTTTGCGTAAACCTGCGCCAGATGGCAACTTATTACAGCCATTGGCGGCACGCGTTGCT
AATTCACGATGGTGATTTTATTTCCACGCAAACGGTTTCGTCAGCGCATCAGATTCTTTATAATGACGCCCGTTTCCCCC
CCTTGGGTACACCGAAAGCTTAGAAGACGAGAGACTTATGATGGAAATTCTGCGTGGTTCGCCTGCACTGTCGGCATTCC
GAATCAACAAACTGCTGGCACGTTTTCAGGCTGCCAGGCTCCCGGTTCACAATATTTACGCCGAGTATGTCCATTTTGCT
GACCTCAATGCGCCGTTAAACGATGATGAGCACGCACAACTTGAACGCCTGCTGAAATATGGCCCGGCACTCGCCAGCCA
CGCCCCGCAAGGCAAACTCCTGCTGGTGACCCCGCGTCCTGGCACCATCTCTCCCTGGTCTTCGAAAGCGACCGATATTG
CCCATAACTGCGGGCTACAACAGGTAAACCGCCTTGAGCGCGGCGTTGCTTACTATATAGAAGCCGGTACGCTGACCAAT
GAACAATGGCAGCAGGTTACCGCTGAACTGCACGACCGCATGATGGAAACGGTCTTTTTTGCTTTAGATGATGCAGAGCA
GCTGTTTGCACACCATCAACCGACTCCGGTCACCAGCGTTGATTTGCTGGGGCAGGGCCGTCAGGCGCTAATCGACGCTA
ACCTGCGTCTTGGCCTGGCACTGGCGGAAGATGAAATTGACTATCTGCAGGATGCTTTCACAAAGCTTGGTCGTAACCCG
AACGACATCGAGCTGTATATGTTCGCCCAGGCGAACTCCGAGCACTGCCGCCACAAGATTTTTAACGCCGATTGGGTTAT
CGACGGTGAGCAACAGCCGAAATCGCTGTTTAAGATGATCAAAAACACCTTCGAAACCACGCCAGATTACGTTCTCTCTG
CTTATAAAGATAACGCCGCCGTAATGGAAGGTTCTGAAGTGGGCCGCTACTTTGCTGACCACGAAACGGGCCGCTACGAT
TTCCATCAGGAACCGGCGCATATTCTGATGAAAGTCGAAACTCACAACCACCCGACGGCGATTTCTCCGTGGCCGGGCGC
GGCGACCGGTTCCGGCGGTGAAATCCGCGATGAAGGTGCCACCGGCCTCGGCGCGAAGCCGAAAGCGGGTTTGGTTGGTT
TCTCCGTTTCCAACCTGCGAATTCCTGGCTTCGAACAGCCGTGGGAAGAAGATTTCGGTAAGCCTGAGCGCATTGTCACC
GCGCTGGACATCATGACCGAAGGCCCGCTGGGCGGCGCGGCGTTTAACAACGAATTTGGTCGTCCGGCACTGAATGGCTA
CTTCCGTACTTATGAAGAAAAAGTGAACAGCCACAACGGCGAAGAGCTGCGCGGTTATCACAAACCGATCATGCTGGCGG
GCGGGATCGGCAACATTCGCGCCGATCACGTACAAAAAGGCGAGATCAACGTCGGTGCGAAGCTGGTCGTTCTCGGCGGC
CCGGCAATGAACATCGGTCTTGGCGGCGGAGCGGCGTCTTCCATGGCGTCAGGTCAGTCTGATGCCGACCTCGACTTTGC
TTCCGTACAGCGCGACAACCCGGAGATGGAGCGTCGTTGCCAGGAAGTGATCGACCGTTGCTGGCAGCTTGGTGATGCTA
ACCCAATTCTGTTTATCCACGACGTCGGTGCGGGCGGTCTTTCTAACGCGATGCCGGAGCTGGTGAGCGACGGCGGACGC
GGCGGTAAATTTGAACTGCGCGATATTCTAAGCGACGAACCGGGCATGAGCCCGCTGGAAATCTGGTGTAACGAATCCCA
GGAACGCTACGTGCTGGCGGTTGCTGCCGATCAATTACCGCTGTTTGACGAACTGTGTAAGCGTGAGCGCGCACCCTACG
CGGTGATTGGTGAAGCGACCGAAGAACTGCATCTTTCTCTGCACGATCGTCATTTTGATAATCAGCCGATCGATCTGCCG
CTGGACGTCCTGCTTGGTAAAACGCCGAAGATGACCCGCGATGTACAAACGCTGAAAGCGAAGGGCGATGCGCTGGTCCG
TGAAGGGATCACCATTGCAGACGCGGTGAAACGCGTACTGCATCTGCCGACCGTGGCGGAGAAAACTTTCCTGGTGACCA
TCGGTGACCGCAGCGTAACTGGCATGGTAGCGCGCGATCAGATGGTGGGTCCGTGGCAGGTGCCGGTCGCTAACTGCGCG
GTCACTACCGCCAGCCTCGACAGCTACTACGGTGAAGCGATGGCGATTGGCGAGCGTGCGCCGGTTGCGCTGCTGGATTT
CGCCGCCTCTGCCCGTCTGGCGGTCGGTGAAGCGTTAACCAATATTGCCGCAACACAGATTGGCGATATCAAACGCATTA
AACTTTCCGCCAACTGGATGGCGGCGGCAGGCCACCCTGGTGAAGATGCGGGCCTGTATGAAGCCGTTAAAGCCGTGGGC
GAAGAGCTTTGTCCGGCGCTGGGCCTGACGATCCCGGTGGGTAAAGACTCTATGTCGATGAAAACCCGCTGGCAGGAAGG
TAACGAAGAGCGCGAAATGACGTCGCCGCTGTCGCTGGTGATTTCTGCATTTGCCCGCGTGGAAGATGTACGTCACACCA
TCACGCCGCAGCTTTCTACCGAAGATAACGCACTGCTGCTGATTGATTTGGGCAAAGGCAATAACGCGCTGGGCGCAACG
GCGCTGGCGCAGGTTTATCGTCAGCTTGGCGACAAACCGGCAGATGTACGCGATGTCGCGCAACTGAAAGGCTTCTATGA
CGCGATTCAGGCGCTGGTTGCACAGCGTAAGCTGCTGGCGTATCACGACCGCTCTGATGGCGGTCTGTTGGTCACACTGG
CGGAAATGGCCTTTGCTGGTCATTGTGGCATTGATGCGGATATCGGCTCTCTGGGTGACGATCGCTTGGCGGCGTTGTTT
AACGAAGAACTGGGTGCGGTGATTCAGGTTCGTGCCGCTGACCGTGAAGCGGTCGAGTCCGTACTGGCACAGCATGGGCT
TGCTGATTGCGTCCATTATGTTGGGCAGGCGGTTTCCGGTGACCGTTTTGTGATTACCGCCAACGGGCAGACTGTATTCA
GCGAAAGCCGCACTACGTTGCGTGTCTGGTGGGCAGAAACTACCTGGCAGATGCAGCGCCTGCGTGACAACCCGGAGTGT
GCTGACCAGGAGCACCAGGCGAAATCAAACGACGCCGATCCGGGCCTGAATGTAAAACTGTCGTTCGATATCAACGAAGA
TGTGGCAGCACCGTTTATTGCCACTGGCGCGCGCCCGAAAGTTGCCGTACTGCGTGAGCAGGGCGTGAACTCGCATGTTG
AAATGGCGGCAGCTTTCCACCGTGCAGGCTTTGATGCTATCGACGTGCATATGAGTGACCTGCTGGCTGGACGCACGGGC
CTGGAAGATTTCCACGCCCTGGTCGCGTGCGGTGGTTTCTCCTACGGTGATGTGCTGGGTGCCGGTGAAGGTTGGGCGAA
GTCAATCCTGTTCAATGACCGTGTACGCGATGAGTTTGCAACCTTCTTCCACCGTCCGCAAACGCTGGCGCTGGGGGTAT
GTAACGGTTGCCAGATGATGTCTAATCTGCGTGAACTGATCCCAGGTAGTGAGTTGTGGCCACGTTTTGTGCGCAATACC
TCCGATCGCTTTGAAGCGCGTTTCAGCCTGGTTGAAGTGACCCAAAGCCCGTCGCTGCTGTTGCAGGGGATGGTGGGCTC
GCAAATGCCGATTGCTGTCTCTCACGGTGAAGGGCGCGTGGAAGTGCGTGATGCGGCGCATCTGGCGGCACTGGAAAGCA
AAGGGCTGGTGGCACTGCGCTATGTCGATAACTTCGGCAAAGTCACTGAAACCTACCCGGCTAACCCGAACGGTTCTCCG
AACGGTATTACGTCGGTTACGACTGAAAGTGGTCGAGTCACCATTATGATGCCGCACCCGGAACGTGTTTTCCGTACTGT
CAGCAACTCCTGGCATCCGGAAAACTGGGGCGAGGATGGCCCATGGATGCGCATTTTCCGCAATGCGCGTAAGCAGTTGG
GGTAAGTCATCAGTTCATTGGTTTTGCAGCCCGGATGCGGCATTTACGCCGCATCCGGCATTAAGCACCAACCACTATCA
TAAGCTCCCAACTCCGGGAGCTTTTTTGTGTCTGTAAATCACGACAATGGGTGGTTTACCGTGTCGCTTTCTGGCGACAC
TTAAATGATTGATTTTATTGTAATCTAATAAGTTTATCTTAAGTTGTCTCTTTTTAGCGACACAGTGGCTGATTTACATT
CAAATAGCGAAGAAGCCATAAATCCCTCAAAGCAACGTATAATCAGTACGTTACCAAACTATTTTCTTTATTGGCACAGT
TACTGCATAATAGTAAGCAGTGGCTCATTCACCGACTTATGTCAGCCCCTTCGGGATGTGCTACATAAAATTCGAATGAC
GCACAACAAGGTGCCTGCCGTCCAACTTCTGATATCAGCGTAGCTATATCAACCATCGGGCGAAACGTCGAGTTAGGCAC
CGCCTTATTCCATAACAAAGCCGGGTAATTCCCGGCTTTGTTGTATCTGAACTTCCCCTCGGTTAGCATCAGGCTATTCG
CGTCTGACGAGAGTAACACCTTGAAACGCTGGCCCGTTTTTCCCCGCTCATTACGACAACTGGTAATGCTGGCATTTTTG
CTAATTCTACTACCCCTGTTGGTGCTGGCATGGCAAGCCTGGCAAAGCCTGAATGCGCTTAGCGATCAGGCGGCGCTGGT
TAACCGCACTACGCTTATTGATGCCCGGCGTAGTGAAGCGATGACCAACGCGGCGCTGGAGATGGAGCGTAGCTACCGTC
AGTATTGCGTGCTGGACGACCCTACGCTTGCGAAGGTTTATCAAAGCCAGCGCAAGCGTTACAGCGAAATGCTCGATGCC
CACGCAGGCGTACTGCCAGACGATAAACTTTACCAGGCATTGCGTCAGGATTTGAACAATCTGGCCCAACTTCAGTGTAA
CAACAGTGGTCCCGATGCTGCCGCCGCCGCGCGTCTTGAAGCCTTTGCCAGTGCCAATACCGAAATGGTGCAGGCCACGC
GCACAGTGGTGTTCTCTCGTGGGCAGCAACTTCAGCGTGAAATCGCCGAACGTGGGCAATATTTTGGTTGGCAATCGCTG
GTGCTATTTCTGGTGAGTCTGGTGATGGTGCTACTTTTCACGCGGATGATTATCGGGCCGGTGAAAAATATCGAGCGCAT
GATCAACCGTCTGGGGGAAGGGCGTTCTCTGGGCAATAGCGTTTCGTTCAGTGGACCGAGCGAGTTACGCTCGGTTGGGC
AACGTATTCTTTGGTTAAGTGAGCGCCTGTCATGGCTGGAATCCCAACGCCATCAATTTTTAAGACATTTATCTCATGAA
TTAAAAACGCCACTGGCGAGTATGCGCGAGGGCACTGAATTACTGGCTGACCAGGTTGTCGGGCCGCTTACGCCAGAGCA
AAAAGAGGTGGTGAGCATTCTTGATAGCAGCAGCCGCAATTTGCAAAAACTGATCGAACAACTGCTTGATTACAACCGTA
AACAGGCGGACAGTGCGGTGGAACTGGAGAATGTTGAATTAGCACCGCTGGTGGAGACAGTGGTTTCTGCTCATAGCCTG
CCCGCACGGGCTAAAATGATGCATACCGACGTCGATCTCAAAGCAACAGCTTGCCTGGCGGAGCCAATGCTGCTGATGAG
CGTACTGGATAATCTTTACTCCAATGCGGTGCACTACGGGGCTGAATCCGGTAACATTTGCCTTCGCAGCAGCTTACATG
GTGCACGGGTTTATATTGATGTCATCAATACAGGCACACCCATTCCGCAAGAGGAACGCGCCATGATCTTCGAACCCTTT
TTTCAAGGAAGCCACCAGCGAAAAGGGGCGGTGAAGGGCAGCGGTCTGGGATTAAGCATTGCCAGGGATTGTATTTGCCG
TATGCAAGGGGAACTGTATCTGGTCGACGAGAGCGGGCAAGACGTTTGTTTCCGCATTGAATTGCCGTCGTCGAAAAACA
CGAAATAATGCTAACAGCCTATCCCATCAGGCTATTTTATTTGCCAGTTCGGCCCCGGGCAGTGCTCGAAATCCTCACGT
ACGACGTGTACGCTCCGGTTTCTCCGCGCTGTCCATGTCCAAACTGCCTGCAATAATTACGCCCACTGGGATAGGCATTA
AGTCTGGTGAATATGCGACACATTTTTCAACGATTATTGCCCCGACGGCTGTGGCTGGCAGGGCTGCCATGTCTGGCATT
GCTGGGTTGCGTGCAGAGTCACAATAAGCCAGCCATTGATACGCCAGCAGAAGAAAAAATTCCGGTTTATCAACTGGCTG
ACTATCTTTCTACTGAATGTAGCGACATCTGGGCGCTGCAAGGTAAATCAACCGAAACCAATCCGCTTTACTGGCTGCGG
GCGATGGATTGTGCTGATCGTTTAATGCCTGCGCAGTCACGTCAGCAAGCTCGCCAATATGACGACGGCAGCTGGCAAAA
TACCTTTAAACAAGGGATTTTGCTCGCCGACGCCAAAATTACGCCGTATGAGCGCCGCCAGCTGGTCGCGCGCATTGATG
CGCTAAGTACCGAGATCCCGGCACAGGTTCGCCCTCTGTATCAACTCTGGCGCGACGGTCAGGCGCTGCAACTGCAACTG
GCGGAAGAGCGCCAACGCTACGGCAAGCTCCAGCAGGCCAGCGACAGCGAGCTGGATACATTGCGCCAGCAACATCACGT
TCTACAGCAGCAACTGGAACTCACCACCCGCAAGCTGGAAAACCTGACTGATATTGAACGCCAGCTCTCGACCCGCAAAC
CGGCTGGAAATTTCTCGCCGGATACGCCGCACGAGGGTGAAAAGCCCGCGCCATCCACCCATGAGGTCACTCCTGATGAG
CCATAAACCTGCGCATTTATTATTGGTCGATGACGATCCGGGATTGCTGAAACTGCTTGGCCTGCGCCTGACCAGCGAAG
GCTACAGCGTGGTCACGGCGGAAAGTGGCGCTGAAGGATTACGGGTACTGAATCGCGAAAAAGTAGATTTAGTCATCAGC
GACCTGCGGATGGATGAAATGGACGGTATGCAGCTGTTTGCTGAAATTCAGAAAGTGCAGCCGGGAATGCCAGTAATTAT
TCTTACCGCGCATGGTTCTATTCCCGATGCCGTTGCTGCAACACAGCAGGGCGTGTTCAGTTTCCTCACCAAGCCTGTCG
ATAAAGATGCGCTATATCAGGCAATTGACGATGCGCTGGAACAATCCGCGCCAGCCACCGATGAACGCTGGCGCGAGGCG
ATTGTCACCCGCAGCCCGCTGATGCTGCGTTTGCTGGAACAGGCGCGGCTGGTGGCGCAATCAGACGTTAGCGTTTTGAT
TAACGGCCAGAGCGGCACCGGGAAAGAGATTTTCGCCCAGGCTATCCACAACGCCAGCCCGCGCAATAGCAAACCATTTA
TTGCTATTAACTGTGGCGCATTGCCCGAGCAATTGCTGGAGTCGGAGCTGTTTGGTCATGCGCGTGGCGCGTTTACTGGC
GCTGTCAGCAATCGCGAAGGTTTATTCCAGGCGGCGGAAGGCGGTACGCTATTTCTCGATGAGATTGGCGATATGCCCGC
ACCGTTGCAGGTCAAACTGCTGCGCGTGTTGCAGGAGCGTAAAGTGCGCCCGCTGGGCAGTAACCGCGATATTGATATCG
ACGTGCGGATTATTTCCGCCACTCACCGCGACCTGCCAAAAGCGATGGCGCGCGGGGAATTCCGTGAAGACCTCTATTAC
CGCCTCAACGTTGTCAGCCTGAAAATTCCGGCTCTGGCAGAGCGCACAGAAGACATTCCGCTTCTGGCAAATCACCTGTT
GCGCCAGGCGGCAGAGCGACATAAACCGTTTGTCCGCGCGTTCTCCACTGATGCGATGAAACGCCTGATGACCGCTAGCT
GGCCGGGTAATGTGCGCCAGTTGGTCAACGTGATTGAACAGTGCGTGGCGCTGACCTCATCTCCGGTTATTAGCGATGCA
TTAGTAGAGCAGGCGCTGGAGGGTGAAAATACGGCGCTGCCAACCTTTGTTGAGGCACGTAATCAGTTTGAACTCAACTA
TTTGCGTAAGCTGCTGCAAATCACCAAAGGCAACGTCACACACGCGGCGAGAATGGCGGGGCGCAACCGGACAGAATTTT
ATAAACTGCTTTCCCGACACGAGCTGGATGCAAACGATTTCAAGGAATGAATTGGCGTTATGTGTTACGTTTAGCAGATC
AAAAGACAGGCGACCTTTTCAAGGAATAGCATGAAAAAGATTGATGCGATTATTAAACCCTTCAAGCTGGACGATGTTCG
CGAAGCACTGGCTGAAGTCGGCATTACCGGCATGACGGTCACTGAGGTGAAAGGTTTTGGCCGCCAGAAAGGCCATACCG
AGCTGTACCGCGGCGCGGAGTATATGGTGGATTTTCTGCCGAAAGTGAAAATTGAGATTGTCGTACCGGACGACATTGTC
GATACCTGTGTTGATACCATTATTCGCACGGCGCAAACCGGCAAAATCGGTGACGGTAAAATCTTCGTCTTCGACGTGGC
ACGGGTCATTCGCATCCGTACCGGTGAAGAGGACGACGCGGCAATTTAAACCGCGTCAAGGGTTGCCGGATGTTTCCATC
CGGCAACATCAAATTACAGCACCTTATGCGGGCCAAAGCATTCGTAATGAATGTTTTCCTGCTTCACGCCCAGATCCACT
AACTGTTTCGCGGTAAACTGCATGAAGCCAACCGGGCCGCAGAGATAGAACTGCATTGTCGGATCGCTGAACGCACCTTC
CAGTTTGCTCAAATCCATCAGACCTTCGCTATCAAACTGACCTTTAGCGCGATCGGCTTCGCTCGGCTGACGATACCAGG
TGTGCGCGGTAAAGCGCGGCAGTGACTGCCCCAGTTCCTTAACTTCATCAGCAAAGGCGTGAACATCGCCATTTTCTGCC
GCATGGAACCAGTTCACTTGTGCTGTGTGGCCTGCTTTTGCCAGCGTGTCGAGCATTGCCAGCATTGGCGTTTGACCAAC
ACCGGCAGAGATTAACGTCACTGGTGTGTCATCTGCGACAGCCATAAAGAAATCACCTGCCGGAGCGACCAGTTTCACGA
CATCGCCAACATTGGCGTGATTGTGCAACCAGTTGGATACCTGCCCACCCTCTTCGCGTTTCACCGCAATACGATAGCCT
TTGCCATCCGGTTTGCGAGTCAAAGAGTACTGACGAATTTCCTGATGCGGGAAACCTTCCGGCTTCAGCCAGACGCCGAG
ATATTGCCCCGGACGGTATTCTGCCACTGCGCCACCGTCGACCGGCTCCAGTTCGAAGCTGGTGATAAGCGCGCTGCGCG
GTGTTTTAGCCACAATGCGGAAATCGCGAGTACCTTCCCAACCACCGGCTTTGCTGGCGTTTTCGTTATAGATTTCCGCC
TCGCGATTGATAAATACATTAGCCAGTACACCATAGGCTTTACCCCACGCGTCCAGCACTTCCTGCCCCGGGCTGAACAT
TTCGTCCAGCGTTGCCAACAGGTGTTCACCGACGATGTTGTACTGTTCCGGTTTGATCTGGAAGCTGGTGTGCTTCTGCG
CGATTTTTTCTACCGCTGGCAGCAGCGCAGGCAGGTTTTCAATATTACTGGCGTAGGCGGCAATAGCGTTAAACAGGGCT
TCACGTTGATCGCCATTACGCTGGTTACTCATGTTAAAAATTTCTTTGAGTTCTGGGTTATGAGTAAACATACGGTCGTA
GAAATGGGCGGTTAACTTTGGCCCCGTTTCCACCAGTAAAGGGATGGTGGCTTTTACTGTAGCGATGGTTTGAGCGTCAA
GCATATGGTCTTCCTTTTTTTGCATCTTAATTGATGTATCTCAAATGCATCTTATAAAAAATAGCCCTGCAATGTAAATG
GTTCTTTGGTGTTTTTCAGAAAGAATGTGATGAAGTGAAAAATTTGCATCACAAACCTGAAAAGAAATCCGTTTCCGGTT
GCAAGCTCTTTATTCTCCAAAGCCTTGCGTAGCCTGAAGGTAATCGTTTGCGTAAATTCCTTTGTCAAGACCTGTTATCG
CACAATGATTCGGTTATACTGTTCGCCGTTGTCCAACAGGACCGCCTATAAAGGCCAAAAATTTTATTGTTAGCTGAGTC
AGGAGATGCGGATGTTAAAGCGTGAAATGAACATTGCCGATTATGATGCCGAACTGTGGCAGGCTATGGAGCAGGAAAAA
GTACGTCAGGAAGAGCACATCGAACTGATCGCCTCCGAAAACTACACCAGCCCGCGCGTAATGCAGGCGCAGGGTTCTCA
GCTGACCAACAAATATGCTGAAGGTTATCCGGGCAAACGCTACTACGGCGGTTGCGAGTATGTTGATATCGTTGAACAAC
TGGCGATCGATCGTGCGAAAGAACTGTTCGGCGCTGACTACGCTAACGTCCAGCCGCACTCCGGCTCCCAGGCTAACTTT
GCGGTCTACACCGCGCTGCTGGAACCAGGTGATACCGTTCTGGGTATGAACCTGGCGCATGGCGGTCACCTGACTCACGG
TTCTCCGGTTAACTTCTCCGGTAAACTGTACAACATCGTTCCTTACGGTATCGATGCTACCGGTCATATCGACTACGCCG
ATCTGGAAAAACAAGCCAAAGAACACAAGCCGAAAATGATTATCGGTGGTTTCTCTGCATATTCCGGCGTGGTGGACTGG
GCGAAAATGCGTGAAATCGCTGACAGCATCGGTGCTTACCTGTTCGTTGATATGGCGCACGTTGCGGGCCTGGTTGCTGC
TGGCGTCTACCCGAACCCGGTTCCTCATGCTCACGTTGTTACTACCACCACTCACAAAACCCTGGCGGGTCCGCGCGGCG
GCCTGATCCTGGCGAAAGGTGGTAGCGAAGAGCTGTACAAAAAACTGAACTCTGCCGTTTTCCCTGGTGGTCAGGGCGGT
CCGTTGATGCACGTAATCGCCGGTAAAGCGGTTGCTCTGAAAGAAGCGATGGAGCCTGAGTTCAAAACTTACCAGCAGCA
GGTCGCGAAAAACGCTAAAGCGATGGTAGAAGTGTTCCTCGAGCGCGGCTACAAAGTGGTTTCCGGCGGCACTGATAACC
ACCTGTTCCTGGTTGATCTGGTTGATAAAAACCTGACCGGTAAAGAAGCAGACGCCGCTCTGGGCCGTGCTAACATCACC
GTCAACAAAAACAGCGTACCGAACGATCCGAAGAGCCCGTTTGTGACCTCCGGTATTCGCGTGGGTACTCCGGCAATTAC
GCGTCGCGGCTTCAAAGAAGCAGAAGCGAAAGAACTGGCTGGCTGGATGTGTGACGTGCTGGACAGCATCAATGATGAAG
CTGTTATCGAGCGCATCAAAGGTAAAGTTCTCGACATCTGCGCACGTTATCCGGTTTACGCATAAGCGAAACGGTTAATC
TGTTGAAAAAAGGCTTCCTTCGGGAAGCCTTTCTACGTTATTGCGCCATCAAATCTGCCGTAACTGCGCCTCAACATACA
AATAGCCAATTCCCAGCACCTGTTGTGCGCGGCTTAATTGCCCGAAGCCAATTTGCGTCGCTTTCACGCTCGGTCCTTCG
TCGCGGTCGAACGGGTTAAATCCTGTCTGGCGAATAATAGTATTAAGCCAGTTCTCACCAAAGGCACAACTGCGACCGTA
CAACCAAATCTGATTAATATTGAGGATGTTGAGGAAGTTATACAGACTCAAACCAATGGCATTGGCACTGCGGTCAACCC
AGCTGGTGATCCACGGTTCTCCACTTTGCCAGGCAGCGATTAACTGCGCTGTAGTCAGTTTTTCAGGATCAAGTTGAGTA
CTAACCGGTTGTGATTTTAGCCATACCCGCGCCTGTTTTTTTAATGCGCTTAACGAGGCGACGGTTTCCAGGCAGCCATA
ACGTCCACAGTCGCAGACGACGCCATCCGGATTAACGATGGTGTGACCAATCTGTCCGCTACCATACAAACTGCCGCGAT
AAATTTGCTCGTTAATCACGAACGACGAGCCAATGCCGTAATCAACGTTGATCACGCAGAAATCCCGTTCCTGCGAATTA
TTTTGCCATTTCTCCGCCAGCGCCAGCATCACGCAGTCATTATCGACCATCACCCGAATGCCGAGCTTCTCTTCCAGCAG
ATATTTCACCTCCACCGGCGTTGTCCACGGCGCTTGCGGCATGGTTTGCGACACGCCGGTCACAGGATCAACCTGACCGT
GGATTGCCAGCGCCAGATTGATGGTGCGGTCCGGCCACAATTTACGGTGGCGATGCCAGCATTTTTCGATTTCGGACAGC
AGCGCCTGCGGCGTCGGTGCATCAATCTGTAAATACTCAAATTCACCTTTCGGACTTAAACAAGCATTAGCAACCTGACA
CTCAATACTGGTGGGCGTCACGTTCAGGCACAGCGTCCAGTCACCTTCCGGCGCAATCAGCCATGTACCGCTACTATGCC
CGCGCGTCTGGCTTTCATCGTCAATATTCACCACCCGTTTTTCGCTTTCCAGTTCCTGCAAAATATTACTGACTGCCGGA
ATCGAAATTTGCGCCAGCCGGGCCAGCGTTGATTTATTGGCGCGCTTTTGCCGGTACAGCAGTTCCAGAATCACGCATTT
GTTATGGTGGCGAATCTGTTGATTGTTAATGCAGGCTCTCATCTTCACTAAACCTTGTTTAGTTAATTGCGTGATTATTC
CGCGAAAACATTGCCAGATTGTTCAATACACTGCCACAAATCTTTTAATTCAGTATGTCTTGTTAATATTGAGGGCACCA
TGACTCCAGTAAAAGTGTGGCAAGAGCGCGTTGAGATCCCGACCTATGAAACCGGGCCGCAGGATATACATCCCATGTTC
CTCGAAAATCGCGTTTATCAGGGATCGTCCGGCGCGGTTTATCCCTACGGCGTGACCGATACGCTGAGCGAGCAGAAAAC
CCTGAAATCCTGGCAGGCGGTGTGGCTGGAAAACGACTACATCAAAGTGATGATCCTGCCGGAACTGGGCGGTCGGGTGC
ATCGCGCGTGGGATAAAGTGAAACAGCGCGATTTTGTTTATCACAATGAAGTCATTAAACCTGCGCTGGTGGGGCTGCTG
GGGCCGTGGATTTCCGGTGGGATTGAGTTTAACTGGCCGCAACATCATCGCCCGACCACCTTTATGCCCGTTGATTTCAC
CCTCGAAGCCCATGAAGACGGTGCACAGACGGTGTGGGTAGGCGAAACGGAGCCGATGCATGGTTTACAGGTGATGACAG
GTTTCACCCTGCGCCCTGACCGGGCGGCGCTGGAAATCGCCAGCCGCGTCTATAACGGTAACGCCACGCCGCGTCATTTC
TTGTGGTGGGCCAACCCGGCAGTGAAAGGGGGGGAAGGGCATCAGAGCGTTTTCCCACCGGATGTGACTGCGGTGTTTGA
TCACGGCAAACGGGCCGTCTCCGCTTTCCCCATCGCCACCGGCACTTACTACAAAGTGGACTACTCCGCCGGAGTGGACA
TTTCTCGCTATAAAAATGTGCCTGTTCCAACCTCATATATGGCCGAAAAATCGCAGTACGATTTTGTCGGCGCGTGGTGT
CACGATGAAGATGGCGGTTTGCTGCACGTTGCCAACCACCATATTGCGCCAGGTAAAAAACAGTGGAGTTGGGGACACAG
TGAATTTGGCCAGGCGTGGGATAAGAGTCTGACCGACAATAACGGTCCGTATATCGAACTGATGACCGGTATTTTTGCCG
ATAACCAGCCCGATTTTACCTGGCTTGATGCTTACGAAGAGAAGCGTTTTGAGCAGTATTTCCTGCCTTATCATTCTTTG
GGCATGGTGCAAAATGCCTCCCGCGATGCGGTGATAAAACTCCAGCGTAGTAAGCGGGGGATTGAGTGGGGGCTGTATGC
CATCTCTCCGTTGAACGGATACCGCCTGGCGATCCGCGAAATCGGCAAATGCAACGCGTTACTTGATGATGCCGTGGCAC
TGATGCCTGCGACCGCCATCCAGGGCGTGTTGCACGGTATCAATCCTGAAAGGCTGACCATTGAGCTCTCCGATGCCGAC
GGCAATATTGTACTGAGTTATCAGGAACATCAGCCGCAAGAGTTGCCGTTGCCGGACGTCGCCAAAGCGCCACTGGCAGC
ACAAGACATTACCAGTACAGATGAAGCCTGGTTTATCGGTCAGCATCTGGAGCAATATCATCACGCCAGCCGTTCACCGT
TCGATTACTACCTGCGCGGCGTGGCGCTGGATCCGCTGGATTACCGCTGTAACCTGGCGCTGGCGATGCTGGAATATAAC
CGCGCCGATTTCCCGCAAGCGGTGGCGTATGCCACTCAGGCTCTGAAACGCGCACATGCGCTGAACAAAAATCCGCAGTG
CGGACAGGCGAGTTTGATTCGCGCCAGTGCTTACGAACGTCAGGGACAATATCAACAAGCCGAAGAGGATTTCTGGCGTG
CGGTCTGGAGCGGCAACAGCAAAGCCGGTGGCTATTATGGCCTGGCACGACTGGCGGCGCGTAATGGTAACTTCGACGCT
GGTCTGGATTTTTGCCAACAAAGTCTTCGCGCCTGCCCAACCAATCAGGAAGTGCTTTGCCTGCATAATCTGCTGCTGGT
GTTAAGTGGTCGTCAGGACAACGCGCGTGTGCAGCGCGAGAAACTGCTGCGCGATTATCCGCTGAACGCCACTCTGTGGT
GGCTGAACTGGTTCGATGGTCGTAGCGAATCAGCTCTCGCGCAGTGGCGCGGTCTGTGTCAGGGACGCGACGTTAACGCC
CTGATGACCGCCGGGCAACTGATTAACTGGGGAATGCCCACCCTGGCGGCAGAGATGCTGAACGCACTGGACTGCCAGCG
CACGCTGCCGCTTTACCTGCAAGCCAGCTTGCTGCCGAAAGCCGAACGTGGCGAACTGGTCGCAAAAGCCATTGATGTCT
TCCCGCAGTTTGTCCGTTTCCCGAATACGCTGGAAGAAGTGGCGGCGCTGGAGAGTATTGAAGAGTGCTGGTTTGCTCGC
CATTTACTGGCCTGCTTCTACTACAACAAACGTAGCTACAACAAAGCCATTGCCTTATGGCAACGTTGCGTAGAGATGTC
GCCGGAGTTTGCCGACGGCTGGCGCGGGTTAGCGATCCATGCGTGGAATAAGCAACACGATTATGAGCTGGCCGCGCGTT
ATCTTGATAATGCTTATCAGCTTGCGCCGCAGGATGCACGTCTGCTTTTCGAACGGGATTTGCTTGATAAGTTAAGTGGA
GCCACACCGGAGAAACGACTGGCGCGTCTGGAAAATAATCAGGAAATTGCGCTGAAACGCGACGACATGACCGCAGAACT
GCTCAATTTGTGGCATCTCACGGGTCAGGCAGACAAAGCGGCGGACATTCTCGCCACGCGTAAATTCCACCCGTGGGAAG
GCGGGGAAGGGAAGGTCACCAGTCAGTTTATCCTCAACCAGTTATTACGCGCCTGGCAGCATCTTGATGCCAGAGAGCCG
CAGCAGGCCAGCGAACTGCTTCATGCCGCGCTGCATTATCCGGAGAATTTAAGCGAAGGCCGTTTACCGGGGCAAACTGA
TAACGACATCTGGTTCTGGCAGGCGATATGCGCCAACGCGCAGGGCGATGAAACTGAAGCGATGCGTTGTTTACGTCTGG
CGGCGACCGGCGATCGCACCATTAACATCCACAGTTATTACAACGATCAGCCGGTTGATTATCTCTTCTGGCAAGGAATG
GCGCTGCGACTGCTGGGTGAACAGCAAACCGCACAGCAACTGTTTAGTGAAATGAAACAGTGGGCGCAAGAGATGGCGAA
AACCAGTATTGAGGCGGATTTCTTTGCTGTTTCACAACCTGACCTGTTGTCGCTGTATGGCGATTTACAACAGCAGCATA
AAGAAAAATGCCTGATGGTGGCGATGCTGGCGTCCGCGGGACTCGGGGAGGTTGCGCAATATGAATCTGCTCGCGCTGAA
TTGACGGCGATTAATCCGGCCTGGCCGAAAGCGGCATTATTCACCACCGTGATGCCTTTTATTTTTAACTACGTTCACTA
AACCCTATTAACTGTAATATTTGAGCGGCACGCGCTGCCGCTCATCACAAAATAATTAGAATAAGCCGTTGTTAATAAAA
ACCCTACAGGAGGCACTATGCCTAAAAAAATGAGAACAACCCGTAATCTATTATTAATGGCTACGCTATTAGGTAGCGCA
CTATTTGCCAGGGCTGCGGATAAAGAAATGACCATTGGTGCAATATACCTTGATACCCAGGGATATTACGCTGGAGTGCG
TCAGGGCGTTCAGGATGCGGCAAAAGATTCTTCAGTACAGGTACAGTTAATTGAAACTAACGCCCAGGGTGATATTTCGA
AAGAAAGTACCTTTGTTGATACCCTCGTGGCGCGTAATGTCGATGCCATTATTTTATCGGCAGTGTCTGAAAATGGCAGT
AGCCGTACCGTTCGTCGCGCCAGTGAAGCGGGTATTCCGGTGATTTGCTACAACACCTGTATTAATCAAAAGGGGGGCGA
TAAATATGTCTCGGCGTATCTGGTCGGCGATCCGCTGGAATTTGGTAAAAAACTGGGTAACGCTGCCGCCGATTATTTTA
TTGCCAATAAAATTGACCAGCCGAAAATTGCTGTCATCAATTGCGAAGCCTTTGAAGTTTGTGTGCAGCGACGTAAAGGA
TTTGAAGAAGTATTAAAATCCCGCGTTCCCGGCGCGCAAATTGTCGCTAATCAGGAAGGGACTGTTTTAGATAAAGCGAT
TTCCGTTGGTGAAAAACTGATTATCTCCACGCCGGATCTCAACGCCATTATGGGGGAGTCGGGCGGTGCGACACTCGGCG
CGGTAAAAGCGGTACGTAATCAAAATCAGGCCGGAAAAATTGCTGTTTTCGGTTCGGATATGACAACCGAAATTGCTCAG
GAGCTGGAAAACAATCAGGTGCTGAAAGCGGTAGTGGATATTTCCGGTAAGAAAATGGGCAATGCTGTTTTCGCGCAAAC
ATTGAAGGTTATCAATAAACAAGCCGACGGTGAAAAAGTGATTCAGGTGCCAATCGATCTCTATACCAAAACGGAAGATG
GTAAACAGTGGCTGGCAACGCACGTTGATGGTCTGCCCTAATCGCTGATTCGCAGAGGTCCCTATGTTCACGGCAACAGA
GGCAGTCCCGGTAGCAAAAGTGGTGGCAGGAAATAAGCGTTACCCCGGCGTCGTTGCGCTGGATAACGTTAACTTCACGC
TCAATAAAGGCGAAGTTCGTGCGCTGTTAGGTAAAAACGGCGCGGGCAAATCGACTCTCATTCGAATGCTTACCGGCAGC
GAACGCCCGGATAGCGGTGATATCTGGATTGGCGAGACGCGACTGGAAGGTGACGAAGCTACGTTGACTCGCCGTGCCGC
TGAACTGGGGGTTCGTGCGGTTTATCAGGAGTTAAGTCTGGTGGAGGGACTGACGGTGGCGGAAAACCTCTGCCTCGGTC
AGTGGCCCCGCCGCAACGGCATGATTGATTACCTGCAAATGGCGCAGGATGCCCAACGTTGCTTACAGGCGCTGGGCGTT
GACGTTAGCCCTGAACAACTTGTTTCAACGCTAAGCCCGGCGCAAAAGCAACTGGTGGAAATTGCGCGGGTGATGAAGGG
CGAGCCGCGCGTGGTCATTCTTGATGAACCTACCAGTTCGCTTGCGAGTGCGGAAGTTGAACTGGTGATCATCGCGGTGA
AAAAGATGTCGGCACTGGGCGTGGCGGTGATTTATGTCAGCCACCGGATGGAAGAAATTCGCCGCATTGCCTCCTGTGCC
ACCGTTATGCGCGATGGTCAGGTGGCGGGCGATGTGATGCTCGAAAACACCTCCACGCATCATATTGTGTCGCTAATGCT
AGGGCGTGATCACGTTGATATTGCGCCGGTTGCCCCTCAGGAAATTGTGGATCAGGCCGTGCTGGAAGTCCGTGCATTAC
GCCATAAGCCCAAGCTGGAGGATATCAGCTTTACGTTACGTCGCGGCGAAGTGCTTGGCATTGCTGGCCTGCTGGGGGCA
GGGCGCAGTGAATTGCTGAAGGCGATTGTTGGGCTGGAGGAGTATGAACAGGGCGAAATTGTTATCAACGGCGAGAAAAT
CACGCGCCCCGATTACGGCGACATGCTGAAACGCGGCATTGGCTATACGCCAGAAAACCGCAAAGAAGCGGGGATCATTC
CCTGGTTGGGCGTTGACGAAAATACAGTGCTGACCAATCGGCAAAAAATCAGCGCCAACGGCGTACTGCAATGGTCCACC
ATCCGCCGCCTGACCGAAGAGGTGATGCAGCGGATGACGGTCAAGGCCGCCAGTAGCGAAACGCCCATCGGCACGCTTTC
TGGCGGCAATCAGCAAAAAGTGGTGATCGGTCGTTGGGTCTATGCCGCCAGCCAGATTTTGTTGCTCGACGAGCCAACGC
GCGGCGTCGATATCGAAGCCAAACAGCAGATTTACCGTATTGTCCGTGAGCTGGCTGCCGAAGGAAAAAGCGTGGTGTTT
ATCTCCAGTGAAGTGGAGGAGTTGCCGCTGGTCTGTGACCGCATCCTGTTACTACAGCACGGCACGTTCTCGCAGGAGTT
TCACGCTCCGGTCAATGTGGATGAGCTGATGTCCGCCATTCTGTCTGTGCACTGATGAATTTTACCGAGGAACCTGAAGA
TGTCTGCTTCGTCATTACCATTGCCGCAGGGCAAGAGCGTCTCGCTCAAACAATTTGTCAGTCGCCATATTAATGAGATC
GGTTTGCTGGTGGTGATTGCCATTCTTTATCTGGTCTTCTCCCTGAACGCGCCAGGCTTTATCTCATTGAATAACCAGAT
GAACGTGCTGCGCGATGCCGCCACCATTGGGATTGCCGCCTGGGCGATGACGCTGATTATTATCTCCGGTGAAATTGATG
TCAGCGTTGGGCCGATGGTGGCTTTTGTCTCGGTGTGCCTGGCATTTTTGCTGCAATTTGAAGTTCCGCTGGCGGTGGCG
TGTCTGCTGGTGTTGCTGTTAGGCGCGCTGATGGGAACGCTCGCCGGGGTGCTGCGCGGCGTGTTTAACGTACCAAGTTT
CGTTGCCACACTGGGGCTGTGGAGCGCCCTGCGCGGAATGGGGCTGTTTATGACCAACGCACTGCCAGTGCCGATTGACG
AAAACGAGGTGCTGGACTGGCTGGGCGGACAATTTCTCGGTGTGCCAGTATCCGCGCTGATCATGATGGTGTTGTTTGCG
CTGTTTGTGTTCATTAGCCGAAAAACCGCCTTCGGGCGCTCGGTTTTTGCCGTTGGCGGTAATGCCACGGCGGCGCAGTT
GTGCGGTATTAACGTTCGTCGAGTGCGCATTCTTATCTTTACCCTTTCGGGATTATTAGCGGCGGTGACCGGCATTTTGC
TGGCGGCACGCCTCGGTTCCGGTAACGCAGGTGCCGCAAACGGTCTGGAGTTTGACGTCATCGCCGCGGTCGTGGTCGGC
GGTACGGCACTTTCCGGCGGTCGCGGTTCCCTGTTCGGTACATTGCTTGGTGTGCTGGTGATTACGCTAATCGGTAACGG
TCTGGTGCTGCTCGGTATTAACTCCTTTTTCCAGCAGGTGGTACGCGGCGTCATCATCGTGGTGGCGGTGCTGGCGAATA
TCTTGCTGACCCAGCGAAGCAGTAAAGCGAAACGCTAAACCTTAACGCCCCTGGCGCGGGTGCGGCAGGGATGAAAATTA
ATCGTATTGTTAATGAGGGATTTATGAAAACGATGCTGGCAGCTTATTTACCAGGAAATTCAACCGTCGATCTGCGGGAA
GTTGCGGTGCCGACGCCGGGGATTAACCAGGTACTGATCAAAATGAAATCCTCCGGGATTTGCGGAAGCGATGTCCACTA
TATCTATCATCAACACCGTGCCACGGCGGCGGCACCCGATAAACCGTTATACCAGGGATTTATCAACGGTCATGAACCGT
GCGGGCAGATTGTGGCGATGGGGCAAGGCTGCCGCCATTTTAAAGAGGGCGACCGCGTGCTGGTGTATCACATTTCTGGC
TGTGGTTTTTGCCCGAACTGCCGCCGCGGCTTTCCTATCTCTTGTACTGGCAAAGGAAAAGCGGCTTACGGCTGGCAGCG
TGACGGCGGTCATGCCGAATATCTGCTGGCGGAAGAAAAAGATCTGATCCTCCTGCCGGATGCGCTGAGCTACGAAGATG
GTGCGTTTATCAGTTGCGGCGTTGGTACAGCGTATGAAGGAATTTTGCGCGGCGAAGTTTCCGGCAGTGATAACGTGCTG
GTGGTCGGTCTGGGGCCAGTCGGCATGATGGCGATGATGCTGGCGAAAGGTCGCGGTGCAAAACGGATCATCGGCGTTGA
TATGCTGCCGGAACGTCTGGCGATGGCAAAACAGTTAGGGGTGATGGATCACGGCTATTTAGCAACCACCGAAGGTCTGC
CGCAGATTATCGCCGAACTCACCCACGGTGGCGCGGATGTTGCGCTCGATTGTTCTGGTAATGCCGCAGGTCGCTTGCTG
GCACTGCGATCCACCGCTGACTGGGGACGGGTGGTTTACATCGGAGAAACCGGAAAAGTGGAGTTCGAGGTCAGCGCCGA
TCTGATGCACCATCAACGGCGGATTATCGGCTCCTGGGTGACCAGTCTGTTCCATATGGAAAAATGCGCCCATGATCTGA
CGGACTGGAAACTGTGGCCGCGTAACGCCATTACCCATCGCTTCTCGCTGGAACAGGCAGGTGATGCCTATGCGCTGATG
GCGAGCGGCAAATGCGGGAAAGTTGTGATTAACTTCCCGGATTAAGGAGTTAGCGGATGACCATCTATACCTTATCCCAC
GGGTCGCTAAAGCTGGACGTTTCTGACCAGGGCGGCGTAATCGAAGGCTTCTGGCGCGATACGACGCCGCTCTTACGTCC
TGGTAAAAAAAGCGGTGTGGCAACCGATGCCTCATGTTTTCCGCTGGTGCCATTTGCAAACCGGGTGAGCGGCAATCGTT
TTGTCTGGCAGGGGCGTGAGTATCAACTGCAACCGAATGTTGAGTGGGATGCGCACTATCTACACGGCGATGGCTGGCTG
GGCGAGTGGCAATGTGTCTCGCACAGCGATGATAGTTTGTGTCTGGTGTATGAACATCGCAGCGGTGTCTATCACTATCG
GGTAAGTCAGGCGTTTCATTTAACGGCGGATACGCTGACGGTGACGCTCTCTGTCACCAATCAAGGGGCAGAGACGCTGC
CATTTGGTACCGGCTGGCATCCTTATTTTCCGTTGTCGCCGCAAACGCGGATTCAGGCACAGGCGAGCGGTTACTGGCTG
GAGCGGGAGCAGTGGCTGGCGGGTGAGTTTTGCGAGCAGCTACCGCAGGAACTGGATTTTAACCAGCCCGCGCCGTTGCC
GCGCCAGTGGGTGAACAATGGTTTTGCCGGATGGAATGGTCAGGCCCGCATCGAGCAGCCGCAGGAAGGTTATGCCATCA
TCATGGAAACGACGCCACCTGCACCGTGTTATTTCATCTTTGTTTCCGACCCTGCGTTTGATAAAGGATATGCGTTTGAT
TTCTTCTGTCTGGAACCGATGAGCCATGCGCCGGATGATCATCATCGCCCGGAAGGGGGTGATCTCATTGCGCTAGCACC
AGGGGAATCAACAACTTCAGAGATGTCGTTGCGGGTAGAGTGGCTGTAATTTATTAAATGCCGGATAAGGCGTTCACGCC
GCATCCGGCATCTTTCCTAACGCCGATCGAGAGAAATTGCCCCCGGCCCGGTAATTGCCAGCAGCAGGAATGCGCCAGCG
ATACTGACATTCTTCCAGAAATTAATCATATTTGGCCCAACCGCATCGCCGGTCATATCCCAGTAATGGTGACCAATCAC
CGCCGTACCCAGCGTGTAGAAAATAAACAGCACCGCCAGCGGACGGGTGAAAAAGCCAAGCACGATTAATATCGCGGCGG
GCACTTCCATAACTACCGCAATAATCGCTGCCAGCATCGGCATTGGCGCGCCCAACGAGGCCATATATTGGACCGTACCG
TCAAAGCCCATCATTTTGGGAAAACCAAAAATAATGAAAATTAAGACCACGGCGATACGGGCAATTAATAACAAAACGGG
GCGGGCAGCTCCAAAATCAAAATAACGTAGTGTGTTCATAACCAATCCCTTTGCAAGATAATGTGATTTAAACGTAATAC
ACACTCTTGCACCTCGCCACGCCCCAGGCATTGAGATATTCGCTAATTATCCTGGTTACAGTGATTTAAGCGCGATGTTC
TCATCTATCAGCAGTTTCGCATCAAACGTTTTGCCGCTCTGGATCCATTTGCGAATTGGGCGAATCTCACGCCCCTGATT
CAGCGTGACCGCACCGATAAGCACGCCGTTTTGCAGATTAAACCAAATCGCCTTCTGAGTTTCCGGGTTGCCACGACAAA
GCCAGTCATCGCCACGCATATCGCCAATAAACTGTAAGTTATCACTGTACTGATCGCTCCAGAACCACGGCGGCGGCAGT
AGCGGTAGCGGTAGCCCTAACATTGCGGCAGCGGCAATTTGCGCCTGGTTATTGGCGTTTTCCCAGCTTTCGCAGCGGTG
TAGTGCACCATTATCAAGACGAGTGATTGCCACATCGCCACCGGCAAAGATCGCGGGATCGCAGGTGCGGCAAGCCTCAT
CAATGACAATGCCATTGGCAGTATCAAGGTTGGCCTCGCGAGCCAGTTGCTCGTTGGCGCTGATACCAATACCGTAAATC
ACCACATCAGCCTGAAGCGTTTCCCCACTTTGCAGCGTCAGTTCTACTTTTTCACCATCGACCACATGTTCAATGGCATT
ATTGAGCAGAATGCGCACACCAGCCTGCTGGTGGCGCTGTAAAAGATAGCGTTGCACGGGCGGTGGTGCATTACGGCCCA
TGACGGTTGCCGCCAGTTCAATCACTGTCACCTTACATCTGCGCTGCGTGGCGCTGGCAGCCAGTTCCAGACCAATAGTT
CCGGCACCGACAATCACGACTGACCGTTCGGGCTGCAGAACTTCTCGCAGTCTGGCGGCATCACCGGCATGGCGTAGGGT
AAAGCAGCGTTCTCCCAGTGCATCAAGCAACGGCAGCGGTCGAGCTGCCGCGCCGGTTGCTATAAAAAGCTGATCCCAGT
GCCAGCTTTCGCCGTTGGTTAACACTAACTCTCGTGTGTCGCGACCCAGCGTTTTGATGGTTACACCGGAATGCAGATGA
ACATTGTTTTCCTGCCACCAGTTAGCGGGTAACACCTGCTGTAACTGCGGGGAATCTTCCAGCAACATGGATTTCGAGAG
TGGAGGTCGTTCATAAGGAAGATGTCGCTCATCGGAAAACAGATGCAGCTCACCGGTGAACCCTTGCTGGCGTAGCGAGG
CCGCAGCCATTGCCGCCGCTTGCCCGCCACCGACAATAATGATGGTTTTTTCTTTCATCGTGCTTCCTTAAAGATCCAGC
CCAGCCGCTACGTGGCGAATGCCGCGAATCGCTAAACCCGCATCAGCGTTGATCATCACACCGCTTAATGCGCGATTATT
GCGCCGCGATGCCAACATCACATACGGCCCCGTAAAATCCGCCGGTTGCGGGAAAAATTGCAGCGGTAAAATGGCGGCAA
TTTTCTCCGGCGTCAGAGACTGCATTATCGAGGTTTCACTTTGCCCGAGCGCCTGTGGGCCGCGCAGGTCGCTGGCCATA
CCACACGGGCCGACGCCATTCACCCGCACTTTCGGTGCCAGTTCATAAGCCAGTTGGCGAATAAGTCCGGTTGCGGCATG
TTTACTGGCGGTGTACAGCGGGCCACCGCCGCCAGGATACCAGGCGGCATTTGACAGTGTGAAAATCATGCTGCCTTCAC
TGGCGATTAACGCCGGAGCGCAGGCTTTTGCGCCCAGCAGGTAACCGAGAACATTGACGTTAAACAGCTCGTGGAAGCCG
GTTTCGAGCGTCTCTGCGGGAGTATTAACCAGTGAGGCATTGTGATCCCAGATGCCTGCATTGCCGATAAAACAATCCAG
CTTGCCGGAACGAGTCAGGATCTGATCGACCGCGCGTTGATAATCGGCATAACAGGTCACGTTACCTTCCACCGCCAGAA
TATGTTCGCCAAATCGCTGACGCAGACTGGCGACTTTTGCCGCCGACAGTTCCAGCGTGGCAACCTGCGCGCCTTCTTCG
ATAAATCGCTCGACCAGCGCCAGCCCTAATCCCGATCCGCCGCCGGTAATAAAAATGGACTCGTTATGCAGATCGCTCAT
GGCTGCGCCTCCGGTAAGTCGATGAAAATGTCACCACCTTCAACGTGTACTGGATAAGTGGTGAGCGGATCGGTGGCGGG
CAGGCATAACGCTTTCCCCGTTTTCAGGCAAAAACTGGCGGCGTGTAGCGGGCACTCCACCGTGGCGTCATCTTCCAGAT
ACCCTTCTGACATTGACGCATTACCATGGCTGCAACGATCGTTAATGGCATAAAACTCGCCGCCAACGTTGAACAGGGCG
ATGACGGGCGAGGTATCGATCCGGAGAGCCTCACCCTCCGGCACATCCGCAACGGGACACGCATAAATTCGATTCATCAG
AACAGTACACTCAGGTTATGGGAAGTGATTACCGCTTGATCCAGGACGATATCCCGTTCCAGCAAGCGCCAGTTGTCATC
TTCCAGACGGCGAACTTTGTCGAAACGCGTTCCAACATAGAATGTTTCATCGCGCTCTTTTTGTGCCCGATAAAGCAGAT
AATTTACCCGCACAGCAAATACGTTTGGGATGTCGGTTTCGCTTATCTGGCAGTTGCTGATTAAGTGACGGGTGCGTGAC
GGCGGCTCTTCTGCCCAGGCCATGCCCGTTTCCAGACGGGCGATTCGCCGCTCCAGCTGGTCTTTGGTGTCATTAAAAAT
CCAGGTTGTCGGTGGCTGGACGCCTTTGCGGCGGTCGCGTGTTTGCGCGTTAACTGTGGTGCGCATGGTGTAACGAATCT
CTTCGTCGAGCTGCGCCAGCCAGTCACGAAATTTCCAGTCGTCCAGTAAGCTGGCTTCGTGAAAGAGAAACTGGCTAATG
CGGTGATGTAACTCTAGTGAAACTTGCGCACTCATTTCATCACCTCCTGCTGGTAAGCGGCGGTTTTATCGAGCACTTCC
TGCCAGCTTTCGCTACTCAGAAGATCAGCCCAGCGTTGGTACATTCCACGAGCGGCAGTTTCTGAAAAGATATAGTTAGT
AATGCCAGGAATGCCGTCGTCGCGGCGCTTTTCCTGACCAAGCCCCATTTCCAGACACAGTTTGCTGTTGCGGGCGCGGT
GGCCTTTAAGCAATTTCTGGATTTCACACCAGTTCTCCGAGTCATCCTGCTCGAGAAAACCAGCAGGACCAAAAGCACGA
GTGGCGCTGTTTTCAAAAGCGGCTTTAACTTCATCGGAGGCGGCTTTGTCAGTAATACAGAACGCCCACACTTCAACTTG
ATCAGGGCCGCGCGGATGCCAGACGCGGAGTGTGGCAGTGCCGTTTAGCCATGAAAGCGTGGGGAATATATTGTTATGAC
CCGCCAGGCGCAGGGCGCGAACTTCACCTAAACGTTGTTCTGCTTCGGCATAGGTTTCGCGGTAATAGCTTGAAACTGCG
CCATCGACCCAGACATTAGCATCCGGTTTTTCAGTAAAGAAGAAACCGCTACCGTGACCGTCCTGACCAAATTGCAGCGC
ATCTTTGGCGGTTTCCCACACCGGGCGGGCGGTTTGTCCATCACCGAGGCGCTTATCGCTGCCATCATCTTTCGCCCCTA
ATACCTGAACGGCAGAAGCATGGCTGAACAGAGCATGATACTGGTCACTGGCGAACTGCTCTGCCGGGAATTTCCAGTTA
CAGTTGATCACCCACTTTTGTACGCCGCCGACAATTTCGGTGCCGCCTTCGCGACGATCCAGCATGCCATCCAGATACCA
GGCAATGTCACCCAGGTAATCACGCAGGCCCGGTGCGCTGGTATCCCAGTTGCCAAAAATCAGCCCTTTATAACTCTCCA
CACAAGGAACTTCGTTTAGTCCCCAGTGGGATTTACACAACCCTTGTGGGTAGGCGCGAGGTTCCAGCGGTACATCGATC
AACTCGCCGTTAATGCCATAAGACCAGCCGTGATACGGACAGGTAAAGGCGCGAGTGTTGCCGCAATCTGCATAACTCAC
ACGCATGGCCCGGTGGCGGCATTGGTTGAGAAACGCCTTAATGCTGCCGTCTTTCTGACGCACTACGACAACCGCATCTT
CCCCCATGTAGGTGTTAAAGAAATCACCAGGTTTTGGGATCTGGCTTTCGTGGGCGAGAAATAACCAGCAACGGCCGAAA
ATACGTTCAAGCTCCAGTTGGTAAATATCTGGGTCGGTATAAATACGCGGAGTGACCCGACCATTTTGGGTATCAATCAG
TTGGTAAATGTTCAAATCTGAGGGTGTGGTCATATTTTTTAATCCTGAAAGATAAGATGTATTGACCTTCTATTTTTGTG
CCATAAGGATGTTGCTGGTTGGTTGCTAATATGTGAAATAGTTAATTTCTACCAGCTGAGACGTTTTTTCGATAACAAGG
GGAAGGTGATGGAACTACGGCATTTACGCTATTTCGTCGCAGTGGCGCAGGCACTGAACTTTACCCGTGCGGCGGAAAAA
CTGCATACCTCACAGCCTTCGTTAAGCAGCCAGATCCGCGATCTTGAAAACTGTGTCGGTGTTCCGTTACTGGTGAGGGA
TAAGCGCAAAGTCGCGTTGACGGCGGCGGGAGAATGTTTTCTCCAGGACGCGCTGGCAATCCTCGAACAAGCGGAAAATG
CCAAATTACGGGCGCGGAAAATTGTTCAGGAAGACAGACAATTAACCATTGGCTTTGTGCCATCGGCGGAAGTGAATTTA
CTGCCAAAAGTATTACCGATGTTTCGTCTCAGACAGCCAGACACCTTGATTGAGCTGGTGAGTTTAATCACCACGCAACA
GGAGGAAAAAATTCGCCGTGGTGAACTCGACGTCGGCTTAATGCGCCATCCTGTTTATAGCCCGGAGATTGATTATCTGG
AGCTTTTTGACGAACCATTAGTGGTTGTGTTACCGGTTGATCACCCTTTAGCACATGAAAAAGAGATCACCGCCGCGCAA
CTGGATGGCGTGAATTTCGTCAGTACCGATCCGGTGTATTCCGGTTCGCTTGCGCCGATCGTTAAAGCGTGGTTTGCGCA
AGAAAACAGCCAGCCAAATATCGTCCAGGTGGCAACGAATATTCTGGTGACCATGAATCTGGTGGGCATGGGGCTGGGCG
TCACTTTGATACCCGGTTATATGAATAATTTTAATACCGGACAGGTTGTTTTTCGTCCCATTGCCGGAAATGTGCCTTCC
ATTGCTTTACTGATGGCGTGGAAGAAAGGGGAGATGAAGCCGGCATTACGCGATTTCATCGCCATTGTGCAGGAACGTTT
GGCAAGCGTAACGGCATAATTACGCATTATTTTTGCAACATGCGTCGCGGATCTCAGTTTTTTAGTGCTTGTGAACTGGC
GTTACAGACATCGGGAAGCAGGCTCGAATATTCTTATTTTTCAACTTGCACCAACATTCGATTAACCCCAGACTAACGCC
TCCTGACGGGAGGGACTCATGGTTTTGCAATCCACGCGCTGGTTGGCGCTCGGCTATTTCACATACTTTTTTAGTTACGG
CATTTTTCTACCTTTCTGGAGCGTCTGGCTTAAAGGGATTGGTTTAACGCCAGAAACCATCGGCCTGTTATTGGGGGCAG
GTCTGGTTGCCCGTTTCCTCGGGAGTTTGCTCATCGCGCCCCGCGTCAGCGATCCTTCCCGCCTGATTTCCGCCTTGCGC
GTGCTGGCACTGCTGACACTTCTCTTTGCTGTCGCCTTCTGGGCGGGGGCGCACGTAGCGTGGCTGATGCTGGTGATGAT
TGGCTTTAACCTCTTTTTCTCACCACTGGTACCGTTGACCGATGCACTGGCGAATACGTGGCAAAAGCAGTTCCCGCTTG
ATTACGGCAAAGTGCGACTGTGGGGCTCGGTGGCGTTTGTCATTGGCTCGGCGCTGACGGGCAAACTGGTCACTATGTTT
GATTATCGGGTGATCCTCGCGCTGTTGACGTTGGGCGTGGCATCCATGCTGCTCGGCTTTCTCATCCGTCCGACGATTCA
GCCACAAGGGGCAAGTCGCCAGCAGGAGAGCACCGGTTGGTCTGCGTGGTTGGCGCTGGTTCGCCAGAACTGGCGCTTTC
TGGCCTGCGTTTGTTTATTGCAGGGGGCACATGCGGCCTATTACGGTTTTAGCGCCATTTACTGGCAGGCAGCTGGCTAC
TCGGCCTCGGCGGTGGGGTATTTGTGGTCGCTGGGCGTGGTGGCGGAAGTCATTATCTTTGCGCTGAGTAATAAACTTTT
CCGCCGTTGTAGTGCACGCGATATGCTGTTGATCTCGGCGATTTGCGGCGTAGTGCGCTGGGGCATTATGGGAGCAACTA
CGGCGTTGCCGTGGTTGATAGTGGTGCAAATTCTGCATTGCGGCACCTTCACGGTCTGCCACCTGGCCGCCATGCGTTAT
ATTGCTGCTCGCCAGGGTAGCGAAGTCATCCGTTTACAGGCGGTTTACTCTGCCGTCGCGATGGGCGGCAGTATCGCTAT
CATGACCGTTTTCGCCGGTTTCCTGTATCAATATCTGGGCCACGGCGTGTTCTGGGTAATGGCGCTGGTGGCGCTGCCGG
CAATGTTTTTGCGCCCGAAAGTTGTTCCCTCATGCTGATTCGAGCATTTTGCGGATCTGCTCCTGTTGATGTGTTGTCAG
CGTCAGGTCCGTATAGATCAGCGGTGGTGAAAAGAGCGGTAATGGCATGGTATAAGGCGCAATAATCAGTGCCGCGCCAC
GCGGAGCGCCTGTCTGCAAAAATGCCTTTACCGACATATGCTTAATGTTGAGCGGCAGTAACGTTAGTTCGCGTAACTGC
TGCTCAATCTGCGCTTCTCGCTCGCTATCATTCCCGGTCAGTAGAATAATCTGTTTTTCATGCAGATCGTTTTCCTGCAT
TAGCCAGGCACCGAAAATCACCGCGACCAGACCACTTTCCTCATCAGAAAGATGGACGCCGTATTCACTTTCAAATCCGG
CCAGCGCCGCGCGGGTGGTGCGCACCAGGCGTGGGTACAGTCTGGCGAACTCTTCCGGCAGGGTATTATCAATACCGATG
GCAAACAAACTGCGATTTAACGCCTGGGCGAGGTGGGTATAAAGCTGATCACATAACCCCTGTTCATCATAAAAACGAAC
ATTTCCCAGCTCACGAAAATGGTTTACCAGACGTTTGATAGACTGACGCAATTGTCTGTCTCGCTGATGCGCATCCCGCA
GTGGATCGGGAACCCGCAACATGGAAAAAAGTAGTGCCATAAACAGTGGCTCATCAGGCGGTACAGGCTGGAGCGCCCGA
CGCTGCCAGTGGCGTCCAATTTCCTGCGCTACCTGAAATTCAAGGCAGGATTCCGCCCAGCGACGTTGGAGCGGATTAAA
CTGAGGCGTAATTCCAGCGTGGTGCTGCAGCAAACAATATTGCAGATACAGACACAGGAAATGAATATCGCGCGATTCAA
AGCGTTTTTGCAGCCGTCGGGAGCAGAGATTCACTAACGCTTGTAGATTGGTATCGTCGTAAAAGTTACGCGCAATTCCG
CGCCGCTTCAGTTCACTCTTCAGGGCGGGGGTGAATTGGCTGGTAATAAATGACGGACACAGACGGAAACCACGTCGTAG
CCAGTGAAATAAACACAAACGTTGGTTAAGCACTGTACCTTCAACCCGGTAGCTACCGTCATAACCAGTCGTCAGTGTGA
GTTGATGATAGCGCAGGATCTCCCGTCCTGTTTCGCTGATATCAAGACTGGCAATATCATCATCCACACCATTAAGCTCG
CTGAAGGTTGCCATGGTGGCGGTCAACCCCGGCTGAAAGAGCGTCAGCAAGATCTGGCAGCGGCGCTGGGGAGCCGAAAG
GACAGATGGTGGAGCAAGCGTAGGCATCATCTGTAGATCTCCCATAAGCATAATTGATAAGAATAGCTAAAGTTTGCTCA
GGGAAATGGCGAAGGGAATGCTAATCATCAGAAATGTTGGCAAGCGTCACAGAATTTTTCTCATCTTAAACTGTTCTGAC
CAGTGGATTAGCATGTCTTAAGGTGGTTTTGTGAATGATTATCGTGCTAGCGATCATGGGTTAGTTCTGCGGATTCAACG
CGCTAAGGATAAAGTCCACCATCTGTTCGCGATAAACATCGCCGTGGCGATCGGAAAAAGCATCAATGTGTTCGCCATCC
GGGATTAGGATCAACCGTTTTGGCTCTTTTGCCAGGCTATACAACTTTTCGCTGTGCTGCCATGGGATAACGTGATCAGC
TTTACCGTGAATGAGTAAAAGCGGGATCGGGCTGACGCTGGCGATATAATTTTCGCCGCTGTAACTCTCATCAAGTAAGT
AGCCACTGCCGGGGATCATCTGGTTGGCGATGGTTGCATAAGAGGCAAATGTGGAGTCGAGGATCACCGCACGTATGCCT
TCACGATCACCCTGACCAATAACAGCAAGAATATTCGCCCCGCCAATACTCTGCCCGAACAGCACCAGCCGTTGTGGGTT
TACATCACTGCGATGGCGCACCACATTGATGGCGCTTTGCGTATCGTCCAGCAATCCGGCCTGGGACGGCGTGCCTTTTG
ATTTACCAAACCCGCGATAATCAAACATAAAAACGTTGAAATTACGCTCGGGTAACCAACTGACCAGCGGCCAGTGGGCG
GACATATTTCCGGCATTGCCGTGAGCATGAATGATGGTTGCGATGGCGTTGTCAGCAGGGCCCGTCGAAGAAGGAATAAA
CCAGCCTTGCAGACGAGTACCGTCCTTAGCCGTAAATTCGACGGATTCCGCCGACCAGGGGTCGGGACCGTAAATTTTAT
CGTCAGGATAATAGAAGAAGTTGATGGCAACGCGCGGCACTAAATAAACGCAGAAGGCAACAACAAAGAGAATAAACAGA
ATTTTGGGAACGCGTTTGTTCACTGGCAGTGCCATAACCTTTCCTTGCGACTTCTTTATCATCCATTAATCGGGGAAAGA
TGGTGGGAGAGTGACGAAAGAAAGTAAAGCGGTGAGGAAGTATTTCAGAATAGCGCCTGAAAGGCGAGGGCGGGTGAGTG
ACATCACCCGCCTGAGTCATTAACGCTTCAGAGCGTCGCTTAACTCGTCACGCATGTTCGCCAGCATGGCTTTCACAACA
CGTGGGTTACCAGCAACGATGTTACCGGTCAGCATATAGTTATGACCACCGGTGAAGTCGCTGACGATGCCGCCCGCTTC
ACGAACCAGCAGCTCGCCTGCCGCGAAATCCCACGGACGCAGACCGATTTCAAAGAAACCGTCAACACGACCCGCAGCGA
CGTAAGCCAGATCCAGCGCCGCAGAACCGGTACGACGGAAGTCTGCACATTCGTTGAACAGTTTGCCGACGATGTTGATG
TAGGTAGTGGCGTACTGTTTTGCTTTGAACGGGAAGCCGGTCGCCAGAATGGTACCGTCGAGATCGCGAGCGGTGCTACC
GCGCAGACGGTAGCCGTTCAGCTGTGCGCCCTGACCGCGAGTGGCGGTGAACAGTTCGTTACGCATAGGATCGTATACCA
CAGCAACTTCGGTGCGGCCTTTGATACGAACGGCGATAGATACCGCGAAGTGCGGCAGACGTTTGATAAAGTTGGTAGTA
CCATCCAGTGGATCGATAACCCATTGAACATCCTGATCAGTACCTTCAAGTTCACCGCTTTCTTCGGTGATGATGGTGTG
CTGTGGGTAAGATTTACGAATCGTGTCGATAATCACCGCTTCGGCAGCTTTATCTACGTTGGTCACGAAATCGTTACTGC
CTTTCTGGCTCGCTTCTACAGCGTCCGGGGTTTCATAGTTTTTGGCAATTAAATTACCCGCCTTGCGCGCTGCGCGCACG
GCGATGTTCAGCATCGGATGCATCGGTCTCTCTCACTGGATGTTAAAGAACGGGAAAACGGCGCAGAGTATAGCAGCGAG
ATCGGCATCTGTCTTCGTTTTATGATAAGATGCGTGAATAATCTTTAGATGAAGAAAGACAATGCTGCAAAATATTCGAA
TTGTGCTGGTGGAGACGTCACACACCGGCAATATGGGTTCTGTTGCCCGTGCCATGAAAACAATGGGATTAACCAATCTG
TGGCTGGTTAATCCACTGGTGAAACCCGACTCCCAGGCGATTGCCCTGGCAGCAGGGGCCAGCGATGTGATTGGTAATGC
TCACATCGTCGATACGCTCGACGAAGCGTTAGCCGGTTGTAGCCTGGTGGTGGGCACCAGCGCACGCTCCCGCACGCTGC
CATGGCCGATGCTCGACCCGCGCGAATGCGGCCTGAAAAGCGTCGCTGAAGCGGCAAATACCCCGGTGGCGCTGGTGTTT
GGTCGCGAGCGCGTCGGCTTGACCAATGAAGAGTTGCAGAAATGCCATTATCATGTCGCGATTGCGGCTAACCCGGAATA
CAGCTCGCTGAACCTGGCGATGGCGGCTCAGGTTATTGCCTATGAAGTGCGCATGGCCTGGCTGGCAACTCAGGAAAACG
GCGAGCAGGTCGAGCATGAAGAGACGCCGTATCCGCTGGTCGATGATCTGGAGCGTTTTTATGGTCATCTGGAACAAACG
CTGCTGGCAACCGGTTTTATCCGTGAAAACCATCCGGGGCAGGTGATGAATAAATTGCGCCGTCTGTTTACCCGTGCGCG
CCCGGAAAGCCAGGAATTGAATATCCTGCGCGGGATTCTGGCTTCTATTGAGCAGCAGAATAAAGGTAATAAGGCCTGAG
GGCTAAGCCAGATAAATGCACGGACGGTCCCCTCGCCCCTTCGGGGAGAGGGTTAGGGTGAGGGGAAGAGGCCAGCGCTA
ATGCGAATAATTGCCCTCAACCCGCCCATGGTCTGGAAGGACAACAGGTACAAACGCCACGATAAAAAAATGGCACTGAA
GGTTAAATACCCGACTAAATCAGTCAAGTAAATAGTTGACCAATTTACTCGGGAATGTCAGACTTGACCCTGCTATGCAA
TACCCCCACTTTTACAATAAAAAACCCCGGGCAGGGGCGAGTTTGAGGTGAAGTAAGACATGAGACTGACATCTAAAGGG
CGCTATGCCGTGACCGCAATGCTTGACGTTGCGCTCAACTCTGAAGCGGGCCCGGTACCGTTGGCTGATATTTCCGAACG
TCAGGGAATTTCCCTTTCTTATCTGGAACAACTGTTTTCCCGTCTGCGTAAAAATGGTCTGGTTTCCAGCGTACGTGGAC
CAGGCGGTGGTTATCTGTTAGGCAAAGATGCCAGCAGCATCGCCGTTGGCGAAGTGATTAGCGCCGTTGACGAATCTGTA
GATGCCACCCGTTGTCAGGGTAAAGGCGGCTGCCAGGGCGGCGATAAATGCCTGACCCACGCGCTGTGGCGTGATTTGAG
CGACCGTCTCACCGGTTTTCTCAACAACATTACTTTAGGCGAACTGGTTAATAACCAGGAAGTGCTGGATGTGTCTGGTC
GTCAGCATACTCACGACGCGCCACGCACCCGCATACAAGACGCGATCGACGTTAAGTTACGCGCTTAATTTAACCGTCCT
GTTTCGTGTTGCATCTGCGTTGACTGCACATACTCACTCCGGTCACTTACTTATGTAAGCTCCCGGAGATTCGTAAGTTT
GTCAACTTGCTGAAACCCGAAACAGTTAGGTTAAAGATAACAAGATATTAGAATCAGGCCGGGGCGTATCGCGCTCCGTA
AACACGGTCGTACATCCAGCCGGTAGCCTGGTTCCTTGCATTGAGTGATGTACGGAGTTTATAGAGCAATGAAATTACCG
ATTTATCTCGACTACTCCGCAACCACGCCGGTGGACCCGCGTGTTGCCGAGAAAATGATGCAGTTTATGACGATGGACGG
AACCTTTGGTAACCCGGCCTCTCGTTCTCACCGTTTCGGCTGGCAGGCTGAAGAAGCGGTAGATATCGCCCGTAATCAGA
TTGCCGATCTGGTCGGCGCTGATCCGCGTGAAATCGTCTTTACCTCTGGTGCAACCGAATCTGACAACCTGGCGATCAAA
GGTGCAGCCAACTTTTATCAGAAAAAAGGCAAGCACATCATCACCAGCAAAACCGAACACAAAGCGGTACTGGATACCTG
CCGTCAGCTGGAGCGCGAAGGTTTTGAAGTCACCTACCTGGCACCGCAGCGTAACGGCATTATCGACCTGAAAGAACTTG
AAGCAGCGATGCGTGACGACACCATCCTTGTTTCCATCATGCACGTAAATAACGAAATCGGCGTGGTGCAGGATATCGCG
GCTATCGGCGAAATGTGCCGTGCTCGTGGCATTATCTATCACGTTGATGCAACCCAGAGCGTGGGCAAACTGCCTATCGA
CCTGAGCCAGTTGAAAGTTGACCTGATGTCTTTCTCCGGTCACAAAATCTATGGCCCGAAAGGTATCGGTGCGCTGTATG
TACGTCGTAAACCGCGCGTACGCATCGAAGCGCAAATGCACGGCGGCGGTCACGAGCGCGGTATGCGTTCCGGCACTCTG
CCTGTTCACCAGATCGTCGGAATGGGCGAGGCCTATCGCATCGCAAAAGAAGAGATGGCGACCGAGATGGAACGTCTGCG
CGGCCTGCGTAACCGTCTGTGGAACGGCATCAAAGATATCGAAGAAGTTTACCTGAACGGTGACCTGGAACACGGTGCGC
CGAACATTCTCAACGTCAGCTTCAACTACGTTGAAGGTGAGTCGCTGATTATGGCGCTGAAAGACCTCGCAGTTTCTTCA
GGTTCCGCCTGTACGTCAGCAAGCCTCGAACCGTCCTACGTGCTGCGCGCGCTGGGGCTGAACGACGAGCTGGCACATAG
CTCTATCCGTTTCTCTTTAGGTCGTTTTACTACTGAAGAAGAGATCGACTACACCATCGAGTTAGTTCGTAAATCCATCG
GTCGTCTGCGTGACCTTTCTCCGCTGTGGGAAATGTACAAGCAGGGCGTGGATCTGAACAGCATCGAATGGGCTCATCAT
TAATCGGTATCGGAATCAGGAGAATTTATAATGGCTTACAGCGAAAAAGTTATCGACCATTACGAGAATCCGCGTAACGT
GGGTTCCTTTGACAACAACGACGAGAACGTCGGCAGCGGCATGGTGGGTGCACCGGCCTGTGGCGACGTGATGAAGTTGC
AGATTAAAGTCAACGATGAAGGTATCATTGAAGACGCGCGTTTTAAAACTTACGGCTGCGGTTCTGCTATCGCTTCCAGC
TCCCTGGTCACCGAATGGGTGAAAGGGAAGTCTCTCGACGAAGCGCAGGCGATCAAAAATACCGATATTGCTGAAGAACT
TGAACTGCCGCCGGTGAAAATTCACTGTTCTATTCTGGCAGAAGACGCGATCAAAGCCGCCATTGCGGACTATAAAAGCA
AACGTGAAGCAAAATAAGAGTTGAGGTTTGGTTATGTCGATTACACTGAGCGACAGTGCAGCAGCGCGAGTAAATACCTT
TCTGGCTAACCGCGGCAAAGGGTTTGGCCTGCGTCTGGGCGTGAGAACCTCCGGATGTTCAGGTATGGCTTATGTACTGG
AATTTGTTGACGAACCGACGCCGGAAGACATCGTGTTTGAAGACAAAGGCGTGAAAGTCGTGGTCGATGGCAAAAGCCTG
CAATTTCTGGACGGTACGCAGCTGGACTTCGTAAAAGAAGGCCTGAATGAAGGGTTTAAATTCACCAACCCGAACGTTAA
AGATGAGTGTGGTTGCGGCGAAAGCTTCCACGTTTGATGCGCATACCGATAACCCCACCGTGGTCGCCTGCGCGTGGGGT
TTGTTTTACCTGATTCGCCGTTATCGCGGCGGATCGCAGCCCTGAGAATGTTATGGATTACTTCACCCTCTTTGGCTTGC
CTGCCCGTTATCAACTCGATACCCAGGCGCTGAGCCTGCGTTTTCAGGATCTACAACGTCAGTATCATCCTGATAAATTC
GCCAGCGGAAGCCAGGCGGAACAACTCGCCGCCGTACAGCAATCTGCAACCATTAACCAGGCCTGGCAAACGCTGCGTCA
TCCGTTAATGCGCGCGGAATATTTGCTTTCTTTACACGGTTTTGATCTCGCCAGCGAGCAGCATACTGTGCGCGACACCG
CGTTCCTGATGGAACAGTTGGAGCTGCGCGAAGAGCTGGACGAGATCGAACAGGCGAAAGATGAAGCGCGGCTGGAAAGC
TTTATCAAACGTGTGAAAAAGATGTTTGATACCCGCCATCAGTTGATGGTTGAACAGTTAGACAACGAGGCGTGGGACGC
GGCGGCGGATACCGTGCGTAAGCTGCGTTTTCTCGATAAACTGCGGAGCAGTGCCGAACAACTCGAAGAAAAACTGCTCG
ATTTTTAATTTCTGGAAGCTAAACATGGCCTTATTACAAATTAGTGAACCTGGTTTGAGTGCTGCGCCGCATCAGCGTCG
TCTGGCGGCTGGTATTGACCTGGGCACAACCAACTCGCTGGTGGCGACAGTGCGCAGCGGTCAGGCCGAAACGTTAGCCG
ACCATGAAGGCCGTCACCTGCTGCCATCTGTTGTTCACTATCAACAGCAAGGGCATTCGGTGGGTTATGACGCGCGTACT
AACGCAGCGCTTGACACCGCCAACACCATTAGTTCTGTTAAACGCCTGATGGGGCGCTCGCTGGCTGATATCCAGCAACG
CTATCCGCATCTGCCTTATCAATTCCAGGCCAGCGAAAACGGCCTGCCGATGATTGAAACGGCGGCGGGGCTGCTGAACC
CGGTGCGCGTTTCTGCGGACATCCTCAAAGCACTGGCGGCGCGGGCAACTGAAGCCCTGGCAGGCGAGCTGGATGGTGTA
GTTATCACCGTTCCGGCGTACTTTGACGATGCCCAGCGTCAGGGCACCAAAGACGCGGCGCGTCTGGCGGGCCTTCACGT
CCTGCGCTTACTTAACGAACCGACCGCTGCGGCTATCGCCTACGGGCTGGATTCCGGTCAGGAAGGCGTGATCGCCGTTT
ATGACCTCGGCGGCGGGACGTTTGATATTTCCATTCTGCGCTTAAGTCGCGGTGTGTTTGAAGTGCTGGCGACCGGCGGT
GATTCCGCGCTCGGTGGTGATGATTTCGACCATCTGCTGGCGGATTACATTCGCGAGCAGGCGGGCATTCCTGATCGTAG
CGATAACCGCGTTCAGCGTGAACTGCTGGATGCCGCCATTGCAGCCAAAATCGCGCTGAGCGATGCGGACTCCGTGACCG
TTAACGTTGCGGGCTGGCAGGGCGAAATCAGCCGTGAACAATTCAATGAACTGATCGCGCCACTGGTAAAACGAACCTTA
CTGGCTTGTCGTCGCGCGCTTAAAGACGCGGGTGTAGAAGCTGACGAAGTGCTGGAAGTGGTGATGGTGGGCGGTTCTAC
TCGCGTGCCGCTGGTGCGTGAACGGGTAGGCGAATTTTTCGGTCGTCCACCGCTGACTTCCATCGACCCGGATAAAGTCG
TCGCTATTGGCGCGGCGATTCAGGCGGATATTCTGGTGGGTAACAAGCCAGACAGCGAAATGCTGTTGCTTGATGTGATC
CCACTGTCGCTGGGCCTCGAAACGATGGGCGGCCTGGTGGAGAAAGTGATTCCGCGTAATACCACTATTCCGGTGGCCCG
CGCTCAGGATTTCACCACCTTTAAAGATGGTCAGACGGCGATGTCTATCCATGTAATGCAGGGTGAGCGCGAACTGGTGC
AGGACTGCCGCTCACTGGCGCGTTTTGCGCTGCGTGGTATTCCGGCGCTACCGGCTGGCGGTGCGCATATTCGCGTGACG
TTCCAGGTCGATGCCGACGGTCTTTTGAGCGTGACGGCGATGGAGAAATCCACCGGCGTTGAGGCGTCTATTCAGGTCAA
ACCGTCTTACGGTCTGACCGATAGCGAAATCGCTTCGATGATCAAAGACTCAATGAGCTATGCCGAGCAGGACGTAAAAG
CCCGAATGCTGGCAGAACAAAAAGTAGAAGCGGCGCGTGTGCTGGAAAGTCTGCACGGCGCGCTGGCTGCTGATGCCGCG
CTGTTAAGCGCCGCAGAACGTCAGGTCATTGACGATGCTGCCGCTCACCTGAGTGAAGTGGCGCAGGGCGATGACGTTGA
CGCCATCGAACAAGCGATTAAAAACGTAGACAAACAAACCCAGGATTTCGCCGCTCGCCGCATGGACCAGTCGGTTCGTC
GTGCGCTGAAAGGCCATTCCGTGGACGAGGTTTAATATGCCAAAGATTGTTATTTTGCCTCATCAGGATCTCTGCCCTGA
TGGCGCTGTTCTGGAAGCTAATAGCGGTGAAACCATTCTCGACGCAGCTCTGCGTAACGGTATCGAGATTGAACACGCCT
GTGAAAAATCCTGTGCTTGCACCACCTGCCACTGCATCGTTCGTGAAGGTTTTGACTCGCTGCCGGAAAGCTCAGAGCAG
GAAGACGACATGCTGGACAAAGCCTGGGGACTGGAGCCGGAAAGCCGTTTAAGCTGCCAGGCGCGCGTCACCGACGAAGA
TTTAGTGGTCGAAATCCCGCGTTACACTATCAACCATGCGCGTGAGCATTAACAGAGGTTAGTATGGGACTTAAATGGAC
CGATAGCCGCGAAATTGGCGAAGCACTGTACGATGCGTATCCCGATCTTGATCCGAAAACGGTTCGATTCACCGATATGC
ATCAGTGGATTTGCGATCTGGAAGATTTCGACGACGACCCGCAGGCATCCAACGAGAAAATCCTCGAAGCGATTTTGTTA
GTCTGGCTGGACGAGGCCGAATAATTTCCGCGTCATGCTTCACGCCGCAGATGCGTTGGCTGCGCTCGTTCACCCCAGTC
ACATAGTTATCTATGCTCCTGGGGCTTCACTCACTTGCCGCCTTCCTGCAACGCGAATCATTTAGCGGAAAAATCCTGGG
GCTGCCAACTGGCGGCCCTTTTACAAAGAAGGATAACTAAAATGACAGAAGCGATGAAGATTACCCTCTCTACCCAACCT
GCCGACGCGCGCTGGGGAGAAAAAGCAACTTACAGCATTAATAATGACGGCATTACCCTGCATTTGAACGGGGCAGACGA
TCTGGGGCTGATCCAGCGTGCGGCGCGCAAGATTGACGGTCTGGGCATCAAGCATGTTCAGTTAAGCGGTGAAGGCTGGG
ATGCGGATCGCTGCTGGGCATTCTGGCAAGGTTACAAAGCCCCGAAAGGCACGCGTAAAGTGGAGTGGCCGGATCTGGAC
GATGCCCAGCGCCAGGAACTGGATAACCGCCTGATGATCATCGACTGGGTGCGTGACACCATCAACGCACCGGCAGAAGA
ATTGGGACCATCGCAACTGGCACAGCGTGCTGTTGATCTGATCAGCAACGTCGCGGGCGATCGTGTGACTTATCGGATCA
CCAAAGGCGAAGATCTGCGTGAGCAAGGTTATATGGGGCTGCACACCGTCGGGCGCGGTTCAGAACGTTCTCCGGTATTG
CTGGCGCTGGATTACAACCCAACTGGCGATAAAGAAGCACCGGTGTACGCGTGCCTGGTAGGTAAAGGTATCACTTTTGA
CTCCGGCGGCTACAGCATCAAACAGACTGCGTTTATGGACTCGATGAAGTCGGACATGGGCGGCGCGGCAACGGTTACCG
GGGCGCTGGCATTTGCCATTACGCGCGGACTGAACAAGCGCGTGAAGCTGTTCCTCTGCTGTGCGGATAACCTGATTAGC
GGCAATGCGTTCAAGCTGGGCGATATCATCACCTATCGCAACGGTAAAAAAGTTGAAGTGATGAACACTGATGCCGAAGG
GCGTCTGGTGCTTGCCGATGGTCTGATTGATGCCAGTGCGCAGAAACCGGAAATGATCATTGATGCGGCGACCCTCACCG
GGGCGGCGAAAACTGCGCTGGGTAATGATTATCACGCGCTGTTCAGTTTTGACGATGCGCTTGCCGGTCGTTTGCTGGCG
AGTGCCTCACAAGAGAACGAACCATTCTGGCGTCTGCCGCTGGCGGAATTCCACCGCAGCCAGCTGCCGTCTAACTTTGC
CGAACTGAACAATACCGGAAGCGCGGCGTATCCGGCAGGCGCGAGCACGGCGGCGGGCTTCCTGTCGCACTTTGTTGAGA
ACTATCAGCAAGGCTGGCTGCATATCGACTGCTCGGCGACTTACCGTAAAGCGCCGGTTGAACAGTGGTCTGCGGGCGCT
ACGGGACTTGGTGTGCGCACGATAGCTAATCTGTTAACGGCGTAAACTAATATGCCGGATGCGGTGTAAACGCCTTATCC
GGCCTACAAATTCTGCAAATTCAACAAATTGCGAATCCCTTGTAGGCCTGATAAGCGTAGCGCATCAGGCATTTGCGCCC
CGAACGTTGAATGAATTGTGGTTCATATGTCCGAAACAAAAAACGAACTTGAAGACCTGCTGGAAAAAGCAGCAACCGAA
CCGGCGCACCGCCCGGGCTTTTTCCGTACTCTACTGGAATCCACCGTCTGGGTGCCTGGTACGGCGGCGCAGGGCGAGGC
TGTGGTTGAAGATAGTGCGCTTGATTTACAGCACTGGGAAAAAGAAGACGGCACCAGCGTCATTCCTTTTTTCACCTCGT
TAGAAGCGCTTCAACAGGCGGTTGAAGACGAACAGGCATTTGTCGTAATGCCCGTTCGCACATTGTTTGAGATGACCCTT
GGCGAAACGCTCTTCCTTAATGCCAAACTGCCGACCGGTAAAGAATTTATGCCGCGTGAAATCAGTTTGTTGATTGGTGG
AGAGGGAAATCCGCTGAGCAGCCAGGAAATCCTGGAAGGCGGTGAATCGCTGATATTATCGGAAGTCGCAGAGCCGCCAG
CACAAATGATTGATTCACTCACCACCTTATTTAAAACCATTAAGCCGGTGAAGCGTGCTTTTATTTGTTCAATTAAAGAG
AACGAAGAGGCACAGCCTAATTTACTTATTGGCATTGAAGCCGATGGTGATATCGAAGAAATTATTCAGGCGACGGGAAG
TGTAGCGACCGATACATTACCTGGCGATGAACCAATCGATATTTGTCAGGTGAAAAAAGGGGAAAAAGGAATTAGCCACT
TTATTACCGAACATATTGCGCCATTCTATGAACGTCGCTGGGGTGGTTTTTTGCGTGACTTTAAACAGAACCGGATAATC
TAAAATATGCCGCCCTAAAGGGCGGCATTCGGGCTTACTTGCTGCTCTGAAGGTTGTTAACCACCAGTAAATTGTCGCCG
GAGAGACTCCGGTTATTATTTACTTGGGAAAACAGCGCACCAGAAACAATAAGTACGATACAGAAGCACCGTATCTTCAT
TGTGCGGTCCATGCGAAGACCGCATCACGACAGCACCACTGGCGATATTGCCGCGATAGCAAGCGCTGAGACGCGCTTGC
TCTAACGGTCGCGGAACATCCTTTCCTTAAGCCAGCGCCCGCTTGCGAGACGGCGGAAAGGGCCGCAGTGGATAATACAC
TAACAGAACAATAATAACTCTCTTTTGCTTGACAAAAAGAGAGTTACTGGCGAGTATTGTCTCCGCTGAGACGCGCTTGC
ATTACTACGGTAATACAACCTGCTGGAAAGGCCGCGAACCAGACCAGCAATAAAAAACCGCCAAATTCGGCGGTTTTTTA
TTGCCTGTAAAATACTTATTTCACTGGCTCAACCGGTAAATCTGCCCGCGCGCCCCATTCACTCCATGCGCCGTCGTACA
GTTTCACGTTTGGCACATCCAGCGTCGCGAGTGCTAACAAAACCACGGCTGCCGTTACACCAGAGCCGCAGCTGACGATA
ATTGGTTTGTCGTAGCTGACGCCGCGACCAAAAAATATCGCATCCAGTTCATCGGTCGTTTTTAGTTCGCCTTCGCGCAC
CAGTTCCGTCCACGGAACATTCAGTGCTCCGGGAATATGTCCGCGACGTAAACCTGGGCGAGGTTCATCAACTTCTGCGT
TAAAACGTGCAGCCGGGCGGGCATCAATAATTTGCGCCGTATTTTCATGGCTTGCCAATAATACATCGGTTACTTTCACC
ACGGCTTCAGGATTAAACGCGGCGTTAAACTCTCCTTCCGGCAGCTCTACTGCACCTTCTTCTAACAGCAGATCATCGCG
CTGCCAGCCTGCAAGTCCACCCCCCAGAATCGACACTTTCTCTTCACCAAAGGTGCGCAGCATCCACCATGCTCGTGGGG
CTGAGAAAAGATTACCTTCGTCATAGACAATCAGGTGCTTATCCTGGTTAACGCCTAATTCACGCATCGCCACGGCGAAC
GTTTCCGGGCGCGGCAGCATGTGCGGAAGCGGGGAAGTGTGATCAGAAAGCGCTTCGATATCAAAAAACACTGCGCCGGG
AATATGTCCATTCAGATACTCCTGAGCAACGTTACGATCTTCCTGTCCAGGCGACGCCATGCGGGCATCAATAATCTGAA
TTTCCGGGTCATCAATATGTTCGGCGAGCCAGTCGGCTCCTACAAACCATGTCGTGGACATAGGCATCTCCATTTTTGCC
GGGGTTAGGCTAAATTGTCGGATGTTTAGTGAAAAGCGACAAGCGAAAGAGGCTGATTTGGCTGTCTGAGCCACAATTCT
CACTAAAATTCGGATTGTATGGGCGTGATACTGAATTACATAACGTAAATTCTCACGCATAATAATTATTCGACGTTGCT
AACGGGCCATTGTGGCAGGGATGAAAAATGAAAAAGTTACGCGTAGCCGCCTGCATGCTAATGCTGGCGCTGGCAGGGTG
CGACAACAACGATAACGCGCCAACAGCGGTGAAAAAAGATGCGCCTTCTGAAGTTACTAAAGCGGCCTCTTCAGAAAACG
CGAGTTCAGCAAAACTCTCCGTGCCGGAGAGACAAAAACTGGCCCAACAGAGTGCCGGTAAGGTGCTGACATTGCTGGAT
CTCTCTGAAGTCCAACTTGATGGTGCAGCCACGCTGGTGCTGACGTTCTCCATCCCTCTCGACCCGGATCAGGATTTCTC
ACGCGTTATTCATGTCGTCGATAAAAAAAGCGGCAAAGTGGATGGTGCCTGGGAGCTGTCAGATAATCTTAAAGAGTTAC
GTTTACGCCACCTCGAACCGAAACGTGATTTGATCGTTACTATTGGCAAAGAGGTCAAAGCACTCAACAACGCAACCTTC
AGTAAAGATTACGAAAAAACTATAACTACCCGCGACATCCAACCCAGCGTCGGTTTTGCCAGCCGTGGTTCGCTGCTGCC
TGGCAAAGTCGTTGAAGGGCTGCCGGTAATGGCGCTCAACGTTAATAATGTCGATGTTAACTTCTTCCGCGTTAAGCCAG
AATCTCTGCCAGCATTCATTAGCCAATGGGAATACCGCAATTCGCTGGCGAACTGGCAGTCAGACAAACTGCTGCAGATG
GCGGATCTGGTCTACACCGGACGGTTTGATCTCAATCCTGCGCGTAACACCCGTGAAAAATTATTGCTGCCGCTGGGCGA
TATCAAACCGCTTCAGCAGGCGGGCGTGTATCTGGCTGTGATGAATCAGGCTGGACGTTACGATTACAGTAATCCCGCGA
CGCTGTTTACGTTAAGTGATATCGGCGTTTCAGCTCACCGTTATCACAATCGTCTGGATATCTTTACCCAAAGTCTGGAA
AACGGCGCGGCCCAGCAAGGAATTGAAGTCTCTTTATTAAATGAGAAAGGGCAGACTCTGACTCAGGCAACCAGTGACGC
TCAGGGGCATGTGCAGCTGGAAAATGATAAAAACGCGGCATTACTGTTGGCGCGTAAAGACGGTCAGACAACGCTACTCG
ATTTAAAACTTCCGGCGCTGGACTTAGCAGAATTTAACATTGCTGGCGCGCCAGGCTATAGCAAACAGTTTTTCATGTTT
GGCCCACGCGATCTTTATCGCCCAAGTGAAACGGTAATCCTCAATGGTTTGCTGCGTGATGCAGACGGTAAAGCGTTGCC
CAATCAACCCATCAAGTTAGACGTGATTAAACCCGATGGGCAGGTACTCAGGAGCGTCGTTAGTCAGCCGGAGAATGGCC
TCTACCACTTTACCTGGCCACTCGATAGCAATGCGGCAACCGGTATGTGGCATATTCGCGCTAACACGGGCGATAACCAG
TATCGGATGTGGGATTTCCACGTCGAAGATTTTATGCCAGAGCGCATGGCGCTGAATCTGACCGGTGAGAAAACCCCGCT
AACGCCGAAAGATGAAGTGAAATTCTCCGTGGTGGGGTACTACCTGTATGGTGCACCTGCTAATGGTAATACTTTGCAAG
GGCAACTTTTCCTGCGCCCACTGCGTGAAGCTGTGTCAGCCTTACCTGGTTTTGAATTCGGCGATATAGCTGCCGAAAAT
CTTTCCCGCACGCTGGATGAAGTTCAGTTGACGCTGGATGATAAAGGGCGCGGCGAAGTTTCTACAGAAAGCCAGTGGAA
GGAAACGCATTCCCCATTACAGGTTATTTTCCAGGGTAGTTTGCTGGAATCGGGCGGTCGCCCGGTGACGCGCCGCGCTG
AGCAGGCTATCTGGCCTGCCGATGCATTGCCGGGGATCCGTCCGCAGTTCGCCTCGAAATCGGTTTACGATTATCGTACT
GACAGCACGGTGAAACAGCCCATTGTTGATGAAGGCAGTAACGCCGCTTTTGACATCGTTTATAGCGATGCGCAAGGCGT
GAAAAAAGCCGTGTCGGGCTTGCAGGTGCGCCTGATTCGCGAACGCCGCGATTACTACTGGAACTGGTCAGAAGATGAAG
GCTGGCAGTCACAGTTTGATCAAAAAGATCTGATCGAAAATGAACAAACTCTGGATCTGAAAGCGGACGAAACCGGCAAG
GTCAGTTTTCCGGTAGAGTGGGGCGCTTATCGTCTGGAAGTCAAAGCGCCGAATGAAGCGGTCAGTAGTGTTCGTTTCTG
GGCTGGCTATAGCTGGCAGGACAACAGCGACGGTAGCGGCGCAGTGCGACCCGACCGTGTCACGCTGAAACTGGATAAAG
CCAGTTATCGCCCTGGCGACACCATTAAGTTGCATATCGCCGCGCCAACGGCGGGTAAAGGTTATGCGATGGTCGAGTCC
AGTGAAGGGCCGCTGTGGTGGCAAGAGATTGATGTTCGGGCTCAAGGGCTGGATCTGACGATTCCGGTCGATAAAACCTG
GAATCGTCATGATCTGTATTTAAGTACGCTGGTGGTACGTCCTGGCGATAAATCTCGCTCCGCGACGCCAAAACGCGCGG
TTGGTGTGTTGCATCTGCCGCTTGGCGATGAAAACCGTCGCCTCGATCTGGCGCTGGAAACACCAGCAAAAATGCGTCCC
AATCAACCATTAACCGTGAAAATTAAAGCCAGCACTAAAAATGGCGAGAAGCCTAAACAGGTGAATGTGCTGGTGTCTGC
CGTTGATAGTGGTGTGCTGAATATTACTGACTACGTCACGCCAGATCCGTGGCAGGCGTTCTTTGGTCAGAAACGCTATG
GCGCAGACATTTACGATATTTACGGTCAGGTTATTGAAGGTCAGGGGCGTCTGGCAGCTCTGCGTTTCGGTGGCGATGGT
GATGAGCTGAAACGTGGTGGTAAACCGCCGGTCAATCACGTCAATATTGTCGCGCAGCAGGCGCTGCCGGTAACGCTCAA
CGAACAGGGCGAAGGCTCGGTTACACTGCCGATTGGCGATTTTAACGGTGAATTGCGCGTCATGGCGCAAGCCTGGACGG
CAGATGATTTCGGTAGCAACGAAAGCAAAGTGATAGTTGCCGCACCGGTGATTGCTGAACTGAACATGCCGCGCTTTATG
GCGAGTGGCGATACCTCGCGTCTGACGCTGGATATCACTAATCTTACCGATAAACCGCAAAAACTGAACGTTGCCCTGAC
CGCCAGTGGTTTGCTTGAACTGGTCAGCGATTCACCCGCAGCCGTTGAATTAGCGCCAGGTGTGCGTACTACGCTGTTTA
TCCCGGTGCGAGCATTGCCGGGTTATGGCGATGGAGAAATTCAGGCCACCATTAGCGGGTTAGCGTTACCGGGTGAAACC
GTTGCCGATCAGCATAAGCAGTGGAAAATCGGCGTCCGTCCGGCGTTCCCGGCACAAACGGTTAATTACGGTACGGCGTT
ACAGCCTGGTGAGACATGGGCGATTCCGGCGGATGGATTGCAAAACTTCTCGCCTGTTACGCTGGAAGGGCAATTGTTGT
TGAGCGGCAAACCACCGCTGAACATTGCACGTTATATCAAAGAGTTAAAAGCGTATCCGTACGGCTGTCTTGAGCAAACC
GCCAGCGGCCTGTTCCCGTCACTTTATACCAACGCAGCCCAACTGCAGGCGTTGGGCATCAAAGGCGACAGTGATGAGAA
ACGCCGTGCATCGGTCGATATCGGCATTTCCCGTTTGCTGCAAATGCAACGTGATAACGGCGGCTTTGCGCTGTGGGATA
AAAACGGTGACGAAGAGTACTGGCTGACGGCTTACGTGATGGATTTCCTGGTCCGCGCAGGCGAACAGGGTTACAGCGTG
CCGACAGACGCCATTAACCGGGGTAATGAGCGTCTGCTGCGCTATTTACAAGATCCGGGCATGATGTCGATCCCGTACGC
GGATAATCTCAAAGCCAGTAAATTCGCCGTTCAGTCTTACGCTGCGCTGGTGCTGGCCCGTCAGCAAAAAGCACCACTGG
GTGCGCTGCGTGAAATCTGGGAGCATCGTGCAGATGCCGCTTCTGGTTTACCGCTGCTGCAACTTGGCGTTGCGCTGAAA
ACCATGGGTGATGCAACGCGTGGTGAAGAAGCGATTGTGCTGGCGCTGAAAACGCCGAGAAATAGTGATGAGCGGATATG
GCTGGGTGATTACGGTAGTCCACTGCGCGACAACGCGTTAATGCTCTCCTTGCTGGAAGAAAATAAACTGCTACCCGATG
AGCAGAACACTTTGCTGAACACGCTTTCGCAGCAGGCATTTGGTGAACGCTGGCTATCGACGCAGGAAAGTAACGCGTTG
TTCCTGGCTGCCCGTACGATTCAGGATTTACCGGGTAAATGGCAGGCGCAAACCTCTTTCTCAGCTGAGCCGCTGACAGG
CGAGAAAACGCTAAACAGCAATCTGAATAGCGATCAACTTGCCACCTTGCAGGTGAGAAACAGTGGCGATCAGCCGTTAT
GGCTGCGTGTGGATGCCAGCGGTTATCCGCAATCCGCACCTTTACCGGCGAACGATGTGCTGCAAATCGAGCGTCATATT
CTTGGTACTGATGGTAAGAGCAAATCGCTGGACTCGTTACGTAGCGGCGATCTGGTGCTGGTGTGGTTGCAGGTAAAAGC
CAGTAACAGCGTGCCGGATGCGTTGGTCGTGGATCTGCTGCCTGCGGGTCTGGAACTGGAAAACCAGAATCTGGCGAACG
GTAGCGCCAGCCTGGAGCAAAGTGGTGGCGAAGTGCAGAACTTACTGAACCAGATGCAGCAGGCGAGTATTAAGCACATT
GAGTTCCGTGACGATCGCTTTGTGGCGGCGGTTGCCGTTGATGAATACCAACCGGTAACGCTGGTGTATCTGGCGCGGGC
GGTGACGCCGGGAACGTATCAGGTACCGCAACCGATGGTGGAATCAATGTATGTTCCCCAATGGCGGGCGACCGGCGCGG
CTGAAGATCTGCTGATTGTCCGACCGTAAATGCCTCGCTTGTTAACCAAACGCGGCTGCTGGATAACGCTGGCAGCTGCG
CCATTTCTCCTTTTTCTTGCAGCGTGGGGAGCAGATAAACTCTGGCCTCTACCGCTGCATGAAGTCAATCCCGCACGAGT
GGTCGTGGCGCAGGATGGTACGCCGCTATGGCGCTTCGCCGATGCTGACGGCATCTGGCGTTATCCGGTAACAATCGAAG
ATGTTTCTCCACGTTACCTTGAAGCGCTGATCAATTATGAAGATCGCTGGTTCTGGAAGCATCCGGGGGTGAATCCATTC
TCGGTGGCGCGCGCAGCATGGCAAGATCTCACTTCGGGACGGGTTATTTCCGGTGGCAGCACGCTCACTATGCAGGTTGC
TCGTCTGCTTGATCCTCACCCCAAAACATTTGGCGGCAAAATTCGCCAGCTCTGGCGCGCGTTGCAACTGGAATGGCATC
TGTCTAAGCGTGAAATTCTGACCTTGTATCTTAACCGCGCTCCGTTTGGCGGTACGTTGCAGGGGATCGGTGCGGCAAGT
TGGGCTTATCTCGGAAAGTCGCCTGCGAATTTAAGCTATTCCGAGGCGGCAATGCTGGCGGTTTTGCCGCAAGCGCCCAG
CCGTCTTCGCCCGGATCGTTGGCCGGAGCGTGCCGAAGCCGCGCGTAATAAAGTGCTCGAACGGATGGCCGTGCAAGGTG
CGTGGTCCCGTGAGCAGGTAAAAGAGTCAAGGGAAGAACCCATCTGGCTGGCACCCCGACAAATGCCGCAACTGGCACCG
CTGTTTTCGCGCATGATGCTCGGTAAAAGCAAAAGCGACAAAATCGTTACTACGCTGGATGCCGGTCTTCAACGACGTCT
GGAAGAACTGGCGCAAAACTGGAAAGGGCGGTTGCCACCGCGCAGCTCACTGGCGATGATCGTGGTTGATCATACCGATA
TGCGTGTTCGCGGCTGGGTGGGATCGGTTGATCTCAACGATGATTCACGCTTTGGTCATGTTGATATGGTCAATGCGAAC
CGATCGCCAGGATCGGTGCTCAAACCGTTTGTTTATGGTCTGGCGCTGGATGAAGGCTTGATCCACCCGGCATCACTGCT
GCAAGACGTCCCCCGGCGCACCGGTGATTATCGACCAGGTAACTTTGATAGCGGTTTTCATGGCCCGATCAGCATGAGCG
AGGCGCTGGTGCGCTCGCTGAACTTACCTGCTGTGCAGGTGCTGGAAGCCTATGGACCGAAACGGTTTGCGGCAAAGTTA
CGCAATGTTGGATTGCCGTTATATTTGCCCAACGGTGCTGCGCCGAATCTTTCACTCATTCTCGGCGGCGCTGGTGCAAA
ACTGGAAGATATGGCGGCAGCGTATACCGCGTTTGCTCGCCACGGCAAGGCAGGCAAATTGCGCTTACAGCCTGACGATC
CGCTGCTTGAACGGCCTTTAATGTCGTCGGGGGCGGCGTGGATCATTCGCCGGATTATGGCTGATGAAGCGAAACCCTTG
CCGGATAGTGCCTTGCCGCGCGTCGCCCCACTGGCATGGAAAACGGGCACCAGCTATGGCTATCGTGACGCCTGGGCGAT
TGGGGTTAACGCTCGCTATGTCATTGGGATCTGGACTGGCAGACCGGACGGCACGCCCGTTGTTGGTCAGTTTGGCTTTG
CCAGTGCCGTACCATTGTTGAATCAGGTCAATAATATCTTACTGTCGCGCAGTGCGAATCTGCCGGAAGACCCGCGCCCG
AACTCAGTCACTCGTGGCGTTATCTGCTGGCCGGGCGGACAGTCTTTGCCGGAAGGTGACGGTAACTGTCGCCGCCGCCT
GGCAACCTGGCTGCTGGACGGGAGTCAGCCGCCAACTCTATTACTGCCGGAGCAGGAAGGCATTAATGGCATTCGTTTCC
CCATCTGGCTGGATGAAAATGGCAAACGTGTTGCCGCTGATTGCCCGCAAGCGCGACAAGAAATGATAAATGTCTGGCCG
CTACCGCTGGAACCCTGGCTGCCCGCATCAGAACGTCGCGCTGTGCGCTTACCACCGGCCTCGACAATTTGCCCGTCATA
CGGTCACGATGCCCAGCTCCCTCTGCAGCTGACAGGCGTTCGCGATGGCGCGATTATTAAACGTTTACCGGGCGCAGCGG
AAGCGACTTTGCCGTTGCAATCAAGTGGAGGGGCAGGTGAACGCTGGTGGTTTCTGAATGGCGAACCGTTAACTGAACGC
GGGCGCAACGTGACCCTGCATTTGACGGATAAAGGTGATTATCAATTGCTGGTGATGGATGATGTGGGGCAAATCGCGAC
AGTGAAATTTGTCATGCAATAGTCTGTTTTGTCCCTGATTGTTGCTAAAACTCATTTTATTTTAAAAAAATGTTACCTTC
ATCAATAGTCAACGGCCCTGTTGCTCATTATAATCCGCGCCATCTCGTACGCTGGTACAGACAACAACAGAACAATTTAC
AGAGGTAAAAATGGCTATTGAACGTACTTTTTCCATCATCAAACCGAACGCGGTAGCAAAAAACGTCATTGGTAATATCT
TTGCGCGCTTTGAAGCTGCAGGGTTCAAAATTGTCGGCACCAAAATGCTGCACCTGACCGTTGAACAGGCACGTGGCTTT
TATGCTGAACACGATGGAAAACCGTTCTTTGATGGTCTGGTTGAATTCATGACCTCTGGCCCGATCGTGGTTTCCGTGCT
GGAAGGTGAAAACGCCGTTCAGCGTCACCGCGATCTGCTGGGCGCGACCAATCCGGCAAACGCACTGGCTGGTACTCTGC
GCGCTGATTACGCTGACAGCCTGACCGAAAACGGTACCCACGGTTCTGATTCCGTCGAATCTGCCGCTCGCGAAATCGCT
TATTTCTTTGGCGAAGGCGAAGTGTGCCCGCGCACCCGTTAATAATTTCGTAAATGCCGCGTGCAAACGTGGCATCCGTG
CGCCAGAATTTGTACAATGCAGCGCCCCCGGACGAGCAGCCGCTCACCGGGGCGTTTCTTTTTTCAATCCTCCAGGGGCC
ATAACGTGTAATAACGAGGCCGGAATAGCATATGTCTGAACAATTAGTCACACCTGAAAACGTCACCACGAAAGATGGAA
AAATCAACCTGCTGGATCTCAACCGTCAGCAGATGCGGGAGTTTTTTAAAGATTTAGGTGAAAAACCCTTCCGCGCCGAT
CAGGTGATGAAGTGGATGTATCACTATTGCTGCGACAACTTTGATGAGATGACCGACATCAACAAAGTGTTGCGCGGCAA
ACTGAAAGAGGTGGCGGAAATCCGCGCACCGGAAGTGGTTGAAGAACAGCGTTCATCCGACGGCACCATTAAATGGGCGA
TCGCCGTTGGCGATCAGCGCGTCGAAACGGTGTATATCCCGGAAGACGACCGTGCCACGCTCTGCGTCTCTTCGCAGGTG
GGGTGTGCGCTGGAGTGTAAATTCTGTTCCACCGCCCAGCAGGGCTTTAACCGCAACCTGCGGGTATCGGAAATTATTGG
CCAGGTGTGGCGTGCGGCGAAAATCGTCGGCGCAGCAAAAGTCACCGGTCAGCGCCCAATCACTAACGTAGTGATGATGG
GCATGGGCGAGCCGCTGCTCAACCTGAACAACGTCGTTCCGGCGATGGAAATCATGCTTGATGATTTCGGTTTTGGCCTG
TCTAAACGTCGCGTCACGCTTTCTACTTCCGGTGTAGTTCCGGCGCTGGATAAACTGGGCGATATGATCGACGTTGCACT
GGCAATTTCCCTGCACGCGCCGAACGACGAAATTCGTGACGAAATTGTGCCGATCAACAAAAAGTACAATATCGAAACGT
TCCTTGCTGCGGTGCGCCGTTATCTGGAGAAATCCAACGCCAATCAGGGCCGTGTCACTATTGAGTATGTGATGCTTGAC
CACGTTAACGACGGCACTGAACACGCGCACCAACTGGCGGAACTGCTGAAAGATACGCCGTGTAAGATCAACCTGATCCC
GTGGAACCCCTTCCCGGGCGCGCCGTATGGACGCAGCTCGAACAGCCGTATCGACCGTTTCTCAAAAGTGCTGATGAGCT
ACGGTTTCACCACTATTGTGCGTAAAACCCGTGGTGATGATATCGATGCTGCCTGTGGTCAGTTGGCGGGCGATGTTATC
GACCGTACGAAACGTACCCTGCGTAAACGGATGCAGGGTGAAGCCATCGACATTAAAGCGGTCTGATAGCCATTACGCCA
CGGTTACTTTATGTACCGTGGCGTAATCTTTTATGAATGAAGTATTAAGTTGCAATTGTCTGGTCAATATTAACGGTGCG
TTTTTGCTGACTTTAAGGCAGTATGTAACGATGCAACAGTAAGTTAGCCTTAGTGAATGTGGGCTTTGTCACGAGCACAC
AGACGGTCTTATACTGTATGATAACGGTTAACTTAACGGATGTTTCGCGGTGTGGGTGAGCATGATGGTTCACCGGCATC
TCAATTCTCATTTAAACGTACCTGCAGCGAATGAATACTGAAGCCACGCACGACCAAAATGAAGCACTTACTACCGGCGC
TCGCCTGCGTAATGCTCGCGAACAACTAGGACTTAGTCAGCAGGCCGTTGCCGAGCGACTTTGCCTGAAGGTTTCCACGG
TACGCGACATTGAAGAAGATAAGGCACCCGCCGATCTTGCTTCAACATTCCTGCGCGGATATATCCGCTCTTATGCGCGT
CTGGTACATATTCCAGAAGAAGAACTGCTGCCAGGGCTGGAAAAGCAGGCTCCACTACGGGCTGCAAAAGTTGCGCCTAT
GCAGAGTTTTTCCCTCGGTAAACGCCGCAAAAAACGTGACGGCTGGCTGATGACCTTCACCTGGCTGGTGTTGTTTGTGG
TTATCGGCCTGAGCGGTGCCTGGTGGTGGCAAGACCACAAAGCTCAGCAGGAAGAGATCACCACTATGGCCGATCAATCT
TCGGCGGAACTGAGCAGTAATAGCGAGCAGGGGCAGAGTGTTCCGTTAAATACGTCGACAACTACAGACCCGGCTACAAC
GTCCACGCCGCCAGCGTCTGTGGATACTACCGCAACCAACACGCAAACACCTGCCGTAACTGCGCCAGCACCAGCTGTTG
ATCCGCAACAGAATGCGGTTGTTTCGCCTTCGCAGGCAAATGTTGATACCGCCGCGACCCCGGCACCAACGGCAACAACA
ACGCCAGATGGCGCTGCGCCGTTGCCAACCGATCAGGCAGGCGTGACTACGCCGGCGGCTGATCCGAATGCGCTGGTGAT
GAACTTTACTGCCGATTGCTGGCTGGAGGTTACTGATGCTACCGGTAAAAAATTGTTTAGCGGTATGCAGCGTAAAGACG
GTAATTTGAACTTAACCGGCCAGGCACCATACAAACTGAAAATTGGTGCGCCAGCCGCAGTACAGATCCAGTATCAAGGG
AAACCTGTCGATCTGAGTCGTTTTATCAGAACTAACCAGGTTGCGCGTCTGACCCTCAATGCCGAACAATCACCGGCGCA
GTAACAGACGGGTAACGCGGGAGATTTTTCATGCATAACCAGGCTCCAATTCAACGTAGAAAATCAACACGTATTTACGT
TGGGAATGTGCCGATTGGCGATGGTGCTCCCATCGCCGTACAGTCCATGACCAATACGCGTACGACAGACGTCGAAGCAA
CGGTCAATCAAATCAAGGCGCTGGAACGCGTTGGCGCTGATATCGTCCGTGTCTCCGTACCGACGATGGACGCGGCAGAA
GCGTTCAAACTCATCAAACAGCAGGTTAACGTGCCGCTGGTGGCTGACATCCACTTCGACTATCGCATTGCACTGAAAGT
AGCGGAATACGGCGTCGATTGTCTGCGTATTAACCCTGGCAATATCGGTAATGAAGAGCGTATTCGCATGGTGGTTGACT
GTGCGCGCGATAAAAACATTCCGATCCGTATTGGCGTTAACGCCGGATCGCTGGAAAAAGATCTGCAAGAAAAGTATGGC
GAACCGACGCCGCAGGCGTTGCTGGAATCCGCCATGCGCCATGTTGATCATCTCGATCGCCTGAACTTCGATCAGTTCAA
AGTCAGCGTGAAAGCGTCTGACGTCTTCCTCGCTGTTGAGTCTTATCGTTTGCTGGCAAAACAGATCGATCAGCCGCTGC
ATCTGGGGATCACCGAAGCCGGTGGTGCACGCAGCGGGGCAGTAAAATCCGCCATTGGTTTAGGTCTGCTGCTGTCTGAA
GGCATCGGCGACACGCTGCGCGTATCACTGGCGGCCGATCCGGTCGAAGAGATCAAAGTCGGTTTCGATATTTTGAAATC
GCTGCGTATCCGTTCGCGCGGGATCAACTTCATCGCCTGCCCGACCTGTTCGCGTCAGGAATTTGATGTTATCGGTACGG
TTAACGCGCTGGAGCAACGCCTGGAAGATATCATCACTCCGATGGACGTTTCGATTATCGGCTGCGTGGTGAATGGCCCA
GGTGAGGCGCTGGTTTCTACACTCGGCGTCACCGGCGGCAACAAGAAAAGCGGCCTCTATGAAGATGGCGTGCGCAAAGA
CCGTCTGGACAACAACGATATGATCGACCAGCTGGAAGCACGCATTCGTGCGAAAGCCAGTCAGCTGGACGAAGCGCGTC
GAATTGACGTTCAGCAGGTTGAAAAATAATAACGTGATGGGAAGCGCCTCGCTTCCCGTGTATGATTGAACCCGCATAGC
TCCCGAAACATTGAGGGAAGCGTTGAGGGTTCATTTTTATATTCAGAAAGAGAATAAACGTGGCAAAAAACATTCAAGCC
ATTCGCGGCATGAACGATTACCTGCCTGGCGAAACGGCCATCTGGCAGCGCATTGAAGGCACACTGAAAAACGTGCTCGG
CAGCTACGGTTACAGTGAAATCCGCTTGCCGATTGTAGAGCAGACCCCGCTATTCAAACGTGCGATTGGTGAAGTCACCG
ACGTGGTTGAAAAAGAGATGTACACCTTTGAGGATCGCAATGGCGACAGCCTGACTCTGCGCCCTGAAGGGACGGCGGGC
TGTGTACGCGCCGGCATCGAGCATGGTCTTCTGTACAATCAGGAACAGCGTCTGTGGTATATCGGGCCGATGTTCCGTCA
CGAGCGTCCGCAGAAAGGGCGTTATCGTCAGTTCCATCAGTTGGGCTGCGAAGTTTTCGGTCTGCAAGGTCCGGATATCG
ACGCTGAACTGATTATGCTCACCGCCCGCTGGTGGCGCGCGCTGGGTATTTCCGAACACGTAACTCTTGAGCTGAATTCT
ATCGGTTCGCTGGAAGCACGCGCCAATTACCGCGATGCGCTGGTGGCATTCCTTGAGCAGCATAAAGAAAAGCTGGACGA
AGACTGCAAACGCCGCATGTACACTAACCCGCTGCGCGTGCTGGATTCAAAAAATCCGGAAGTGCAGGCGCTTCTCAACG
ACGCTCCGGCATTAGGTGATTATCTGGACGAGGAATCTCGTGAGCATTTTGCCGGTCTGTGCAAACTGCTTGAGAGCGCG
GGGATCGCTTACACCGTAAACCAGCGTCTGGTGCGTGGTCTGGATTACTATAACCGTACCGTTTTCGAGTGGGTGACTAA
CAGTCTCGGCTCCCAGGGCACCGTGTGTGCAGGCGGTCGTTATGACGGTCTTGTGGAACAACTGGGCGGTCGTGCAACAC
CGGCTGTCGGTTTTGCGATGGGCCTCGAACGTCTTGTATTGTTAGTACAGGCCGTTAATCCGGAATTTAAAGCCGATCCT
GTTGTCGATATATACCTGGTGGCTTCAGGTGCTGATACACAATCTGCGGCTATGGCATTAGCTGAGCGTCTGCGTGATGA
ATTACCGGGCGTGAAATTGATGACCAACCACGGCGGCGGCAACTTTAAGAAACAGTTTGCCCGTGCTGATAAATGGGGTG
CCCGCGTTGCTGTGGTGCTGGGTGAGTCTGAAGTGGCTAACGGCACAGCAGTAGTGAAGGATTTGCGCTCTGGTGAGCAA
ACGGCAGTTGCGCAGGATAGCGTAGCCGCGCATTTGCGCACGTTACTGGGTTAAGGAAGGAGAAGGACAGCGTGGAAATT
TACGAGAACGAAAACGACCAGGTAGAAGCGGTTAAACGCTTTTTTGCTGAAAATGGCAAAGCACTGGCTGTTGGGGTGAT
TTTGGGCGTTGGCGCACTGATTGGCTGGCGCTACTGGAACAGCCATCAGGTTGATTCTGCACGCTCCGCTTCTCTTGCCT
ATCAAAATGCGGTTACCGCAGTGAGCGAAGGCAAACCGGATAGCATCCCGGCGGCGGAAAAATTTGCTGCTGAAAATAAA
AATACTTATGGTGCGCTGGCTTCTTTGGAACTTGCGCAGCAATTTGTTGACAAAAATGAACTAGAGAAAGCTGCCGCCCA
GTTACAACAGGGGCTGGCAGACACGAGCGATGAAAATCTCAAAGCCGTGATAAATCTGCGTCTTGCTCGCGTTCAGGTAC
AGCTCAAGCAGGCTGATGCCGCGCTGAAAACCCTTGATACCATCAAAGGTGAAGGGTGGGCTGCCATTGTTGCCGACCTG
CGTGGTGAAGCATTGCTGAGCAAAGGTGATAAGCAAGGTGCGCGTAGTGCATGGGAAGCAGGCGTGAAAAGCGATGTTAC
TCCGGCACTGAGCGAAATGATGCAGATGAAAATTAATAATTTGTCCATCTGAGAGGGACCCGATGCAATTGCGTAAATTA
CTGCTGCCAGGACTGCTTTCCGTTACCCTTTTAAGCGGCTGTTCGCTGTTTAACAGCGAAGAAGATGTGGTAAAGATGTC
CCCATTGCCAACCGTTGAAAACCAGTTTACGCCGACCACGGCGTGGAGCACTTCCGTTGGTAGCGGCATTGGCAACTTCT
ATTCCAATCTTCATCCGGCACTGGCGGACAACGTTGTCTATGCAGCGGACCGCGCTGGTTTGGTAAAAGCGCTGAATGCG
GATGATGGCAAAGAAATCTGGTCTGTCAGCCTGGCCGAGAAAGATGGCTGGTTCTCTAAAGAGCCTGCATTACTTTCTGG
CGGTCTGACCGTGTCTGGTGGGCATGTCTACATTGGCAGCGAAAAGGCGCAGGTTTACGCGCTGAATACCAGCGATGGTA
CTGTGGCATGGCAAACTAAAGTCGCGGGTGAAGCACTTTCGCGCCCGGTGGTCAGCGACGGTCTGGTGTTAATCCACACC
AGTAACGGTCAGTTACAAGCGCTGAACGAGGCTGACGGCGCTGTCAAATGGACAGTTAACCTCGATATGCCTTCGCTCTC
TTTGCGTGGCGAGTCTGCGCCGGCAACGGCTTTTGGTGCGGCCGTCGTGGGTGGCGATAATGGTCGCGTCAGCGCAGTGC
TGATGGAACAGGGCCAGATGATTTGGCAGCAGCGTATTTCCCAGGCGACCGGTTCTACCGAAATTGACCGTCTGAGCGAT
GTTGACACGACTCCCGTCGTTGTTAACGGCGTTGTTTTCGCGCTGGCCTATAATGGTAACCTGACGGCGCTTGATCTGCG
CAGTGGTCAGATTATGTGGAAACGCGAACTGGGTTCGGTGAATGATTTCATCGTCGACGGCAATCGCATCTATCTGGTCG
ATCAAAATGACCGGGTGATGGCGTTGACCATTGATGGCGGCGTTACGCTGTGGACACAAAGCGATCTGTTGCATCGCCTG
CTGACTTCTCCGGTGCTGTATAATGGCAACCTGGTGGTAGGTGACAGTGAAGGTTATCTGCACTGGATTAACGTCGAAGA
TGGTCGTTTCGTTGCCCAGCAAAAAGTTGATAGTTCCGGTTTCCAGACTGAACCGGTTGCCGCTGACGGCAAACTGCTGA
TCCAGGCAAAAGACGGAACCGTGTACTCTATTACACGTTAATCGTCTCTGTCGTTCACTTTGAAAACGGCTCCTGGACAG
GGGCCGTTTTCCTGTTTTTAACAACGACGCGAATATAGCGTGCGTTGTCTGATGATTTATAAAAATGAGGCTTTAAACAT
GGTACCTGTGGTCGCGCTTGTCGGGCGCCCTAACGTAGGAAAATCCACGTTATTTAACCGTCTAACTCGCACCCGAGATG
CGCTGGTTGCGGATTTCCCGGGTCTGACTCGTGACCGTAAGTACGGTCGTGCGGAAATTGAAGGCCGTGAGTTTATCTGT
ATTGATACCGGCGGGATTGATGGCACAGAAGACGGTGTAGAAACCCGCATGGCGGAACAGTCGCTGCTGGCGATTGAAGA
AGCGGACGTCGTACTGTTTATGGTGGATGCGCGCGCGGGCCTGATGCCGGCAGATGAAGCGATTGCCAAACATCTGCGCT
CCCGTGAAAAACCGACCTTCCTGGTGGCAAACAAAACTGACGGTCTGGATCCCGATCAGGCAGTGGTTGATTTCTACTCG
CTTGGTTTAGGTGAAATCTACCCGATCGCCGCGTCTCACGGTCGTGGCGTATTAAGTCTGCTGGAGCATGTGCTGCTGCC
GTGGATGGAAGATCTCGCACCGCAAGAGGAAGTCGACGAAGACGCTGAATACTGGGCGCAATTTGAAGCGGAAGAGAACG
GCGAAGAAGAAGAGGAAGACGACTTCGACCCGCAAAGTCTGCCGATCAAACTGGCGATTGTGGGTCGTCCGAACGTAGGT
AAGTCTACACTCACTAACCGTATTCTTGGTGAAGAGCGCGTTGTTGTTTATGACATGCCTGGCACGACGCGTGACAGTAT
CTACATTCCAATGGAACGCGATGGACGTGAGTATGTGCTCATTGACACCGCTGGCGTACGTAAACGCGGCAAAATCACCG
ATGCTGTAGAGAAATTCTCCGTAATCAAAACGTTGCAGGCCATTGAAGATGCCAACGTGGTGATGTTAGTGATTGATGCG
CGCGAAGGTATTTCCGATCAGGATCTCTCGCTGCTGGGCTTTATTCTCAATAGTGGGCGCTCACTTGTCATTGTGGTGAA
TAAGTGGGATGGCCTGAGCCAGGAAGTGAAAGAGCAGGTGAAAGAAACGCTGGACTTCCGTCTGGGCTTTATCGATTTTG
CTCGTGTGCACTTTATCTCTGCCTTGCACGGCAGTGGTGTTGGTAACTTGTTTGAATCAGTACGTGAAGCGTATGACAGC
TCCACCCGTCGTGTGGGGACCTCTATGCTGACGCGCATCATGACGATGGCTGTTGAAGATCACCAACCGCCGCTGGTACG
CGGTCGTCGTGTGAAGCTGAAATATGCCCACGCTGGTGGTTATAACCCGCCGATTGTGGTGATTCACGGTAATCAGGTGA
AAGACCTGCCTGATTCCTACAAGCGCTACTTGATGAACTACTTCCGCAAATCGCTGGACGTAATGGGATCGCCGATTCGT
ATTCAGTTCAAAGAAGGGGAAAACCCGTATGCGAACAAGCGTAACACCCTGACGCCAACCCAGATGCGTAAACGTAAGCG
TCTGATGAAGCACATCAAGAAAAATAAATAATTATCCGTAAGTATTTTATCTGCCATTCCCTCTATGAATGTAGAGGGAT
GGCTACCGGAGGAATTCATATGGAACTGCATTGTCCACAATGTCAGCATGTGCTTGATCAGGATAACGACCATGCGCGTT
GCCCATCCTGCGGGGAAATTATTGAAATGAAAGCTCTTTGTCCAGACTGCCATCAACCGTTGCAGGTGTTAAAAGCCTGC
GGTGCAGTAGATTACTTCTGTCAGCACGGGCATGGCTTGATATCGAAAAAACGCGTTGAATTCGTGCTGGCTTAATGCAC
CTTTTTACGCGATTTTTTTACCGGCTGGATGTTTTTTACTTCACTTTCTATCCAGCCGTCTTCCAGACGTGTGGTTAGCA
TTTCACCCGCTTTAACTTGCTTCACTTTTTTCAGTACATTGCCGTCAGTAGCAGTAGTAACGCTGTATCCACGCGCCAGC
GTTGACAGTGGGCTTACGGCTTCGAGGTGCGTTACTGCATTACCGAAACGTTCACGCGTGGCGCTAAGCTGTACGCGCAG
GGTTTCTGCTAAACGATATTCCAGTTGCTGAATGCGCGTTTGCGCGCGATGAATCTTCGGCTGTGGATTTTGCTGATTCA
GCCGCTGTGTTAACCGCTGCTGCTGTTGCCCGGTACGCTTAAGTTGATTTTCCAGCGCAAAGCTCATCCGCTTTTGCAGG
CGCTCAAGCATGGTTTGCTGGCGTGCCAGCCGGAGCTGCGGATGCTGTTGCTGTAATCGGTGATGGATCTGCGTAAAGCG
ACGCGTGCGGTTGGCGAGATAATAATCCATCGCCATCTCCAGCCGTTGACGGGTCGATTGCACCTGGCGCAGTAACTCTT
GCTGATTACGGCTCACTACTTCAGCGGCGGCAGACGGCGTTGGCGCACGCAGATCGGCAACAAAATCGGCAATGGTCACA
TCCGTCTCATGCCCGACGGCGCTGACGACCGGAATGCGGCTGGCAAAAATCGCCCGCGCTACGCGTTCGTCGTTAAAACT
CCATAAATCTTCCAGCGAACCGCCGCCGCGCCCAACGATCAACACGTCGCACTCATTGCGCTGATTCGCCAGTTCAATGG
CGCGAACAGTTTGCCCCGGCGCGTCATCGCCCTGAACGGCGGTGGGGTAGATGATCACCGGTAGAGAAGGATCGCGACGT
TTTAACACATGCAAAATATCATGTAGCGCAGCACCGGTTTTTGAGGTGATCACACCAACGCAATGCGCAGGGGAGGGAAG
TGGTTTTTTGTATTGCAGATCGAACAATCCTTCAGCCTGCAACTTCGCTTTGAGCTGTTCGTACTTCTGTTGCAGCAGCC
CTTCACCGGCCGGCTGCATACTCTCAACGATTATCTGGTAGTCGCCGCGCGGCTCGTAGAGCGTAATATTGGCGCGAACT
AAAACTTGTTGCCCATGCTGTGGACGGAAGGTCACCCGACGGTTGCTGTTGCGGAACATCGCGCAGCGTACCTGGGCGGT
GTCGTCTTTGAGTGTAAAGTACCAGTGACCGGAAGCCGGTTGTGTGAAATTAGAGATTTCGCCGCTGATCCAAACCTGTC
CCATCTCATGCTCAAGCAGCAGACGAACCGTTTGATTCAGGCGACTAACGGTAAAAATTGCAGGGGATTGAGAAGGTAAC
ATGTGAGCGAGATCAAATTCTAAATCAGCAGGTTATTCAGTCGATAGTAACCCGCCCTTCGGGGATAGCAAGCATTTTTT
GCAAAAAGGGGTAGATGCAATCGGTTACGCTCTGTATAATGCCGCGGCAATATTTATTAACCACTCTGGTCGAGATATTG
CCCATGCTACGTATCGCTAAAGAAGCTCTGACGTTTGACGACGTTCTCCTCGTTCCTGCTCATTCTACCGTTCTGCCGAA
TACTGCTGACCTCAGCACCCAGCTGACGAAAACTATTCGTCTGAATATCCCTATGCTTTCCGCAGCAATGGATACCGTAA
CGGAAGCGCGCCTGGCTATTGCTCTGGCTCAGGAAGGCGGTATCGGCTTTATCCACAAAAACATGTCCATTGAACGCCAG
GCAGAAGAAGTTCGTCGTGTGAAAAAACACGAATCTGGTGTGGTGACTGATCCGCAGACTGTTCTGCCAACCACGACGCT
GCGCGAAGTGAAAGAACTGACCGAGCGTAACGGTTTTGCGGGCTATCCGGTCGTTACCGAAGAAAACGAACTGGTGGGTA
TTATCACCGGTCGTGACGTGCGTTTTGTTACCGACCTGAACCAGCCGGTTAGCGTTTACATGACGCCGAAAGAGCGTCTG
GTCACCGTGCGTGAAGGTGAAGCCCGTGAAGTGGTGCTGGCAAAAATGCACGAAAAACGCGTTGAAAAAGCGCTGGTGGT
TGATGACGAATTCCACCTGATCGGCATGATCACCGTGAAAGACTTCCAGAAAGCGGAACGTAAACCGAACGCCTGTAAAG
ACGAGCAAGGCCGTCTGCGTGTTGGTGCTGCAGTTGGCGCAGGTGCGGGTAACGAAGAGCGTGTTGACGCGCTGGTTGCC
GCTGGCGTTGACGTTCTGCTGATCGACTCCTCCCACGGTCACTCAGAAGGCGTTTTGCAGCGTATCCGTGAAACCCGTGC
TAAATATCCGGATCTGCAAATCATCGGCGGCAACGTGGCAACAGCTGCAGGTGCACGCGCTTTGGCAGAAGCTGGTTGCA
GCGCGGTTAAAGTCGGTATCGGCCCTGGTTCTATCTGTACGACTCGTATCGTTACTGGCGTAGGTGTTCCGCAGATCACT
GCCGTTGCTGACGCAGTTGAAGCCCTGGAAGGCACCGGTATTCCGGTTATCGCAGATGGTGGTATTCGCTTCTCCGGCGA
CATCGCCAAAGCTATCGCAGCTGGCGCAAGCGCGGTGATGGTAGGTTCCATGCTGGCGGGTACTGAAGAATCTCCGGGTG
AAATCGAACTCTACCAGGGCCGTTCTTACAAATCTTACCGTGGTATGGGTTCCCTGGGCGCGATGTCCAAAGGTTCCTCT
GACCGTTATTTCCAGAGCGATAACGCTGCCGACAAACTGGTGCCGGAAGGTATCGAAGGTCGCGTAGCTTATAAAGGTCG
CCTGAAAGAGATCATTCACCAGCAGATGGGCGGCCTGCGCTCCTGTATGGGTCTGACCGGCTGTGGTACTATCGACGAAC
TGCGTACTAAAGCGGAGTTTGTACGTATCAGCGGTGCGGGCATTCAGGAAAGCCACGTTCACGACGTGACCATTACTAAA
GAGTCCCCGAACTACCGTCTGGGCTCCTGATTCTCTTCGCCCGACTTCATGTCGGGCGATTTATATTATCTGTTTCACTT
GCCTCGGAATAAGCGTCAATGACGGAAAACATTCATAAGCATCGCATCCTCATTCTGGACTTCGGTTCTCAGTACACTCA
ACTGGTTGCGCGCCGCGTGCGTGAGCTGGGTGTTTACTGCGAACTGTGGGCGTGGGATGTGACAGAAGCACAAATTCGTG
ACTTCAATCCAAGCGGCATTATTCTTTCCGGCGGCCCGGAAAGCACCACCGAAGAAAACAGCCCGCGTGCGCCGCAGTAT
GTCTTTGAAGCAGGCGTACCGGTATTCGGCGTTTGCTATGGCATGCAGACCATGGCAATGCAGTTGGGCGGTCACGTTGA
AGCCTCTAACGAACGTGAATTTGGCTACGCGCAGGTTGAAGTCGTAAACGACAGCGCACTGGTTCGCGGTATCGAAGATG
CGCTGACCGCAGACGGTAAACCGCTGCTCGATGTCTGGATGAGCCACGGCGATAAAGTTACCGCTATCCCGTCCGACTTC
GTCACCGTAGCCAGCACCGAAAGCTGCCCGTTTGCCATTATGGCTAACGAAGAAAAACGCTTCTATGGCGTACAGTTCCA
CCCGGAAGTGACTCACACCCGCCAGGGTATGCGCATGCTGGAGCGTTTTGTGCGTGATATCTGCCAGTGTGAAGCCCTGT
GGACGCCAGCGAAAATTATCGACGATGCTGTAGCTCGCATCCGCGAGCAGGTAGGCGACGATAAAGTCATCCTCGGCCTC
TCTGGTGGTGTGGATTCCTCCGTAACCGCAATGCTGCTGCACCGCGCTATCGGTAAAAACCTGACTTGCGTATTCGTCGA
CAACGGCCTGCTGCGTCTCAACGAAGCAGAGCAGGTTCTGGATATGTTTGGCGATCACTTTGGTCTTAACATTGTTCACG
TACCGGCAGAAGATCGCTTCCTGTCAGCGCTGGCTGGCGAAAACGATCCGGAAGCAAAACGTAAAATCATCGGGCGCGTT
TTCGTTGAAGTATTCGATGAAGAAGCGCTGAAACTGGAAGACGTGAAGTGGCTGGCGCAGGGCACCATCTACCCTGACGT
TATCGAATCTGCGGCTTCTGCAACCGGTAAAGCACACGTCATCAAATCTCACCACAACGTGGGCGGCCTGCCGAAAGAGA
TGAAGATGGGCCTGGTTGAACCGCTGAAAGAGCTGTTCAAAGACGAAGTGCGTAAGATTGGTCTGGAGCTGGGCCTGCCG
TACGACATGCTGTACCGTCACCCGTTCCCGGGACCAGGCCTTGGCGTTCGTGTGCTGGGTGAAGTGAAGAAAGAGTACTG
TGACCTGCTGCGCCGTGCTGACGCCATCTTCATTGAAGAACTGCGTAAAGCGGACCTGTACGACAAAGTCAGCCAGGCGT
TCACTGTGTTCCTGCCGGTACGTTCCGTTGGCGTAATGGGCGATGGTCGTAAGTATGATTGGGTTGTCTCTCTGCGTGCT
GTCGAAACCATCGACTTTATGACCGCACACTGGGCGCATCTGCCGTACGATTTCCTCGGTCGCGTTTCCAACCGCATTAT
CAATGAAGTGAACGGTATTTCCCGCGTGGTGTATGACATCAGCGGCAAGCCGCCAGCTACCATTGAGTGGGAATGATTAA
CAGCTAACTCATAGCAACTCATTCCTATTCAGATACTAATTTAACCCTCTGTTTTTACAGAGGGTTTTTGTTTTTATGTA
TTCATTTCTATTCACTCTACACCATATTTTTCGTCGGTACAGGTGACGGTATTACCTTAAAGGTATACTCTCATACCGTC
ATGAAAATGGTTTCTATACGGGTGAATTGTGCTTACCGATACAAAATTAAAAAACCTCAAGCCGCAGGACAAACTGTACA
AGGTCTCCGATCGTGACGGGCTGTATGTAGCTGTGCTTACGTCAGGCACGGTCTCGTTTCGCTATGACTACCGTATCAAC
GGTCGCCGCGAAACACTGGTAATCGGGCAGTATGGGCGTGACGGTATCAGCCTGGCAGAAGCGCGAGAAGAACTGATTGC
TGCAAAGAAGCTGCTTAAAGCAGGCCAGTCACCGGCTGCGGCTAAACGTGACGGTATCAAAAAGATTCGTGGTGCCGAGA
CGTTTGCGGTACATACCGACAGTTATATGAAACACGTCATCCTGGCTGACAGTACCCGCGCAATGAAACAGGCGGTGATC
GACCGTGACATACTTCCGGTTCTTGGCAATAAAATGATGGCTGAAATTACCACATCGATGGTTCGTGATTTGTGTGACCG
GATTGTCGAACGCGGTGGCCGGGCAACAGCAGTGCAGGCTAGGGAGATCATCAGTAGCGTATACCGTCACGCCAATGACC
GTGGTCATGGTTTGTTTAATCCTGCGGCTGACATTAAACCTTCGTCTATCGCCATATTTAAACCACGAGAGCGAACACTG
ACACCAGAAGAAACTGGCCTGTTCTTCCGCACGCTGGATGCCATTGGTGCTATGGGCACTATGAAAATGGCTTTAAAACT
GGTGCTTATCACTATGGTTCGTAAGGGCGAATTCACCAATGCAACGTGGGATGAAATAGATTTTAAAAAATGGACATGGA
CAATTCCTCCAGACCGCATGAAGGGAAGCCGGGCGCACGTTATTTACCTGCCTAAACAGGCACAGGATATATTGGTCGGG
TTGCAGATGTGCGCTGGTGGAAGTGAATATCTGGTTCCTGGTCGTTACAATTTCCGGAAGCCATTATCTAATGCCGCGCT
GAACTCTCTGATCGACAGAACGGTGAAAATAATAAATGAAGATGGTGAGCATATTCAGGACTTCACTGTACATGATATGC
GCCGTACAGCCAGTACGTTGTTGCATGAGGCTGGTTATCCTTCAGACTGGATTGAAAAGGCTCTGGCACATGAGCAGAAA
GGTGTGCGCGCCGTATATAACAAAGCGGAATACGCCAGACAGCGCGCCTACATGTTGCAGCAGTGGGCCGATATGATTGA
TTCCTGGATTAACGGGGAGCATACGGATCTGATTCCGTTCTCCCCGTCGAAGTTTGAGAAGTGGATGGAAGACAGTAATA
AATAATTCTATCCTTCTTGGATTTTGATAAGCGTCAGATTTCCGCAGAACACTGCCACTGTGTCGATGTACATCTGGTTT
GCATATACCAGTGGGTGATGTGCTGGCGTATGACCGAAGATGAACAGATCGGCACCGGTTATCTCCGAGACAATACCGTC
CTGCGCGTCGCTAATCCGCTCACGATTCCATATCACCATTTCTTCTGGTACTGGCTTATTGAATGCGTATTCGTTGTGCG
GGTAGTCTGCGTGGCAGATGACGACCTTCTTATTGCCGGTAACCAGTTCGATAATCATCGGGAGGTTGGTAATCTTTGGC
AGAAGGTATTTGAGTTGCACATCCTGCTCAGAATCAAGTTGGTGCCACCATCCACCGCCGTTTGACATCCAATGTCCGAA
ACTTCCGCCGTTGACCAGTGCATCCAGCATCATCTGCTCATGGTTGCCACGAACAGCTCGGAACCACGGCATAGCAATCA
AATCCAGGCATTCGACGTTTTCAGCGCCGCGGTCAACAAGGTCACCAACGGAAATAAGCAAATCGCGCGCCGGGTCGAAT
GAAACTTTGTCGAGTTCGTTCATCAGCAGCGTGTAGCACCCATGCAGATCGCCGACGACGAAGATATTGCACCAGTCAGC
GCCATTGATGCGTTGATATAGGTTCATGCAGCACGCTCCCGCCCCTGGTTGTCTGTTGGTGACAGCGGAGCATTGCTGAA
TGCATTTGTTAATCTGGCAATATCCAACGCGTATCCAGGGTGTAGTTGCACTGCCGGGTCTTCGCACTGATTACCCCAAA
CATCGAAACCATGAGACGACTGGCGAGCGAACAGTTCAATGCGAGAAACATCGCCTAACAATTGCACAAGTTTTTCACGA
ACGATATCTGGTTTTCTTGAATGCTCAAGCCGCGGTGCGGTAAATGACTGAACGATCCCTGCATTAATGCGCGTAGGTAG
TTTTCCCTTTACCGCAAACAGGCAATCTTCACTATTGGCGCGAGTCATGTGCCCCATACCCATAACCAGTTTATCTGGTT
GTCGACTACCACATTTTATCCACGTGAAGCCCTTCATGGTCATCAGACGGAATCCCCAGGCTTCAACAACTTTTAGCGCT
TCGAGTGGTTGTGTTGGCACCCACCACATGGCCAACAGACAGTTTTCATCGGCCAAATCCCACACAGGAAGGCGGCAGAT
ATCCAGCACACTCATAACCGGATATTTAAAACCGGCACCGCGATTACCATCTGCGGCTTTGTCACGATGTGTCCAAGGCG
GATCTGCATAGATTAGTGTGTATTTCTTAGTCATAAACCACCCCGCAACATCCTATACCGCTATAGTCTCCACGGCGAAG
GCCGTTACCTTTTGTGATACATTGGTCCCTGCGAACCGCGATCCTTGCACGCTCAACATCACCAGAAGCAACATCCATAC
ACTGAAGCCAAAGGTGAGCGGCAATGCGGAACTGCCCCTTTTTCTCTCTTTCAATCGCGCGTTTTTCGATCTCTATCGCC
GCAGGAGTAACGGCGACAATCTTTGACGGACTGCGCATTGAAACCTTATTCATGTGATATTTTTCAAGTCGGCTTAACTT
TCTCACTTAATCCAACCCTCTCTGAAAATTAATGCCAGCAGATAAAGCCATGCTGAAACAGAGGCCAGGAATAAGTACCA
TCCTGACCATTTGATCCAGTGCCTTAGCAGCGCACTCATGCAGCGTTGCTCACGGGACGATATACACGTTGCTGAACAGG
AGGTTTTTTACCCTGGAACTCTGCCGGGCTTGCTGCCTGACGTTCATCAAGCCAACGCTCAACTTCGTCACGGTTCCATG
CGCAGCGTTTGTCAGTGATATACCAGCGTTTAGGAAATTCCCCTGCGCGCTCCATACGGTCGATAGTGCTCCATGACAGT
GGCACCACCGCCAGGAGTTCCTTCTTACCTAATGCACCTTTCATAAATACCTCTCTTGGTTGCAGTGCGGCGCGCGTGGC
GCCGCGGTGGTGGTTACATAGATGTTTCGTTTAATTCTTCCCGACGAACGCTGTAAACGTCGGTGGCTTTTGCCAGCAGT
TCGTCATCATCTGAAAGTTTTTGTGCAATGTATTTGTAAGCCTTATCCAGTTCGGAGACAGTGCTGTAATTCATCGCTGC
GCTGGTAAAGGCCATCAGCATTTCTTCTGGATCACGGCTATCCGCTTTACGCGTTTGCTCATCAGGCTTTTTCACTGTTT
TAGCGTTGATCAGACTATTCATTCCCGCAGCCGTAGTTGTTTGCGGAGTAATGTCTCGCTCAACGCGCGGTGCCGTTTCC
TGTAATTCGTCAGGTGTATAGACGCCCATGATTACGTCAGGACAGTGCAAGCGAGACCAGCGTTTTGTCGCAAGGTATGC
GAGTTGTTGTTTCGGATCGCTGGCCCAAAGTGTGGAGTTTCTTACCTGTGCCTGAGACAGCATTAACTCGAGCACTCGAG
GTTGATCCTCTCCCTTCATGGTTGCCCATACGCGAACACCGCAGCCTTCTTCGTCTTTTATAGTCCAGCCTGGTGCGATA
TACGGATTGCCGTTTTTGGATGTTTTCTCAACAAACTTACCGATCACGCGTTCCCACGGCCCGAACCACTCGTAGTTGAT
GCGATCTTTTGTTGGCGACATTGTTGAGATAACTGCGTTTACTAATTGGGCTTCATAACCTAGCGTGCCGTTCACAACAT
GGGTTTTCTGAGCCACGGCAAACGGGTTCATTCCCCACTGCGCAGCCTGCATTGCCACGGCCATGCAATCAGCTGGTTTC
CCGGCGAGGTGCGCCGGTACCGTTACGCGGCTTTGCGCCATTACCTCGGCGAATTTCATCAGTTGGTTCAAGCCGTCTGG
GCTGAAAATAGTTGCAGCAGTGCCAGCGATTGCTGTGTCTACTGGTGCGTTGATGTTTGCGATGTTGTTGCTCATATGTA
CATATCCTGTTTACGTGCCCAGTCAGGGCGTTTAATAATTTCCACGCCACCCCATTCATCATTGATGCGGCATTCGTGAT
AGGTATTCAGATCCCGGCGGAACAGAGCGTGCCCGGTATCGACATCCTTCGCATCCAGCTCGAACACGCGTACCGGATAC
CGACCACAATCAATGCTTTCGCTCACGGCAAGAAAGAAAAAACCATGCGGCTGACCAGTAACCCTCATTGCGCCTTCACG
GTACATTGCGTCCTGCACGTGGTAGCGGAATTCCTCGATGTGGCGAGCAAAACGATCCATATCTGCAACCTTTTTCACGT
CGACGATTACGTTGTGCTCGTTCAGCCATTTGTCTGGACGAATTCGGCACAACTCACCCGTCTCTTCATCGTTCCAGTAC
ATTGATGCTTCGCAGTAACCAGGTGCTTCCAGCATCCAGCGTGCCGCCGGGTGAGCCATTGCGCTATCACGCATCAGCTC
CAGTTTTCGCCACTGCTCTGCATCAAGTACCGAAATCCCCATATCCGCTACATCACGAATAAATGCCTCTTCGTCAGCTT
TACCTTGTTTTGTCCGACGATCGAATTTCGGTGAAACGATGAAGCGTTTGTCAAACTCTCTAGGTTCCAGAAGCAGACAG
TGCAGAGCAGTACCCATATCCAGTGCAGACTTATTCTCTTCGTCTTCCGGAGCGGCCTTCACCCATTTCAGAAGGGCAGG
GTTCTTAGCCACCATATCTAGCTGCGACTTACTCACGCCGTCACCGGCGTGGTAGTCCTCGTTGCTGATATCGAAATAAA
TTCCCGGATTCATGCCGCGTCCCTCTGCCCATCAATCTGATCAGCCAGATCCCAGCGGGCGATAATTGCCATTGCCTCGC
GCCGGTAGGCATCCATTAGTTCTTCGAACTCAGGGCTGTCTTTAGCGGCCTCCAGTACTTCCTGGCGAACGCCTTTAACT
GTTACAACGTCGAAAGTTGATGCCAGTTGATGAAGCCGGATACTCTCAATCAGTTCAACTTGTCGGTCATATAGCTGTTC
TGACAGGCGGTAGTCCTTGTCGAATGCCAGCATGATTTTTTGAAGATTTTTCTGCTGATTAACGTTCATTATCAGCCCTC
CCATATCTCGTTATCGTTGGCCACATCGCGAGCTTCTTTGCTGACGAAAGCCCACTTAATGCCTTCCTGTAAGGTGCGGA
ACTTCCAGCTCATGAATCCGCATGCAGTAACGCAGTACCAACCGTTGATGATTTTCCACTGCATAATTTGTTACCTCGGT
CTGTTACCGTTGAGGTAATGATTATGCGTATTTGGTTTGATGTCAATAGATATGAGTTAAAAAAATTACCCATAAGGTAA
TCTTGATGGCAATAAAAAAGCCGCCATGAGGCGGCTTACTTACTGAAAAATATGATTTTATTGTTTGTTTTTTTCGTTCT
GGTTGATGACAAATTCAATGTAACTTTCGATCTTTGCTTTCTCGGTTTCGGGTAACAATGCGTAGCGCGAGCGGTCATAG
TTGATGGTCGCAGGGTCGTGCGGGTGAATCAGTAATTCATAGCCGTGACGCCCGAATGCGGATGCAACATTCTCCAGGGT
GGAAATGGAAACGCTGACCTCATTGTTTAACAGGCGGCTGATTGTTACCTGGGCGACGCCGGATGCGCGGTGAAGTTTTC
CCTGCGTTGAAAGGTCGCGGCTTTCGCTCATCCAGCGTTCCAGGTTGTGAGCCGCCAGCTGACCAATGTCGCTTGGGCCG
ACAGGCTGAAAACCTTCCTGAGAAAGCGAGCGATCGATATCAAGCCAGTTACGGGGTTTATTGGCGGCAGCTTCAATTTT
TCGCGCAACCTGGTCGCCGATAACCTTCTTGCCAAGAGCCCAGCGGTTTACCAGATTTGCCTGAGTTCCAAGTTTTTCTG
CCATCCGCGTCTGAACACCATTGAATTCACGGTCGATCAAGTCGTTGAGATTTTGCCTGCGGACGTCCTGGATACTTTTC
ATTTTCTGGAAAATCGCCTCATATATGAATCAGTAGATGATTCAATTTAAAGCAATATTACCCAACAGGTAAATGCACCC
CATAGGTAACTATCCTTGATTTTTGTTACCTTATGGGTGAATATTTATTATCTGAAATAAATATCAGGCAATAGCTATGA
GCGATAACGGACATTTCGATTTCAAAAAGCACTGGCTTGCACTTACTCCGGATGAGCGTGAAGCCTTCGCACAGGAAGCC
GGAACGACGAGTCACTATATCCAGACTCACTTAACAGGTAAGCGCAAAATGCCAGGTAAGGTATTGATGAATGGGCTTTT
TAAAGCCTGTAAAACAAGACAATGGCTGCGCTCAAAAGCAGAACTGGCATACTTCTTCTACTCATGATATCCAGCCACAA
CCCTCTGTAGACCGCCATCCGGCGGTCTTTTCATATCTATTCGCACCTCAAAGGTAATAAAAAACCAAATGTGGTTGATC
TTTTTTTTGTGTCAGCACAAAATGACCGTAATCCCAATACTAATAACAGGGCTTACCATGGAAATCATTACACGTATTGA
TGCCGCAAAGCGCGGACTTAAACGCTACTACACCGGAAAACAATGTAAGCACGGACATGACAGTGAACGCTGGGTTTACA
ACGGGCACTGTGTTGAGTGCACCATGGAATCAAACCGTCGCATCAGGGCAGAGATTAAGCAGATCATGATTAATTCCTCC
CCACAACACTCAAGCTGATAGCGGAGATTAATCATGAGCAGACATGCAACAGATTGGGCTTGGGAGACAGATCCAGGCAG
CTCATCATTAAAGCTCATACTGCTCTCGATGGCTGACAGAGCCGATGAATATAACCTCTGCTACCCCAGCATAGAACGCC
TCGTTAAAGACACTTGCCTGAATAAAAAAACCGTGCAGGCCGGGCTTATATCGCTCATGAAAATGGGGCTTATTTCAGAT
ACCGGAGAGAGAAAGGGAGCGACAAAAAGAGTGCGGGTTTTCTCTCTTAATATAACCAAAAACGGGAACATTAAAGGCAA
CCTAGATGGGTGTAATGAACCCGAAAACGGTAATGTTCCCGAAAACGGGAATATACCCAAAAACGGGATGTTGAATGATC
CCAAAAACGGGATGTTGAATGATCCCAAAAACGGGATCCAGAACCAGTCATATAACCAGTCATTTAACCAAGAGAGGGAG
AGCAGGACAAAAACCGGGGATTCTGTGCCTCATGACCCCGGCGCAAACAACGCCGTGATGAATAACTTTGTTCCTCCTGG
TGGGCCAGGGCAATTAGGCAAATTTGTCATGCATGAACAATGGCAGCCATCAGATGACTTTCTTCGGAAAAGCTCATTGC
AGGGGATCTACCTGGACAGTCTGCCAACGGCACAGGAACTTGCAGAGTTCAGAATTTACTGGATGGCTGAGGGTAAGGCA
TACCATCAGGCACAGTGGGAGCAGAAGCTGGCAAGGCGGCTGCAGATTAGCAGACAGAAGCAATCAACATTACCTGATAA
CAACGTTCCGCACTGGAACAGCCCTGAAGCATGGGAGGATTTCTTGTGAACAACGTTTTTACCGCGATACAAAACCGTGA
CGGAGAAGCCCTTTCTCGCATGTCAGGTTATGATCATCAGTACGTCAACAATGACAATGTGGTGAACATGTCAGCAGAGA
GGCTTGTTGATGCCCTTTTCAAACAGCTGAAACAACTGTTTCCGGCGGCAGTGGTAACCAACCTGAAGACGCCAGAGCAG
GAAGTCGCTGCAAAACAGCAGTGGATTGCTGCGTTTGCCGAAGGGGGGATCCGAACCCGTGAACAGGTTTCTGCTGGTAT
GCGCCACGCCCGCGCCAGTGAATCTCCGTTCTGGCCGTCGCCAGGGCAATTTATCAAGTGGTGCAAAGACAGCAAGATGG
TTCTTGGCGTCACCATTGACGATGTGATGGCGGAGTTTCACCGGTACAGCAAGGAAAAAAGTTTATATCCTGGTGGTCCC
GAAAGATTCCCGTGGCGGCATCCGGTTATGTACTGGGTCGTATGTGATACCCGCCGTGCAATGTATCAGCGCCAGCTTAG
CGAGATTGAGGTTGAGAAACACGCGCGCAGGTTGCTCGATGATTGGGCGAAAAAGGTGGCTTCCGGACAGCAGATACCCG
ATCCGGTGATCAGCATACAGGCAAAGCCAGAACCCATGAGTACACCTCCGGACACAGGGAGAGACGTTTACCATCCACCA
GGGCGAAGTTTCGGGTGCATGCCTAACGCCGCCACCCTGGGGGGAATAACACCTGCGCAGTGGCTGATGGAGGAATACAG
GCGAGGAAAGGCAGCAGGATTTATCAAGTAATACCAGCGCGATAGCGCATTTTTTTACGTCTATATAATTACCTTATAGG
TAATAAAATATTCTAATTTCTATTGATTTTATGTCTTATGTGGTTTTTAATTACCTAAGGGGTAAATCATGAGAAAACAG
ATACAGGCTCTTGGTCGACTCAAAACAGGCCAGATGAACAAAACAGAATCTGCGTATTGCCAGCACCTTGAGCTGCGTAA
ACGTGCAGGAGAAATCGTCTGGTATCGATTTGAGGGTATCAAGTTGCGGTTAGCTGACAACACGTTCTATACGCCCGATT
TTGCTGTGATGCTCGCCACCGGCGAGATGGAACTGCACGAAGTGAAAGGTTTCTGGACAGACGACGCCAGGGTGAAAACC
AAAGTCGCCGCAGATCAGTATCCGTTCCGAATCATTGGGGTAACGGTTAAGCCAAAGAAAGCAGGTGGTGGCTGGAACAT
CGAAGAGTTCTGAATCGACGATCTTTTTAGTTATCAATGTAATCAATAAGTTATGTGGATAAGCGAGGGTAAAGATGGAA
AGTAATATCAAAGGGTTAGTTGCCGCCGGGCATGAGATGGCTTCGGAACTGAAAGCAGAATGTGGTGCCGTTGATATGCG
CAGTGTGGCAAAGCTGATCAGCGATTTGGCAACGCAACTGGAAGTGCAACTGGTGCGTGCTAATGCGCTGGCCGAAGACC
ACCAGAGAGCGATTGAGTCAATTAAGCAGGCTGATTCGGCTGTTAAGTTGGCACACGAGAAGTTTTCGGCGCTGGCGGCG
GAGAATGCGGGGCTGAAACACGCAATGGCCGTAACTCTTGAGCATGTGTCGGTCACGGATGCAGGGCAGGCTGGTGTTGC
TGCAATGATTATCAACGATGCCCTGCACCACAGCGAAACTCCAGCCACCGATGCTTTCCTGGCTGAAATTCGTGCGGAAG
CACGCAACGAGGGGATTAACTATACCGCAAGCCGTCTTGCTGCTGCTTTCAATCACGGATTTATCAATAAGTCTTTACGT
GAAGTTTTCGACGTTACACGCATGATTCTGTCAGCGAAAGAAGAGTTGGCTAATGAACCACACCCGATTGATGGCCTGTC
CGGTGAATATGCGGAGAAATCCCTAGAAGAATGGGCGGAACAGATTCGCAAAGGAGGCAACCAGTGAGCAAGATTAACTA
TCAGGCACTGCGTGAAGCGGCAGAGAAAGCCGGTGAAGATAAGTGGCAGGCTAAAAAAATAAATGGTGATTTTTTCGTTA
TTCGTCACGGTAGTTATACAAGACAGCATGGCTACACATCGTATCAACCCATTGCGGAGATTGATTGTAAGCCAGTCCGG
GATTTTGTTGCCAAGGCTAATCCGGCTACCGTGCTGGAATTACTGGATGAACTGGAAGCAGCAAAAAAGCGCATTGCAGA
ACTGGAAGCGCGGGAAGTTCAATTACCGACTCGCTACGACCTTCGATATGGACACCCGATAAATGCAGATGAGCGACATG
TCATGATACCTAAAGAAAATGGCAGTTGGCTTTACCTGATTGACCTAGAACACGCATTACGCGTCGCTGGCATTCGCATC
AAAGGAGAGGAGCATGGAAATAAAACCAGAGGATGAGTTAAGCAATATCGTTTTATTTCCGGTAAAAGAGGATGACCCTC
GTAATCAGGTTAATTTTCTTTATGAGCCATCGGAAAGACCATATTGTCATCACGCCTCTGTTCGGGTTGACGAAAAAGAG
CGCCAGGTCCGCTGTAAAATCTGCGGTGCGGTTGTGGAGCCGTTTGACTGGATGCTCTCTGTGGCGAAAAGAGAAACCAG
ACTGGCAGATGATGTAAGGCTATTGCGCCAGGAGGAACAGGAAAGGCGGAAAAATATAGAAAAGTTAATTCAGATTGAAC
GTAACGCGAAAGCGCGGATACGCAGGGCGACAAAATCCAGAACTGAATAAATAAATTTAGCGCTGTAAATAAAATCTAAT
CCTGAACTGGAGGTATATTTATGTTAAATACACAGAAAGCCATTAATGCGGAAAAATATAACGAGTGGGCAAGAAAATTC
TCTGAGCAGATTTTTAAAATTACTGGCGATGAGAATGCGGCAAAAAATGAATTAGAACCGTGGACACCTGAAGGAAACGC
ACCAAATTATTGCTGGTGGGAGGTTGATCCGGTTGATGTTGCAAATGAAGCCATGAGTTACCACAACGATTAATGTCAGG
AGGCCGCCCGAAAGGGCGGTAGTTAAATGCGAAAGTTTAAAATAATTATTGAAACGGGAATAGCCGGTGGAGATTTCGAG
GATGAATTCGAAGTGGATGATGATGCGACGCCTGATGAAATACATGACGAAGCAAAAGATATTTTCTTTAACTACTGCAA
TTATTCATATCACGAAATAAAAGACGAAGAGGAAGAACAAAATGGCTGATTTTGGTTCAACTAAATACAGCGTCAGTTTT
GAAGAATGGCATGAACTGTTAATGGAATATGCAGAGTTACGTGGTGGCAGTGCTGCTGATGCTGAAGCATGGCGTGATGA
TTATGAAGCAGGAAAAAATCCGGTCGAAGCATATTGTGATGAGTGGGGCGATGAATGAGCGAGATTGACTATCAGGCGCT
GCGTGAAGCAGCAGAGAAAGCAACTAAAGGATGCTACATCGTAGGGCATACATCGGGCAATCAGCATGGGAATATAACAG
GAGTTTTTGTTTGTCAAAAATGGAAAGGAGAGCCCGGTGGCGTAATTGCAGAATGTCATGTTAACTGCCTGGTTGAAACA
GATGTTCAGGCTTATGCAAACGCTGAATTTATTGCTGCTTTTAATCCAAATGTTGCGCTGGCACTACTGGATGAACGGGA
AGCCCAAAACAAACGAATTGCAGAGCTGAAAGCTAATCTTGTGGCGCTGGCGGCGGAGAATGCGGTAATAAAGTCTGCAA
TTCCAGAACCACGGGATATTGAGGACGACAATGACAATATGGATGACGTATCTCTTGCTGAAGATTTCGGGTTCAATCAT
GCAATAGAACGGATGAGGAGACGGATTCCTGAAACTCCGGCCACCGACGCTTTCCTGGCTGAAGTACGGGCGGGGTTGTT
TAACGAGCTTTGCGCGGCGTTTGTCAGGTACGAAAAAGTTGCAGGACTGGATGATAGCGATACAGTAACGCTTAAGGAAG
CGACAGAAGCATTGCTGGATTGTGCGGAACAGCTTATCGCGCCTGAATAATTAAATTTAGTTAAAAATTTAATCCTTAAC
CGGAGGGATTTCTGCACCCTCAAAACATCAGGAGGCCGCCTGAAAGGGCGGTAAGAAATGACTACATTATTCAGAAAAGA
ATATCCGAGAAAAAGTAGAGCGACAGAATTTTTGTTTCTCATTATATTTATCGTGTTGATGATACCGATACCCCCGCTAT
TACTGGTCTGGTTTATCGTGAAAATAATTGAGCCAGTTATTGAATTGTATAACGACGTGGTGTGGGCGTCGTTCAGCACA
CTGCACAATAAAATTAATCCGTATAAGGAAAGCTGATATGGCACTGACGAAAAAACAACGTGCAGAGCTGCGCATGAAGT
TCGGCGGTCGCTGTGCTTATTGCGGCTGCGAACTTGGCGAAAAGTGGCATGCAGACCATGTAAAACCGGTCATTCGTTTT
GATGGAAATATGCTTCACCAGGAACGTGACGATATATCCAACATGGTTCCGGCATGCCACCCATGCAATCTGCACAAGCA
TTGCAGTAGTCTGGAAGATTATCGGCGAATTATCAGTGATGGTCGTCGTGAATTCCTTGCGTCCGGGAAAGGCAAAGCGC
TGGTTCGTATGGGATTGGTTGAAATGAAATCTGACCCAGTTGTGTTCTGGTTTGAAAAATATCAAGAAGGGGCTACGGCA
TGACGACTTTTACCAGAGAGCAGTTAATAGCTCACGCAGAGGAGACTATTGAAACACAGAGACTGTGCATACCGGGCACA
ATCGACCATGACATCATCCGCACATATAAGATGGATATTGCTGTTCTGGAAATCGCACTGGTATCGCTGGCAGCAGAGCC
TATTGGTGAGGTTTCAGAGAAGCGACTCGGCCTTGTTATGGATGGAACGGTAGACCTTGGCGGGAAATCAACTTATCGCA
TCATTAAGGGAGAAAAAGCGATGAAGTTGTTGCCGCTGGGGACGAAGTTTTATACCGCCCCTCCAGTGCCAGTAGTACCG
GAAGAAAAACCAATGCCTAATCCTCTTAGCATGTACGCGGTTGATGCTGTTGCCGCTATTGCAGAGGTGAGAGGCTGGAA
CGCCTGTCGTGCCGCTATGCTTCAGAGTCAAGGTAATTGCATTAAGGATGGTTGGATAAGCTGTAGTGAGCGAATGCCAG
AGAACGGTCAGCACGTAATTATTTTATGTGATGGCGCATTCGTTCTTTATGCGCAATATCGAGACGGTGAGTTTTTTGAT
GTTGTCCGCAATGGTGAGGAGTTCTTCGAAACGCAGAGCCGCAATGTAACCCACTGGATACCGCTACCGGAGCCGCCGCA
GGAGGTGAAGTGATGAACAAGTGCAACGCTCTGCTTTATGCCATGGTGATTGGTTTCGGCCTGGCTGCTGGTATCCGGGT
TTATATTGCCTGGGAGTCATTAATCAATCTGGCGTGGAGTGCGATTCGTGGCTAAATCCCCCGCAGAACGCAAAGCCGCG
CAGCGCGCTCGGCAGTCCGCCGCCGGTGAGCGCAAAATTGAACTGGTGCTGGATAAGCAGGAGCAGGAAATGCTGGCGCG
GAACTGCGCCGCCCGGCGCCCTGGTCGCGATCCCTATGAAATGGCCGAGTACATCGCGCTGCTGATCCGCCAGGATGATG
CACGTGTGCGCGGGCGTATAAAATCGATCAGCAGAAAACTTTGCGGTAAGTGCGGCGAGAGAGTTCCCGTTAATTCATGC
CCGTGTAATGGTGACTCGCAATGCTGGGTGACTAAAGGCTGGCATGAAACGAAATTAATAGTGTGACATGTCACGAAGGT
GTTATGCCAAAAATACGCTACGACCTTGAAGATATGAGAGATAATTCAGCAAATTTTCCGAAAGAGGTTAAATTTCTCAT
GCATAAGTATGGTTGCGCCAGGAGGGATATAGTTATCGACAGTCAGCACCCTTGCGGCGAGGATGTAATTTTCATTCGCG
GTAAATGGGAAGGGTATCTTGACGAGAGTTTTTACGATGAATTTGATGGACTTTGAATACTGCCGCCAACTATGGCGGCT
TTATTTTGCATGGTACTATTACCACAACGGTAACTATTACCACGGTGGTTATGATGCCTGCTGAACCTAAAACCTATAAA
CGCAAATCAACGCAATTTAAGCCACTAACAGCAATGCAGGAGGCTTATTGCCAGTCATACATCAAAACGCCTGAAAACCA
GACTCAGGCAGCGATTAATGCAGGATTCTCCCCAAATACAGCGGCAGTTAAAGCCAGTGTCATGATGCGCGATGAACGCA
TTCAAAAACGGATTGCCGAGTTGATGGAGGAGCGCAACAAACGAATGCGCGTCAGTGCTGATTACGTTCTCATGCGCCTG
GTGGAGATCGACCAGATGGACGTGATCGACATCCTCAACGACGATGGGAGCCTTAAGCCAATCCGCGAGTGGCCGAAAAT
CTGGCGCACTACGCTTAGCGGCTTTGATCTGTCATCGACCATCATGAACATGAACGAGGATTCGATAGAGACAATCCTCA
AAAAAATTAAATGGCCTGACAAGGTGAAGAACCTCGAACTGATTGGTAAGCACGTCGACGTCAACGCATTCAAAGAACGC
CTGGATGTTAATGTGAATGTGACAATTGCTGATCGCATAGCAGCAGCCAGGAAGCGACTCAAAGAACGTCAGGATGGTAA
TCAGTGACAGATACAGTGTTATCTCCTGAAGAGCAGTTAATCGAGGATATTGCAGGGTTCACTCACGATCCGCTTGGCTA
TGCCCTCTATGCGTTCCCGTGGGGGGAAGAGGGTACTGAACTGGCACATGCCACCGGTCCACGTCAGTGGCAGGCCGATG
CGTTCCGAGAGATACGTGATCACCTGCAGAATCCAGAGACGCGATATCAGCCGCTTATGCTGGCACGTGCTTCTGGTCAC
GGTATTGGTAAATCCGCATTCATCTCAATGCTGGTCAACTGGGGCATGTCCACTTGCGAGGATTGTAAGGTCGTGGTGAC
CGCCAACACCGACAACCAGCTACGAACGAAGACTTGGCCGGAAATTATCAAGTGGTCGAACCTTGCTATCACGAAAGACT
GGTTTACCTGTACCGCTACCGCGATGTACAGCAATGATCCTGGGCACGACAAGCGGTGGCGGGCTGACGCAATCCCCTGG
TCTGAGCACAACACTGAGGCATTCGCCGGACTACACAACGAGCGCAAACGCATCATCGTGGTGTTTGATGAAGCGTCGAA
CATTGCGGATCTGGTGTGGGAAGTTGCCGAGGGTGCGCTTACGGACGAAGACACTGAGATTATTTGGGTGGCGTTCGGAA
ACCCTACGCGTAATACCGGGCGATTCCGTGAATGTTTCCGCAAGTATAAACACCGCTGGAAAACTGCGCAGATTGACAGC
CGGACGGTGGAAGGCACTAACAAACAGCAGTTGCAGAAATGGGTTGATGACTACGGGGAAGACAGCGACTTCGTTAAAAT
CCGTGTGCGCGGCATATTCCCTGATGCATCTGAATTGCAGTTTATCCCTACCGGTCTTACTGACGAGGCAATGAAACGGG
TGGTAACTGCTGCGCAGGTGGCACATGCTCCGGTGATAATCGGCGTTGACCCTGCATACTCCGGTGTTGATGACGCGGTG
ATATACCTGCGGCAGGGGCTGCACAGTAAGGTGCTGTGGACCGGCAACAAGACCACCGACGATCTGATTATGGCGAAGCG
TATCGCTGACTTTGAAGACCAGTACCAGGCTGACGCGGTGTTCATCGACTTCGGTTACGGAACCGGTTTGAAGTCAATCG
GTGATGGCTGGGGACGTACATGGCAACTTGTTCCGTTCGGCGGTGCGTCCACTGACCCGCAGATGCTTAACAAGCGTGGG
GAGATGTTCAACTCATGTAAGACATGGCTGAGGCTGGGCGGCATGCTGGATGACCAGGAAACAGCGGACGACCTGTCGGC
GGCAGAGTACAAAGTTCGAGTGGACGGTAAAATCGTTATCGAACCGAAGGAAGATATCAAAGAGCGGCTTGGGCGTTCTC
CGGGTAAAGGCGATGCGCTACTGCTGACGTTTGCGTTCCCTGTGTCTAAGCGTCTGCGAATTCCCGGGCAGCAGAACCAG
CAAGGCAAGGCCATCACAGATTACGATCCCTATGCTTAATCCGCTTGAGGGGATAATGTTGTTGATATCCTCTGATGAGG
ATAAAACAAAGCCAGCTCATAGGCTGGCTGTTTGTGATATGTCACGGTGTTATTGCTCGCTTAACTTCTGCTTCAGCAAG
TAACCTTCAAGCATCCAGATTTTGTTTACAGCATTCTGTCGGGCAATCTTCCGACCAATTTCTGCATCAAAGTTTTCCGG
GCTTGCACAGGCGCTCTCTCCGGTGACGGTGAAGCCGTTGCGCAGCACCAGGACGCAGAACGTCAGCAGAGAAAGTGATT
CGTGCGGCTGGTAGTTTACCTCTCCGCCAGTATGTTTCGCTTTTATGGCTACGCCAAAGGCACCATCTTCTGCTGTGAAA
TATGCCTCCTGAGCAATAATGCTCTCGATATGGTCTGGCGTAACGCGCGGCGCGGCTAAACCTTTAGCCTGAATTTCAGA
TTCAATGTCTTTGTCACTCATAGTCTAATCTCACCTTAAAAAAATGCCCGGCGAACCGGGCGAACTGGAAGCAATGAGTT
ATGCCTTCCGTGGCTGTACTGGTTTACAGCATGAAGTCATCGCAATGGCGTCCTGCTGTAAAAAGGGCGGTGATAGTCCT
TCAAGGGAAACCATCACCGCCAAGCCCCTGGAACTTCTGGCATCACGGTCCTTAGGCGTGATTCTGGCGTGGCATGCAGG
ATTCGAACCTGCGACCAACCGCTTAGAAGGCGGTTGCTCTGTCCAACTGAGCTAATGCCACAACGCTGAGAGCACTTAGC
CTGTTAAGGCGCCACACTTTGTCGCGGCTCCATAAATGCTCTCATCGTTGTACCCTCGTCTCTTCCGAGGCGTCACACCG
AATCGCCGGGATGGTGAATCCCCGTGCGCGGAATAAAACCGCTCGACTTGCACATTCCGGCTACCTGGTTCGTTTGCCCG
AGCAAGGGAGGGTGCCCCTTAAACGTATCCAGACCGCTATCGGCGCATGTGCCATACGCCGTACTGCTCAAAATAAAAGC
TCACTCCACCTGTTCAATTTAACGACAAGCCAGTCAGGTTAGTAACCGGAATGAACTCTTTGGTTACCTGAAAGGTAATA
ATTTGTGCGTTAAATGTCAACTACCTACGATAAATAAATCATATGTGGTTAAATTGGTAATAATTTAATTGCGTACGGAG
TCATTGATATGTGCATGGGTAGCTCACCATCAGTGCCTGCAACACCAGAAGTTCAGGCAGCACCACAGGAGCAGGATGCC
GCCGTTGTTGATGCCCGCGACGAAGAAACACGTCGCCGTCGCGCTGCTGCTGGTCGTAGTTCTACGCTGCTTACCGGTTC
TCAGGGCGACACATCAACCGCTAATACCAGCGGTAAAACGCTGCTTGGTCAGTAACCGGAGTCATTGAAATGGCGGAAAC
AACTAAAGAGCGATTGAACAAACAGTTCGCACAACTTGAAAGCGAGCGTCAGTCGTTCGAGCCGCACTGGCGCGAGTTGA
GTGATTACATCAACCCGCGTGGTTCCCGCTTTCTGACTTCTGAGGTCAACCGTAACGATCGACGCAATACACGCATTATT
GATTCGACCGGGACTATGGCGGCGCGCACTCTCGCCAGCGGCATGATGTCAGGCATCACAAGCCCCGCCCGTCCGTGGTT
TCGCCTGGCTACGCCAGATCCTGAAATGATGGATTATGGCCCTGTTAAGTTGTGGCTTGAGGCGGTGCAGAACCGCATGA
ACGATATGTTCAATAAGTCGAATCTCTACCAGTCTCTTCCGCAGTTATACGGAAGCCTCGGCACATACAGCACCGGTGCA
ATGGCGGTACTGGAGGATGACGAGGACATCATTCGCACAATGCCATTCCCGATTGGTAGTTACTACCTGGCTAACTCACC
TCGTGGCAGTGTGGACACCTGTTTTCGCAAGTTCTCTATGACTGTTCGTCAGCTTGTTCAGGAGTTCGGGCTAAATAACG
TCAGCGAATCCGTAAAAAGCATGTGGGAAAGCGGCACCTACGAGAAGTGGATTGAAGTGATGCATTCGGTTTACCCGAAT
ATTGACCGCGACACATCGAAGCTGGATAGCAAGAACAAGCCATTCAAATCGGTTTATTACGAGGTTGGTGGCGATAACGA
CAAGTTGTTGCGTGAGTCCGGATTCGATGAGTTTCCAATTATGGCTCCGCGCTGGGAAGTTAACGGCGAAGATGTTTATG
GATCATCATGCCCGGGTATGCTGGCGCTTGGACCTGTTAAGGCATTGCAGCTTCTCCAGAAGCGCAAGTCGCAGTTGATT
GATAAAGCCACCAATCCGCCGATGGTTGCTCCGACTTCCCTCAAGAATCAGCGCGCCTCCCTTCTTCCTGGCGACATCAC
GTATATCGATCAGATTACTGGTCAGGATGGCTTCAGGCCTGCTTATCTGGTTAACCCCAGTACAGCAGATTTGGTGGCAG
ACATTCAGGACACTCGTCAAATCATTAACAGCGCCTACTTTGTCGATCTGTTCATGATGTTGCAGAACATCAATACCCGC
TCGATGCCTGTTGAAGCGGTGATCGAAATGAAAGAAGAAAAACTTCTGATGTTGGGGCCGGTTCTGGAGCGTCTGAACGA
CGAATGTCTTAATCCTCTCATTGACCGCGCTTTCTCGATGATGGTGCGTAAAAACATGCTGCCGCCACCGCCTGACGCGA
TGGAAGGCATGCCCCTGAAGGTCGAATACATTTCCGTCATGGCTCAGGCGCAGAAGTCTATCGGCCTGTCCAGTCTGGCG
TCCACGGTTAACTTCATTGGTCAACTTGCGCAAGCGAAACCAGAAGCTCTCGACAAACTCAACGTTGATCAGGCGATCGA
TGCATTCGCTGATATGTCCGGAGTGTCTCCAACCGTCATTGTTCCGCAGGAACAGGTTGAGCAGGCTCGCCAGCAACGGG
CACAGCAACAACAGCAGCAACAAATGATGGCGATGGGGATGGCGGCGGCACAGGGGGCCAAGACGCTAAGCGAAGCTAAA
ACTTCGGATCCGAGTGTGTTGTCAGCTATGGCGAATGCAGTTAGTGGTCAGGGTGGGCAATCACAATGACAGATTACGAA
GACGATCAACTGAAAGAAGAAAACGCCCGTAAGCAACGTGACATGGCACAGCGTGAAATTGATGACATTCGCTTTGTCAT
GAGCAGTGAACAGGGGCGTCGCGTTGTCTGGTCGGTGCTGGAGAAAGGCCGTGTGTTTTCCGCTATCTCACCGATGGACG
CTATGGCAATGGCATTTAATGAGGGGCAACGCAATCTGGCGCTGGAACTGTTTCAGCGCGTTATGGCGCATTGCCCTGAA
CAGTATTTGAAGATGGCCAAAGAGGCCAGTGAACAGGAGTGATCATGAATTTATTTGAGCGTTTGCTGTATAGCCGTCTT
TGCAATGAGCAACCAGTCGATGGTGGAGCAGCTCCGGCTGCGTCAGAACCGTCAGCGCCTGCAGGTGATAACCCTGCTCC
AGTTGGTGATCCATCACAACAGGAAGGCGATAAGCCACAACCTGTTGCTGATGTCGATAAACCTGCTGATGACAAAAAGC
CTGAAAACGATAAGCAGGATGAAAAAAAGGGCGGCGATAAACCAGAGGGTGCGCCTGAGAAGTACGAGTTTCAGGCTGCC
GAAGGCGTAGAGCTGGATACAGAAGCGTTGAAGGAATTCGAGCCGGTGGCGCGAGAACTTAACCTGACCAACGAGCAAGC
GCAAAAGCTGGTTGATGCTTATCCGAAGATTCTGGCAGGTGTTCAGCAGCGCCAGGCAGAAGCCTGGCAGAAAACAACCG
AGCAGTGGGCTGCGGATGTAAAAGCTGACAAAGAAATCGGTGGCGACAAGTTGAGTTCTAACCTTAGCGCCGCACAGCGT
GCGCTTGACCAGTTCGGGACACCTGAACTCAAAGAATATCTGAACACCACCGGGCTGGGTAATCACCCTGATCTGGTCAA
AACGTTCGTGAAAATCGGAAAGGCGATGTCTGAAGATGGCATGGTCACCGGTGGTAATGAAGGCCAGCGTAGTGCGGCCG
AAGTGCTCTATGGCAAATAAGAGAGGAAATGACAATGACTGTTAAAGGCTTAACTGCGCTAACGCTGGCTGACTGGGGTA
AGCGCGTCGATCCAAACGGGAAAGTCGATAAGATTATCGAGCTTCTCGGTCAAACTAACCCGATCCTTCAGGATATGCCT
TTTGTCGAAGGGAACCTTCCTACCGGACACCGAACCACCATTCGTTCTGGTTTACCTTCAGCTACCTGGCGTTTGTTGAA
CTATGGCGTACAACCAAGCAAATCAACCACAGTGCAGGTCACCGATTCCGTTGGCATGTTGGAAACCTATGCTGAAGTCG
ATAAGTCACTGGCTGATCTGAACGGCAATACCGCCGAATTCCGCCTGTCTGAAGACCGCGCATTTATTGAAGCGATGAAT
CAGCAGATGGCGCAGACGCTGTTTTATGGTGATTCCAGCGTTAACCCTCAGCAGTTTATGGGACTGTCCTCCCGCTATTC
CAGCCTGTCTGCGGGTAATGCTCAGAACATCATTGATGCTGGTGGCACGGGTACAGATAACACCTCAATCTGGTTAGTGG
TGTGGGGCGAAAACACCGTGCATGGCATCTTCCCGAAAGGGCAGAAGGCTGGCATCCAGATGGAAGATAAAGGCCAGGTG
ACACTGGAAGATGCTAATGGCGGCAAGTACGAAGGCTATCGCACCCATTACAAATGGGATAACGGACTTGCTCTGCGTGA
CTGGCGTTATGTTGTTCGCATTGCAAACATCGATGTCAGCAATCTTTCAGAACCTTCCTCTGCCGCAAATATTGCGAAGT
TGATGGTTAAAGCACTGCATCGCATTCCAAACCGTGGCATGGGTCGCCCGGTGTTCTACATGAACCGCACTGTAGGCCAG
GCTCTTGATTTGCAGTCTCTGGAGAAAACATCTCTGGCGATTAGCGTAAAAGAGACTGAAGGCGAGTGGTGGACGTCATT
CCGTGGTGTACCAATCCGTGAAACTGATGCGCTTCTGGAAACAGAAGCCCGCGTGGTGTAACGCCTGTTATTAACCTGTG
GGTCGCAACAGGCCCACTAATGGAGAAAGAAGATGATCACCGACAAACTGTTGATGTTCTCCGAAGCTCAGGCGGTTACG
AATACCGCCGCTTCTACTGACGTAATCGATCTCGGTCCAATTGACGGAAAACGTCGTGATATCGGCGTGGGTTACCCGCT
TGAGTTTTGGGCGCTGGTTAACACAGCCGCCGCAGCAAGCGGTGATGCAACTGTAAACATCCAGTTGCAGACGAGTGAGG
ATAACAGCTCATGGACCACTATTTATGATAGTGGTGCACTGGCAAAGACCGCCCTGACAGCAGGTAAACGAGTTGTTTCT
GCAAAGGTGCCTGCCGGTGTTCAGCGATATCTGCGTGTTAACTACTCCGTCGCAACTGGCCCACTAACGGCTGGCGAATT
CACTGCGGGTATCAGTCTTGATGTTGATGCCAATACGCCGTACCCGATCCGCTCAAAAGTAACTGGTTAAGGTGATATCG
ATGTCAGGTGAGAAACCAAGATACCGCGTTCTGCGCCTCTCTCATATCCATAACACACTGTGGCCGGAGGGGGTAGAAAT
CGAATACGAAGGTGAGCCTGGTAGCGCACTGGAACCTGTTAACGATGCAGCCAGACAGGCAAAAGCAAAAGTTGCAGGAA
AGGTGTCAATGGCAGCAACCAGCACCAAAATCATCAACGATGTGTCAGATGATGGTGAACTGGATAAGCTCCGTGAAGAG
TACGAATTGCTCTTTAACGAGAAGCCACACCATAACGCCAAAGCCGAAACGCTCCGCGAGAAGATCGCAGATAAGCGTAA
AGAACTGGGCGTGTAAGCCTCGCGGATCAGACAAGGGGCTTCGGCCCCTTTATTGCAGGAGTGTATATGGAACTCGTAAA
CCTCAAAACCGGCACTGACAGCTACCAGGATGAGAGCGGAGAAACCAGAACTCGCGATGAATACCCGTGGGGGCTGTGCA
TCACTCTTAATAACGACACATTGAATAAGCTGAAGGCGCAACCTCAGGGCGTCGGAACAGAAGTGATGATAACTGCAAAG
GCTGTTATTCGAGGCCTGTCTGCCAGAGAAACTGACGATGGTGTTAATCGCAGCGCCGATCTGCAGATCACTGATATGGC
GATCGCTCCTGTTTCCGGGGATGTAGAAAAGTCAGCGGCTGAAACCCTGTACGGCAATGGGGGTGAGTAATGGCCTCTGT
AGTAGAGATCTGCAATTGTGCGCTGTCCAATATTGGCAACAGCCGCAGCATTAACAGCCTGACGGAAGCCAGCAAGGAAG
CGGGGGAATGTTCGCTGCACTTTGAGGCCTGCCGTGATGCTGTGCTTTCTGATTTTGACTGGAACTTTGCTACCAAACGC
GTGGCGCTTGCAGATACTAGCAATCCACCGCCTGACTGGGAATATGCGTATCAGTACCCGTCCGATTGTCTGCGCATTAC
TGAAATTATGCTTCCTGGTGTACGCAATCCAACAGCAGCAATGCGCGTTCAGTACGAAGTAGGTGTAGACACCAACGGAA
CAGGAAAGTTGATCTACACAGACCAGCCTCAGGCATGGCTCAAGTATGTCTCTCGCGTTACAGATGTGAACATGTTTGAT
GCCATTTTTATGGAGGCGTTGGCCTGGCGTCTTGCGGCAGCTATTAACATGGCGCTGACTGGGAATGCAGACCTCGGTAC
GTTTGCCCTCAATATGTACAATCGCGTGATTCTTAGTGCTGGCTCGCATAGCCAGAATGAATCACAGGAACCACAGCCAC
CGGTTGACGAGTTTACCATTGCGAGGTTGTCCTGATGGCTATCAGTTGGATCCAGCCCAGCTTTGCCGGTGGTGAGATTG
GACCGTCGTTGTACGGTCGTATCGACATGGCGAAGTACCAGGTGGCTTTGCGCAAGTGCGATAACTTTATCGTGCGGCAG
TATGGCGGCGTTGAGAATCGACCTGGTACGCGTTTTGTCGGTGCCGCCAAATACCCAAATCGGAAATGCCGTCTGATCCC
GTTCCAGTTCTCGACGGTTCAGACTTATGCTCTGGAGTTCGGACACCAGTACATGCGCGTTATCAAAGATGGTGCGTTGG
TGCTGAACAGCAGCAATGTTATTTATGAAATTGCCACGCCATATACTGAAGCCGATCTGTTCCGAATTAAATTCACGCAA
AGCGCCGACGTGCTTACGCTGGTTCACCCGGCATACCCGCCGAAAGAGTTGCGCCGCTATGCGCATGACAACTGGCAACT
GGTTGATGTGGTAACGAAGAACGGGCCATTTGAAGATATCAATATTGACGAGTCAGTGACGGTTTATGCCAGCGCCAGCA
CCGGGACAATTACGTTAACGGCAAGCGCCTCTATTTTTGGCGCGGAGCAGGTAGGCAAATTGTTCTATCTGGAACAGCCT
GCAGTGGATTCAGTGCCGGTATGGGAAACCAGTAAGAGTACGTCGATTGGCGATATTCGCCGTGCAGACAGTAACTACTA
TCGCGCCGTTACAGCAGGCAAAACAGGTACTTTGCGCCCTTCGCATACAGAAGGCACATCATGGGATGGCTGGGGCGGAT
CCGGTGATGATGATACTGGCATTGAGTGGGAATATCTGCACAGTGGTTTTGGCATTGCCCGTATCTCTGCTGCAAATGGA
ACTACTGCAACTGCCGAGGTGATTTCCTATATCCCTTCGCAGGTAGTTGGCGAGGATAATGCCAGCTATAAATGGGCTAA
ATATGCCTGGAACAGTATTAACGGTTATCCTGGCACTGTTGTTTATTATCAACAACGTCTTTACTTCGCCGCATCGACTG
CGTTCCCTCAGACTATCTGGGCCAGCCGTACTGGGGATTATAAGGATTTTGGCAAAAGCAATCCTACGCAGGATGACGAC
AGAATTATCTACACCTATGCCGGGCGTCAGGTTAATGAGATCCGCCACCTGATTGATGTTGGTTCGCTGGTGGCGCTGAC
TTCTGGAGGTGAGTACGTCATCGCCGGCGACCAGAACAAAGTATTAACCCCATCATCATTTGCATTCAGCTCTCAGGGAT
CAAATGGCTCGAGCAATGTCCCACCAATTGCCGTGGCGAATATTGCTCTGTTCGTCCAGGAGAAAGGCAGTGTTGTCCGT
GATCTGGCCTACTCATTCGATGTTGACGGCTATCAGGGGAACGACCTGACCATCCTTGCCAATCATCTTTTTCAGAAGCA
CAGCATTGTTGACTGGTGCTTCTCTATTGTCCCTTACTCCAGCGCCTTCTGCATTCGTGATGACGGTAAATTACTGGTGA
TGACCTATTTGCGTGATCAGCAGGTTTTTGCATGGGCACCACAATCCAGTACCGGAAAATATGAAAGCACATGCAGTATC
AGCGAAGGCAATGAAGATGCGGTGTATTTCGTCGTTAACCGAACCGTTAACGGGCAAACAGTGAGATACATCGAGCGGCT
GTCCAGCCGTTTATTTACCAGCGATGAAGATGCTTTCTTTGTTGATTCTGGCCTTAGCTATGATGGAAGAAATACGTCTG
ACAGAACGATGATCATCACTGGTGGTTCTGGTGAATGGGATTATCGCGCGGAATATACAATCAGTGTTTCTGGTGGTGCG
TACTTCACCAGTAGTGATGTCGGCGCGCAACTACAGTTCCCTTATGCCGGAACTGTTCCTGATACTGGCGATGAAGTGTC
AAAAGAATTACGTTGCGACATTATTTCTGTAACCAGCAATACCGCTGTAGTGGTTCGTGCCAACAGGAACGTCCCGCCAT
CCCTCAGGAATACGGCCACCACGAACTGGCAGATGGCGCGCCGGACATTTGGAGGCCTGTCTCATCTTGAAGGACAGACC
GTAAACATTCTTTCTGATGCGAATGTTGAGCCACAGAAAGTTGTTTCCGGAGGTGCCGTCACACTGGAATCTCCGGGGGC
TGTAGTGCACATCGGCCTGCCAATAACTGCTGAATTCGAAACACTGGATATCAACATTAACGGACAGGAAACGCTGCTGG
ACAAAAAACAGGTGATCCCCTCCGTTACTCTGGTTGTTAATGCCAGCCGCGGCATCTGGGCGACTACGCCTGGCGGTAAA
TGGTACGAATATCCACAGCGTGAATTCGAGTTCTACGATGATCCTGTTGATGATGCTACCGGAAAAGTAGAAGTGAAACT
GGACAGTAACTGGGGCAAAAACGGACGTGTAAAAATCCGTCAGCTTGACCCGTTGCCGCTGTCTGTTCTTGCCGTTATTC
CTCGCCTTACTGTTGGGGGATTATGATGATCGACGTTCAAATTATTCCCGCTACCGAAGAGCATCTTCAGATGATTTTGC
CGGATGTTCGTCAGGCTGATATTGACGAACTGTATGCGGTATCGCTGATGACTACCGAAGATGCGCTGCGTGTTGGTCTT
CGCACTGCTACTATGGCTTGGTCAGGGTTCGCGAACGGAGAACTGGTAACCATGTTTGGTGTATCTCCGGCGTCAATGAT
CGGTGGCAATGGTACACCCTGGCTGGTAGGAACCAGCCGTATTGAAAAATATCAGAAGACATTTCTTCGCCACTGCCGCC
CTGTATTGCAGCAGATGCTGGCAGTTTATCCGCGCCTGGAAAACTACGTCGACGAGCGAAACCATGTTGCCAAAGCATGG
CTGCACTGGCTTGGATTCAGGCTTGAAGAAGCCGCGCCTTATGGTGCTCTTGGTCTTAATTTCCACAGATTTCACATGGA
GAGAAAATAATGTGTAACCCAGCCATCGCTTTGGTTGCCGTCACAGTGGCATCCACAGCCGCGTCAATGTACAGCCAGAG
CAAGCAGGCAAAATACCAGTCAGCCATAGCTGATCGGAATGCTGAAATTGCTGAAGCTCAGGCACAGGATTCAATCAATC
GTGGGAATATTGAAGCGGATCAGCGTCGTCGTGAAATGCGTCAACGCTCAGGCACTGCGGCGGCCACTATGGGGGCTACC
GGTGCGGAATTAAGTAGCGGAACAGCTCTTGACGTTTTTGCGGATAATGCTCAGTTCGGCACTCTTGATGCGTTAACGAC
AGTGAATAATGCTCAGCGTGAGGCATATGGGTATCAGGTTCAGGGAATGAATGCTCAGGCACAGGGGGCTGCTGCTCAGT
CGGCTGCTAAATCATCGATGACCAGCACTTTGTTAACGGCACCACTAAAAGCATACGGTGCATACCAGATGGGCGGCGGA
ACGTGGAGCCCGTTCTCTCAGAAGGCTGCGCCGATTTCTGCTGCTGTTGGCACTCCAACCGGTCGATAAGGGGATAATAA
GATGCCAGTTGTACCAACAACATCGGGCCGTCAGGTTCAGAGCAGAGGGATTTCGACGCAGGGATTCTCATCGTTTCAGA
CACCAAATGTCGGTGATGTACTTGGCGATGTTGCAGAGCAATATGCAGGTATTATTGCGCAGGCAAAACAGCGTGCGAAT
GTTGCTATGGCTCAGGATGCTTCTCTTAGCTTAAGCCAGATAAGCAGCGATCTGCTGAATAACCCTGAAACAGGTTTGCT
TAACCTGAAAGGGAAAAATGCTATTGGAAAAGGTCAGGAGTATACGCAGCAGTTTGATGCTCAGGTCGAGCAACTGGCTA
TGTCGCTGCCGGATGAACAGGCTCGTAATGCTTTCATGCAGCAGGCGCAGCAGCAGCGCATTCAGTTCACTACGCAGGCC
GGGCGGCACGAGATAGGGCAAATAAATGCCTACGAAGAAGGCCAGTTTCAGGCGACGCTGCTGAACAATGGTAAAAATGC
CGCAGCATTGTATGGCGACAACGCCGCATACGTATTGGCTAATAAGCAAACTTTCCAGCAAATTGAGGATTATGGCATTG
CGCATGGCTGGAGCGACGAGCAAATCCAGGCCAAGAAAATCGAGTTTAAAGAGAAGGTTGCTGATGCCGCATTGTCCCAG
TGGTCGGCAAACAATGCGACCGCATTCATCCAAAGTAATGGCGAGTTAAGTGATACTGCTGCTGGAGCTCGCCGTGCTGT
AGCAGATAGTGACTCTTCCGAGCGTGCCCGTGGCATACGCAACAATAACCCAGGAAATCTCGAATACAGCAAAACTAATC
CGTGGGTAGGCCAGACCGGTGATGATGGTCGATTTGCTAAATTCGAAACACCTGAGCACGGGATTCGTGCATTAGGGCGT
AACCTGATGTCGTATCAGCGGCAGGGTATCGATACCGTCAGCGAGATAATTAATCGCTGGGCACCGCCTACTGATAAAAA
TGACACTATGTCGTATATCAAAGCAGTGTGCGAACAACTTGGCGTTTCTGCTGATGAGCCTCTCGATGCATCAAATCCTG
ATACCCTGAAGGCGCTTTGTGCAGCCATTATCCATCATGAGAACGGTAGTCAGCCATACAGTGATCAGCAGTTAACTGCT
GGTGTTAGTGCAGCACTTGGTTTATCAACAATTCCAACCAACACCAAACGCTATACCGGTAATGCAGCATTCGATGCGGC
ATCTCCTGAGGCTCAGGCAAGTTTTATGCGACAGGCGTATCAACTGCGTCGGCAGCAGCAGGCTGAATATAAAACGATAA
TTGACAGCAAGGTTCGCGATGCGACGGCTGCGTATATGCGTGGCGTTGAATTTCCTAACCCACCTGGTGAGGATGATTTT
ATTGCAGCTTATGGCGTCAGAGAAGGAAACCTGCGATATACCGAGTTCAGAAATACGCAGATCGCCGGACAGTATATAGG
CTCTTTCCGCAACATGCCGACAAGCAGCATTACAGAATATGTTGAGCAATTACGCCCGGATACTGGTGATACAGGGGAGG
GGTATGCGGCACGCGCAGCTCTTTATGACAACGTTGTTTCGGCTGCAAATCAGGTGATAAAGCAGCGGCAGTCGGATCCT
GTGCAGTTCTCTCTTTCCTCCGGACAGGCAAAGCCTATCGACATGAGCAATAAGGATAACTTTGGACAGAGCGTTGCCTT
GCGTGCCGCTCAGGTCAGTGACCTTGCTAAGTCATATGGCACTCCACTGACGTTCTTTTCCAAAGACGAGGCCAATCAGA
TCGGTGTTTTCTTTCGTGATGCTCCAGTTTCCCAACAGGCAGCATATCTCGATACCATCAGGCAGAGCACTGGTGGTGGG
CAGGTGTATATGTCAGCACTACAGCAGATCAGTGCCAACGCTCCATCTGCTGCCGTTGCCGGGATACTGATGGACAAGCC
TGGTGGTATTTTGGCAGAAAAAAACTGGTTTAATCCGGATGTTTCCGTGTCTCCTGAAACCGCTGCGCAGACAATTCTTG
CTGGCGCGGCGGCTCGTAAAGGTACTGATGATGCGAAAGGTATTCCGATGCCTAAAGATGCTGATCTTCGCCTTGAGTTT
TCTGACATGGTGAAGGATGCATTTGCTGGTGATGCTCAGGGGGCATCAATGGCATACGAGATCGCAAAGGACTATTACGC
TGGTGTGATGGCGAAAAAAGGCGTGGTATCAGGCGAAATTGACACTGATATCTGGAAACAGGCTGTTAACGTAGCTACAG
GTGGCGTGCATGACTATAACGGAATGGGGAATGTCCTTTTGCCGTGGGGAATGTCTGCAGAGCAATTCGATAAGCAGGTT
AATCAGGCTTGGAATGAACAAGTTGTCGGCACCGGGATAAAAACACCGCCTGGTCAGTATGGTTTGCAAAGTTACGGCGA
TAGTCAGTACCTGGTGAAACTTGGTACTGGTTATCTGCTGAAAGATGATGGTTCTCCTGTTGTTCTTGATCTGACACAGA
AGCGTCAGAGATTCTCCGGAGATATTCCGCAATGAGTTACTTTGGCCTTAATCCAGTAAACCAGAATCAGCAACTTGACG
AAGCAGCATCAAATCCAGCGGGCTTTAACAGCGATGTTGGTTTTTTCGACAATGCTGTAGGAGCGGCATTGTCTGGTTTG
TACTCCGGGCTGGTGGCAAAGCCAGATCAGTTGCTATGGGCAGGGATGGATAAAATCGTATCCCCGATTGCTCAGTTTAT
TAACGAAAACACCTCGCTCAATGATACTTCAGTTTCATACATTGCCGAGCAGAGAAAACTAGCAGAGCAGCAGGTTAAGC
GGCTGACGCCTGATGCCGCGACAACCGGAACCGCCGGGCAGGTTCTTTATGGGTTGTTCGATATGGGCGGGCAGGCTGTT
GTCGGTACAACGCTCGGTGGTCCTGTCGGAGGTGCAGCGGCGGTAACTTCGCTACAGGGTTTTTCTGAGTTTGAACGGCT
GACAGCACAGGGTGTTGATTTCAGGACGGCGCAGGAAGCGGGATTAGTGCAGGGCATTACTGCTGGTGCCGGAACACTGA
TCCCTATGAGCCTCGGGTTACGTGCTGGTGGTGCGCTGGCGGAAGGTGTGGCGGCTCAGCTTGCGCGGACTGGTGAGAGT
TCAGTGCGACGCGCCGCAGCAACAGCAGTACGTGCAACGCCAGATATTGCCTATGCCGCAGGTACAAATATTGCGTTCGG
TATGGCACAGCGTGGGCTTACTGCAAAAACGCTTCGTGATGGTGGCTATAGCGAAATGGCTAACCAGTATGATGTGTTGG
ATCGACAGGCAATTGCTATTGATGCTGTTCTTGGGGTGGCGTTTGGTGGTGTCGGCAGATTTATTAACTCTCGCGGCGAG
TCTACAAACGCACCAAATTTTTCACCAGTTGATATCGATGCTGCACTGGCGGCGAATGCCGCTCATCATGCTGAAATTGA
TATTGCGCCCGGCGTGCCGATCAACGTGCTTTCGCGCAATTCTCACATTCAGGCTCTGCGAAAAGCTATGTCTGATGTTA
GCCAGGGGAGACCTGTAGACGTTGCCAGCATTGTTGAGTCTGCATCTTTCAGTGAAATTCCTAGGCGCAAGAGTCTGCTG
TCTCAGGCAGTTAATGAGGCTCTGTCATCTGTAGATGATGGAGTAACGGCGCGCGCTATAGAAAATCGGTTGCTTGAAGA
ACAGGCCGCGCAGCTTTTGCCGCGTGGAGATAGACAGGTTTACCAGTCTGAAATCGCTAATAGCCAACGAATTATTGAAA
ATCTCACTGAACAGCGTGCACAAATTCTTGCAGAAGAGCCAACCGGTAGCGGTAAAGCTTTGTCTCGTGCTCGATCAGAT
AAACAGGCCAGACTTCGCGATATTGACCAACGAATCCGGCAGGCACAAGAACGCCTGGAATTTTCTCGTAACGCGTTGGC
ACCGCATGAGCCTGGCGGTCAGTTTTTTGAAGCTCGAGCAGAACTGGCTCGGAGACAGCAGGCAGAAAGTGAACTTAATG
CTCAGGCTGTTTCATTCTATAAAACAGCAGAGGTCAGGACGCCAGACGAAGTAGCTCCTTTTGAGCCTGATAAAATATTG
CAACAGGCAGAACAAAAAATGATGGCGGATCAGGCAGGAGATATTGATCTGCGCATAGCTGAAGACTCGCTACTTGAATC
ACCTGACATGATAATCACCGTGCTGGATGATGATGGTAATCCACAATCGCGCAGCGCGCGTGAAGTACTGGATGAAGCGA
ACAGGGAAAGTGAGCAGGCAATACAGGATTCCAGCCTGTTTGATGTCGCTGTGGCGTGTTTCTTGAGAGGTTAAATTAAA
TGAGACAGGAATGTATACAAGCGGTCCAGCAGGCGGCGCAGCGCACGTTAACGGCGCGAGAAATACAGAACATTGAAGAC
CGCATTTATCGAAATATGCGCTCCATTGCTCGTGATGACCCGATGTCGTGGAGACAACTTTCCGAATCAGAGCGGCTATA
TCGTGCAGCACAATTGGCATCTGAAGAATTACAGCGAGAAGCGGCATTAAAGAAACGTCGTGTGGCCCTCACTATAGCCG
CACGTCAGAGATTGGATAAATTTATCAATAGCTATCAAGGGGCTGATGGGAAACTTGGCGCTCTTAACCGTACTATTGCT
TTTAATGCAGACGGTAAATCGAATTTCCTCTCTGTTGAGTCCAGAACAAAAGCCACTCGTGATTATGCATTGAGTCAATT
GCAGGAGGCATTTGAAGCAGTTGATCCTCGCTTTTTTGGCCTGTTTGAAGATGAAGCTGGCGTGCGTGACCTGGTATATG
AAATGCGAGGGCAAAATACGGGCAATGCTAAAGCAAGAAAAGGTGCTAAGGCGTGGAGAGAAGTGACAGAGCTACTGCGC
CGCCGGTTTAATGATGCTGGTGGGGACATTGGCTATCTCGAAAACTGGGGGATCCCTCAACATCATTCTATGGAAAAGGT
TGGGGCGGTATCAAAGGATAAGTGGGTTAGCGATGTTATAGGTAAGCTGGATCGCAAATATTATACCCGAGCCGATGGAC
AACTGATGAACGATGCTGAGTTGTCTGCATTTCTTGGAGAGGCTTATAACACGATCGCTACTGGTGGGCTGAATAAGCTT
ACTGATACCGGAATGCGAATTTCCGGCGCACGTGCTAACCGTGGTAATGCATCACGACAGATACATTTCAAAGATGCAGA
TTCCTATCTGCAATATCAGCAACTTTATGGCGATCGCTCTCTATGGGAAATCATGGTCGGTCACCTGGAAGGTATCAGTA
AAGATATTGCACTGGTGGAAACATATGGCCCAAACCCCGATCATGTTTTCCGCTCTCTTCTTGATCAGGTGAAGGCAGAA
ACGGCAACAGCTAACCCGAGTAAAACCGGTAAAGTCGAGCGGCTGGCGAACAACACAGAGAATCTGTACAACTTTATTTC
CGGAAAGACACAGCCTGTAGCGAATCCGCACATCGCGCGATGGTCTGACAATATCCGCAACTGGCTGGTTGCCAGCAGAC
TCGGATCCGCGTTGCTGTCATCGTTCTCTGATCTTGGAACCATGTATCTGTCTGCGAAGGTTACCAACCTTCCAATGAAC
CAGTTATTCCGCAACCAGCTTGAAGCTATGGACCCAACGAACCGTACAGAACTTGCGCGGGCGCGCCGCGCTGGTCTGGC
GATGGAATCTCTACTTGGCAGCGTTAACCGATGGGCGATGGATAATATGGGGCCGTCAGTGTCTCGTTGGGCGGCAACGG
CGGTAATGCGTGCCAGTGGGCTTACAGCATGGTCAGATGCGCACAAGCGCGCCTATGGCGTAACCATGATGGGAAGCCTG
GGAGAAGTAGTGTCACGGACACCAGACCTTCGTAGCCTCGATGACTCTGATTTTCGTATCCTGAAAAGCAAAGGGATTAC
TGACACAGACTGGAGCGTATGGAAGCTGGCGCAACAGGAGGACTGGGGGAACGGTAATAATACGATGCTGACACCGGAAA
GCATTATGCGTATCCCTGATTCAGCAGTTAAACATCTTGGTGAACCTGAACGCGTGAAATTTGAGGCAATGCGTAAACTG
CTCGGTGCCGTAACTGAAGAAATTGATATGGCTGTTATTACACCGGGAGCACGTGAGCAACTGATAACCGGTTCTGGTAT
TCAGCGTGGAACATGGAAAGGTGAATTAACGAGAAGTGTTTTCCTGTTTAAATCGTTCCCTATCTCGGTTGTTATGCGTC
ACTGGTCACGCGCTATGGGTATGCCGTCTGCTGGTGGGCGTGCGGCATATATTGCGACGTTTATTGCCAGTACGACCATT
CTTGGCGCTTTGTCGCAGCAACTTAACGACCTTGCGTCTGGTCGTAATCCTCGCGAGATGACAGGAGAAGATGCTGCTAA
ATTTTGGCTTGGTGCTCTACTGAAAGGTGGTGGTCTTGGCCTTTACGGTGACTTTTTATTGTCAGATCACACTAGGTACG
GAAGCGGCGCGCTGGCGTCGATGCTTGGCCCGGTAGCTGGTCTGGTTGATGACGTAGTGAAGATTGCTCAGGGTATACCG
TTAAATGCTGTGGAAGGGAAGAATGAGCAGACTGGTGGTGATCTGGTTAAGCTGGGGAAAGGTCTGATGCCAGGTGCGAA
TCTCTGGTACTTAAAGGCGGCTCTCGATCACATGATCTTTAACCAGATGCAGGAGTATTTTTCACCAGGTTATTTGCATA
AAATGGAGCAACGTTCGAAGAAAGAGTTTAACCAGACATACTGGTGGCGACCACAGGATGTCACTCCGCAATAAGGATGA
GAAATGATTGCTTTTATTCTTGTTGTGTTTGCGCTTGTTGCACTTGGCGTTATGAACCGTAAATGTATCATTGACGATGG
CGAATTTGCTGTTGCAGTTATTTTGATATTATCTGGTGTAGCAGGGTACATAGGCTTGTCATAACGTGAGCGTGACATGT
CACAGGCCGCTTTCGCGGCCTTTTCTTTATGTGATTTGTTTTCGTAATTGTTTGGCACAATAGTCGAGATGTGTTTGCAG
ATCCTGCATAGACATCTGTGAGCTGGTGACGTAGTTAATCAGTGCAGTCAGTTCGGCAAGTGGGCCATCGACATTAAATC
CATCCTTATCGAGATCCCGGAGTAATTTCATCAAGTGCGATCCCTCCACCAGTGACCTGACGCCTCCCGGCGTGTGAATC
CTTTCGGTAAATCCGTCTTCCAGTGGATAGTGATACTGCTGCATCTTATCTTCTCCATGCAATAACTGTATATTTATACA
GTATCAAATAATTTGTTTGCTATCCAGCACGTTTTGCAAATTACCTGAAAGGTAATATCTGTTTGTATTCATGGTCTACC
TATCCATATATGGTTTTTCAGGTAATAGAATAATCGGATATGCGGCGCAACGGGTGCTGCGACTATCTGGAGATTTAACA
TGACGGTCTCAACCGAAGTTAACCACAACGAATACACCGGTAACGGCGTTACGACATCATTCCCTTATACCTTTAGGGTT
TTCAATAAATCTGATTTAGTAGTGCAGGTGATTGACCTTGACGAGAATATCACTGTGCTGGATCTTGATACTGATTACAC
AGTCACTGGTGCGGGAGGGTATAACGGTGGCAATGTAATTCTGTCGAAGGCACTGGCTAATGGTTATCAGATTTCCATAT
TGCGAGAACTACCGGTTACTCAGGAAACAGATCTTAGAAACCAGGGTAAGTTTTTTGCTGAGGTGCACGAGGACGCGTTT
GATAAGCTAACGATGCTGATCCAGCAGGTAAGAAGTTGGTTTTCACTTGCTCTTCGTAAGCCATCTTTTGTGGCGAATTA
TTATGACGCTATTAACAACTACATCAGAAACCTGCGTGATCCTTCGCGCCCTCAGGATGCAGCGACTAAAAATTATGTCG
ATAAACTTGCTAATACAAATCTAGGTCGTACTCTTAGAACGCCTGAGCCAATACCAAGTTTGCCTGATGCTGAGAATCGT
AAAAACAAAGTGGTAGCGATGGATGACAATGGTAATCCTATTATGGTCCTTCCACAGTCTGGATCTGCATCCGATGTAAT
GATTCAGCTAGCAGCAAGTGATGGCTTAAAACTTATTGGCAATTGTGCTTCCATTTCTAATTTACGCAATATAGAACCAA
CAAATACACAGCAAAGAATATTTGTTTTAGAGCATACATTAGGATCTGGTACTGGAGGTGGTTACTTTTATTACGACAAT
ACTGATTCAACAACTATTGATGATGACGGCGTAACAATAGTTACATCTGGTGGTAATAGATGGAAGAGAGAGTGCAATGA
TGTAGCTCCTGAGTTTTTCGGAGCAAAAAGAAATGGTATAGATGATGATACTCACGCTATAGAATCTGCGCTGTCAGCAT
CAAAAAAATATTCACTTCCATTAACGCTTTCTGGTCCAACAATGCTTGCCTCGGGTGTCATATATGTACCAGACGGAACT
AGCGGTATTTCTTCTGTTTCGGGTGCTAAAGTTATAATGGCTGGAAATTACAGCAACCCAAGAGCAAATAGCATTCTTGC
ACCAGGAAGAGGGGGGGCGTTTGGTGATAACGATGTTTTTAGAAGATTTTATGAATTTACTATCACTTCCGTCCCAACAA
CTGGTACTCAAAAAAGACCACAAGGATTAGCGTATGATTTCTCCATTGGAAAATTCATAGTTGGATATGATATTGGTGGT
GTTAACGGACAAGTGTTTAGATATGAAAGAGACGGTAGCGTTGATAACTCATATGGTCAGGTTACACTGCCTTTAAAACA
TGCAAGTTCCGCTGCATGGCGTAAATTAGATGGTAGAGTATATGTAAGCTCTGGTGGTTCAGAATTTGATGCTGAAGTTT
ACATCCTTGCTACTGATGGAAAATCAATTACAGAAACATGGGATTTAACTCAGTACGGCATGGGAGCAACCATCAGCATC
GATAATGAGCATGATTTGCTTGTTCTTGCAACTGGGAAAGTTGGTTCACCAAATGAATTTTTCTCAATTATTGATATTAA
TTCCAAGCAACTAATTAGTTCCTTTGAGTATCCTGGCGCTTCATTTGATGGAAATCCTCAAGGTATGGTTGCGCACGGTG
GATTTATCCACTTCCTTTCCGATAACGGTATATATGTGTTCAAATACACTGGGGAATTAGTTGATTTTTGGAGCGTTGTA
TATGGAGAAGAAGCGCAGGGTATGGCATTAATGAATGATTCGGCTGTGCCAGCTATAGCAATGCTAAGAGAAGAGGATAC
TACAAGCGTTCCTCACATTCTAACACTTAGAAACCCTGAAGCTGTAACCAACTTTAAATCTGTCAGTGCAGGAAGCGCTT
ATGGAAGCAACTCTTCACAAGTAAATCCTGTTGGAATGGATCTGTGCAGTTTCACTTTCACGGCAGGCGTGTTATCTACA
TCATATGGAAGTAGTGTGTTTGGAACACCAGTTATTGATACAGCAGTCCCTTGCATCAGGATACCAATAAAGAAGAACTG
GTATACTAAAACCCACGTAATAGCGAGCCCTACAGTTGACACAATACACTCATACATGGCCGTCTTGGATGGGGGTACTT
CAGTGATTATAAAAGTTAAGGATGCATCAGGGGCAGTCATAAACCCGGCAACGTTAAGCTACGCTGCTTTTGATGTCATT
CTTGCTGGTAGTCAGAGGATCTGATTTTGAAATACCCACGTTATAATTCCGTGGGTATTTTTATTTCATCATATACTATT
TATCAAAAACAGTTTTATAAGGAGATATCCCAAGCCCAGAACCAGAAAGTTCGTTGGCTTTAAAGTTATTATTTGCTATT
GTGGCCTGCATGACAGGAACGTAAAGACAAATCATACCAACAAAAACTATCTTTGATATATTGCTTTTTGCTGACCTAAG
AAGAATAGGCGCAGCAAAAACCAAAGAAAAAGAGAAAACATCTGCCATTCTTCCAAATATATATACTTGAGTCGCAAGTA
GATAAGATGCAAAAAATGCAGTCGTTGTGAATATCACAATGTTGTATCTATTATTGATTTCTAAAATTCTATTCGCCATT
AAAGCAACGGATACAGGAATTAATATTTGTATTATAACCCCAACTCCGGTTCCGATTTGAGTTTCTTTATTGAAACCAGA
AGAAACATATGAGCCATATTTTGAATTTAAAAACATTTCATTATTAAATATCAAATCAACACCATGAAGCGCAAAAACAA
ATATAGAAATAAACCCCATTATAAATAATGTACGAAGCGTAGTAAGCCTGAATACACTGGACGCTATCAATAAAGGAGCA
AAAAGTATGGCAGAGTAATGCATTGAGCATGCAATCAGCATAATGATAATAGAATTTAATTTTTTATCATTAATCCATAG
TCTACAACTATACATCAGAATACTAACCGCTAAAGCTTGTCTTAACAAACAATAGGATGACAGGTAAAGAGTGCATATGA
AAATCAATACAGAAGCCCATGCTGAATCTCTTTCTATTGAAAGCATAAAGAAGATTACAGTTAACGCTGAGCATAATACA
AATAATGCTTGATACCCAAATCCAGTGGTTGATAGAATCTTTACAATTAAATAAAATCCTATTTCTATTTGGCCTTGGTA
ATATTCTGGGTTGTTAAAAATATCAACATAATTAAAGAAATCTAAACCAACTCCGTACCGAATGGCGGCAGGTATAAAAA
GGGCCATAAATAATAGCAAGTAAACCACGCCTTTACCACTATTAATAAAACAAATGATTGATGATATTAATACGCCACAC
AAAAGAATTGTGTTATACGTTAAATATGTTTCAAGCATTTACTCTTTCCTTAATAATCTTGAATGCAGCCAGTACGCATA
ATGCAGGTATTAATAAAAAGACATAGTAATTGATAATTAAATCTTTTATCTCAAGAATAAAAAACAATAACACCACTATA
GTAACAAATAAAATAAAAGAAATGATAATATTACTCACCATTTTATTCATTGCAAGCCTCTTTATTATAAATTTAATTCG
ATTGTGATATGCATATTATAACACAAACTAGGTAATGCTGCCAACTTACTGATTTAGTGTATGATGGTGATTTTAAGGTG
CTTGCGTGGCTTCCATTTCCATCAGATGTCCTTCCTGCTCCGCTACTGAAGGCGTGGTGCGTAACGGCAAAAGCACTACC
GGACATCAGCGCTATCTCTGCTCTCATTGCCGTAAAACATGGCAACTACAGTTCACTTACACCGCCTCTCAGCCCGGTAC
GCACCAGAAAATCATTGATATGGCCATGAATGGCGTCGGATGTCGCGCCAGTGCACGCATTATGGGCGTTGGCCTCAACA
CGGTTTTACGTCACTTAAAAAACTCAGGCCGCAGTCGGTAACCTCGCGCATACAACCGGGCAGTGATGTGATTGTCTGCG
CTGAAATGGACGAACAGTGGGCTACGTCGGTGCTAAATCACGTCAGCGCTGGCTGTTTTACGCGTATGACAGGATACGGA
GGACAGTTGTGGCGCACATCTTCGGTGAACGCACTCTGGCCACACTGGAGCGTCTTCTGAGCCTGCTGTCGACCTTTGAG
GTCGTGGTATGGATGACGGATGGCTGGCCGCTGTATGAATCACGCCTGAAGGAAAAGCTGCACGTTATCAGCAAGCGTTA
CACTCAGCGCATTGAGCGGCATAACCTGAATCTGAGGCAGCACCTGGCACGGCTGGGACGGAAGTCGCTGTCGTTCTCAA
AATCGGTGGAGCTGCATGACAAAGTCATCGGGCATTATCTGAACATAAAACACTATCAATAAGTTGGAGTCATCACCCAC
AAACTATACGTGATTAATAGATATGCATTTTTATTGTTTTTTAATATTTACCTTACATTAAATTAATGCATTTACATCAA
TATAATTTTTTATTTCCATAGAAAATATTATCATTAACGTTATTAAATTGTTTATTGCGCATTATTTAAAATAATAAATT
TATATCTATTTCAACATAAGCGCATGGTTAATTACCTAATAGGTAATAAATTAATGTGTTAAATTTATTGATGTAACCCA
TATATGGTTTGTTGTGTATGATGTGATCACCAACTAAGGAGGTCTTTATGCACAGTAAACGGTGGTTGATATGTCAGTCC
AGCTAACCAGTGAGTCTTTAAATCAGTGGCTTAGCATGGGATCTCTGGCTGCGGTTATCGCTGGAGTTCCTCCTGAGGTG
GCGCTTGGTGCTTTATCAGGTGCGGTAATATTTATTACCTCTGCCGTTGAGTATCCTATACGCCGCCGGGTTCTCCTGTC
GATGCTCAGCTTTCTCTGTGGGCTTCTCTTCTACAAACCAACTGCATCAATCCTTATCGGCGTAGCCAGCCTGATCCCAA
CTATCACGCAGGACTCTTTCGAGAAAGGGATCGTCTTCTCTGCTGGCGCATTCGTGTCGGCAATCGTCGCAGTACGTATT
GGTATCTGGCTCTATCACCGTTCAGACAATCCACGCGATTTAATCCCGGGGAGAAAAGACGATGACAACTCATGAGCTGC
TTTTACTGATTGCCAATGCGGTTATCTGTTCTGCGATAGCAATCCGCGTCGGAACCTTCCGGCGTAATGGATCGCAACAC
CGCCGGTGGGGTGGGTGGATAGCCTACTTCCTTATCGTGGCATCAGCCAGTATCCCCGTCCGCGCCGCATATGCAATCTG
GTATCACACACCAATGGCCGCTGATTTATCAGAGGTCATCATCAATGCTGTCATGCTTGCCGCCGTTCTGAAGACGCGCG
GTAACGTCGTGCAGATATTCAAAATATCGAGGTCTCAACATGGACATTAACCAGTTCCGGCGCGCTGCCGGTATTACTGA
GCAACTGGCCGCGCGCTGGTATCCACATATCAGCTCAGCCATGAATGAATTTGGCATTACCAAGCCAGATGACCAGGCCA
TGTTTATTGCGCAGGTCGGTCATGAGTCCGGAGGGTTTACCCGGTTGCAGGAAAACTTCAACTACAGCGTATCAGGGTTG
TCAGGTTTCATCCGTGCCGGGCGTATCACGCCGGACCAGGCCAACGCTCTTGGACGGAAATCTTACGAGAAGTCTCTGCC
GCTGGAGCGCCAGAGAGCGATTGCCAATCTGGTGTACAGCAAGCGCATGGGTAACAACGGTCCTGGCGACGGATGGAACT
ACCGTGGACGCGGGCTTATTCAGATCACTGGTCTTAACAACTACCGGGATTGCGGTAACGGTCTGAAGGTTGATCTGGTA
GCGCAGCCTGAGCTGCTGGCACAGGATGAATACGCGGCCCGTAGCGCGGCGTGGTTCTTCGCCACCAAAGGATGCATGAA
ATATACCGGCGGCCTGGTGCGCGTAACGCAGATCATCAATGGCGGGCAGAACGGTATCGACGACCGGCGCGCGCGGTACA
TCACCGCCAGCAAGGTGCTTTTATGATCTGGGTATTCGTGAAAGCATACTGGAAACAGTTGCTTATTGTCGTGATGCTTG
CTGCGCTGGTGGTCATCGGCATGGTTTCCTGGAATGTACACGGCAAAAGCCAGTACGACGCCGGGTATGCACAGGCGAAG
GAAGAGCGCAAAGCCGAAGATGAGAAAGTTCGTCAGCACTACGAACAGGAGAAAGCGATCAATGAACGTAAAGCGCAACA
GAGGATCGACCAGGCGCGCAATGATGCTCTTGATGCTGCCGCTCGCGCTGGCAGGTTGCAGCAACAGCTCGTTGCCATCC
GTGAGCAACTCAGGCAGTATAACGCCATTGTCGGCGCTGGGACGTCAGCCGCAGACACCGGAGTTTTGCTTGCCGACGTG
CTCAGCAAATCTCTCGAGAGAAACAGACAACTGGCAGAGTATGCTGACCGGGCAGCCGAAGCCGGAAGAGTCTGTGAAAA
ACAGTACGACACCCTGACCAGATAGTATGGCATTTTTCATGGTACTGATTTCCGGTGACGGTATATAAAACGGTATGAGA
AAAATGAAGTTTTGGAAAAATGTTATCACTCAATTGGTTATGGTTGTCGTAAATAATTGAGTGGGAATGATTTTAATCCC
TGCACTATGAATGAACAAAACCCTCTGTTACTACAGAGGGTTTTTTATCTTCAAGAATCATAGGCTTGAAGTTACTAACA
TCGATTAATTAAACCAGCTGTCCGATTTGTTCTCTTCTGCTTTGCCCACGCGTTTCATCAGATCGCGACCGCCTTCAGTC
ATATTTCTGTTGGCGTCAGCTTCAGATTGCACCACATCGGTTTGCGCAGCTTTGTGCTTCAGTTCCTGATCGATAAATTC
GTTTTCTCGCTTAACGCGGGCTTCTTCTTTTGCCAGCGCCAGTTTTTGTTTCTGAATCTCTAAGCTGCGTAGCTCATCTT
CATAACTTTGATCGCGTTTTTTGTCCGCAGAGGCTTCGGCGTCCAGTTTATCCTGACGAGCTTTCTTATTTGCCGCTGCC
GTTGCCGCTCTTTTGTTAGCGGCGGCCTGGGCATTTGCGCGACGTTGCTTCTCTTGCTGGATTTCCCTGTTGCGCTCCGC
GACCCATTCGTCATGCTGCCTTTGCTCTTCATTTTTACCTTGCTGTTCAGCTTCTGCTACAGCAGAGAGTTGATCCTGCA
ATGATGAGGCGATAGCCGGATAGCTTAAGGAGGCCAAGATGGCGCAAAGAAAAACTTTCTTCATGACTCCTCCTGATTAT
TAGCTCTTTTCAGGACATTTAGTATTTGGCTGAATACGCGTTTCGTTATACGTTGTGGTAATAACAACGGCTAAACCTGT
CGTAAACTGGCACTCTTTACCCACCTGGGTAGAGGTATACACTTTGGTGCCTTCCTTATATGTTAAAGAAACACCTTCCA
CTAAGGTTTTATCATTCACCATAGAACCCACTGCCGCGCCTACAGCTCCGCCGCCAACTGCCCCTGCCGTCGTTCCGGAA
TTGCTGCCAGAACCGACGTTGTGACCGATAACACCGCCAGCGACTGCGCCAATAAGCGCGCCGAAGGCTTGTGCGTTCCG
TTTATTTTGGGAGTTGTCTACGGCAACTTTTGCGGGAAGAATGGAAATAATATTAACGGTTTTAGTTTCTTGTTTGGTAT
TCAGTTGATCGGTTTGATAAACATCGGCGGCATGATCGTCAGCATTTGACTGGCATCCTGCCAGAGTGAATGACGCTAAC
ATTGCCACAGGCAGAAGACATTTTTTAAATTTCATCACTATTCCTTGTTATACACATTACGAAAAATAAGACATTTAAGA
TCATCAAAAGAGGAAAGTAAATGTATTGCGTATAAAGGGATAGATTAAATTTATTAAAATTCACGCAGGGAATAATTTAT
AAAAATATATCATTACAACATATATATTAATTTTATATTTATTTCGCAGCCAAACAGGATAAACATCAGTCAGGACAAAG
ACGTAAAATTTAAGATGAAAGAATATCTGCCGCTTTGATAATTCCAAAGAGCAAAAGCATCCGACAGCGAAGTGCCGTTA
GGTTCTGTGAAAGTGGAGAAGGTAACCGCTAACGTTGTACCGGTGATTCGACGGAGAGTGTGGATTGCTGAGCTTCTTTT
TTGCTCTGATGGTGCTGCCAGGCACCGACGGACGAGTAGATAAAACGGCCAAAGAAGAAGATAAAGCTGATGAGCAGTAC
GATACGGGTCATGCGACTGTTAAATCGGTGTCGTTTTCGCATACTGGTTGCCTGACTCACAAAAGGTTCCTTGAAGTATG
TCCCACGCTGTGGACGGTACTTACATTAAGGCACAACAGGACAAAATGGTCAATTCTTCGTTATGTAAAAAAGCGTCAGT
GGATACATATTTTAATGTTATGGAAGTTAATTTAATTATTTACAATGATGATGTAATAATGATGAATTAACATGATAAAC
GTAATAATTCATTAATCAGGGTTATTTTGTTTGATATATATCAATTGGAACTTTCATATGACACTTAGAATCAATGCTCT
CTATAGTGATGAATAATCATCATTCGAAGTCAGGTGGGATGCCTGTCTGAATACACCTCCTTCAGGATGTGGGGGATTCT
GCTGAGCATCTATGAAACTGAATGCAACTTATATAAAAATACGTGATAAATGGTGGGGGCTTCCGCTGTTCCTGCCTTCT
TTAATCTTGCCCATTTTCGCCCACATTAATACTTTCGCGCATATTTCTTCCGGTGAGGTTTTTCTCTTTTATCTGCCTTT
GGCACTGATGATCAGCATGATGATGTTTTTCAGCTGGGCGGCATTGCCAGGGATCACCTTAGGGATTTTTGTCCGCAAAT
ATGCAGAGCTGGGTTTTTACGAAACGCTCTCATTAACGGCTAATTTTATTATCATTATCATTCTCTGTTGGGGCGGTTAC
AGGGTCTTTACTCCCCGGCGTAACAACGTTTCACATGGTGATACCCGTTTAATTTCCCAGCGTATATTCTGGCAGATTGT
GTTTCCTGCAACGCTGTTTCTGATACTTTTCCAGTTTGCTGCATTTGTAGGATTACTGGCGAGCAGAGAAAATCTGGTCG
GTGTCATGCCTTTTAACCTCGGGACTTTAATCAATTATCAGGCCTTACTGGTGGGTAATCTGATCGGTGTCCCGCTGTGC
TACTTCATCATTCGGGTAGTGCGAAATCCATTTTATTTACGTAGCTATTATTCGCAATTAAAACAGCAGGTTGATGCCAA
AGTCACCAAAAAAGAGTTCGCGCTCTGGCTACTGGCATTAGGTGCTTTATTGTTGCTGTTATGCATGCCGTTAAATGAAA
AAAGCACAATTTTTAGCACCAATTATACCTTGTCATTATTGCTGCCCCTGATGATGTGGGGAGCGATGCGCTATGGTTAT
AAGCTGATTTCGCTGCTCTGGGCGGTCGTGTTGATGATCAGCATCCACAGCTATCAAAATTACATTCCCATTTATCCTGG
CTATACCACGCAGCTGACCATAACCTCCTCCAGTTATCTGGTATTCTCTTTTATTGTCAATTATATGGCTGTACTGGCAA
CTCGTCAGCGAGCGGTAGTCAGACGCATTCAGCGGCTTGCGTATGTGGACCCGGTGGTTCATCTGCCAAATGTTCGCGCC
CTGAATCGCGCGTTGCGTGATGCCCCCTGGTCTGCGCTTTGTTATTTACGCATCCCTGGCATGGAAATGCTGGTTAAGAA
CTATGGCATCATGCTGCGGATTCAATACAAGCAAAAACTTTCTCACTGGCTGTCACCCTTGTTGGAACCGGGTGAAGATG
TTTATCAGCTTTCGGGTAACGATCTCGCGCTGCGGCTGAATACAGAATCGCACCAGGAGCGCATTACCGCACTGGATAGC
CATCTCAAGCAATTTCGTTTCTTTTGGGATGGCATGCCGATGCAACCGCAGATTGGCGTCAGTTACTGCTATGTGCGCTC
GCCAGTGAATCATATCTACCTGCTGCTGGGAGAGCTAAATACGGTCGCCGAACTTTCCATCGTGACCAACGCCCCGGAAA
ATATGCAGCGTCGCGGGGCAATGTATTTGCAACGCGAATTGAAAGATAAAGTCGCGATGATGAATCGACTACAGCAGGCG
CTGGAACACAACCATTTTTTCCTGATGGCCCAGCCGATTACCGGTATGCGTGGTGATGTTTACCATGAAATTCTTCTGCG
CATGAAAGGTGAGAATGATGAACTGATCGGCCCCGATAGCTTCTTGCCGGTCGCGCACGAATTTGGTTTATCGTCGAGTA
TCGACATGTGGGTCATTGAGCATACGCTGCAATTTATGGCTGAAAACAGAGCGAAGATGCCCGCTCACCGTTTTGCTATT
AATCTGTCTCCAACCTCGGTATGTCAGGCTCGTTTTCCTGTTGAAGTCAGTCAGTTGCTGGATAAATATCAGATTGAAGC
GTGGCAACTTATTTTTGAAGTCACCGAAAGTAATGCTCTGACCAATGTTAAGCAGGCGCAAATCACCTTGCAGCATCTTC
AGGAATTAGGCTGCCAGATTGCGATTGATGATTTCGGCACCGGCTACGCCAGCTATGCGCGGCTTAAAAATGTGAATGCC
GATCTGCTTAAAATTGACGGCAGTTTTATCCGCAATATTGTGTCAAATAGTCTGGATTATCAGATAGTGGCATCGATTTG
CCACCTGGCGCGAATGAAGAAAATGCGGGTAGTGGCAGAGTACGTTGAAAACGAAGAGATCCGCGAGGCGGTGCTCTCTT
TGGGGATCGATTATATGCAGGGTTATCTTATTGGTAAGCCGCAACCGTTAATTGATACGCTGAATGAAATCGAACCCATT
CGCGAAAGTGCCTGAATAATGCGGGCCGACATTTCTCGTCGGCCCGCAAAGCATTAAGCGGCGATTTCAGGTGTACTTTC
TTCTTCAATTTTCAACCGCCAGCCAGCCACGCCTTCCCAGTATTCTTGCTCCTTTTCCAGATCAAGCAGTACCAGCGCAT
TCTGACTAAACCAGTCATGCGGGAAACGCAGTGTCCAGTGACTGTCATCAGTAATCAGTGTCAATGTTGGCGGTGTGGTG
GTTGCCTGACGTTGATTGTTTAGTAATACGCCAAGGCGCAATAGCTGTATCAGTGGCAGGAACTGTTTCTTCTTAAACAA
GGTAAAGCGCGGCAGATCGTCGAGCTTAATCGCTTTACGGTGATAGCGCACCAGTGTCGCCATCATCAGCTGCTGTTCCT
GATTAAAACCCGGCAAGTCACTGTTTTGCAGAATATAAGCGGAGTGGCGATGCAAACCGCTGTGGTTGATATTCAACCCG
ACCTCATGCAGCATGGCGGCCCATCGCAGTAGCGCCTCCAGTTGCGGATGCGCCAGCTTCGGTTGCTGTTCCCGCCACTG
TTCGTACATTTGCATAGTGGTATCCAGCACTCGTCGGGCCTGTTCGCTGTCGATGTGATACTGGTTGGCGAGGCTGCTGG
CGGTGCGACTACGCACATCCTGATGACGGAAACGTCCTTCCATTTCATACAGTACGCCTTCGCGTAACGCCCCGTCAGAA
AGGCGCAGTTCACGGATGGCTAAAGCATCAAACACACCACATAAAATCGCCAGTCCAGGAACGAAGACTGTTTTCCGCTC
TTCGGAAAGACCCGGTAAACTCAGCGATGCGAAATTACGGTGACGTAAAACTTCTTTTACCAGTTTTTCCAGACGTTCCG
GGGTAATTATCCCGTCTTTCTCGCCCATTTCCATTAATACTTCATGGGCGGCTTTTATGGTACCGGAAGCGCCCATTGCC
ACGTTCCAGCCCTGAATACGGAATTGCCAGGTTAAAGTTTCCAGTTTTTGTGCTGCCGCCATGCGAGCGCGCTGAAAATT
CTCTTTATTGATGACCCCGCCAGGGAAATAAAGCTGGGCAAAGCTGACACAACCCATCCGGCGGCTTTCAACGAGAATAG
GTTCGAAATTTTCACCAATCACCAGTTCCGTAGATCCGCCGCCAATATCAATAACCAGTTTGCGACCTTTTTCCGGTTGG
GTATGTTCCACGCCCATAAAAATCAGACGGGCTTCTTCATTACCGGAAATAATTTCAATCGGGTAGGGAATGACCTTTTC
CGCGCGTTTCAGAAAGTCAGTGGCGTTCAGCGCCTGACGCAGTGTATGGGTGCCAACTATACAGACGCTGGCAGGAGAAA
ACCCTTGTAGCCGTTCGGCAAACAGCGACAGACAGTTCAAACCGCGCGTCATTGCCTCTTCACTCAACATATTATCTGGC
CCCAGGCCGTCCGCCAGATGCACCCGCTGTTTCAGGCGGCCAATAATCTGCATGGCACCATCTACCACACGGGCTATGAC
CATGTGAAAACTGTTTGAACCAAGATCGACCGCAGCAAACTCCTGCGGACGAGGGGATTTATCGTGTATTGGCATAGGGT
TATTCAGGTTGTTCGAGTGATTTGATGTAGTCATAAATCGCCAACTGCGCCCGTACTTTGCGGCGATTGCCGCGGGGAAC
GTAGCGATTACTGAGTTCTTTATCGATATAACGTGCTTTGACCGTATCGCTGAACAATATGTCGATGATGTCCAGCACCC
GCTGCTTCAGGCGCGGATCGAGCAGCGGTGTCGCCACTTCAATACGATAATCAATATTGCGCGTCATCCAGTCGGCGGAA
GAAAGGTAGACCTTTTTATCGCCGCCATTTTCAAAAATATAAACCCGGTCATGTTCAAGGTAACGGTCAACAATACTGAT
GGCACGAATGTTGTCGCTAATGCCTTCCAGATTGGGGATCAGCGAACACATTCCGCGAACCAGCAGATTAACCGGTACGC
CGGAGCTGGAGGCCGCATACAGACGATCAACCAGGCCTTTATCGACAAGGTTATTTAGCTTCAGGGTGATACCACTGGGC
AGCCCTTGCTGCACGTTGGCGATTTCGCGGTCTACCATTTCATATAACAGACGGCGAGAGTTTTGCGGTGACACCATTAA
ATAATCAAATGTCACTGGGCGGTATGGGTTTTCAATAAAGTTAAATACCCGCCGTACTTCGTTGGTGATACGCGCATCTG
CGGTCAGCAACGAATAGTCAGTATAAAGACGCGCGGTTTTTTCGTTAAAGTTCCCGGTCCCGATGTGTGCGTAACGGACC
ACTTCACCGTTTTCTTTACGTGAAATCAGGAACAGTTTGGCGTGAATTTTCAGCCCCGGCGCAGAGAAGATAACGTGCAC
GCCTGCTTCGGTCAGGCGCTTCGCCCAGTGAATGTTGGCTTCTTCGTCGAAACGCGCCTGTAACTCAACCACCACAGTGA
CTTTCTTACCGTTATGTGCGGCGTGGATCATCGAGTCGATGATGCGTGAATCTTTCGCCACGCGGTAAATGTTAATTTTA
ATCGCCAGTACGCTCGGGTCGAACGAAGCCTGACGCAGCAGTTCCAGCACATGCTCAAAGGTGTGATAAGGATAATAGAG
CAACACATCGCGTTCGCGAATGGCATCAAAACCATTGCGGAACTGGGCTTTATCAAACCAAATGTGGCGTAAACGCGGCA
GTGGTTTGTTCACCAGATTGGCTTTGCCGACATTGGGGAAATTAATAAAGTCTTTAAAATTATGATAACGACCGCCGGGG
ACGATGGAGTCGTAGCGGGAAATAGTCAGTTTTTCGCGTAACACTTCAACCAGCGCATTGGGCATATCGCGCTGATAAAC
AAAACGCACCGGCTCAGCAGTTAAACGCTGCTTGAGACTGGAAGACATCAACTCCATCAGGCTGGCTTCCATCTCATGCA
CTAAATCGTATTCGGCATCGCGTGTCATCTTCATTGAATAGGCATTCAGCGCGTCATAATCAAAGAAGCCTTTGAAAATA
TCATCAAGGCAGTAACGCAGAATGTTATCCAGAAGAATCATCGGCTTGCGTCGACGCGGCGCTTCTGGCGGTAAATTCAC
AAAGCGCGGCACTTTATCTGATGGGATCTCCAGCAGCGCGTAACGGATGGTATCACCACGGATAATTTCCACCGCCAGAT
AGGTGTAATCATCCTTCAGGAACTGCACTAAGTCAGTGTCAGGATTGATTAAAATCGGCGTAATGTGCTGACGCAGATAC
TGCTTAAAATAATGACGAAGCCAGTTTTGTTGATTGACGGAGAGCTGGCGTTCATTAATCAGGAAGATCTGGTTGCGCGC
CATCTCCAGCAATAGCTCGTTGTAGAGGCCGTCGAATTCCTGATCGGCTTTCAGCACCCGGGACTGAATTTTGCCCAGTA
AATGGCGGGAATGAGAGTTGGAGCCTTGTTCTTCGCTAATAATGATGCGTCGCTTCAGTTCAGCGAAGCGGACTTTATAG
AACTCATCAAGGTTATTGGAATAGATCCCCAGGAAACGCATCCTTTCAATCAGCGGGTTAGATTTGTCCGCCGCTTCCTG
AAGCACGCGTTCATTGAACGATAACCAACTGAGCTCTTTTTCGATGTATAGCTTTTCCTGACCCATTACCACTTTTACTC
CGTTTTATTCACGGGACACTGCCTGGATATTATGGCGAGCAATATTGGCAGATGTCCAACTATGCCAGAAAAGGGGGAAA
AAAACTGCTGGAGCTTGCGATTTACAGGTGAATTGAAAAACGCCAGCGGCAGAGCTGGCGCTTTAACTACGGGGCATTAC
TCGTCGGCAGCGTAGCCCTGCGGCGGCAGACGTTGACCATCCAGCCACGCGGCGTTTTCGTGCATTTTCAGACGACCATC
GGCAAACCAGCTAATCACCAGTGGATAAATAGCGTGTTCCTGGGTTTGCACGCGGGCGGTGATGTCATCTTCCGTATCAC
CAGCAAATACCGGGACTTTCGCCTGTAAAATAACCGGGCCACCGTCCAGTTCATCGGTGACGAAATGCACCGATGTACCG
TGCTCTTCATCACCATTTTCCAGCGCTTGACGATGGGTGTGTAATCCGGGATATTTCGGCAGCAGAGAAGGGTGAATGTT
CAGCAAACGCCCGGCATAGTGGGAGACAAACGCCGGGCTGAGAATGCGCATAAAACCAGCCAGCACGACCACATCGGGTG
CGTACATGTCGATTTCATGAATCAACTCCCGGTCATAGGCTTCACGACTGTCAAACGCGCTGGCGATGAGCGTATGCGTT
GCAATACCCGCCTGGCGGGCGCGTTCAAGGCCGAACGCGTCGGCCTTATTGCTGAAAACTGCCCGTACGGTGCCTTTAAT
TTTGTTGGTTTTACAGGCGTCAATAATTGCCTGTAAATTACTTCCGTTACCGGAAATAAGCACCACAATATTCATTATTC
GATAACCACGCGTTGTTCGGAATCAGAGGCTTTGATGATACCGATTTTCCACGCGTTTTCACCGTTGGCATTGAGCAGGG
CGAGGGCTTTGTCCACTTCCGGAGCAGGCAGGGCAATAATCATCCCGACGCCGCAGTTGAAGGTGCGATACATTTCATGG
CGCTCAACGTTACCTGCCGTTTGCAGCCAGTTGAACACTTCCGGCCACTGCCAGGAAGATTCATCAATCACTGCCTGAGT
ATTATCTGGCAATACGCGTGGAATGTTTTCCCAGAAGCCGCCGCCGGTCAGGTGCGCAATGGCATGCACATCGACCTTTT
CAATCAACTCCAGCACTGACTTCACGTAAATGCGGGTCGGTGCCAGCAGATAATCGGCTAATGGCTTACCATCAAGTTGG
GTGGTTTGCGGATCACAACCGCTGACTTCAAGAATTTTGCGCACCAGCGAATAGCCGTTCGAGTGCGGACCGCTGGAACC
GAGTGCAATCAGCACATCGCCGTCGCTGACTTTAGAGCCGTCGATGATTTCTGATTTTTCTACCACGCCAACGCAGAAAC
CCGCGACATCGTAATCCTCACCGTGATACATCCCCGGCATTTCTGCCGTTTCGCCACCCACCAGTGAACAGCCCGATTGC
AGACATCCTTCCGCGATACCGCTGATCACCGCTGAAGCGGTATCAACATCCAGTTTTCCGGTTGCGTAATAGTCGAGGAA
AAACAGCGGCTCTGCACCTTGCACCACCAGGTCATTAACGCACATGGCGACCAGATCAATACCAATGGTGTCGTGACGTT
TTAAGTCCATTGCCAGACGCAGCTTGGTACCTACGCCGTCAGTGCCGGAAACCAGCACGGGTTCACGATATTTTTGCGGC
AATGCACACAGCGCACCGAAGCCGCCCAGACCGCCCATCACTTCCGGACGACGCGTTTTCTTCACTACGCCTTTGATTCT
TCCAACCAGAGCATTACCCGCGTCAATATCAACACCGGCATCTTTGTAGCTAAGAGAGGTTTTATCGGTCACTGCTTGGG
TCCCCACGCGTTACTTGCGGTAGAAAAATAAAATTCGGCGCAATTCTAACAGGGAAAGCAAACGTTTGCGAGACTGCTTT
ACACAACCTTTTTGCACGTCTTTTGCCCAGGCGCGCGGCGAAAGAAGACTTGTACCAGGGTAAAGGTTAGTTTTCGGATG
GAATAATCTTCTTTCATAACCATTTGAATATAAAATAACTTTATCTCAAGCCGTTATCATTTTGACTAAAGTCAACGAAA
AGAATATTGCCGCCTTGAAGAAAGGAGGTATAATCCGTCGATTTTTTTTGTGGCTGCCCCTCAAAGGAGAAAGAGTATGA
AGATCGTGGAAGTCAAACACCCACTCGTCAAACACAAGCTGGGACTGATGCGTGAGCAAGATATCAGCACCAAGCGCTTT
CGCGAACTCGCTTCCGAAGTGGGTAGCCTGCTGACTTACGAAGCGACCGCCGACCTCGAAACGGAAAAAGTAACTATCGA
AGGCTGGAACGGCCCGGTAGAAATCGACCAGATCAAAGGTAAGAAAATTACCGTTGTGCCAATTCTGCGTGCCGGTCTGG
GGATGATGGACGGTGTGCTGGAAAATGTTCCGAGCGCGCGCATCAGCGTTGTCGGTATGTACCGTAATGAAGAAACGCTG
GAGCCGGTACCGTACTTCCAGAAACTGGTTTCTAACATCGATGAGCGTATGGCGCTGATCGTTGACCCAATGCTGGCAAC
CGGTGGTTCCGTTATCGCGACCATCGACCTGCTGAAAAAAGCGGGCTGCAGCAGCATCAAAGTTCTGGTGCTGGTAGCTG
CGCCAGAAGGTATCGCTGCGCTGGAAAAAGCGCACCCGGACGTCGAACTGTATACCGCATCGATTGATCAGGGACTGAAC
GAGCACGGATACATTATTCCGGGCCTCGGCGATGCCGGTGACAAAATCTTTGGTACGAAATAAAGAATAAAAATAATTAA
AGCCGACTTTAAGAGTCGGCTTTTTTTTGAGTAAAGCGCCTATAACACATAATACAGAGGATAATACTATGACGCGCCGT
GCTATCGGGGTGAGTGAAAGACCGCCACTTTTACAGACAATCCCGCTTAGTTTGCAACATTTGTTCGCCATGTTTGGTGC
AACCGTCCTGGTGCCCGTCTTATTTCATATTAACCCGGCGACTGTACTGTTATTTAACGGTATTGGAACGCTGCTGTATC
TCTTCATCTGTAAAGGGAAAATTCCGGCTTATCTTGGTTCCAGCTTTGCCTTTATTTCACCGGTATTGTTACTGTTGCCG
TTAGGGTATGAAGTCGCGCTGGGCGGCTTTATTATGTGCGGCGTGCTGTTCTGCCTGGTTTCTTTTATCGTGAAGAAAGC
GGGGACCGGCTGGCTGGACGTGCTGTTTCCACCTGCGGCAATGGGCGCAATCGTTGCCGTCATCGGTCTGGAGCTGGCGG
GCGTAGCTGCCGGTATGGCGGGTTTACTCCCGGCTGAAGGGCAAACGCCAGACTCCAAAACCATCATCATCTCTATTACC
ACCCTGGCGGTCACGGTTTTAGGTTCCGTGCTGTTTCGTGGTTTCCTGGCAATTATCCCGATTTTAATTGGCGTGCTGGT
GGGGTACGCGCTCTCTTTCGCAATGGGAATTGTCGATACCACGCCGATTATTAATGCTCACTGGTTTGCGCTGCCAACCC
TCTATACGCCGCGCTTCGAGTGGTTTGCCATTCTGACTATTCTGCCAGCGGCGTTAGTGGTTATTGCCGAACACGTAGGG
CACCTGGTAGTAACGGCTAATATCGTCAAAAAAGATCTGCTGCGCGATCCAGGTCTGCACCGTTCGATGTTTGCTAATGG
CTTGTCGACCGTGATTTCCGGCTTCTTTGGCTCTACGCCAAATACCACTTACGGAGAAAACATTGGCGTGATGGCGATCA
CCCGTGTTTACAGTACCTGGGTTATCGGCGGGGCGGCGATTTTCGCTATCCTGCTTTCCTGCGTCGGTAAACTGGCTGCC
GCTATCCAGATGATCCCATTGCCGGTGATGGGCGGCGTTTCGCTGCTGCTTTATGGTGTCATCGGTGCTTCCGGTATTCG
TGTTTTGATCGAATCGAAAGTGGATTACAACAAAGCACAGAACCTGATCCTGACTTCCGTGATTTTGATCATCGGCGTCA
GTGGCGCGAAGGTAAACATCGGCGCGGCGGAGTTAAAAGGTATGGCGCTGGCGACCATCGTCGGTATCGGCTTAAGTTTG
ATCTTCAAACTGATCAGTGTGCTGCGCCCTGAAGAAGTGGTGCTGGACGCAGAAGACGCGGATATAACAGACAAATAATG
TACCGACCGGGTAGTGTTGCTGCCCGGTTCAAACATCATGGGATTCTGTGGTAAACTTCTCGCGATTTTGTGAAATCCTG
GTTGAGGTATCTCTGAACACACCGGCACAGCTCTCTTTGCCACTTTATCTTCCTGACGACGAAACCTTTGCAAGTTTCTG
GCCGGGGGATAACTCCTCTTTACTGGCTGCGCTGCAAAACGTGCTGCGTCAGGAACATAGCGGTTACATCTATCTCTGGG
CACGCGAAGGCGCGGGGCGCAGCCATCTGCTGCACGCGGCTTGCGCGGAATTGTCGCAGCGTGGCGATGCGGTGGGCTAT
GTCCCGCTGGATAAACGCACCTGGTTTGTTCCGGAAGTGCTCGACGGTATGGAGCATTTGTCGCTGGTCTGTATCGACAA
CATTGAGTGTATTGCAGGCGATGAGTTGTGGGAGATGGCGATTTTCGATCTCTACAATCGAATTCTGGAATCGGGCAAAA
CACGATTGTTGATCACCGGCGATCGTCCACCGCGGCAGTTGAATCTGGGATTACCGGATCTCGCGTCGCGACTCGACTGG
GGGCAGATCTACAAATTGCAGCCACTTTCTGATGAAGATAAGTTGCAGGCGCTACAGTTACGCGCGCGTTTGCGTGGTTT
TGAACTGCCGGAAGATGTGGGGCGTTTCTTGCTGAAGCGGCTCGACAGAGAAATGCGCACGCTATTTATGACGTTGGATC
AGTTGGATCGTGCGTCGATTACCGCGCAACGTAAGCTGACCATTCCGTTTGTGAAAGAAATTCTGAAGTTGTAGATAAGG
TGTTTATTGTCGGATGCGGCGCGAACGCCTTATCCGAACTACGCGAAGTTAATCCATAGTATTCGTAGGCCGGATAAGAC
GTGGCAAGCGTCGCATCCGGCAATGTGCTTCAACTAGCGATGGAGCACATCTTAACCCACGATTTCCAGTACCTGCTCCG
GTGGACGACCAATCCGCGCTTTGCCATTCGCGACCACAATCGGGCGCTCCATTAGCTTCGGATTATCCACCATTGCCTGA
ATCAGCGCCTCTTCGCTAAGCGAACTGTCAGCCAGGTTCAGTTCTTTATAAAGATCCTCTTTCTGGCGCATCAATTCACG
GGCGCTATTCATCCCCAGCATTTTCAGCAAATCGCGCAGCGTTGCCGCATCGGCGGGTGTCTCAAGGTAGAGTACCACTT
CTGGCTCCACGCCGTTTTCTTTCAGCAGGTTCAGCGTTTCCCGGCTCTTTGAACAGCGTGGGTTATGGTAGATTTTTACC
TGTTTGGTCATTGTTCTTCCTTTAATGCGAATTACATCTTGGTATAAGGCTTAAAGCGTTCCTGCAGCTGGCGCAACTGG
TCGATGCGCGCATCGTAACGCGCTTGTTGCAGGCTGCCTAATTTCACCTGCGAACTGGCGCTACTCAACAGCGAAATGGC
CTGATCGAGTCGTCCGGCGAGCGCATAACCTTCTGCTCGCGCAGCCAGCTCCTGATCGCGGTTATTTAGCGCGGCTTCCG
CCTGTGCCAGTAAATCCCAGCCGTTGCTGTCATCTTTATTATTAAAGGTGTAGCGATTCAGAATATTGGCCGCTTCTTGT
GGTTGACCGCCTTGTAGATAAGCGTTCGCCAGGTTGAGCTGCAACACCGGATTGGTGCGCAAATCACGGGCATTTTTCAG
GCGATTGATTGCCTCATTGGCTTTGTTTTGCCCAAGATCGATATCGGTAGCCAGATCGAGATACCATGCGTTGCCAGGTT
CTGCCGCCAGTAACGGTTGCAGCGTTTTACGCGCCTCGTCGTATTTATTGGCTTCCATCGCCTGTAAAGCACGACCATAT
TGCGCCGCTCGTTGCTGACGAACGTTTCCTTTCGCCCATTCATCCAGCAAATCACTGGTGAGCTGGTTACGTCCGGAATT
ATACATCCCCAGTGTGCGCGCTTTCGCCAGATAGAAATCTTCCGACGACTGCACCACCATCGGTCGCATCTGATTAGCAC
GGTTGCGGGCATCTGCCAGACGACTTTCCGGCAACGGGTGAGTCAATAAAATTTCCGGCGGGCGCGAGGAGTAACGCGCC
TGATCGAGTAATTTTTCGAGGAAGGTTGGCATCGCCTGCGGATCGAATCCCGAGCGTTGCAGCACCTGAATACCAATGCG
GTCCGCTTCCTGTTCATTTTGCTGGGTGAAACTGATCATTCCCTGACGTGTTCCCGCCAGTGTACCGGTCAGCGCCGCCA
TCCCCGCCTGCGGACTGGCCATCGCCAGTAAAATAGAACCTAACGCGCCGACCCAGGTCAGCGGCGCGCTGCGTTGTTGA
TCTTCCATCGCTCGCGCCAGGTGACGTTGGGTGACGTGGGAGATTTCGTGCGCCATAACTGAAGCCAGTTGACTTTCGTT
ATCGGAATAACGGAACAGGGCAGAGTGCAGCACCACGTTGCCGCCAAAGAAAGCAAAGGCGTTAATTTCGTCGTTGTTGA
TCAGAAAAAAATGAAACGGTGTCTTAACCGAATTGGCATGCGAAACCAGACGCATCCCCAGCGAATTAATATATTGCGTT
AACAGCGGGTCATTAATTAACGGCGCGCTGCCGCGTAGCTGGCGGACATAATAGTCGCCCATCTGCATTTCCTGACCAAT
GGAAAGCGTGCTTCCTGCGGAGGTTCCCATATCCGGCAAGGTGTCTGCGCTGTCGGCAAACGCCGGGGCTACCTGACCAA
TGGTCATAGCAGCAATGAGGGTTGCAACCAGGTTTTTTTTCAACTGCCTGAACATAACCTCTATCCTGTATTTCTGAAGA
TAGTCATTTGACCGATACTGTTAAATATCGTTCCCACCGCGCCGCCTTTGAGTGTAACGGCGAAGATTAGCCCACTCAAA
TGACTTTTCAGTTTCCTGAATCCGTCATAAAAAGCGAAGTCTTTTTTGTGACATTTCGATACAATTGCGGATCGCAATCC
CGCTCTTGAGGTTCAGGGAAGGTTTTTATGCTCGAAATGTTGATGCAATGGTATCGCCGCCGTTTTAGCGACCCGGAAGC
GATTGCCTTGCTGGTTATTTTAGTTGCCGGATTTGGCATTATCTTTTTCTTTAGTGGCCTGCTTGCTCCGTTGCTGGTGG
CTATTGTGCTGGCCTATTTGCTGGAATGGCCAACCGTGCGCCTGCAATCTATTGGCTGCTCCCGCCGCTGGGCGACGTCG
ATTGTATTGGTGGTTTTTGTCGGTATATTGCTACTGATGGCGTTCGTGGTACTGCCTATCGCCTGGCAACAGGGCATCTA
CTTAATCCGCGATATGCCGGGGATGCTCAATAAGCTTTCTGACTTTGCCGCCACGTTGCCGCGCCGCTATCCGGCGTTAA
TGGACGCGGGCATTATTGATGCAATGGCCGAAAATATGCGCAGTCGGATGCTGACCATGGGCGATTCGGTGGTGAAAATT
TCCCTCGCCTCGCTGGTCGGTTTGCTGACCATTGCCGTCTATCTGGTGCTGGTGCCATTGATGGTCTTCTTCCTGCTGAA
AGACAAAGAGCAGATGCTGAACGCCGTTCGTCGGGTGCTGCCGCGTAACCGTGGGCTGGCAGGACAGGTGTGGAAGGAGA
TGAATCAACAAATCACCAACTATATCCGCGGCAAAGTGCTGGAGATGATCGTGGTAGGGATCGCCACCTGGCTGGGGTTC
TTGCTCTTCGGGCTGAACTATTCGCTGCTGCTGGCGGTGCTGGTCGGCTTCTCGGTTCTTATTCCGTACATTGGCGCATT
TGTGGTGACCATTCCGGTGGTTGGCGTGGCGCTATTCCAGTTTGGCGCAGGCACGGAATTCTGGAGCTGCTTCGCGGTGT
ATCTGATTATTCAGGCGCTGGACGGCAACCTGCTAGTACCGGTGTTGTTCTCCGAAGCGGTTAACCTGCATCCGCTGGTG
ATTATTTTATCGGTGGTGATCTTCGGTGGTTTGTGGGGATTCTGGGGCGTATTCTTCGCCATTCCATTGGCGACGCTGAT
CAAAGCCGTGATCCACGCCTGGCCCGATGGGCAAATCGCGCAAGAATAATCTTCAGCCCGACGAACTGTTTCGCCGGGCT
GATTTTTCAGGATTCCTGACGTAAATAAATAGCCCGATAACACATACTCACCAGCACTGCACCGCCGATAATATTACCCA
GCATCACCGGGAGCAGATTGGCGGTAATAAAATGGCTGACCGTCAGTGCCGGAAAATTGTCTGCGCTACTGTGCGCCAGT
TGCCAGAAGGAGGTAGGGGCGAAATGGCGAATGGCAATGGCGAACGGAATCACAAACAAATTGGCGATACAGTGCTCAAA
GCCACTGGCGACAAACAGGGTGATGGGCAAAATCATGGCGACGATTTTGTCGCATAACGAACGCCCGCAATAACTCATCC
ACAGCGCCAGGCAAACCATCAGATTGCACATAATGCCGAGGCTGACAGATTCAGTAAATGTATGATGCATTTTGCCCTCG
GCGCAGTGTAAAACCGCGACTCCCCACATCGCGTTTTCACTCATCACCAGCCCGGAAAACCAGATTAACAAACTGAAACA
GGCAATACCTGCCAGATTACCGCAGGCCACCAGAAGTGCGTTAATCAGCCAAGTTCGCCAACTAATAACGCCCCTACTTT
TTGCCATTACCGTCATTACCGACGAGGTGAACAGGTTGGTGCCGCAAACCGCCAGCAAAATAAAGCCAAGTGTAAAGCAA
AGGCCGCCCACCAGATGGGTTAATGCCTGTGAAGACGGGGCATCGGCGATAACTGAAAGGTAAAAAGTAAATCCGATCGC
CATAAACACGCCAGCGGACATCGCCATTAAAAAGACCGACACTTTACTGCGGGCAATTTTATGGGCGGCAATCCGTTCAG
CGATTGCCGCTTTTCTGGCGCTCAACTGCAAGTCGAAAGAGAGTTTGTTTCTCATGCATACTCCTGCAAAAGCAGATTAC
AACACCTCGCGAACCGAGATTCCCAGACGCTGCATTCGTGACAGCAGCGTGGTGCGCTTCATCCCTAATCGTGTCGCCGC
GCCACGGGGCCCGGCAACAATGCCATTGGTTTCTCGCAATACCTGAACAATGCGCTGACGTTCTTCTTCGTCATTCTCTG
GCGTCGTCGGGTGCAGCAACTGCGCCATTGAACTGCGAAGCGCTGAATCTTCATTTAGCGTCGGCAGTAAACGGCTTTGT
CGGACATTAAGATGTAAATTCAGACTGTTACCGCGAGTCAGCAGTACCGCTCGCTCAATCACGTTTTCCAGCTCGCGCAC
GTTGCCCGGCCAGTCCCACGACATCAACTGGCGTAGCGCCTCGGTCGGGATGGCGTCAATTGAACGATTCATATGGCGCG
CCATTTTTTGCGTGAAATGCTTTGCTAAAAGAGGGATATCTTCCGGACGGTCGCGCAGCGGCGGCAATTCCAGTGGGAAG
ACATTCAGGCGATAAAAGAGATCGCTGCGAAACTGGCGATCTTCAACCATTTGCCACAAATCACGGTTGGTGGCGGCAAT
GACTCTGACATTTACCGGGATCGTTCTACTCCCGCCGAGACGCTCAATCTCCCGTTCCTGCAATACGCGCAGCAGTTTAG
GCTGAAGTTCTAACGGCAGATCGCCAATTTCATCGAGAAACAACGTGCCGCCATCGGCAATTTCAAAACGACCACGATGG
GTATTAATCGCACCAGTAAACGCCCCTTTGTCATGACCGAATAACTCACTTTCCAGAAGACTGGCGGGGATGGCAGCGCA
GTTGATTTTGACCAGCGGCTTGTCGCGTCGCGGGCTAAGTTGATGGATCGCTCTGGCGATCACCTCTTTGCCGGTTCCGG
TTTCACCGCAAATCAACACCGTACTGTCGCTCTTCGCCACAATATCTACCTGCTGGAGTAGGTCTTCCATTGCCTGGCTT
TGATAGATAATGTCACCGATGCCCAGATTCGAAAGGAGCTGCTCGCTAAGCTGGTGGTTTTCTTGCTGCAAACTTTCCTG
CAAATCGGTCATGCTACGCCAGGCATCGGCATTGCCAACGGCAATAGCGATGCGATCGGCTATGTGTTGTAGTAGCTGGC
AGTTTTCCTCACTAAAGAGAGTGGAAGAGGTATGCGCCAGCAACAATGCACCCGGTGTATGGTTGCCAAAGGTAAGCGGT
ATAAGGAGCGCAGATTCGCAGCCGTTAGATGCAAGTAAGAGTAATAACGGGTCGCGTTGCCAGAGAAACAGATCGTCTGC
ACGGTGCGTCAAGGTCGGTTGTCGGGTTTGTAGCGTTTGTGTCAGCAATACACTGTCGCCAGGCATATTGCGTGGCAGAC
ACGCACAATGTGAGGCAGAAAGATCGCTGCACCACAGGCTAAACTTCTCGTTCTTTCGATGATCGCCCAGTACCATACTG
ACTGAAGCCAGACCGAAAAAATGATGGATCTCACGAGCGACGTCAGCGATCAGATCGTCGAGATCAAGATGTGACAGCAC
TGCATTAGTAATATCAACCAGTACCCGATGATGATCGCGATCTTTCTCCAGCAAACGCAGCGCCACCTGCTGTTCTTCAT
CATTGAGCCATGATTGCAGAACCGGGGTGATTATCCGCGCCAGCCAGTTAAACAGTGTGCAATCCTGGGGAGTAAAACGG
CTGCCGTGGGTACGAATAAAGCGTAGCTCCGCCATTCCACTACTGCCGAGAAGGACGGCGTGACGCGAATAATCGACCAT
CTCGCCCTGATACTCTGTTGTTGCCGTCACATCGCTGCCATCATCATGGTAGCGGTAATAGAAGTTGCTTTTGAGAACAT
GCAGTTCAATAAGTTGTACCGGGCTGAACGGCGGCGGCATCGGGATGAAGGCGCGTAATAAAGACGCCTTACCGTGTTTC
TGTGCTAACCGCTCCGCGAGCATTCCGTTTACCGCTTCAATTGTTATTCCTTGTGGCGGGGCAAACATCGCCTCGTCTGA
CATAGCCATCAACAGTCCTTATTAATGAGAAATCCTTCTCACGCAATTTTTCTGGCCATCAGATAGATGGCCGGTTCCTG
CACAATTTCATCCAACAGATGAATGAATTGAATGCTACGCGCCTGCCACACAGACGTCGCGTCATCCGCCAGTGGCGCGA
ATGCCCGGGTCAACAGGGCGGTGTGGCTGGCGTCAATAACAATCTCACCAAAAGTCATCACCCCCAGCATCTTACGTCGG
GCTTGCTCCTCTTCGACCTGGGCAAGCCAATCTTCGTATTCCGTCAGTGGGCAGGGGAAGGCGACATTCAGACAATCAAT
CACGCCAACGTGATGACCGATAGCCAGCGAGTAATACATTACCTGAGAGCTGTGTTCCGGCATCTCGTCGCTACTGGCGA
CAAACTTTTTTCGCAGCGTCCAGAAAACAATTTCCCCGCACTCTTCAGTCATGTAACCCCCGGAGTACGCGAAAGAGTTG
CTGAACGATACTATTGAGACGTGGATCGTCGGCATCGCGCAACCAGGTGTTAACCCGATTTCCTGTAGGATCGTCGCTTA
AATGGCGCAGGAGCCGATCGCAAATTTCTCGCCCCTGACGATAGCCCGCCAGCCGCCGCGCTTCTCGCTCAATGGCGATA
CGCTGTGATGGCGGGATCTGCGGCCACAACGGTTGCATAGTCACCCCGGTGGGATCGCGATAATCCACCGCGTGAATCTT
CTGTTGCAGCAAACCGAGCGCCACGGCGAAACCGTGAATGGTGGCGGCCGGTGTTGGCGGGCAGCCGGGGATCCAAACAT
CAATGGGGACAATGGTGTCGCTGCCGCCCCAGACGCTGTAGAGATCGTGGAAAATCCGCCGCCGGCACCGCACGCGCCGT
AGGAAACACAGATTTTATGATCGGGGGCAGACTCATACGCCCGAAGTGCAGGCATACGCATCGCCCGGGTGACTGCGCCT
GTAAATAACAAAATATCGGCGTGACGCGGTGATGAAATAACCTTAATGCCAAAACGTTCTGCGTCGAATACTGGTGTGAT
GGCGGCAAAAATTTCGATTTCACAGGCGTTGCAGCCGCCGCAATCGACGCGATAAACGTAAGCCGAGCGACGGATATCCT
GTAGCAAATGCTGCTTCATCTTTTGCGTTTGCTCGTCCAGCGTGATGGGCTGGCTGACATGTTGTGTAAGCACTGGACTC
ATAGCTGCTCCTTAGCCACCAGCGGTACATCTGTATCGTCGTTGAGCAGCGTCGCGCGTTGTTTGCACTCCGGGCAGACG
CTCGCTTGCGCCCATAACATTTCGCGGTTTTGTGGCGCATTTTGTTGCTGTGCCAACAATTCAGCAGCCAGTGCGACGGT
TTTTTGCGGGGCAAACGGGCGTTCGCAACGGCTGCAACGTTGTAGATGGAACGTCGCGCGGGTATAGAGATCGGCTTTAT
TGGTGACGGTCAGTTCAAAGTTATTGGTAAGCTGGATGGCTCTGGTCGGGCACACTTCTTCACAACGTCCGCAGTAAATA
CAACGCCTCAGATAGAGCTGCCAGGTGCGCGAATTTTGCTGGTCGTCGGTCTGGATAGTCAGCGCATTTGCCGGACAAGC
ACAGGCGCAGGCACCGCAGGCAATACATTGGCTGGGCATCAGGTCCGGTTTCCCGCGAAAGCCTGGGCTGACCTCCAGTG
GCGCGAAGGGATATTTCACCGTCGCGGTTCCGGCGCGCATAATAGTTTTCAGTAACTTCAGCATCTTCTGTCCTTACTTC
AGCGGCGAACGGTTACGATCAATACCGTAGCGTTCGATCTCTTTATACGGCACGGTTTTTGACTGGCGCTTGCGCACATC
TACCAGCGTCACACGGTCGGTACAGGAGTAGCAGGGATCAAGGCTACCGATAATCAGCGGTGCGTCAGAAACGGTATTGC
CGCGCAGCATGTAACGCAACACCGGCCAGTTGGCGTAGGTGGCGGCACGGCAGCGCCAGCGGAACAATTTTTGGTTATCA
CCGAGCATGCTCCAGTGCACGTCTTCACCGCGTGGCGCTTCAACAAAGCCCAGCGCGAATGCGTGAGGTTTATAGCTAAA
GCCTTCGGTCAGCAGTGGGGTATCCGGCATGTTGTCGAGGGCAAATTCCAGCATTGCCAGCGAATCAAACGTCTCTTTGA
CACGGACCATCACGCGGGAGAAAACATCGCCGCCGGTAAAGGTAAACAGTGTTTTTGGAATATTGCCGTAGTCGGCGTAG
GGGTGATCAAAGCGCAAATCACGGGCGATTTGTCGGTCGAGAATGCCAATGCCCTGAGTGCGTTGTTCCATATTCGGCGT
AGCAAGCAGCATCTCTACCAGCTCCGACACGTCGGCGCGCATCTCGCGCACCAGTTTCAGCGTTTGCAGACGTTGCTCTT
TGAGAATATCGCGGCGAACACCACCAATCAGATTCAGACCGTAGGTTTTACGCGACCCGATCAGCAATTCCGCCATCGTC
ATCGACTTTTCCCGCACGCGGAAAAATTGCATAAAGCCGGTATCAAAACCAACGAAATGGCAGGAGAGGCCAAGGTTAAG
CAAATGACTGTGTAGCCGTTCGACTTCCAGCAGAATCGAGCGAATAGTATGTGCTCGTTGCGGCACCTCAATCCCCAGTG
CATTTTCAACCGAGTTGGTATAGGCCACACTGTGGGCAAAACCGCAAATCCCACACACGCGGTCCGATAAGAAGGTCACT
TCGTTGTAGCCCATCCGCGTTTCTGCCAGTTTCTCCATGCCGCGATGGACATAAAACAGGCGGTAATCAGCATCGACAAT
TTGCTCGCCATCCACAAACAAGCGGAAGTGACCCAGTTCATCGGAGGTGATATGCAGCGGGCCGACAGGGATCACCTGCG
CATCGCTGTTGCCCTCATTGATAAACGGATACGTTTCGGAATCAGTCGTCGGTTCAGGGCGCAGTCGATAATCCATCGCA
TCTTTGCGCAGCGGATGCATATCTTCCGGCCAGTCATCGGGCAACACCAGGCGACGATGATCCGGCAGGCCAACCGGAAT
CAGCCCGTACATATCGCGAATTTCTCGCTCGCCCCAGACCGCGGCAGGGACGCGCGGTGTGACTGACGGAAACTCCCGAC
TGTCGGCATCGACCAGTGCCTTCACCACGATCCAGCATTTTTCGGCCCCTTCCATTGAAAGGGCATAATAAACCGCGTAA
TGACCGTTAAGTGTCCGCTCGTCGTTGCCAAACAGGACTGGAAGCCAGCCATCATGTTGATAATAAAGATAATGTACAAC
GTCAGGCAGCAGATTGATTTTCACCGTAATGGTGACCTGTTCAGGCGTTTGTCGCTCTTCATCCAGCACCGCGCCGGGGA
ACTGCGTTTTCAGGGCGGCGAGAATCGCTTCGCCACGATTTGACGATGAATTAACGTTCACTGTGTTTCTCCGAAACAGA
TGCGGTGCCTGAAGGCAAAAAATCATGCCAGGTGCTACGTTGTGCAGGCAGGTCGTGCGTCCCTGAGAGGACTATAGTGG
AAGCGCCCGCCAGGATCCTGATGACAGGTTGTGGAATATGCGTTCCCATCGCCAGCATCATGACCAGCAGAATCACCATT
GGCGAGGTGGTCAACCAGCCGAGATCACCCCGGTTAACGGCCTGCGGCGGTTTCGCCATTAACACCCGCGCTGCCATCCG
TACCAGGCCCGCCAGCACCAGCGTTAACAGCAATAACAGCAGGACGATAATCAGCAGGTGATTACGTGCCAGTCCGGCGG
TAATGGTCATAAATTCGCTAAGAAAAATGTTGAAGGGCGGCATCCCTGCCAGCGCCAGCGCACCGCCGCCAAACAGCACG
GCGGTAAATGGCATGATTTTGAGCATCCCACAGACGACGTTGAGATCGCGCGTGCCGTACTTGAGCAGTACATTGCCGGA
ACCGCAGAACAGCAGCGTTTTTGCCAGACTGTGGTTTAAGGTGTGCAGCAGCGCGGCAAAAATTCCCAGTGGCCCGCCAA
TGCCTAGCGCCACCGCGACCAGTCCCATGTTCTCCACGCTGGAGTACGCCAGCAGACGCTTAATGTCCCGCTGTACCAGA
ATGAAAAATGCCGCCACGGCAACCGACAACATGCCGAAGATGAGCAACAACCGGTTGGGGAAATCGCTGCCGATGGCCTG
GCAGATAATGATGTAATAGCGAATTAGCACCAACAGCGCGCAGTTCAGCAATACGGCGGAGAGCAGGGCGCTGACCGGAC
TCGGTGCTTCACTGTGAGCATCCGGCAGCCAGGCGTGCATGGGAAATAGCCCGGTTTTGGTGCCAAAGCCAATTAGCACA
AACACAAAGGCCAACAGCATTAATGTTGGGTCAAGCAAGGACGATTGCTTAAGAACCTCGCTCCAGAATATCGCCATTTC
TGCCTGCGGCATAACGCTGGCGACGTTGGCGTATACCAGCACGGTACCGAACAGACCAAAAGCGACACCAACAGTACAAA
TAATGATGTACTTCCATGCTGCTTCCAGCGATGAACGCTGACCGTAAATGCCTACCAGAAACGCCGAGCTTAAGGTGGTG
GCTTCGATCGCCGCCCACATCACAATCAGGTTATTGCTGGTAACAACCAGCAGCATGGTAAACAAAAACAGATGGAAGAA
ACCGTAGTAATCGCACAGCGTAACGGGGGAAAGCTCGCCGTGTGCCACTTCATGACGCATGTAGCCAATCGAGTAAACAC
CGGTGAGAAAGCCAATCACACCAAGAATGGCGAGGAACAAACCGCCCAGACCATCAATATGAAGCCACAGTCCCGCAGCG
AATATTTCTCCTGCATCAGCGGCAGTTTGGACCACCCAGAGTGCCAGAATCAGCAGCAGTGTGATCCCTAAGCTATGTAA
TACAGTCACCGTACAAGTCGCAGAGAGCCCCCGTTTCCGGCAGGCAAAACAGAGCAGCGAAGAAAGCAGCGGCGTGAGCA
GGAGTAAAGCGAACATCACAGAATAACTCATCTCATTATCCCTTCAGCGCGGTCAAGTTGTTCACGTCCAGCGTGCCGTG
GGTACGCCATATTTTTCTTGCCAGTAACACCATCACAATGACGGCGAAGATGGCGTCGGTAGCGATACCTATTTCCACCA
GTTCCGGTGCTCGCCAGGCAAGAAGCGCCAGCACCAGATGGGAGCCGTTTTCCATCAGGCAGTAACCAAAAATTTGCCGC
AGGATATTGCGCTGGCTGACAATGCACAGCAGGCCAAGCAGAAAATGACCTAACGCTACCGCCAGCGCCGGTTTCAGCCC
GGTAGCCATCGGTAGCTTCACGGGCTGAACGACAAATGCGCAAAGCAGGACAATTAACGCCGCGAGCAGTGCCATCATTG
CCGGACCGAATAACGCTTTTTCCGGGATGTTCTGGGGAATATTTCGTGCAGCGTAAGTCATGATTAACGGTACCAGCAGC
ACTTTGGTGATAAAGGCGCTGGCGGACCAGATCAGCAGTTGCTCTGCGGCGAACAGGCACGAGAGAGTGGCGAAAATAGA
CACCAGCACCAGCGACTGGCAGGCGTAAAATCCGCATGACAGGCGATAGCTTTTGACGCTAATCACAAACAGCGATGTCA
GCATCATCAGTCCCGCCAGATTATTTACGATCATAGAACCGGTCATTCATCATCTCCTTACTGCAACCAGGTCGCGGCGA
TTACGCTGGAAATCAGCGACATCACAATCAGTACAATCAACACCAGGCGCATTGACCCTGGCAGCGGTGCGGCATCGGCG
ACGGCCTCGCTCGGTTTGCCAGGCACAACGCGACCAAACCAGCGAATAAACCAGGCGAAACTGGCGACCGATTCAATCAT
CAGCAGAATCATGGCGGGCAGCAGGATCCAGTACTCCACTGACAACGCAAAACCGGCAGCAAACAGCGGGAATTTACTGA
AGAAGCCGTTGAACGGCGGCACGCCGGTAATCGCCAGCGCTGCCACGCAGAAACCCACGCCTGGCAACGGCAGGGTGTGC
AATACGCCACGCAGACGCGGCAACAAGCGCGTGCCGCAGCTGTAACTCAGCGCACCTGCTACAAGGAAAAACAGGCTTTT
AGCGAACGCGTGGTTGACGATGTAGGCGATGCTGCCCTCCAGCGCCAGCCGCGAGCCGAAGATGGAGAGCGACAAACCGA
AGAACATCCAGCCAAGTTGAGTGATGGTCGACCAGGCCAGCAACCGCTTCATATCCTGCTGTGGCAAATACATCAGAAAG
CCATAAAGAATGGTGACCAGCGCCATGACCATGCCAACGCCGCCAATCACATGCGGGATATTGCCGCCGTCGATAATGGC
GCGGGCAAAAATGTAAACGCCCACTTTCACCTTCGATGCGGCGTGGAGATAGGCACTGATCGGTGTTGGCGCTTCCATTG
CATCCGGTAGCCACGCTTGCATCGGTAGCTGGGCCGATTTCCCCCACGCGGCAAACAGGATGCCGCCATAAACCAGATAA
CGTGCGTCGCCGTGTAACTCGCTCATCGCGCTAAGCGCAAACGTTCCGGTCTGCAAAAACAGCGTGGCGGCGGCAAGATA
CAACCCCAACGAGCCGATATGAGTGATAAGTAACGCTTTTAGTGCTGAACGCTGTGCTTTATCGCTCTGGTAATAACTGA
TCAACGCCCAGGAGCAGCCGCCCGTAATTTCAAAAAACAACAACTGACCGAGCAGCGTCGAGGAGAGTACCAGTCCCGCC
ATCGCGCCGATAAACAACAGCAAAAATGCGTAATAACGATTCGTGCCGTTATGCGGGTGTTCGCGATTTTTATCCGTCAG
ATAACCCGTGGAGTAGATCGTGACCAGCAAACCGAGAAACACCACCACAAACAGAATCAGCGTACTCACGCGATCAATGA
CCAGGCCAAACAATGCCACATCCCCCACGTTGACCAATGTCAACGTGACGGCAACTTTATCGGCCTGATAAAACGCGGAG
ATCAGTGACAACATGCACAGCGTGGTCAGCGCGGCGAACAAAACCCCCCATTCGGCGGCCCGACGTTGTGGCGAAAACGA
AACGACCAGTGCGCCGATAAAAGGCAGCAATAACGTCGTCAGAGCAAGATTTTCCATATTCCGTCAGTGCTCCTTACAGA
CCGGTTAACCAGAAGACCCATGCAAGCGCAGCAAGGCTGAAGCCAAGCCAGGTCACATGGTGAATGAGTAAAAAACGCCC
GCGTGCCAGCGTGTTTTCTGCGATTGAGGCCAGTACAAAAATCAGCAAAACCTTGAGCAGCGTAACGACAAGTGAAGTCA
GCAGGCAGGCGAGAGAAAGTTCTTGCGCGCGCCCAAAGGACAGAAACAGGGCCACAAACAGTGATGCCATCACGACCTGT
TTCAGCCCCAGCCCCCATTTCGCTAGCGCCAGCCCGGCACCGGAATATTCGGTCAGCGGGCCTTCCTGTAATTCCTGTTC
TGCTTCAGCAACATCAAAGGGAATTTTTCCCATCTCAATGAAGCAGGCAAAACCACAGGCCAGTAACGCCAGTACGGTGG
TTAGCGGCGAGTTCCAGCCCATCGCCAGCGTATTGCTGATCATCTCGATATGCGTGGAACCTGCTATCAGCGCCAATACC
AGCAGTGAGAGAATAAGCATTGGTTCGACCAGAATGCCGAGCGTCAACTCGCGACTGGCACCGACTCCCGCAAACGGACT
TCCGGTATCCAGCCCGGAAAGAGCAAAGAAAAAACGAAACAGGGCAAGAAGATAGATAAGGGTGATCAGATCGCCGCCGC
CCGCAAAAGGGGAAACGGTAATAAACAGTGGTAAGGCCATCGCCAGCACCAGCATGCTGCTGATTAATACCCACGGCATC
AGGCGGAACATCAGACCTGAAGATGTCGGCGCAACTTCCTGGCGTTTAAACAGTTTGTGGATATCGCGATAATCCTGCCA
GATCCCCGGCCCGCGGCGGGAGTGCATACGCGCGCGTATCTGCCGGGAAATACCCGTAAAAAGTGGGGTTAGCATCAGCA
GAATCACGGCCTGTGCTAACGCAAAAATAACCAGATATCCGTCGCAAAGAGTTTGTCTCATGGTGATTTCCTTAGACGGC
AATAGCGATTAGCAGCACAACCAGTGCGGCGACCACATACAGGCAATAGAGACGAAAGTCGCCGCTTTGCAGATGCTGTA
TTTCTTTGGCCAGCCGTTGGGTGGCGCTCACGATGGGGCGGATCACCCGCTCATCCCAGAAGGGTTCTGTGCTCTGAGCC
CTGGCGGTGACGTGCGCAAAACCTTTATTTAGCCTCAGCGTAGGGTCGAGCTGTTGTCGTAGACGAAATAACGCAGAGAA
GACCACACGCAGCGGCTGCATCACGCCATTGCCTGACGGGGCCATCGCATTTTCCCAGCCGTAGCCGCATGCCCAGGCAT
CTCCTGTGCGACGAAACGCTGCGCGGCGCGAACGACACCACAGCCAGTAAAGGCCAGGCAGCAAAGGCATCGCCAGTAGT
AACAGCAACAGTAATGAGGGGGTGACCTGTGTATGAAACGTGCCGGGTACAAGTGCTATTCCGCTGGCGACAGTGACGGG
AGGGGTATTGGTAAACGCATGGGCAATATGCATTATCTTCGGTGCCAGCCAACTGGCACTAAGCGCAATTAATACGCAGA
GTGCCGCGAGCAGTAGCATGGCGACGATCATCGTATTTGGCACTTCCTGTGCCTCTTCAGCGTGTGTACTGCGCGGCGCA
CCACAGAAAGTAATACCGTACATTTTTACGAAGCACATTACTGCCAGCCCACCAGTGACTGCCAGCATTACCATAGCAAT
AGGACCCGCAAGTTGTAGCGCTACGGCTTCCACACGACTTAGTGAGAACAGCGACTGCCAGGTGTACCATTCGCTGATAA
AACCATTCAGCGGAGGAATGGCTGATATCGCGAGGCAACCAATCAGGCATGCTGCGGCTGTCCACGGCATCCGTTTCGCC
AGTGCCCCCATTTTTTCCATGTCGTGGGTATGCAAACGCGAAATAATCGCGCCCGCGCCGAGAAATAGCAGCCCTTTGAA
CAGCGCATGGTTGAGCAGATGAAACAGTGCGCCGAGCAGTCCAACCACGGTGAGCAGCGGGTCGTGCAGTGACAGACCGA
CCATCGCCACACCGACTGCCAGCAAAATAATGCCGACGTTTTCGACGGTACTCCAGGCCAGCAGCCGTTTGATATCCTGT
TCCGCCAGCGCATACAGCACGCCCAGGAGCGCGGAGATTGCGCCGATCGCCATCACCAGAATGCCCCACCACAGCGGCAA
ACCCGTTTGCGCCAGCAGGTCCATCGCTACTTTCAGGATGCCGAAAATACCGATTTTGACCATTACGCCAGACATCAACG
CCGAAGCGTGCGATGGTGCGGCAGGGTGAGCGCGCGGCAACCAGCTGTGCAACGGCATCATCCCGGCTTTCGCGCCAAAA
CCGAAAAAGGCCAGCAGGAACACCGCCGACGCCAGCCCCGGAGAAAGTGAAAGCGTGCGGAAACTGGCAAAATCGAGGCT
GCCGCTTTCGCGCCCCATCAGCAAGAAGGCGATCATAATCAGCACCGATCCGGCGTGGGCGATAAAAAAGTAGAGCATGC
CAGCGTTGATCGACGTTTTATCCTGCCTGGCAATGACCAGAAACCAGGAAGACAGCGACATCATTTCAAACAGCACGATG
AACCAAAAAGCGTTGTCCATCACCAGCAGGGCAACCATCGATGCGATGAAAAGATTCATAAAGAAGCCCATCGCCGCCGC
GCCTTTGCCCTCGTATTCGCGCATATAAGTCAATGAATAGAGCGAACAAACCACCACCAGCAAGGAGATAACCAGCACCA
TAAATGCCGAGAGGCTATCCATTCGCAGGGTAAAATCGGCAAAGTCAAAAGGGGTGGCAAAACGGGCGACTAAAGTTACA
CCAGCATGTAATTGCGTAATTCCGCTGATGATGCCAATCACGCCGCCCACCAGCGATGTGATGCCGGAAAGCTTAATAGC
CAGTCTGTCCAGACCGAGTAAAAACAGCGAAGCCAGACTGGCAAACAGATAGAGGATCAGCGACCAGGTTAATAATTGCA
GGGCATCCATTAGCGTTGCTCCTGAGTGAGGGAAAGGGGATCCTCCCCGCCATTGGCAAACCAGCTTGCGGCAAGGCGCT
GTTTTTCTTTCATCTGTCGTTGCAGGCTATCGTCGGTGATCAGCCGTAACGCCTGATTCGGGCAAGCGCGAACGCAGGCC
GGACCTTCTGGCAAGAAATCACACAGGTCGCATTTCACCGCGACGGTCTGGACACCCGGTTCCCAGCGCAGCAATGCATG
TTGGGGCGGCACGTTTTCTTCGCCGTCTTTGAGTGAGCCTTCAGCCTGAAAAACATATTGCGCAGGGGCATTCACCGGAC
GGCTTCCTGAAGCGCTGATTGCGCCAAATGGGCAGACCACGGCGCAAAGCTTGCAGCCAATACAGAGGCTTTCGTTGAGT
TGGATCGCATCATCCCTCTGGGAGATGGCATTAACCGGGCAGACCTGCAGGCAAGGGGCTTCCTCACAGTGATGACACAC
GACAGGGGCAGTGAGTGTTGACGTCTTCGCCAGGGCCAGGCGCGGGTGTTGCTGTAAACCTTGCGTTTTATGCACGTCCG
AACAGGCAGCGAGACAGGTATTACATCCTGTACACCACAGTGGTTCGGCCACCACAAAGCGGTTCATGTCGGCTCCTTGA
AAATGATATGAAACATTGCATTTCATATTGCATAAAGGATGCCATTCTGATTAACTCAATATATTCAATAAGTTATGTAT
TGACTGGATTCTGAACGGTACAAAAATGATGGTCATTAACGTTCAGCAAAAAATGGATTCGACACCCGTGTCGCAGGGGA
AAGCGAGAATGTGATCTTGATCACGAGAAGTGAGGTATGCTGGCCGCAAGCGCAGCCAGCACGGAATGGAGCAAAGTAAT
CAGGCGTGTTCTTTCAGCCAGTTCAGCACAACGTCGTGGTGATTGCTGGTTTTGAAATCGTCAAAGACATGTTCGATTTT
GCCATCAGCGTCAATCAGGAAGCTGATGCGATGAATGCCATCGTAGGTTTTGCCCATGAAGGACTTTTCACCCCAGACGC
CGAATTGTTCGCACACCTGGTGGTCCTCATCAGACAGGAGCGTAAAGTTAAGCAGCTCTTTTTCCGCAAAACGGGAGAGT
TTTTCGGGTTTATCGGTGCTGATACCCAGCACATCAACGCCCGCTTTTTTCAACTCATCCATGTTATCGCGTAAGCCGCA
GGCCTGTACGGTACAGCCGGGGGTCATGGCTTTCGGGTAGAAATAAACCAGAACACGCTGTCCCTGGAAGTCGGTCAAAT
TAACTTGTTCTCCGTCTTGATCCGGCAAGCTAAATTTCGGTGCGATATCACCGGCTTTCAGTGGATTCATTACTTAACTC
CATCCTGTTCATCATGTTGGGAATAATTGACGACGTTAATACTGCCTTGTGCATTGAGTTCTGTACATAGGGCTTTGAAC
GCTTGCTCAATATTTGCTGCGTCCGCAGATGCGGGGCTGTGGGCGGTTATCTGAATATGCAACTGCGCAGCCCGTTCATT
TTCAGCAGGTTGCGTGCGCGACACCAGCTCCGCAATGTTCATATGATGCGCGTCGAAAAGTGCTGTGAAGCGTTCAATTA
AATGCGGGGAGTCTGCCACATCGACCTGAACCCAGACAGATGCTGGCATTGGCGGACGCGGACGCGCCGTCGTGCGCTTC
ATCACGATTAAAAGATCCAGTTCGGCACCTTTCAACGGTAACGTTGATTCAATCAGAGTGATGGCATTCCATGAACCGGA
AAGCAGCATGATAAACGTGAACTCTTCTCCCAGCATCGCCAGGCGACTGTCTTCAATATTACAGCCGCAACTACTGACAT
GACGGGTGATGGTGTTCACAATTCCAGGGCGATCGGCACCCAACGCAGTGATCACCAGATAATGTTGCGATGACAGTGTC
AAACTGGTTATTCCTTTAAGGGGTGAGTTGTTCTTAAGGAAAGCATAAAAAAAACATGCATACAACAATCAGAACGGTTC
TGTCTGCTTGCTTTTAATGCCATACCAAACGTACCATTGAGACACTTGTTTGCACAGAGGATGGCCCATGTTCACGGGAA
GTATTGTCGCGATTGTTACTCCGATGGATGAAAAAGGTAATGTCTGTCGGGCTAGCTTGAAAAAACTGATTGATTATCAT
GTCGCCAGCGGTACTTCGGCGATCGTTTCTGTTGGCACCACTGGCGAGTCCGCTACCTTAAATCATGACGAACATGCTGA
TGTGGTGATGATGACGCTGGATCTGGCTGATGGGCGCATTCCGGTAATTGCCGGGACCGGCGCTAACGCTACTGCGGAAG
CCATTAGCCTGACGCAGCGCTTCAATGACAGTGGTATCGTCGGCTGCCTGACGGTAACCCCTTACTACAATCGTCCGTCG
CAAGAAGGTTTGTATCAGCATTTCAAAGCCATCGCTGAGCATACTGACCTGCCGCAAATTCTGTATAATGTGCCGTCCCG
TACTGGCTGCGATCTGCTCCCGGAAACGGTGGGCCGTCTGGCGAAAGTAAAAAATATTATCGGAATCAAAGAGGCAACAG
GGAACTTAACGCGTGTAAACCAGATCAAAGAGCTGGTTTCAGATGATTTTGTTCTGCTGAGCGGCGATGATGCGAGCGCG
CTGGACTTCATGCAATTGGGCGGTCATGGGGTTATTTCCGTTACGGCTAACGTCGCAGCGCGTGATATGGCCCAGATGTG
CAAACTGGCAGCAGAAGGGCATTTTGCCGAGGCACGCGTTATTAATCAGCGTCTGATGCCATTACACAACAAACTATTTG
TCGAACCCAATCCAATCCCGGTGAAATGGGCATGTAAGGAACTGGGTCTTGTGGCGACCGATACGCTGCGCCTGCCAATG
ACACCAATCACCGACAGTGGTCGTGAGACGGTCAGAGCGGCGCTTAAGCATGCCGGTTTGCTGTAAAGTTTAGGGAGATT
TGATGGCTTACTCTGTTCAAAAGTCGCGCCTGGCAAAGGTTGCGGGTGTTTCGCTTGTTTTATTACTCGCTGCCTGTAGT
TCTGACTCACGCTATAAGCGTCAGGTCAGTGGTGATGAAGCCTACCTGGAAGCGGCACCGCTTGCGGAGCTTCATGCCCC
GGCTGGAATGATTTTGCCGGTGACCTCCGGTGATTATGCAATCCCGGTGACCAACGGTAGTGGTGCTGTCGGTAAGGCGC
TGGACATTCGTCCACCAGCCCAGCCGCTGGCACTGGTTTCTGGCGCGCGTACCCAGTTCACGGGCGATACCGCTTCATTG
CTGGTGGAAAATGGTCGTGGCAATACTCTGTGGCCGCAGGTGGTTAGCGTGCTGCAGGCGAAAAACTACACCATCACCCA
ACGTGATGATGCTGGTCAGACACTGACCACCGATTGGGTACAATGGAACCGTCTGGACGAAGACGAGCAGTATCGTGGTC
GTTATCAAATCTCTGTTAAGCCGCAGGGTTATCAGCAGGCGGTTACGGTTAAACTGCTGAACCTGGAACAGGCGGGCAAA
CCGGTTGCAGACGCGGCTTCCATGCAGCGTTACAGCACGGAGATGATGAACGTTATTTCCGCCGGTCTGGATAAATCTGC
CACTGACGCCGCGAACGCTGCGCAAAATCGTGCCTCCACCACTATGGACGTACAAAGTGCAGCTGATGACACCGGTTTAC
CAATGCTGGTCGTACGCGGGCCGTTCAATGTGGTTTGGCAACGTCTGCCAGCGGCGCTGGAAAAAGTGGGCATGAAAGTG
ACCGACAGCACCCGTTCGCAGGGCAACATGGCCGTAACTTATAAGCCGCTGTCTGACAGCGACTGGCAGGAACTGGGCGC
GAGCGATCCAGGCCTGGCATCCGGTGACTATAAACTGCAGGTTGGCGATTTAGATAACCGCAGCAGCCTACAGTTCATCG
ATCCGAAAGGTCATACTCTGACTCAGAGTCAGAACGACGCGCTGGTAGCTGTCTTCCAGGCTGCGTTTAGCAAGTAAAAA
TACAGGGCTGGAATCATCCGGCCCTTTTTTCTGATATGATACGCAAACGTGTGCGTCGGCAGGAAAACGCGATTTTAGCG
GTAATTCGCACGAAATTTGTTTGTCGGACGTAGTTCGGATAAGGCGTTCACGCCGCATCCGACAAAACATCCGGCACACC
AGACAGCAAAAGATTTTAAAACGTTAATTCACACCCAGGAGTGATAAAGATGCAAAAGCAAGCTGAGTTGTATCGTGGTA
AAGCGAAAACCGTATACAGCACGGAAAACCCGGACCTGTTGGTGCTCGAATTCCGCAATGATACGTCAGCAGGGGATGGC
GCGCGCATTGAGCAGTTTGATCGCAAAGGTATGGTGAACAACAAGTTCAATTACTTCATTATGAGCAAACTGGCTGAAGC
GGGTATCCCGACTCAAATGGAGCGTCTGCTCTCCGATACCGAATGTCTGGTGAAAAAGCTGGATATGGTGCCGGTTGAGT
GTGTCGTGCGTAACCGTGCTGCTGGCTCTCTGGTGAAACGTCTTGGAATCGAAGAAGGTATTGAGCTGAACCCGCCGCTG
TTCGATCTGTTCCTGAAAAACGACGCCATGCACGATCCGATGGTCAACGAATCTTACTGCGAAACCTTTGGCTGGGTGAG
CAAAGAGAACCTGGCGCGTATGAAAGAGCTGACCTACAAAGCGAACGACGTGCTGAAAAAACTGTTCGATGATGCTGGTC
TGATTCTGGTCGACTTCAAGCTGGAGTTTGGCCTGTACAAAGGTGAAGTGGTACTGGGCGATGAGTTCTCCCCGGACGGC
AGCCGCCTGTGGGACAAAGAAACACTGGAGAAAATGGACAAAGACCGTTTCCGCCAGAGCCTCGGTGGCCTGATCGAAGC
CTATGAAGCCGTCGCCCGCCGCCTGGGTGTACAGCTGGACTGATTTTTCTGGTTGCTTGTTTCTTTAGCCGGAGGGTACT
CCGGCTAAATGTCTTTGATACCCCCGCTACAATACTTCTCATTATCTCCCTTTGACAGGAAAGTCATACCAGGCCAATAT
GTATATACATAACGTATATCCCAAAAAGGGGGGGCTATGGAAACTACTGTATTTTTAAGTAATCGCAGTCAGGCCGTCAG
ATTACCGAAAGCGGTCGCTCTGCCAGAAGACGTTAAGAAAGTAGAAATTATTGCGATTGGTCGTACAAGAATCATCACTC
CCGCCGGTGAGTCCTGGGACAGTTGGTTTGATGGCGAAAATGTGAGTGCGGATTTTATGGATATCCGTGATCAACCCGCA
ATGCAGGAAAGGGAATCATTTTGATGCTGAAATTCATGCTGGATACCAATATCTGTATTTTCACTATTAAGAATAAACCA
GTACATGTCAGAGAGCGGTTTAACCTGAATTCTGGCCGGATGTGTATAAGTTCTGTAACATTGATGGAGCTTATCTATGG
GGCAGAAAAAAGTCAGATGCCAGAACGCAATTTGGCGGTTATTGAAGGTTTCGTATCTCGTTTGGTAGTGCTTGATTATG
ATAGTGCTGCTGCGACGCATACCGGGCAAATCAGGGCCGAGCTTGCCCGGCAGGGAAGGCCTGTTGGACCTTTTGACCAG
ATGATAGCGGGACATGCTCGCAGTCGCGGTTTGATTGTGGTTACCAACAATACCCGAGAGTTTGAGCGAGTGGCGGGAAT
CAGACTAGAAGACTGGAGCTAACATTCTCTTTTACTTCTAACATTCGTAAATTATATAACGTGGCATGAAGCCTTAATTC
CTCCGCCATTTCATCCCGCTTTCCTGTGGTAATCTTCCTCTGAACCACCTACGATCATTTCTATAATGAATATATTGTTG
AGGTATCTATGCGTTGGCAAGGGCGACGTGAAAGTGACAATGTTGAAGACAGGCGCAACAGCTCCGGTGGTCCGTCTATG
GGCGGTCCCGGTTTTCGCCTGCCAAGCGGTAAAGGCGGGTTGATTTTACTGTTAGTCGTGCTGGTTGCAGGCTACTATGG
TGTTGATTTAACCGGGTTAATGACTGGACAGCCGGTTTCCCAACAACAATCAACGCGGTCCATTAGCCCTAATGAAGACG
AAGCTGCAAAATTCACCTCGGTGATTCTGGCAACCACGGAAGACACCTGGGGACAACAGTTCGAGAAGATGGGTAAGACC
TATCAGCAACCGAAGCTGGTCATGTACCGTGGAATGACGCGCACCGGCTGCGGGGCTGGTCAGTCCATTATGGGGCCGTT
CTATTGCCCGGCGGATGGCACAGTTTATATCGATCTCTCCTTCTATGATGACATGAAAGACAAACTTGGCGCGGATGGCG
ATTTTGCCCAGGGGTACGTTATCGCCCATGAAGTCGGTCATCATGTGCAGAAACTGTTAGGCATCGAGCCGAAAGTTCGT
CAACTGCAACAAAACGCGACGCAGGCGGAAGTGAACCGCTTATCTGTGCGTATGGAACTCCAGGCCGACTGTTTTGCCGG
TGTCTGGGGGCATAGTATGCAGCAGCAAGGCGTTCTGGAAACCGGCGATCTGGAAGAGGCGCTGAACGCGGCGCAGGCCA
TCGGCGATGACCGTTTACAACAGCAAAGTCAGGGGCGAGTAGTACCAGATAGTTTCACACATGGCACTTCTCAGCAACGC
TACAGCTGGTTTAAACGTGGTTTCGACAGCGGCGATCCGGCACAATGCAATACTTTTGGTAAAAGCATTTAACTTCCGGG
GCAGGGATGGCTGAACTGACTGCGCTTCACACATTAACAGCGCAAATGAAACGTGAAGGGATCCGCCGCTTGCTGGTGTT
GAGCGGGGAAGAGGGTTGGTGTTTTGATCATGCGCTTAAGTTGCGTGATGCCTTACCTGGCGACTGGCTGTGGATTTCGC
CGCAGCCAGATGCTGAAAACCACTGTTCACCCTCGGCGCTACAAACTTTACTTGGGCGCGAGTTCCGGCATGCGGTATTC
GACGCCCGCCACGGCTTTGATGCCGCTGCCTTTGCAGCACTTAGCGGAACGTTGAAAGCGGGAAGCTGGCTGGTTTTGTT
ACTCCCTGTATGGGAAGAGTGGGAAAACCAACCTGATGCCGACTCGCTGCGCTGGAGTGATTGCCCTGACCCTATTGCGA
CGCCGCATTTTGTCCAGCATCTCAAACGCGTACTTACGGCGGATAACGACGCTATCCTCTGGCGGCAAAACCAGCCGTTC
TCGTTGGCGCATTTTACTCCCCGTACTGACTGGCACCCCGCGACCGGCGCACCACAACCAGAACAACAGCAACTCTTACA
GCAGCTACTGACCATGCCTCCGGGCGTGGCAGCGGTAACGGCTGCGCGTGGGCGCGGTAAGTCGGCGTTGGCAGGGCAAC
TCATTTCTCGTATTGCGGGCAGTGCGATTGTCACCGCGCCCGCAAAAGCGGCAACGGATGTACTGGCACAATTTGCGGGC
GAGAAGTTTCGCTTTATTGCACCGGATGCCTTGTTAGCCAGCGATGAGCAAGCCGACTGGCTGGTGGTCGACGAAGCCGC
AGCCATACCTGCGCCGTTGTTGCATCAACTGGTATCGCGTTTTCCTCGAACGTTGTTAACCACTACGGTGCAGGGCTACG
AAGGCACCGGACGTGGTTTTTTGCTGAAATTTTGCGCTCGCTTTCCGCATTTACACCGTTTTGAACTGCAACAGCCGATC
CGCTGGGCACAGGGATGCCCGCTGGAAAAAATGGTTAGTGAGGCACTGGTTTTTGACGATGAAAACTTCACCCATACACC
ACAAGGCAATATCGTCATTTCCGCATTTGAACAAACGTTATGGCGAAGCGAGCCAGAAACGCCGTTAAAGGTTTATCAGT
TATTGTCTGGTGCGCACTACCGGACTTCGCCGCTGGATTTACGCCGGATGATGGATGCACCAGGGCAACATTTTTTACAG
GCGGCTGGCGAAAACGAGATTGCCGGAGCGCTGTGGCTGGTGGATGAGGGGGGATTATCTCAACAACTCAGTCAGGCGGT
ATGGGCAGGTTTTCGTCGCCCGCGGGGTAATCTGGTGGCCCAGTCGCTGGCGGCGCACGGTAGCAATCCACTGGCAGCGA
CATTGCGTGGACGGCGGGTCAGCCGGATAGCAGTTCATCCGGCGCGTCAGCGGGAAGGCACAGGGCAGCAACTTATTGCT
GGTGCTTTGCAATATACGCGTGACCTCGACTATCTTTCGGTGAGTTTTGGTTACACCGGGGAGTTATGGCGTTTCTGGCA
CCGCTGCGGTTTTGTGCTGGTGCGGATGGGTAATCATCGTGAAGCCAGCAGCGGTTGCTATACGGCGATGGCGCTGTTAC
CGATGAGTAATGCGGGTAAACAACTGGCTGAACGTGAGCATTACCGTTTACGTCGCGATGCGCAAGCTCTCGCAAAGTGG
AATGGCGAAACGCTTCCTGTTGATCCACTAAACGATGCCGTCCTTTCTGACGACGACTGGCTTGAACTGGCCGGTTTTGC
TTTCGCTCATCGTCCGCTATTAACATCGTTAGGTTGCTTATTGCGTCTGCTACAAACCAGTGAACTGGCATTACCGGCGC
TGCGTGGGCGTTTACAGAAAAACGTCAGCGACGCGCAGTTATGTACCACACTTAAACTTTCAGGCCGCAAGATGTTACTG
GTCCGTCAGCGGGAAGAGGCCGCGCAGGCGCTGTTCGCACTTAATGATGTTCGCACTGAGCGTCTGCGCGATCGCATAAC
GCAATGGCAATTTTTTCACTGACTCCTTCAATTTTCTCCCATGGTCATTGTGAGTCAGCGGCGTAAAATTAATGACATCA
GTTAAGGAGTTCGCCATGAAACATGACCATTTTGTTGTTCAAAGCCCGGATAAACCTGCGCAACAGTTGTTACTGCTTTT
CCACGGTGTCGGGGATAACCCGGTGGCAATGGGGGAAATAGGTAGCTGGTTTGCACCGCTGTTTCCTGATGCGCTGGTGG
TGAGTGTCGGTGGCGCGGAGCCGAGCGGTAATCCGGCGGGGCGTCAGTGGTTTTCAGTGCAGGGTATTACGGAAGATAAT
CGCCAGGCGCGTGTGGATGCCATCATGCCGACGTTTATTGAAACGGTACGCTACTGGCAGAAACAGAGCGGAGTAGGGGC
TAACGCCACGGCGCTAATTGGTTTCTCACAAGGCGCGATTATGGCGCTGGAGAGCATTAAAGCCGAACCGGGCCTTGCTT
CGCGCGTCATTGCCTTTAACGGACGCTATGCGAGCCTGCCGGAGACCGCGTCTACAGCCACGACAATTCACTTGATTCAT
GGTGGTGAAGATCCGGTTATCGATCTGGCGCATGCAGTTGCGGCGCAGGAAGCGTTAATCAGTGCCGGTGGTGACGTGAC
GCTGGATATCGTGGAGGATTTAGGCCATGCGATCGACAATCGCAGTATGCAATTTGCCCTGGATCACTTGCGTTATACCA
TTCCGAAACATTATTTCGACGAAGCGCTAAGTGGCGGTAAGCCTGGCGATGATGATGTGATTGAAATGATGTAAAAGACA
GATTACTTGGCCTGATAAGACGCGTGAGCGTCGCATCAGGCATCGTTCACCATTGCCGGATGCGGCGTTAACGCCTTATC
CGGCCTACGGTTGAGCACTCAGCTTACTTCTTCGGTTGATCCTTTTTCGGCCAGTCGTCGTCATCGTCCCACTTATCGTT
GAAATCACGATGCGGGGGAAGCTCCGGCTTGTTGGCGAGAAATTTCTTATGGTCGACGCGCTTGAGATCTTTAATCACGT
TCAGCAGGACGCCTACCAAAAAGACAATCACCAGAATCCACCAATATTTAGCCAGCCAGTCCATGCTTATTTCCTCTTGC
AGAACCACTCATCAGGCGACGAGCTGTTCCATGATACGTTGATACATACGGGCAAGTAGCTGCAGGTTGGCAGCGTTCAC
ACATTCATTAATTTTATGAATAGTGGCATTGACCGGACCGAGTTCCACCACCTGCGCCCCCATGCGAGCAATAAAGCGCC
CGTCGGACGTTCCGCCTGTGGTCAGTAGCTGCGGTTTAATTTCATTATAGTGCTCAACCGCGTTAACGACCGCATCCACC
AGTTTACCGCGCGCGGTCAAAAATGGCTGCCCGGAAAGCCACCAGTCCACCGTATAACGCAGTTGATGTTTTTCAAGCAG
GGCAAGCACCTGTGCTTTGATCATCTCATCAGTCAGTTCGGTGCTGAAGCGGAAGTTAAACTGCACAAACAGTTCACCCG
GAATAACGTTGTTACTGCCCGTTCCCGCCTGAATATTGGCAATCTGCATACTGGTCGCCGGGAAGAATTCATTGCCCTGA
TCCCACTCAATAGCCACTAATTCATTAAGGAAAGGTGCTGCGCGATGTACCGGATTGTCAGCCAGATGCGGGTAGGCAAC
ATGCCCCTGAACGCCATGAATGGTGAGGTTGCAGGTTAACGATCCGCGACGACCATTTTTCACCACATCACCTACCACTT
CGATACTCGACGGTTCGCCGACCAGGCAGTAATCGAGACGCTCATTACGTGCCATTAACGCTTCGACGACTTTTACCGTA
CCGTTGTGTGCACTGGCTTCTTCATCAGAGGTGATCAGAAATGCCAGTCGCCCCGTATGGTTGGGATGTTGTGCGACAAA
GCGTTCTGCCGCTACCACCATCGCCGCCAGCGAGCCTTTCATATCTGCCGCACCGCGCCCGAATAACATGCCATCACGAA
TGGTGGGTTCAAACGGCGGATTGATCCAACGATCGGCGTCGCCAGGCGGCACCACGTCGGTATGCCCGGCAAAGGCTAAC
GTTTCACCTTGCCCACGCCATGCCCAAAAATTCTGCGTATCGGCAAAGTCCATGCGTTCAACGGTAAAACCGATCGCCTG
CAAACGTTCAATCAACAAAGCCTGGCATCCTGCGTCATCAGGACTCAGGGAAGGGCGGCGAATAAGCTGTTGTGTCAGCT
CAATAACCGGGCACGACATAGACTACACCTCATGGAAAAATTGCTGATAACTGGAATCACTGAAACCCAGCAGCATAGGC
TTACCAGGCGCGCAGAGCAATGGACGTTTGATAATTGCAGGCATTTCAGTCATTAATGCCGCCGCAGAGGCCGCATCGGT
GATTTTATTGCGGGTGGTTTCGTCCAGTTTACGCCAGGTTGTACCACGGGTGTTGAGTAACGCTTCCCAGCCTAATTCGT
TGATAAAACCGTTCAATAATTCGCTGTCCAGCCCATCGACGCGGTAATCATGAAAACGATAGTCGATGTTATTGGCTTCC
AGCCAACGGCGAGCCTTTTTAATGGTGTCACAATTTTTGATGCCGTAAAGTGTAACCATAATGAATCCTTTTTCGATTTA
TGAGAATAAATACTCATTTAAGGGTGAAAACATTTTGCCTGCAAATGATTATCAGAAAATATAACATTATCGAAGTATTC
AAATTAACAACTATTAAATAATATTAAACATTTTTAACGTAAACATTAAGAATATTCATCTTGTTATCTGTCTGTATTTT
AACCAGAATTAAATCAGTATTAGATGCCGTATGAATATCTCGAAATGTTGCTGTGTATCACATACAAATTATCACCGCAG
GACCATAGTATTTACATAAGGTTTGTCCCCCGGAGGTAGTCATCGCAGCAATCGAGTAAATTAGCTTCACCACGGTATAT
TGTTTCCGTAGAATACCCATAATTATAAGAGAGGTTGTTATGATTGAACGTGAACTGGGGAACTGGAAAGACTTTATCGA
AGTTATGCTTCGTAAGTAATTCCCGAGACAAAGTATAAACAGCAAGAACCCGCTGAGCAGGTTCTTAATCGGAAAGTTGA
AAAAGGCGACACATTGGCATGTCGCCTTTTTTATTGCTTATTCCGGGCGCGGCTTCAGCGGGAAGCGGCGGCGCACCAGC
ACAAAGAACAGCGGCACGAAGTAAATAGCCAGAATAGTAGCTGAAATCATCCCGCCCATTACGCCAGTACCCACCGCATG
CTGACCACCGGAACCGGCACCCGTGCTGGTTGCCATTGGCAATACGCCGAAGATAAATGCCAGCGAGGTCATCAGAATCG
GGCGTAAACGCTGACGGCAGGCGTGGAGCGTCGCTTCAAACAGGTCGTGGCCTTTTTGGTTCATCTCGTTAGCAAACTCG
ACGATCAGGATGGCGTTTTTCGCCGATAAACCAATGACCGTTAACAGGCCCACCTGGAAGTAAACGTCGTTTTCCAGCCC
GCGCATCCAGGTTGCCAGCAGCGCGCCGATAACCCCCAGCGGCACGACCAGCATTACCGAGAACGGCACCGACCAGCTTT
CATACAACGCCGCCAGACACAGGAATACCACCAGCAAGGAAATGGCGTACAGCGCCGGAGCCTGCGCGCCGGAAAGTCGC
TCCTGATACGACATCGCCGTCCACTCCAGACCAAAGCCGTTTGGCAACTGCTTCACTAACGATTCCATAATATCCATCGC
CGTACCGGTACTGACCCCCGGTGCGGCTTCCCCAACAATCTCAACCGCAGAATAACCGTTATAGCGTTCCAGACGCGGCG
AGCCTGTTTCCCAGCGTGAGGTCGCGAAAGCAGAGAAGGGCACCATGCCGCCATCTTTATTTCGGACATACCAGAGATTA
ATGTCATCTGGCAGCATGCGATACGGCGCAGCTGCCTGCACATAGACTTTCTTCACGCGACCGCGATCCATAAAGTCATT
CACATAGCTCGAACCCCAGGCGGTTTGCAGTGTGTCGTTAATATCGTCGATAGCAACGCCCAGCGCCTGAGCTTTACGCT
GGTCGATATCAATCTGCAACTGCGGACTGTCGGCGAGGCCGTTATGGCGCACACGGGTTAGCTCCGGGTTTTCCGCCGCC
AGCGCCAGCAACTGATTACGTGCTGCCATCAGCGCATCGTGACCCGCTCCAGCGTGGTCCTGCAACTCCATATCAAAACC
TGCAGAACTACCAAGACCGCTAATTGCTGGCGGGCTGCTGGCGATAACGCGAGCTTCTTTAATTTGGTTAAACGCCTTCG
TTGCACGCTCGATAATGGCAAACGAGGTGCCGGTCTTACTGTCGCGTTCGCTCCAGTCTTTCAGGCGGATAAACATTCGC
GCCACGTTTTGCCCGTTACCCCCGGGGCCAGAACCAACAGTGGCAAACACCGACATGATGTTGTCTTTTTCATGGGTGAA
GTAATATTTCTCGATTTGCTCAACGACTTTCAGGGTCTGTTGTTGGGTTGAACCGCTGGGCAATTGTACCGAGGTAGTAA
ACATGCCACGGTCTTCCAGCGGTAAGAACGACGTCGGCAAACGCAGGAACAGGAACACCATGCCGCCAAGCAGCAGGACA
TAAATCACAATCCAGCGCAGGCTACGGTGGAGAATTTTCGCCACCCCTTTTTCGTAGCGTTCGGCGTTGCGGTTAAACAT
CTGGTTAAACCAGGCAAAAAAGCCTTTTTGCCCGTGATGCTCACCTTTTTTCAGTGGCTTAAGTAGTGTGGCACACAGAG
CCGGAGTGAGGATCATCGCTACCAGTACTGACAGCACCATCGCCGCAACAATGGTAATAGAGAACTGGCGATAGATGGCA
CCGGTGGTGCCGCCGAAGAAGGCCATTGGTACAAATACCGCCGAAAGAACCATCGCAATCCCGACCAGTGCCCCCTGGAT
CTGCCCCATCGATTTACGTGTGGCTTCGCGAGGAGTGAGTCCTTCCTCACTCATAATACGTTCGACGTTTTCCACCACCA
CGATTGCGTCATCCACCAGCAGACCGATCGCCAGTACCATCGCGAACATGGTTAAGGTGTTGACGCTGTAACCGAAGGCG
TAAAGTACGGAGAAGGTTCCCATCAACACCACCGGCACGGCGATAGTGGGTATCAGCGTGGCGCGGAAGTTTTGCAGGAA
CAGATACATAACGAGGAAAACCAGGGCGATAGCTTCCAGCAGCGTTTTCACCACGTCTTCAATGGAGGCTTTAACAAACG
AGGTGGTTTCATACGCCACCTTGTATTCCAGTCCGTGCGGGAAGTACTGCGCCAGCTCGTCGAGACGATTGAGCACCAGC
TCCGCTGTCGCCATTTCGTTTGCGCCGGAGGCCAGTTTTACCCCCAGCCCGGAGGCTGGCTTACCATTGAAGCGGCTAAG
ATAATCGTATTTCTCCGCCCCCATTTCGACGGTGGCGACATCGCCCAGCCTTACCTCTGAGCCGTCTTGATTCACCCGCA
AGGTGATATCGCGGAACTGTTCTGGTGTTTGCAGCAGTGACTGGGCGTTAATGGTGGCGTTGAGCGCCTGCTTATCGACG
GAAGGTGTACCACCAAGTTGCCCAACCGCAATCTGCGCGTTCTGTGACTCAATGGCATCAGTGACATCTTTAGCCGTCAT
CTGGAAACTGTTGAGTTTCGCCGGGTCCAGCCAGATACGCATGGAATATTGCGAACCATAGGCATCGATATCCCCGACGC
CATTCACGCGGCTTAACGGGTCCTGAATATTACTGGCAACATAATCGGCAATATCCTGTTTATCCATCGAACCATCGGTA
GAGACGAAAGCAATGGTCAGAATATTGGTATCGCCGGTTTTACGCACCGTCACGCCCTGATTTTGCACCGCCTGCGGTAA
CTTTCGCATGGCTGATTGCAGCTGGTTTTGTACTTGCTGCACGGCTTCGTCCGGATCGGTGCCTGCTTTAAAACTTAAAG
TGACAGATGCCTGACCGGTGCCACTGCTCTGAGATGACATATACATGAGATTATCGAGGCCGGTCATATTTTGCTCGATA
ACCTGGGTCACGGTGTTTTCCAGCGTCTGGGCCGATGCGCCGGGATAGTTAGCGGTCACTCGCACATTCGGTGGCGCGAG
ATCGGGGTATTGTTCAACGGGCAATGAAAAAATCGCCAGGGTCCCTGTCAGACACAACAGGATTGCCAGCACCCAGGCAA
AAATGGGGCGATCAATAAAGAAATTCGCCATTAAAAGAGGACCTCGTGTTTCTGCGTATCGTTGTAGGCTTGACTTGCTT
CACTGTAGCGGCAAGGTACGAGCCAATCGTGGAGAAAAAAAGGAGTTAATGTAAATTATCATGCCCTTTTATACTGAACC
TTAAGTGCAAGTATTCTTTGGTCAGTAGGAGGCATTACATCAACTGACTTTCCTCACCCTCCGCAGAGCGAAAGCTAATA
CTCACTAACGTGCCGCCGCCGGAAGGTTGTGAAAAAGTCAGCGTCCCACCCAGCCGTTCCGCGCGTTCGCGCATGATATT
CAGACCATAATGACCTTCGGGTTCTTTCGGTTCACCGATACCAATCCCGTTATCACGGATATAAACCGTGTGATTGCCGT
CCGGCGCGGTGACGCAACTGACGGCGATTTCGCTGGCGTTGGCGTGCTTCATCGCATTCAGCACCGCTTCGCGAATAATT
TGCAACAAATGCACCTGCATTTGCGCATCCAGCGCCAGGGTTGGCAGACGGCAGTCGAGGGTCAGTTTGGCGCTGGTTTG
ATTTTGTAACGTATCCAGCATTTCCCTCAACGCGGAGGGGAGATCCGCCTGCTGCAGCGTCAGGCGGAAAGTAGTCAACA
GCTCGCGTAACTGCCGATAAGCATCATTCAACGCCTGGGAAAAATCGGCCATGATACTTTGTGCGGTGGCGTTATCTTCC
GGTATCGAACGCTTCAGTAACGTCAACTGGATACGTAAGTAAGAAAGTACCTGAGCCAGCGAGTCGTGCAATTCGCGGGC
GATGGTTGCACGTTCTTCCATCAACAATAACTGCTGAAAATGCTTCTGCGCCTGATTAAAGTACAAACCGCGTCCCAGCA
TCGATGAAACACTGTTAAGCAGCGGTTCTGATGATGAAACGTGACTATTTTGCCAGTGCAGTTCGCCGTAAACCGTCTCT
TGCATTGTCACCGGTAAAATCTGCATCGGCAATTCCGGGTTTGGTTGCCCTTCGCTAATCCGCCAGTTTTCACCGACATT
TAACTCCAGATATTCAGCCGCTTCATTGTCGCGAACAATCTGCAAAATATGGCGGAAACAATGCACATCAATCTGGCTGG
TGTTCAGCGCCTGGGAACATTGATACAACACCTCCAGACGACGCTTGGCCTCGTGGAGATCGCGGGTCTTTTCTTCTACT
GACGCCTCCAGCGAAAGGTACAATTTATGCAGCTCGCTCGACATCTGGTTAAAGGTTTTTGCAAGCAGACCAAGCTCATT
CGGCAGACTGGTATCCAGCGGCGGCGAGTCGAACTGCCCGTGTTCAATACGTTGACTGGCGGTAACCAGCTGATTCAGCG
GGGCAACCACCTGATGGCGTATACGGCGCAAAGTAAAAAAGACCAGCGTGAAAATACCGATACCGCCAGCCAGGGAAATC
GCCACCACCAGCAGCATTTTGCGTTCAGCGTAGTGCTGTAAAGCCAGCACGAACAGGTCTATCTGATTAACATAATTATT
AATATTGGCCTGATACCACGGCAAATCGCCCTTGCTGAGCCGATTATTCATCTCCAGCCAGTTGGCATTCAGATGCGCAT
AGCGAGTTTTTACTGCTTCTGGCACATACCAGACGTTGAGATTGGTTAATACCGGTGAATGCAGTGCCTGCTGAAACAAC
TGGCGATGTGCATTGAGTTGTGGACTGCCACTTTGCAAGTCGTAGCCCAGGCGGTAACTCTGCATACGTAGCGATCCGGC
AATATTGATAGCCTCAGCGTCGCGCAAACTGCTCGCCAGAGTTAGCAGAGCGATACCCGTGGAAAGAATCGACAGCAGCA
CAATGTAAAAAAAGGCCCGGGCCAGACTGGCCGAGACGGGTCGTTTAACAATCACACGCGTCTTCTCCACAAAAAATCAT
TAATGTTCCAGTTAGCTGAAACACAATTTAGTCAGTGATGGGATTATTTGATCTGCCACAGTTTATAGCGAAATAGTTAC
TTATTCTGGGCACATGAACATTGCCGATTCCCCTGTAAGTCGGGTAATAACAACACTCATATAAAGAATAAGGTTTTTAC
AACCAAAAAAGAAGGTCGTTATGAATCGTTTTATTATGGCCAACAGTCAGCAATGTCTGGGTTGTCATGCTTGTGAAATC
GCCTGTGTCATGGCTCACAATGATGAGCAACATGTCCTGAGCCAACACCATTTTCATCCCCGAATTACGGTTATCAAACA
TCAACAGCAACGTAGTGCAGTGACCTGTCACCATTGTGAAGATGCGCCCTGCGCCCGTAGCTGCCCTAATGGCGCAATCA
GCCACGTTGATGACAGCATTCAGGTCAATCAGCAAAAGTGTATTGGCTGTAAATCCTGCGTGGTGGCCTGTCCTTTTGGT
ACGATGCAAATCGTCCTGACACCCGTCGCGGCAGGAAAAGTAAAAGCCACGGCGCATAAATGCGACCTTTGTGCGGGGCG
CGAAAACGGTCCTGCCTGTGTTGAGAATTGCCCGGCGGACGCGCTGCAACTGGTCACTGACGTCGCACTCTCCGGCATGG
CGAAACCCCGCCGCTTGCGCACCGCGCGTCAGGAACATCAACCGTGGCATGCCAGTACCGCGGCGCAAGAAATGCCGGTA
ATGAGTAAAGTCGAACAAATGCAGGCAACGCCCGCGCGTGGCGAGCCGGATAAACTGGCGATTGAAGCGCGCAAAACCGG
TTTTGATGAAATTTATCTGCCATTTCGCGCCGACCAGGCACAACGGGAAGCCTCGCGCTGCCTTAAGTGCGGCGAGCACA
GCGTTTGTGAATGGACCTGCCCGCTGCATAACCATATTCCGCAGTGGATTGAACTGGTGAAAGCCGGAAACATCGACGCC
GCCGTCGAGCTTTCTCACCAGACCAACACCCTGCCGGAAATTACCGGACGCGTTTGTCCGCAAGACCGTTTGTGTGAAGG
TGCCTGTACTATTCGCGATGAGCACGGCGCGGTAACTATCGGCAATATTGAACGCTATATTTCAGATCAGGCGTTGGCGA
AAGGTTGGCGTCCTGACTTAAGTCATGTCACCAAAGTGGACAAGCGGGTGGCGATTATCGGGGCAGGTCCGGCAGGGCTG
GCCTGTGCGGATGTTCTGACCCGCAATGGCGTGGCGGTGACGGTGTACGATCGCCATCCAGAAATCGGTGGCTTGCTCAC
TTTCGGCATTCCTTCTTTCAAACTGGATAAATCCCTGCTGGCACGCCGTCGGGAAATCTTCAGCGCGATGGGGATTCACT
TCGAACTCAATTGTGAAGTGGGTAAAGATGTCTCTTTGGATTCGCTTTTGGAACAATACGACGCGGTCTTCGTTGGCGTA
GGCACTTACCGTTCCATGAACGCGGGTTTACCCAATGAAGATGCGCCGGGCGTTTATGACGCGCTGCCGTTCCTCATTGC
CAACACTAAACAGGTGATGGGGCTCGAAGAGCTACCGGAAGAGCCGTTTATCAATACCGCCGGACTTAACGTCGTGGTAC
TGGGCGGCGGCGACACCGCGATGGACTGTGTGCGTACTGCGCTGCGCCACGGCGCGAGTAACGTCACCTGCGCTTATCGT
CGTGATGAAGCTAACATGCCAGGCTCGAAGAAAGAGGTGAGGAACGCCCGCGAAGAGGGGGCCAACTTCGAATTTAACGT
CCAGCCGGTGGCGCTTGAGCTGAATGAACAAGGTCACGTCTGCGGGATTCGTTTCCTGCGCACGCGTCTTGGCGAGCCGG
ATGCCCAGGGGCGTCGGCGACCTGTACCGATTGAGGGCAGTGAATTTGTCATGCCAGCCGATGCGGTGATTATGGCGTTT
GGCTTCAATCCACACGGGATGCCGTGGCTGGAGTCGCACGGTGTAACGGTAGACAAATGGGGCCGCATCATCGCGGATGT
GGAAAGCCAGTACCGTTACCAGACCACCAATCCGAAAATCTTCGCCGGTGGCGACGCCGTGCGTGGTGCGGATCTGGTGG
TTACCGCAATGGCAGAAGGACGTCATGCGGCACAGGGGATTATTGACTGGCTGGGGGTAAAATCAGTCAAATCTCACTGA
TAGCCTGCGCAGACAAACCCGACTTCACAGCGTAAGATAATTGTTCATTTCGCGCTGTGGAGTCGGTATGACGCAACAAA
TCACCCTCATTAAAGACAAAATTCTCTCCGATAACTATTTCACCCTGCACAACATTACCTACGATCTCACGCGCAAAGAT
GGCGAAGTTATCCGCCATAAACGTGAAGTTTACGATCGCGGTAATGGTGCGACGATCCTCCTGTACAACGCGAAGAAAAA
GAGCGTGGTTCTGATTCGTCAGTTCCGTGTCGCTACCTGGGTTAATGGCAATGAAAGCGGGCAGCTGATTGAAACCTGCG
CCGGGCTGCTGGATAACGACGAACCGGAAGTGTGCATTCGTAAAGAAGCGATTGAAGAGACGGGCTATGAAGTGGGCGAA
GTGCGCAAATTATTTGAACTGTATATGTCGCCTGGCGGTGTGACTGAGCTAATCCACTTTTTTATCGCCGAATACAGTGA
CAATCAGCGCGCTAACGCCGGTGGCGGTGTTGAAGATGAAGATATTGAAGTGCTCGAGCTGCCGTTCAGCCAGGCGCTGG
AGATGATCAAAACCGGCGAGATACGTGACGGTAAGACGGTGTTATTGCTTAACTATTTGCAAACGTCACATTTAATGGAC
TGAAAAATAACAATAATATTTCGTTGTTTATTATTGGCTCAATCCGACAAATCTGATTGAGCCGCGCTACCTGCGCAACG
AAGATACGACTTGTGCTGTTTGTTTGAACTTCTGGGGTCGTACCGTCCATGCGCTATCGCATTTTCCTTCTCTTTTTTTT
CGCTTTGTTGCCGACGTCTTTGGTGTGGGCGGCACCAGCGCAACGGGCGTTTTCCGACTGGCAGGTCACCTGTAATAACC
AAAACTTCTGCGTGGCGCGCAATACGGGCGATCATAATGGACTGGTGATGACCCTGAGCCGCAGCGCCGGGGCGCATACC
GATGCCGTTTTACGTATTGAGCGCGGCGGGTTGAAGTCGCCGGATGCGTCTGAAGGAGAGATAGCGCCACGGCTGCTGTT
AGATGGTGAGCCGTTGGCGTTAAGTGGTGACAAGTGGCGGATTTCACCATGGTTATTAGTAACCGATGATACGGCAACCA
TCACCGCGTTTTTGCAGGTGATTCAGGAAGGGAAGGCGATCACCTTACGCGACGGCAATCAGACCATTTCTCTGAGTGGC
TTAAAAGCGGCGTTGTTGTTTATTGATGCTCAGCAAAAGCGCGTTGGCAGTGAAACCGCGTGGATCAAGAAAGGGGACGA
ACCGCCGCTCAGCGTACCGCCCGCGCCTGCGCTGAAAGAGGTCGCGGTGGTTAACCCAACGCCGACGCCACTCTCACTCG
AAGAACGCAACGATTTGCTGGATTATGGAAACTGGCGGATGAATGGTCTGCGCTGCTCGCTTGATCCGTTACGTCGTGAG
GTGAATGTCACTGCGCTGACTGATGATAAAGCGCTGATGATGATTAGCTGTGAGGCAGGGGCCTATAACACCATTGATTT
GGCATGGATTGTGTCGCGTAAAAAGCCACTAGCCTCGCGCCCGGTTCGGTTGCGTTTGCCATTCAACAACGGTCAGGAGA
CGAATGAACTGGAACTGATGAACGCAACATTTGATGAGAAATCGCGTGAACTGGTGACCTTAGCGAAAGGGCGCGGATTA
AGCGATTGTGGCATTCAGGCGCGCTGGCGCTTTGACGGTCAGCGTTTTCGCCTGGTGCGTTATGCCGCAGAACCCACCTG
CGATAACTGGCATGGGCCAGACGCCTGGCCCACGTTGTGGATCACCCGTTAAACAAAATTGCGGGGACATGTAGGCCGGA
TAAGACGCTGTAGGCCGGATAAGACGCGTCAGCGTCGCATCCGGCAATCAGCATCCGGCGATCACCATCAGGCACCTTTC
ACTCCCAGCACCTTATGCGCTTTTGCCACAATATTCTCGGCGGTAAAGCCAAAGAACGGGAACAGCTTATCCGCCGGAGC
AGATTCCCCGTAACCCGTCATCCCGACAATTACCCCTTTCAGACCAACATACTTGTACCAGTAATCGGCAATACCTGCTT
CCACCGCCACGCGAGCCGCAACGTTAGAAGGCAACACCGACTCCCGATATTCCTCATCCTGGGCGTCGAAAATATCGGTC
GAGGGCAGGGAAACTACGCGTACATTGCGACCTTCTCCTGCTAATTTCTCTGCCGCTTGCAGGGTAATTTCCATCTCTGA
ACCGGTGGCAATCAGAATAATATCTGGCTTACCGCCGCTGTCTTTCAGCACATAACCGCCACGAGCAATCTCTTTAACCT
GATCCGGCGTACGTTCCACCTGGGCCAGATTCTGCCTTGAGAGGATCAGTGCTGTCGGCCCGTTGTGGCGCTCAACCGCC
AGCTTCCAGCCCACCGCCGCTTCCACCTGATCGCACGGTCGCCAGGTGCTGAAATTCGGCGTTAAGCGCAGACTGGCCAG
TTGCTCAACGGCCTGGTGCGTCGGACCATCTTCCCCTAAGCCAATAGAATCGTGGGTATAAACCATAATCTGCCGTGCTT
TCATCAGTGCCGCCATCCGCGCGGCATTACGGGCGTATTCAACAAACATCAGGAACGTCGCGGTATACGGCACAAAGCCG
CCGTGGTGCGCAATGCCGTTGGCGATAGCGGTCATGCCAAATTCACGCACCCCGTAGTGAATGTAGTTGCCCGCCGGATC
TTCCTTCAGCGACACAGAGCCTTTCCAGATGGTGAGGTTGCTGGGAGCCAGATCCGCTGAACCTCCGAGCAGCTCCGGTA
GCATCGGTCCGTAAGCGTTAAGCGTATTTTGCGAAGCCTTACGGGTGGCGATTTTCGCCGGATTCGCCTGCAACTCATTG
ATATATTTCTGAGTCGTTTTCTCCCAGTCCTTCGGTAAACCACCGCTCATCCGACGGGTAAACTCTTCTGCCAGTTGCGG
ATGAGCCTTTTTATAGGCGGCAAACTTCTCATTCCAGCTCTGCTGCGCTTTTTCGCCTTTTTCGCGGGCATCCCAGGCGT
GATAAATCTTTTTAGGGATCTCAAATGGCGGATGGTGCCAGCCCAGTTTTTGCCGTGCCAGCGCCACTTCTTCTTCCCCC
AGTGGTGCGCCGTGCGCCTCTTCCTTACCTGCTTTATTCGGCGAACCAAAGCCAATCACCGTACGGCAGATAATCAGCGA
CGGCTTATCTTTCATGCTTTGCGCTTCAAGGATCGCTTCCTTCACCGCCTGCGGATCGTGACCGTCGATTTCATGGATCA
CATGCCAGTGATAGGCTTCAAAACGTTTTGCCGTATCGTCGGTAAACCAGCCTTCTGTTTCACCGTCGATGGAAATACCG
TTGTGATCGTAAAAACCAATCAGCTTGCCCAGTCCCAGCGTGCCTGCCAGCGAACAGACTTCGTGGGAAATACCTTCCAT
CAGGCAGCCGTCGCCCATAAACACATAGGTGAAGTGATCGACGATCTCATGGTCTGGCTGGTTAAACTGCGCCGCCAGTG
TACGCTCTGCTATCGCCAGCCCGACGGCGTTCGCCAAACCTTGTCCAAGCGGGCCGGTGGTGGTTTCAACGCCTGGCGTA
TAGCCAATCTCCGGGTGGCCTGGGGTTTTCGAATGCAACTGACGGAAGTTCTTCAGTTCTTCCAGCGGCAGGTCGTAACC
GGTCAGATGTAGCAAACTGTAGAGCAGCATCGACGCGTGACCGTTGGAAAGAATAAAGCGGTCGCGATCATACCAGGTTG
GGTCGGTAGGATTATGTTTAAGAAAATCGTTCCACAGCACTTCGGCAATATCAGCCATGCCCATCGGCGCGCCGGGATGA
CCAGAATTGGCTTTTTGTACCGCATCCATACTGAGTGCGCGAATCGCATTGGCAAGGTCTTTTCGGGACATATAACACTC
CGTGGCTGGTTTATAGTTTGGCGGCAAGAAGATCTTCCAGTTTGCGTTGATCAACAGCGAACAGACGAATGCCTTCAGAC
AGTTTTTCTACCGCCATCGCATCCTGATTGTGCTCCCAACGGAACTCCGCTTCGCTCATGGGTGCTGGGCGTGGGAACGT
CTGAGAAGGCGGGATTAATTTACGTACCACTGGCGAAACTTTTTCCTGCAGCTCCTTCAGCAAATTCGGTGCGATAGTCA
GTCGATCGCAGCCGGTTAAGGCGAGGATTTGTTCGGTGCGACGGAAGCTCGCGCCCATCACAATGGTTTCATAGTGGTGT
TGCTTATAGTAGTCGTAGATATTGCGCACCGATTTAACGCCCGGATCTTCTTCCACCACATACGGGTCCATCGGCTTGCG
TGCCTGATACCAGTCATAAATACGCCCGACAAACGGCGAAATCAGAAAAACGCCCGCTTCTGCACAGGCCCGCGCCTGGG
CAAAAGAAAACAGCAGCGTCAGGTTGCAGTTAATACCTTCTTTTTCCAGCTCTTCGGCCGCGCGAATTCCTTCCCAGGTC
GAAGCCAGTTTGATCAAAATGCGTGATTTCTCAACGCCTTGTTGCTGATACAAGTCCACCAGATGGCGCGCCTTTTCAAT
ACTCTTTTCTTTATCAAAAGAGAGGCGTGCATCAACTTCTGTTGACACGCGACCGGGTACGATTTTGAGAATTTCAGCAC
CGAAATTGACTGCCAGTTTGTCACACGCTGCGACCACCTGTTGTTCCTGGGTCTTGCCATTTTTTTTACCCCAGGCGATA
GCATCGTCTATTAAATGCTCATATTGTGATAATCCGGCAGCTTTGAGTAACAGCGAAGGATTGGTGGTGGCATCCTGGGG
ATGATAATGGCGAATGGACTCAATATCGCCGCTGTCTGCCACGACAGTGGTGAACTGTTTGATGCCGTCTAACTCGTTCA
TAGGAAATACTCCTTGAAAAGTAAAGTGTTAGATGAGTGCGTTAATTCACACTTCTGAGAAATTTCGCTAAACGCATCAA
AAAAGCATAGCAGACAGGCATGGTATTGCTGGATTAAGCAGGTAACATCAGTGTTATAGGATTATTACCAAAACATTATA
TTAATGGTGAGAGTTTGGACTTGCTCAAAGTCTGTAGACTCCGGCAGGGTAATAATGTGCGCCACGTTGTGGGCAGGGGC
TGTTGCCCACACACTTTATTTGTGAACGTTACGTGAAAGGAACAACCAAATGGATGACCAGTTAAAACAAAGTGCACTTG
ATTTCCATGAATTTCCAGTTCCAGGGAAAATCCAGGTTTCTCCAACCAAGCCTCTGGCAACGCAGCGCGATCTGGCGCTG
GCCTACTCACCAGGCGTTGCCGCACCTTGTCTTGAAATCGAAAAAGACCCGTTAAAAGCCTACAAATATACCGCGCGCGG
TAACCTGGTGGCGGTGATCTCTAACGGTACGGCGGTGCTGGGGTTAGGCAACATTGGCGCGCTGGCTGGCAAACCGGTGA
TGGAAGGCAAGGGCGTTCTGTTTAAGAAATTCGCCGGGATTGATGTATTTGACATTGAAGTTGATGAACTCGACCCGGAC
AAATTTATTGAAGTTGTCGCTGCGCTCGAACCGACCTTCGGCGGAATCAACCTCGAAGACATTAAAGCGCCAGAATGTTT
CTATATTGAACAGAAACTGCGCGAGCGGATGAATATTCCGGTATTCCACGACGATCAGCACGGCACGGCAATCATCAGCA
CTGCCGCCATCCTCAACGGCTTGCGCGTGGTGGAGAAAAACATCTCCGACGTGCGGATGGTGGTTTCCGGCGCGGGTGCC
GCAGCAATCGCCTGTATGAACCTGCTGGTAGCGCTGGGTCTGCAAAAACATAACATCGTGGTTTGCGATTCAAAAGGCGT
TATCTATCAGGGGCGTGAGCCAAACATGGCGGAAACCAAAGCCGCATATGCGGTGGTGGATGACGGCAAACGTACCCTCG
ATGATGTGATTGAAGGCGCGGATATTTTCCTTGGATGTTCCGGCCCGAAAGTGCTGACCCAGGAAATGGTGAAGAAAATG
GCTCGTGCGCCAATGATCCTGGCGCTGGCGAACCCGGAACCGGAAATTCTGCCGCCGCTGGCGAAAGAAGTGCGTCCGGA
TGCCATCATTTGCACCGGTCGTTCTGACTATCCAAACCAGGTCAACAACGTCCTTTGCTTCCCGTTTATCTTCCGTGGCG
CGCTGGATGTTGGCGCAACGGCTATCAATGAAGAGATGAAACTGGCGGCGGTACGCGCGATTGCGGAACTGGCCCACGCC
GAACAGAGCGAAGTGGTGGCTTCAGCGTATGGCGATCAGGATCTGAGCTTTGGTCCGGAATACATCATTCCAAAACCGTT
TGATCCGCGCTTGATCGTTAAGATCGCTCCTGCGGTCGCTAAAGCCGCGATGGAGTCGGGCGTGGCGACGCGTCCGATTG
CTGATTTCGACGTCTACATCGACAAGCTGACTGAGTTCGTTTACAAAACCAACCTGTTTATGAAGCCGATTTTCTCCCAG
GCTCGCAAAGCGCCGAAGCGCGTTGTTCTGCCAGAAGGGGAAGAGGCGCGCGTTCTGCATGCCACTCAGGAACTGGTAAC
GCTGGGACTGGCGAAACCGATCCTTATCGGTCGTCCGAACGTGATCGAAATGCGCATTCAGAAACTGGGCTTGCAGATCA
AAGCGGGCGTTGATTTTGAGATCGTCAATAACGAATCCGATCCGCGCTTTAAAGAGTACTGGACCGAATACTTCCAGATC
ATGAAGCGTCGCGGTGTCACTCAGGAACAGGCGCAGCGGGCGCTGATCAGTAACCCGACAGTGATCGGCGCGATCATGGT
TCAGCGTGGGGAAGCCGATGCAATGATCTGCGGTACGGTGGGCGATTATCATGAACATTTTAGCGTGGTGAAAAATGTCT
TTGGTTATCGCGATGGCGTTCACACCGCAGGTGCAATGAACGCGCTGCTGCTGCCGAGTGGTAACACCTTTATTGCCGAT
ACCTACGTCAATGACGAACCAGACGCAGAAGAGCTGGCGGAGATCACCTTGATGGCGGCAGAAACTGTCCGTCGTTTTGG
TATTGAGCCGCGCGTTGCTCTGTTGTCGCACTCCAACTTTGGTTCTTCTGACTGCCCGTCGTCGAGCAAAATGCGTCAGG
CGCTGGAACTGGTCAGGGATCGTGCGCCAGATCTGATGATTGATGGTGAAATGCACGGCGATGCAGCGCTGGTGGAAGCG
ATTCGCAACGACCGTATGCCGGACAGCCCTTTGAAAGGTTCTGCCAATATTCTGGTGATGCCGAACATGGAAGCTGCCCG
CATTAGTTACAACTTACTGCGCGTTTCCAGCTCGGAAGGTGTGACTGTCGGTCCGGTGCTGATGGGCGTTGCGAAACCGG
TTCACGTGTTAACGCCGATCGCATCGGTGCGTCGTATCGTCAACATGGTGGCGCTGGCCGTGGTTGAAGCGCAAACCCAA
CCGCTGTAATTCTTTTTTAACTCTCACGCTTACCCTGAATATTCAGGGTAAGCGGTTTGGCTGCAATATATTAGTAAAGC
TTATTACTGAGTTTGCGAATAATAAAAAAAGCAGTCTATATAATATCTCGATATTATTTTATTTATATTCATGCGTTGCA
TATGAAAGTTTATGCACCACAGCGAATATCTCTCCATTCTTAGTGATCTACCTCACCTTTTAAACGCGCTTGCCGAATTT
TGTTATTTACTCTGACGAAAAATTGTCACGATACACGAAAGTTTTTCACAGGCGGCGACTCATGGATAAAGAACGCATCA
TTCAGGAATTTGTGCCCGGCAAACAGGTCACACTGGCGCATCTCATCGCGCATCCCGGTGAGGAACTGGCGAAGAAAATC
GGCGTTCCGGATGCGGGCGCAATTGGCATTATGACGCTAACTCCCGGCGAAACGGCGATGATCGCCGGTGATTTAGCGCT
GAAAGCCGCTGATGTGCATATCGGTTTTCTCGACCGCTTCAGCGGTGCATTGGTGATTTATGGCTCGGTGGGCGCAGTAG
AAGAAGCGTTATCACAAACCGTCAGCGGTTTAGGTCGCTTATTAAATTATACGCTTTGTGAAATGACCAAAAGTTAATAC
GAGGCATTCATGAAACGAATTGCGTTTGTGGGTACCGTCGGGGCAGGAAAAACAACGTTATTTAATGCGTTGCAGGGGAA
TTATACCCTCGCCAGAAAAACACAGGCCGTGGAATTTAATGATAAGGGCGATATTGATACGCCGGGTGAATATTTTAGCC
ATCCCCGCTGGTATCACGCCTTAATTACCACGCTACAGGATGTAGACATGCTGATCTATGTCCATGGCGCAAATGACCCG
GAAAGTCGGTTGCCTGCCGGGTTGCTGGATATTGGCGTCAGCAAACGGCAAATCGCCGTCATCAGTAAAACGGACATGCC
AGATGCTGACGTCGCCGCAACGCGAAAGTTATTGCTTGAGACGGGTTTCGAAGAGCCGATTTTCGAGCTAAACAGCCACG
ACCCGCAAAGCGTGCAGCAACTGGTGGATTATCTGGCATCTCTCACCAAACAGGAGGAAGCAGGTGAAAAAACTCATCAC
AGCGAATGATATTCGTGAAGCACACGCGCGCGGCGAACAGGCAATGTCCGTGGTTCTGCGCGCCAGCATTATTACCCCGG
AAGCCCGTGAAGTGGCGGATCTACTGGGTTTTACCATCACCGAATGTGATGAATCGATCCCGGTAACGGCGTCCGTGCCC
GCCAGCGTGCCAGCCGACAAAACCGAAAGCCAGCGCATCCGCGAAACCATCATTGCCCAGCTGCCGGAAGGCCAGTTTAC
CGAAAGCCTGGTCGCACAGCTGATGGAAAAAGTGATGAAGGAAAAACAGTCGCTGGAGCAGGGCGCAATGCAGCCGAGCT
TCAAATCGGTGACCGGCAAAGGCGGCATCAAAGTGATTGATGGCAGCAGCGTCAAGTTTGGTCGTTTCGACGGCGCAGAG
CCGCATTGCGTGGGCTTGACTGATCTTGTGACCGGAGACGACGGCAGCAGCATGGCCGCTGGTTTTATGCAGTGGGAGAA
CGCATTCTTCCCGTGGACCCTGAACTACGACGAAATCGACATGGTGCTGGAAGGGGAGCTGCATGTTCGCCACGAAGGCG
AAACCATGATCGCCAAAGCGGGTGACGTGATGTTTATCCCGAAAGGCTCCAGTATCGAATTTGGTACGACATCCAGCGTG
AAATTCCTGTATGTCGCCTGGCCGGCTAACTGGCAATCCCTATGAAAGATTTCATCACCGAAGCATGGCTAAGAGCGAAC
CATACGCTCAGCGAAGGCGCAGAGATCCATCTCCCTGCGGACAGTCGCCTGACGCCCTCTGCCCGGGAGTTACTGGAAAG
CCGCCATCTGCGCATCAAGTTTATTGACGAGCAGGGCCGCCTGTTTGTTGACGATGAACAGCAGCAGCCGCAGCCCGTTC
ATGGGCTGACCAGTAGCGATGAACATCCGCAGGCGTGCTGCGAACTGTGCCGCCAGCCGGTGGCAAAAAAGCCGGATACG
CTGACTCACCTGTCGGCGGAAAAAATGGTCGCCAAAAGCGATCCGCGTCTGGGTTTTCGCGCGGTTCTCGACAGCACCAT
TGCGCTGGCAGTGTGGCTGCAAATTGAACTGGCGGAACCGTGGCAGCCGTGGCTGGCGGATATCCGTTCGCGTCTTGGCA
ACATTATGCGCGCCGATGCGCTGGGTGAACCGCTGGGCTGCCAGGCGATTGTCGGGCTTTCTGACGAAGATCTGCATCGA
CTTTCTCACCAGCCGCTGCGCTATCTCGACCACGATCATCTGGTGCCGGAAGCCAGCCACGGGCGCGATGCGGCGTTGCT
CAATCTGCTACGTACCAAAGTGCGGGAAACCGAAACCGTAGCGGCGCAGGTGTTTATCACCCGCAGCTTTGAAGTATTAC
GCCCGGACATTTTGCAGGCGCTGAACCGCCTTTCCAGCACGGTCTACGTGATGATGATCCTGAGCGTAACGAAGCAGCCG
CTAACGGTGAAGCAGATCCAACAACGACTGGGGGAAACGCAATGATTATTGAACGTTGTCGTGAACTGGCGTTGCGAGCG
CCCGCCAGAGTGGTTTTTCCGGATGCGTTAGACCAACGTGTGCTGAAAGCCGCGCAATATTTACATCAACAAGGTCTGGC
AACGCCCATTCTGGTCGCCAATCCGTTTGAACTTCGTCAGTTTGCGCTCAGTCACGGCGTGGCGATGGACGGGCTACAGG
TGATTGATCCGCATGGCAACCTCGCAATGCGGGAAGAATTTGCTCATCGCTGGCTGGCCCGCGCGGGCGAAAAAACGCCG
CCGGATGCGCTGGAAAAACTTACCGACCCTCTGATGTTCGCCGCAGCAATGGTCAGCGCCGGTAAAGCGGATGTCTGTAT
CGCGGGCAACCTCTCTTCCACGGCAAATGTGCTGCGTGCCGGATTACGCATTATCGGCTTGCAGCCAGGCTGTAAAACGC
TCTCTTCCATTTTCCTGATGTTGCCACAGTACAGCGGCCCGGCGTTGGGCTTTGCCGATTGCAGCGTGGTGCCACAGCCG
ACGGCGGCGCAGCTGGCGGATATCGCGCTTGCCAGTGCCGAAACCTGGCGCGCCATCACCGGAGAAGAGCCGCGCGTGGC
GATGCTGTCGTTTTCCAGCAATGGTAGCGCCCGTCACCCCTGTGTTGCTAACGTCCAGCAGGCGACAGAAATCGTCCGTG
AGCGCGCACCAAAGCTGGTGGTGGATGGCGAGTTACAGTTTGACGCCGCCTTCGTGCCGGAAGTGGCGGCGCAAAAAGCG
CCTGCCAGCCCGCTACAGGGCAAGGCCAATGTGATGGTTTTTCCGTCGCTGGAAGCCGGAAATATTGGTTACAAAATCGC
ACAACGACTCGGCGGATATCGTACCGTCGGGCCACTGATACAAGGACTTGCCGCGCCGATGCACGATCTCTCTCGTGGTT
GTAGCGTGCAGGAAATTATCGAGCTGGCGCTGGTGGCAGCTGTGCCGCGTCAGACAGAAGTGAACCGCGAAAGCAGTTTA
CAAACACTGGTTGAATGAACGGTCCCGTTCTGGACCCTGATAAAGAGGAAAGCACAATGGAAGCATTAGGAATGATCGAA
ACCCGGGGCCTGGTTGCACTGATTGAGGCTTCTGACGCGATGGTGAAAGCTGCGCGCGTCAAGCTGGTTGGTGTTAAGCA
GATTGGCGGCGGCCTGTGTACTGCCATGGTTCGTGGTGATGTTGCAGCCTGTAAAGCCGCGACCGATGCAGGTGCCGCAG
CGGCACAGCGTATCGGCGAGCTGGTATCTGTACACGTTATCCCGCGTCCGCACGGCGACCTGGAAGAAGTCTTCCCGATC
GGCCTGAAAGGCGATAGCAGCAACCTGTAATCACCCTGTGTGACGTCGATTCGGGCGTCACGCTCTCTCCTTTTTCATTT
TACCTTCTGCGGAGGGTAGGGGGAGCTTTTACCTGAAATACGCCACGGAGGCGGGTATGAAACTGGCAGTCGTCACTGGA
CAAATTGTTTGTACCGTACGCCATCACGGACTGGCGCATGACAAATTGCTGATGGTGGAAATGATTGATCCACAAGGTAA
TCCTGACGGGCAATGCGCCGTCGCCATCGACAATATTGGCGCGGGAACCGGGGAGTGGGTGTTACTGGTGAGTGGCAGTT
CCGCCCGCCAGGCGCATAAAAGCGAAACGTCACCGGTCGATCTGTGCGTGATTGGCATTGTCGATGAGGTGGTGTCTGGC
GGTCAGGTAATTTTCCACAAATAAGGCAGAACATCATGAATCAACAGGATATTGAACAGGTGGTGAAAGCGGTACTGCTG
AAAATGCAAAGCAGTGACACGCCGTCCGCCGCCGTTCATGAGATGGGCGTTTTCGCGTCCCTGGATGACGCCGTTGCGGC
AGCCAAAGTCGCCCAGCAAGGGTTAAAAAGCGTGGCAATGCGCCAGTTAGCCATTGCTGCCATTCGTGAAGCAGGCGAAA
AACACGCCAGAGATTTAGCGGAACTTGCCGTCAGTGAAACCGGCATGGGGCGCGTTGAAGATAAATTTGCAAAAAACGTC
GCTCAGGCGCGCGGCACACCAGGCGTTGAGTGCCTCTCTCCGCAAGTGCTGACTGGCGACAACGGCCTGACCCTAATTGA
AAACGCACCCTGGGGCGTGGTGGCTTCGGTGACGCCTTCCACTAACCCGGCGGCAACCGTAATTAACAACGCCATCAGCC
TGATTGCCGCGGGCAACAGCGTCATTTTTGCCCCGCATCCGGCGGCGAAAAAAGTCTCCCAGCGGGCGATTACGCTGCTC
AACCAGGCGATTGTTGCCGCAGGTGGGCCGGAAAACTTACTGGTTACTGTGGCAAATCCGGATATCGAAACCGCGCAACG
CTTGTTCAAGTTTCCGGGTATCGGCCTGCTGGTGGTAACCGGCGGCGAAGCGGTAGTAGAAGCGGCGCGTAAACACACCA
ATAAACGTCTGATTGCCGCAGGCGCTGGCAACCCGCCGGTAGTGGTGGATGAAACCGCCGACCTCGCCCGTGCCGCTCAG
TCCATCGTCAAAGGCGCTTCTTTCGATAACAACATCATTTGTGCCGACGAAAAGGTACTGATTGTTGTTGATAGCGTAGC
CGATGAACTGATGCGTCTGATGGAAGGCCAGCACGCGGTGAAACTGACCGCAGAACAGGCGCAGCAGCTGCAACCGGTGT
TGCTGAAAAATATCGACGAGCGCGGAAAAGGCACCGTCAGCCGTGACTGGGTTGGTCGCGATGCGGCGAAAATCGCGGCG
GCAATCGGCCTGAACGTGCCGCAAGAAACGCGTTTGCTGTTTGTGGAAACCACTGCAGAACATCCGTTTGCCGTGACCGA
ACTGATGATGCCGGTGCTGCCCGTCGTGCGCGTCGCCAACGTGGCGGATGCCATTGCGCTGGCGGTGAAACTGGAGGGCG
GTTGCCACCACACGGCGGCAATGCACTCGCGCAATATCGAAAACATGAACCAGATGGCGAACGCCATTGATACCAGCATT
TTCGTTAAGAACGGACCGTGCATTGCCGGGCTGGGGCTGGGCGGGGAAGGCTGGACCACCATGACCATCACCACGCCAAC
CGGTGAAGGGGTAACCAGCGCGCGGACGTTTGTCCGTCTGCGTCGCTGTGTATTAGTCGATGCGTTTCGCATTGTTTAAG
GAGTAACCGATGGCGCACGACGAACAATGGCTCACCCCACGTCTGCAAACGGCGGCAACGCTGTGTAACCAGACGCCTGC
CGCGACGGAATCTCCGCTGTGGCTGGGGGTGGATCTGGGCACCTGCGATGTGGTGTCGATGGTTGTTGACCGCGACGGTC
AGCCGGTGGCGGTATGCCTCGACTGGGCCGATGTGGTCCGCGACGGCATCGTCTGGGATTTCTTCGGTGCGGTCACCATT
GTTCGTCGCCATCTCGACACTCTTGAGCAGCAATTCGGTCTTCGTTTTAGCCATGCGGCGACTTCATTTCCTCCAGGTAC
GGACCCGCGTATTTCCATCAACGTGCTGGAATCTGCCGGGCTGGAAGTGAGCCATGTGCTGGATGAGCCAACCGCAGTCG
CGGATCTGCTGCAACTGGACAACGCCGGTGTAGTGGATATCGGCGGCGGCACTACCGGCATTGCCATCGTGAAAAAGGGC
AAGGTGACGTACTCGGCGGATGAAGCCACCGGCGGACATCACATCTCTCTGACTCTCGCCGGAAATCGTCGTATTTCGCT
GGAAGAGGCAGAGCAGTACAAGCGCGGTCATGGTGACGAGATTTGGCCCGCGGTGAAACCGGTGTACGAAAAAATGGCGG
ACATTGTCGCCCGGCATATTGAAGGGCAGGGCATTACTGATTTATGGCTGGCGGGCGGCTCTTGTATGCAACCGGGCGTG
GCGGAACTGTTTCGCAAACAATTCCCGGCGTTACAGGTGCATTTACCGCAGCACAGTTTGTTTATGACCCCGCTGGCGAT
CGCCAGTAGTGGGCGAGAGAAAGCGGAGGGGCTATATGCAAAATGAATTGCAGACCGCGCTCTTTCAGGCGTTCGATACC
CTGAATCTGCAACGGGTAAAAACATTTAGCGTTCCACCGGTGACGCTTTGCGGTCCGGGCTCGGTGAGCAGTTGCGGACA
GCAAGCGCAAACGCGTGGGCTGAAACATCTGTTCGTGATGGCAGACAGCTTTTTGCATCAGGCAGGGATGACCGCCGGGC
TGACGCGTAGCCTGGCCGTTAAAGGTATCGCCATGACGCTCTGGCCATGTCCGGTGGGCGAACCGTGCATCACCGACGTG
TGTGCAGCCGTGGCGCAGTTGCGTGAGTCAGGCTGTGATGGGGTGATCGCATTTGGCGGCGGCTCGGTGCTGGATGCGGC
GAAAGCCGTGGCGTTGCTGGTGACGAACCCGGATAGCACGCTGGCAGAGATGTCAGAAACCAGCGTTCTGCAATCGCGCC
TGCCGTTGATTGCCATTCCCACTACCGCCGGAACCGGCTCTGAAACCACCAACGTAACGGTGATTATCGATGCGGTGAGC
GGGCGTAAGCAGGTGTTAGCCCATGCCTCGCTGATGCCGGATGTGGCGATTCTCGACGCCGCATTGACCGAAGGTGTGCC
GTCGCATGTCACGGCGATGACCGGCATTGATGCGTTAACCCATGCCATTGAAGCATACAGCGCCCTGAACGCTACACCGT
TTACCGACAGTCTGGCGATTGGTGCCATTGCGATGATTGGCAAATCGCTGCCGAAAGCGGTGGGCTACGGTCATGACCTT
GCCGCGCGCGAGAGCATGTTACTGGCTTCATGTATGGCGGGAATGGCGTTTTCCAGTGCGGGGCTTGGGTTGTGCCACGC
GATGGCGCATCAGCCAGGGGCGGCGCTGCATATTCCACACGGTCTGGCGAACGCCATGTTGCTGCCAACGGTGATGGAAT
TTAACCGGATGGTTTGTCGCGAACGGTTTAGTCAGATTGGTCGGGCACTGCGAACTAAAAAATCCGACGATCGTGACGCT
ATTAACGCGGTAAGTGAGCTGATTGCGGAAGTTGGGATTGGTAAACGACTGGGCGATGTTGGCGCGACATCTGCGCATTA
CGGTGCATGGGCGCAGGCCGCGCAGGAAGATATTTGTCTGCGCAGCAACCCGCGTACCGCCAGCCTGGAGCAGATTGTCG
GCCTGTACGCAGCGGCGCAATAAATGCCGGATGCGACGCTTGCCGCGTCTGATCCGGCCTTCGGGATTGCACATGTAGGG
CGGATAAGGCGTTTACGCCGCATCCGCCAATAAATAACAACTAACAGGGACTAAAGGCGATGGGAATTAACGAAATCATC
ATGTACATCATGATGTTCTTTATGCTGATAGCTGCCGTAGACAGGATCCTGTCGCAGTTCGGCGGTTCTGCTCGTTTCCT
CGGTAAGTTCGGTAAAAGTATCGAAGGATCAGGCGGTCAGTTCGAAGAAGGCTTTATGGCAATGGGCGCACTGGGCCTGG
CGATGGTCGGTATGACCGCGCTGGCACCGGTACTGGCTCACGTACTCGGGCCGGTAATTATTCCGGTTTACGAAATGCTC
GGCGCTAACCCATCGATGTTCGCCGGAACACTGCTGGCGTGCGATATGGGCGGCTTCTTCCTCGCCAAAGAGCTGGCGGG
CGGCGACGTAGCAGCGTGGCTATACTCTGGGTTAATTCTCGGGTCGATGATGGGGCCAACGATTGTGTTTTCCATTCCGG
TGGCGCTCGGCATTATCGAACCTTCTGACCGTCGTTATCTGGCGCTCGGCGTGCTGGCGGGCATTGTGACCATTCCGATT
GGCTGTATTGCTGGTGGTCTGGTTGCTATGTACTCCGGTGTGCAGATCAACGGTCAGCCGGTGGAATTCACTTTCGCCCT
GATCCTGATGAACATGATCCCGGTGATCATTGTCGCGATTCTGGTGGCGCTGGGGCTGAAATTCATCCCGGAAAAAATGA
TCAACGGCTTCCAGATCTTCGCCAAATTCCTCGTGGCATTGATCACCCTCGGTCTTGCCGCTGCGGTAGTGAAATTCCTC
CTTGGCTGGGAACTGATCCCCGGACTGGATCCTATCTTTATGGCCCCTGGCGATAAACCCGGTGAAGTGATGCGCGCCAT
TGAAGTTATCGGTTCTATCTCCTGCGTGCTGTTAGGGGCGTATCCAATGGTGCTGCTGCTGACTCGCTGGTTTGAAAAAC
CGCTGATGAGCGTCGGTAAAGTGCTGAATATGAACAACATCGCGGCAGCCGGCATGGTGGCAACGCTTGCCAACAACATC
CCGATGTTCGGCATGATGAAGCAGATGGATACCCGCGGCAAAGTCATCAACTGCGCCTTCGCCGTTTCCGCTGCTTTCGC
CCTGGGCGACCACTTAGGCTTCGCCGCTGCCAACATGAACGCCATGATCTTCCCGATGATTGTCGGCAAGTTGATCGGCG
GCGTAACGGCGATTGGCGTGGCGATGATGCTGGTGCCAAAAGAAGACGCGACCGCGACTAAAACCGAAGCGGAGGCACAA
TCGTGAACACTCGCCAGCTATTGAGCGTCGGTATCGATATCGGCACCACCACCACCCAGGTGATTTTCTCCCACCTGGAG
CTGGTTAACCGTGCGGCGGTGTCGCAGGTGCCGCGCTACGAATTCATTAAACGCGAAATTAGCTGGCAAAGTCCGGTGTT
CTTTACCCCTGTCGATAAACAGGGCGGTTTAAAAGAAGCGGAACTGAAAACCTTAATACTCGAGCAATATCAGGCTGCGG
GTATTGCGCCGGAAAGCGTTGATTCTGGTGCCATCATCATCACCGGTGAAAGCGCGAAAACCCGCAATGCTCGCCCGGCG
GTGATGGCGCTCTCTCAATCGCTGGGGGATTTTGTCGTTGCCAGCGCCGGGCCGCACCTCGAATCCGTGATCGCCGGTCA
CGGAGCTGGGGCGCAAACCCTTTCTGAACAACGGCTGTGTCGGGTACTGAATATCGACATCGGCGGTGGCACCGCGAACT
ACGCCCTGTTCGATGCCGGAAAAATCAGCGGCACTGCCTGTCTCAACGTCGGTGGTCGCCTGATGGAAACCGACAGCCAG
GGGCGCGTGGTTTACGCTCATAAACCGGGGCAGATGATTGTGGATGAGTGCTTCGGTGCAGGCACTGACGCCCGTTCGCT
GACCGGCGCGCAGCTGGTGCAGGTTACCCGGCGGATGGCGGCGCTGATTGTCGAAGTGATTGACGGAACGCTTTCGCCGC
TCGCGCAGGCATTGATGCAAACCGGTTTGCTGCCCGCAGGTGTTACGCCCGAAATCATTACGCTTTCTGGAGGCGTGGGC
GAATGTTATCGCCACCAGCCCGCCGACCCGTTCTGTTTTGCCGATATTGGCCCACTTCTGGCAACGGCGCTGCATGACCA
TCCGCGCCTGCGTGAGATGAATGTGCAGTTTCCGGCGCAAACCGTACGCGCCACGGTGATTGGCGCGGGTGCACATACCC
TTTCGCTCTCTGGCAGCACAATCTGGCTGGAGGGCGTACAACTGCCGCTGCGCAATTTGCCGGTGGCGATCCCGATTGAT
GAAACGGATCTGGTGAGTGCCTGGCAACAGGCGCTGCTTCAGCTGGATCTTGATCCCAAAACTGACGCGTACGTGCTGGC
GCTTCCCGCCTCGCTGCCTGTGCGTTACGCCGCGGTACTGACGGTCATCAACGCGCTGGTCGATTTCGTCGCGCGTTTTC
CGAATCCGCATCCCCTGCTGGTGGTGGCCGGGCAGGACTTTGGTAAAGCTCTGGGCATGTTGTTGCGCCCACAGCTACAA
CAACTCCCGTTGGCAGTCATTGACGAAGTGATTGTCCGCGCGGGGGACTATATCGACATTGGTACGCCTCTTTTTGGCGG
ATCGGTTGTGCCGGTGACGGTGAAATCACTCGCATTTCCTTCCTGAGGGAACGACTTATGAAACTAAAGACCACATTGTT
CGGCAATGTATATCAGTTTAAGGATGTAAAAGAGGTGCTGGCTAAAGCCAACGAACTGCGTTCGGGGGATGTGCTGGCGG
GCGTTGCAGCGGCAAGCTCACAGGAGCGCGTGGCGGCAAAGCAGGTGTTGTCGGAAATGACCGTAGCGGACATCCGCAAT
AATCCGGTGATTGCCTATGAAGATGACTGCGTGACGCGGCTGATTCAGGACGATGTTAACGAAACGGCCTACAACCAGAT
TAAAAACTGGAGCATCAGCGAACTGCGTGAGTATGTGCTGAGCGATGAAACCAGCGTGGACGACATTGCCTTTACCCGCA
AAGGGCTGACCTCGGAAGTGGTCGCGGCGGTAGCGAAGATTTGCTCCAACGCGGACCTGATCTACGGCGCGAAGAAAATG
CCGGTAATCAAAAAGGCCAATACCACCATTGGTATTCCGGGCACCTTCAGCGCCCGTTTGCAGCCGAACGATACCCGTGA
CGACGTGCAAAGTATCGCTGCGCAAATCTATGAAGGGCTTTCCTTTGGGGTGGGCGATGCGGTGATCGGCGTTAACCCGG
TAACTGACGACGTGGAAAACTTAAGCCGCGTGTTGGACACCATTTACGGCGTGATCGACAAATTCAACATCCCAACTCAG
GGCTGCGTACTGGCGCACGTCACCACCCAGATCGAAGCGATTCGTCGCGGCGCGCCTGGCGGACTGATTTTCCAGAGTAT
CTGTGGCAGCGAAAAAGGGCTGAAAGAGTTTGGCGTGGAACTGGCGATGCTCGACGAAGCGCGCGCAGTGGGTGCAGAGT
TCAACCGTATCGCCGGGGAAAACTGCCTCTACTTCGAAACCGGACAAGGCTCTGCGCTATCCGCTGGCGCTAACTTCGGC
GCTGACCAGGTGACGATGGAAGCACGTAACTATGGGCTGGCGCGTCATTACGATCCGTTTATCGTCAACACCGTGGTCGG
CTTTATTGGGCCGGAGTATCTCTACAACGACCGCCAGATTATCCGTGCTGGCTTAGAAGATCACTTTATGGGCAAGCTGA
GCGGCATCTCTATGGGCTGTGACTGCTGTTACACCAACCACGCTGACGCTGACCAGAACCTCAACGAAAACCTGATGATC
CTGCTCGCCACCGCAGGCTGCAACTACATCATGGGGATGCCGCTGGGTGATGACATGCTCAACTACCAGACCACCGCATT
CCACGATACCGCCACTGTGCGTCAGTTACTCAACCTGCGTCCGTCACCGGAGTTTGAACGCTGGCTGGAAAGCATGGGCA
TTATGGCAAACGGTCGCCTGACCAAACGGGCGGGCGATCCGTCACTGTTCTTCTGATGACGCGGAGATAACACATCATGG
ATCAAAAACAGATTGAAGAAATTGTACGCAGCGTGATGGCGTCAATGGGACAAACGGCCCCCGCGCCGTCAGAAGCAAAG
TGCGCCACCACCAACTGTGCGGCACCGGTGACCTCGGAAAGCTGCGCGCTGGATTTAGGTTCTGCGGAAGCAAAAGCGTG
GATTGGTGTTGAAAACCCGCATCGCGCAGACGTATTAACAGAACTGCGTCGCAGCACCGTGGCCCGCGTTTGTACCGGTC
GTGCCGGTCCGCGTCCGCGTACGCAGGCGTTGCTGCGTTTCCTGGCCGATCACTCTCGTTCGAAAGATACCGTACTGAAA
GAAGTGCCGGAAGAGTGGGTGAAAGCGCAGGGCTTGCTGGAAGTACGCTCCGAAATTAGCGACAAAAATCTCTACCTGAC
TCGCCCGGATATGGGCCGCCGCCTGTGTGCAGAAGCTGTTGAAGCGCTGAAAGCACAGTGTGTTGCTAATCCGGACGTAC
AGGTCGTTATTTCTGATGGCCTGTCAACTGATGCCATCACCGTGAACTACGAAGAGATCCTGCCGCCGCTGATGGCGGGC
CTGAAACAGGCCGGGCTGAAAGTCGGCACGCCATTCTTTGTTCGTTATGGTCGCGTGAAGATTGAAGATCAGATCGGTGA
GATCCTCGGCGCGAAAGTGGTGATCCTGCTGGTGGGGGAACGTCCGGGGTTAGGGCAGTCAGAAAGCCTCTCCTGCTACG
CCGTTTACTCGCCGCGTATGGCGACCACCGTTGAGGCCGATCGCACCTGTATCTCTAACATTCACCAGGGCGGCACGCCG
CCGGTTGAAGCCGCAGCCGTCATTGTGGATTTGGCGAAACGTATGCTGGAGCAGAAAGCATCCGGCATCAACATGACCCG
ATAAGGAGGCATCATGCCAGCTTTAGATTTGATTCGACCGTCGGTAACCGCCATGCGGGTGATTGCCTCCGTTAACGCTG
AATTTGCGCGTGAACTAAAATTGCCGCCGCATATTCGTAGCCTCGGGCTGATTTCTGCCGATTCTGACGACGTCACCTAC
ATTGCGGCTGACGAAGCGACCAAACAAGCGATGGTCGAAGTGGTATATGGTCGCTCGCTGTATGCGGGAGCGGCACACGG
CCCGTCACCGACTGCCGGTGAAGTGCTGATTATGCTTGGTGGGCCAAACCCGGCGGAAGTGCGTGCCGGTCTGGATGCGA
TGGTTGCACATATTGAAAATGGCGCAGCTTTCCAGTGGGCCAATGACGCAGAAAACACCGCCTTCCTGGCACATGTAGTT
TCGCGTACCGGTTCTTATCTCTCATCAACCGCCGGGATCACGCTTGGCGATCCGATGGCGTATCTGGTGGCACCGCCGCT
GGAAGCGACCTACGGCATTGATGCAGCGTTGAAATCTGCCGACGTACAGCTGGTGACCTATGTCCCGCCACCGTCTGAAA
CCAACTACTCGGCAGCATTTTTAACCGGTAGCCAGGCCGCGTGTAAAGCAGCCTGTAACGCCTTTACCGATGCAGTGCTG
GAAATCGCGCGTAATCCAATCCAGCGTGCGTAACGGAGGTTGCCGATGATCAATGCACTGGGATTGCTGGAAGTGGACGG
CATGGTCGCCGCGATAGATGCAGCGGATGCCATGCTCAAAGCAGCTAACGTTCGTCTGCTCAGTCACGAAGTGCTTGACC
CTGGTCGCTTAACGCTGGTGGTGGAAGGCGATCTGGCGGCGTGTCGTGCGGCGCTGGACGCAGGTTGTGCTGCCGCGATG
CGTACCGGGCGTGTCATCAGCCGCAAGGAGATCGGTCGGCCAGACGATGACACCCAGTGGCTGGTTACTGGCTTTAACCG
CCAGCCGAAGCAACCCGTAAGGGAACCCGACGCGCCAGTTATCGTCGCGGAATCTGCTGACGAGTTGTTGGCGCTGTTAA
CATCAGTACGTCAGGGAATGACGGCAGGAGAAGTGGCTGCCCACTTTGGCTGGCCGCTGGAAAAAGCCAGAAATGCGCTC
GAACAGCTCTTTTCTGCCGGGACGTTACGTAAACGCAGTAGTCGTTATCGTCTCAAGCCCCATTAACCTGTCGGAGGTGC
CGGGTGTCCTACAACACCCGGCATTAACATCATGAAAAAGACCCGTACAGCCAATTTGCACCATCTTTATCATGAACCCT
TACCCGAAAACCTGAAGCTCACGCCGAAGGTCGAAGTGGATAATGTTCATCAACGACAGACAACGGATGTCTATGAACAT
GCTTTAACGATTACCGCCTGGCAGCAGATTTACGATCAGCTGCATCCGGGCAAGTTTCATTGTGAATTTACGGAAATTCT
ACTCGATGATATTCAGGTTTTTCGTGAATACACCGGTCTGGCGCTGCGTCAGTCGTGCCTGGTCTGGCCGAACTCGTTCT
GGTTTGGCATTCCGGCGACGCGCGGTGAGCAGGGATTTATCGGTTCGCAATGTCTGGGAAGCGCGGAAATCGCCACCCGC
CCTGGTGGCACTGAATTTGAACTGAGCACGCCGGATGATTACACGATCCTGGGCGTGGTGCTTTCTGAAGATGTCATCAC
CCGGCAGGCTAACTTTTTGCATAACCCGGATCGGGTATTACATATGCTGCGTAGCCAGTCGGCGCTGGAAGTGAAAGAGC
AGCATAAAGCCGCGCTGTGGGGCTTTGTCCAACAGGCGCTGGCGACGTTTTGCGAGAACCCGGAAAATCTCCATCAGCCT
GCAGTGCGAAAAGTGCTGGGGGATAATTTGCTAATGGCGATGGGGGCGATGCTGGAAGACGCGCAACCAATGGTGACGGC
GGAAAGCATCAGTCATCAGAGTTACCGTAGATTACTTTCCCGCGCCCGTGAATATGTGCTGGAAAATATGTCTGAGCCGG
TGACGGTGCTGGACTTGTGTAATCAACTGCATGTCAGTCGCCGCACGCTACAAAACGCGTTTCACGCTATTTTAGGCATT
GGCCCAAACGCGTGGCTGAAACGCATTCGCCTGAACGCCGTACGCCGCGAACTGATAAGCCCGTGGTCGCAAAGCACAAC
GGTAAAAGACGCCGCCATGCAGTGGGGATTCTGGCATCTGGGGCAATTTGCCACGGATTACCAGCAGCTGTTTGCCGAGA
AGCCGTCGTTGACGTTGCATCAGCGGATGCGGGAATGGGGGTGAGGGAGTTACACCCAATCCCTGACCTTAATAAACTCA
CTTAACGCCGCTTCTGGGCTGCCATCTTTTGGCTGATAATCATACTCCCAGCGTACCAGTGGCGGCATTGACATCAGGAT
CGACTCGGTGCGCCCGCCAGTTTGCAGGCCAAACAGAGTGCCGCGATCCCAGACCAGATTGAACTCGACATAACGACCGC
GACGGTAGAGCTGAAAATTGCGCTCGCGCTCGCCGTAGGCCATCGCTTTACGTCGCTCTACAATTGGTAAATAAGCGTCG
GTGTAGCCTTTGCCTACCGCCTGCATAAAGGCAAAACAGTGGTCGAAATCTGGCGTGTTCAGATCATCAAAGAACAGCCC
GCCAATACCGCGCTGTTCGTTGCGATGTTTGAGGTAGAAGTAATCGTCGCACCACTTTTTGTAACGGGGATAAACGTCTT
CACCAAATGGCAGGCACAGGTCACGGGCGGTGCGGTGCCAGTGAATGGCGTCTTCTTCAAAACCATAGAAAGGGGTTAAA
TCGAAGCCGCCGCCAAACCACCAGACGGGCTCTGCACCCGGTTTTTCGGCAATAAAAAAACGCACATTCGCGTGGCTGGT
GGGAACATACGGGTTATGCGGATGCACTACCAGTGAAACGCCCATCGCCTCGAAACTGCGCCCGGCAAGTTCCGGGCGAT
GAGCGGTGGCGGAAGCTGGCATCGCCTCGCCGTGGACGTGAGAAAAGTTGACGCCTGCCTGTTCGAAAACACCACCATTA
CGCAACACCCGACTACGCCCGCCGCCGCCAGCTTCGCGCTGCCAACTATCTTCGACAAATTCTGCGCCATCGACGGCGGT
CAGCTGCTGACAAATCGTATCCTGAAGGTTGAGCAGAAACTGTTTAACCTGGTGTGCGTCGGGTTTCATAACTTATCGCT
TTTTCGAATGTGCTTTCTGGTTGTCGAACCAGTGGAAATAACTGATCACGCCTTCAGCAATCGCTGTGGCGATTTTCTGA
CGAAACGCCGCCGTGCCTAACAGCCGCTCTTCTTCCGGGTTGGTGATAAACGAGGTTTCCACCAGCACCGAAGGAACCGA
CGGCGATTTCAACACCACAAACGCGGCTTGTTCGGTGTTGCGGCTGTGCAGTTTATGCACCGGCTTAATCTTTTTCAGAA
TATGCGAGCCGAGCGTCAGGCTGTTTTTAATAGTATCGGTTTGCACCAGATCAAACAGCACTTGCTGCAATAGGTGATCC
TTGTCAGTCGCCTTTTTACCGGCAACTTCATCGGCGCGGTTTTCGCGTTCAGACAGGTATTTCGCCATTGCGCTACTTGC
CCCACGGTTAGAGAGGGCAAATACCGAAGCACCGGCAGCTTTCGGGTTGGTAAAGCCATCGGCATGAATTGACATAAACA
GATCTGCGCCATGTTTATGGGCGATTTCAACGCGATCGTAAAGTGGGATAAACGTATCGCCAGAACGCGTTAAACGCGCA
TCAATCCCATGATTACGCAAAATGGAACGGACGTTTTTAGCAATCGCCAGCACCACATGTTTTTCTTTCGAACCGTTGCG
TCCGATCGCTCCGGTATCAATTCCGCCGTGGCCTGGATCGAGAACAACGACACGTTTGCCGCCAGATTTTTTGGCTTTCG
GCTTGCTGTGTCCGTTGCTGGTTTTTAAAGGTTCGTCTTTGGCGATGGCTTGCGACATTCCTGACAACGTCAGGGCAGCC
AAACCGGCTTTCAGCACCTGGCGGCGCGAAGTGAGTGTTTTTAGTGGTTTAAAAGTGCTCATACGGCCTGAGTTGTAATA
ATAAAGTTCCAGATGTTATATCGTATCGCGTAATCCGTTACGACGGTTTGATGTTGAGAATTGTTTTACTTTTCATTTCA
ATAGTTGACAACTCCCCATTATGCCACTTTTTCAACCGATTTTCGTCAGATATTGGCTAATTCGACCGTTCACGCCATAA
TCAGCCTTTTAACCCGCAAAAAGGTAACGAATACCATGGAGATACGCGTATTTCGCCAGGAAGATTTCGAAGAGGTCATC
ACCCTTTGGGAGCGTTGCGACTTGCTGCGTCCGTGGAACGATCCGGAAATGGACATCGAGCGTAAGATGAACCATGACGT
CAGTTTGTTTTTGGTCGCTGAGGTAAACGGTGAAGTGGTCGGAACGGTGATGGGCGGTTATGACGGGCATCGCGGGTCTG
CTTATTATCTTGGCGTGCATCCAGAGTTTCGTGGGCGTGGGATTGCCAATGCGTTGCTTAATCGGCTGGAGAAAAAGCTG
ATTGCTCGTGGCTGCCCGAAAATTCAGATCAATGTGCCGGAAGATAACGACATGGTGCTCGGAATGTATGAACGCCTGGG
ATATGAACACGCCGACGTGCTGAGTCTGGGTAAGCGTTTGATTGAAGATGAAGAGTACTGAGTTCCATCCTGTCCATTAT
GATGCGCACGGACGCCTGCGTTTACCCTTGCTCTTCTGGCTTGTGCTATTGCTTCAGGCGCGAACCTGGGTGCTGTTTGT
CATTGCCGGTGCGTCGCGCGAGCAGGGTACTGCGCTGCTAAATCTGTTTTATCCCGATCACGATAATTTCTGGCTGGGGC
TGATTCCAGGCATTCCGGCGGTGCTGGCGTTTTTGTTGAGCGGTCGGCGGGCTACATTTCCTCGCACTTGGCATGTGCTC
TATTTTCTGTTGCTGTTGGCGCAGGTGGTTTTACTTTGCTGGCAACCGTGGCTGTGGCTGAACGGTGAATCCGTTAGCGG
TATCGGTCTGGCGCTGGTAGTGGCGGATATTGTGGCGTTAATCTGGCTGCTGACCAATCGACGTTTACGCGCTTGTTTTA
ATGAAGAAAAAGAATAACGGCACTTTTTGGTGAATTTGCACTCCAAGCAACGTTATTGAATAACCAAAGGAAGTGACATG
AAATCGCTGCGTTTAATGTTATGCGCTATGCCGTTGATGCTGACCGGCTGTTCCACGATGTCGTCAGTTAACTGGTCGGC
CGCTAACCCGTGGAACTGGTTTGGGTCGTCCACCAAAGTGAGCGAGCAGGGCGTTGGTGAATTAACGGCGTCCACACCAC
TGCAAGAACAAGCCATTGCCGATGCGCTTGATGGCGATTATCGCCTGCGCAGCGGAATGAAAACCGCGAACGGCAACGTG
GTGCGCTTTTTTGAAGTGATGAAGGGCGACAACGTGGCGATGGTGATTAACGGCGATCAAGGCACGATCAGTCGCATTGA
CGTGCTGGATAGCGATATTCCTGCTGACACCGGTGTTAAAATCGGTACACCGTTTAGCGACCTTTACAGCAAAGCATTTG
GCAATTGCCAAAAAGCTGATGGTGATGATAATCGTGCCGTCGAATGTAAAGCCGAAGGCAGTCAACATATTAGCTACCAG
TTCAGCGGGGAATGGAGTGGTCCTGAAGGGTTAATGCCTTCGGACGATACCCTGAAAAACTGGAAAGTCAGTAAAATTAT
CTGGCGGCGTTAATTTGCGTCTGAACAAACCGCCGCCGCGAAAAAACACGTAAAATAGCGCTCAACAATGCCACGGATTG
CGTGGCATTATTATTTTCAGGAGGAACAATGTCTCAGGTTCAGAGTGGCATTTTGCCAGAACATTGCCGCGCGGCGATTT
GGATCGAAGCCAACGTGAAAGGGGAAGTTGACGCCCTGCGTGCGGCCAGTAAAACATTTGCCGACAAACTGGCAACTTTT
GAAGCGAAATTCCCGGACGCGCATCTTGGTGCGGTGGTTGCCTTTGGTAACAACACCTGGCGCGCTCTGAGCGGCGGCGT
TGGGGCAGAAGAGCTGAAAGATTTTCCGGGCTACGGTAAAGGCCTTGCGCCGACCACCCAGTTCGATGTGTTGATCCACA
TTCTTTCTCTGCGTCACGACGTAAACTTCTCTGTCGCCCAGGCGGCGATGGAAGCCTTTGGTGACTGCATTGAAGTGAAA
GAAGAGATCCACGGCTTCCGTTGGGTTGAAGAGCGTGACCTGAGCGGCTTTGTTGACGGTACGGAAAACCCGGCGGGTGA
AGAGACGCGTCGCGAAGTGGCGGTTATCAAAGACGGCGTGGATGCGGGCGGCAGCTATGTGTTTGTCCAGCGTTGGGAAC
ACAACCTGAAGCAGCTCAACCGGATGAGCGTTCACGATCAGGAGATGATGATCGGGCGCACCAAAGAGGCCAACGAAGAG
ATCGACGGCGACGAACGTCCGGAAACCTCTCACCTCACCCGCGTTGATCTGAAAGAAGATGGCAAAGGGCTGAAGATTGT
TCGCCAGAGCCTGCCGTACGGCACTGCCAGTGGCACTCACGGTCTGTACTTCTGCGCCTACTGCGCGCGTCTGCATAACA
TTGAGCAGCAACTGCTGAGCATGTTTGGCGATACCGATGGTAAGCGTGATGCGATGTTGCGTTTCACCAAACCGGTAACC
GGCGGCTATTATTTCGCACCGTCGCTGGACAAGTTGATGGCGCTGTAAGCGTTTCTGATTCATTGATTAAAGGCCAGGCA
GTAACATTACTGACTGGCCTTTTTATTACTTTTGCTTTAACGCCGCATACACCTGATCAACTACCCAACCATACGTTGCA
ATCGGCAGCTGACCGCTTTCGAACATATTGGGATTCTTTTGCGGATCGGCAACCGGCGAATGTGGCTTGTTGCTTAACAT
CACAATCGCCATATGATTCACCGGATCGATAACGGTCACCGTTCCGGTCCAGCCAGTGTGACCGTAGGTTTGCGGGCTTG
CCAGCGTGCCAAACGTCGGCGTCATGGTGGCATTACCATTCACGCGCCAGCCGAGGCCAAAAGTGGCATCTTCCTTAGAG
CTGGTGGTGAACATCTTCACCGTTTCCGCACTGAACAGCTGCACATCGCCATAGCCCCCGCCGTTCAGCATCGTTTGCAT
TAACACCGCAATATCGCCGGTATTGGAAAACAAACCTGCGTGCCCGGAAACGCCGCCCATCGAATAAAAGGCTTTTTCAT
CGTGCACCTGACCCCAGAGAGTGGAGGTGCGGATATTCGGGAAATGGATCACGCCATCGCGGGTATTGCCGTTCAATTCC
GTGGCGGCAATTTGCTGCGGTTTAAAGCCTTTCAGCAGCGGGTTAAATACCGTATGTGTCAGGCCGAGCGGGCGATAAAT
CGACTCTTCAACATAGCGGTCAAGCGGCTGACCGGTGACCGACTCGACGATAAATCCAAGCAGCATATAATCGACATCAC
TGTAAATATGCTTGCTGCCGGGCTGATACTCCAGCGGCGTGCGCTTGATCATCTCCAGCGTCTGGCCTTTATCCTGGGAA
TATAACGCGCCCGCGACCGCTTTATTCGGATATTGTGGGTCCGCCGGGAAACCGCCGCTGTGATGCAGCAGGTCAGAAAT
CCGCAGCGTGTTTTTGCCTTTGATGGTGTCATTTGGACTATCGGCAAACCCCGGAATATATTTCGCAATCCGATCGTCAG
GATGCAGTTTGCCTTCGCTCATCAGCTTTTGCAGGGCGAAGTTCGTGGCGTACATTTTGGTGTTTGAGGCCAGGTCATAC
AGCGTCCCGGTGGTGGCTTTGACAGGCTGTTCCATCAACACGCTGCCATCGTACTTTTTCGCCGCTCCCCAGGCTTTGCG
ATACACAATCTGATTATCTTTAATGATCAGCAGGTTTACGCCGGGATAACCGGCGTCCACTTGCTGGCTAATCCAGCGAT
CCATCTGGTTAAGCCGTTCGACGTTGAACCCTGCTTTCTCTGGCGAACTTTCTGTCAGAACAGGGTATTTTGCGGCGCTG
ACGCTACAACTAACAGCCAGCAGAGAAAGATAGAGCATTGTCCGTTTCATGATATCAGTCCAGATTGACGTTACGGCAGC
CAAAGAGCGTGGTGAAAATAAACCCGCAAACCCATGCCACCAGAATCCCGCCAGCATAAACCGCCATTGCCGGAAGGATG
CCTTGTGCGGAAGTCATCAGCGGCAGCGCCACCAGACCAGACGGCCCAAAGGCGCTGTTTAAGCCCATCGGCAGACCCCA
CCAGGCTATCAGGCCGATAAACAAACCGCCCGCTGCGCCGCCTAAACAGGCGGTAATAAACGGTTTCATGCGGGGCAGGG
TGACGCCGTAAATCAACGGTTCACCAACGCCCAGCAGACCGGGAATAATCGCCCCGCGTACCTGACTGCGTAATGCACTG
TGCGGTTGCGCCCGCCAGTAGAGTGCCAGCGCCGCGCCCACCTGGCCCGCGCCTGCCATTGAAAGGATGGGAAATAAGCT
GTTGAATCCCTGGCTGTCCATTAACGCGAGGTAAACAGGAATAAAGCCCTGATGCACGCCAAATACCACGGCGATCAGGA
ACAGCCCGGCTAAAACCGCACAACCGAACGGATTACTGTTCAGGTGCATAAACAGCCATGACATACCTTCGAATAACCAG
CCACCCAGCGGCATAATGATCAGGTACGCAAGCGTAGCGGTGATCAGCAGGGTGATTAACGAGGTCAGCAGCATGTCGAG
ATCGTCCGGCATAAAGCGGCGCACCATGCCTTCAATGCGGGCGCAGGCCCACGCGGCAATCAGCACGCCGATAATATTGC
CGCGCGGATCGATGGGCAGACCAAAGAAATCGTGAAAACCGGCGTAGTAACCGGTGGTTGCAGCGGGGTTATAACCGAGC
AAAAAGAGTGCGGCAATAATTGCGCCATTGACGCCCGTGCCGCCAAATGCCTGGGCGGCGTTATAGCCCACCAGAATCAC
CAGGAAAGTGAACAAACCTTTGCTGAACACCTTCATAAAATTCAGCGCGTCGGGTAGCGTGCCCTGAGCATCTGCCGGAA
CGTGCATCACCGTGGCAATTAACGTCGCTATCCCCAGCAGCAGACCGGCGGCAATAAAACCGGGGATCAGCGGCGTGAAG
ATGGTGGCGAATTTGGCGAGAAATTGTTGCACGCCGGAGGTTTGTTTGGCTTTTAACTGACGTTTGTTCTGGGCGGCGAT
TTCTGCGGCATCCTGTACCGGTGCCTCGCCCAGCAGCTCGCTCATCGCTTTTGCGGCACGATGCGCTTTACCAGGCCCAA
AAACGACCTGCACCTGGTCGCTGGTCAAAATGACGCCCTTCACGCCTTCCAGCGTTTTGATATTGGGATCAACCAGTGAA
CTGTCATGTACACCCAGACGCAGGCGCGTCATACAGTTACCACAACTGGCGATATTTCCCGGTCCGCCGACACGGGTAAG
AATGGTGTTCAGAAGTTCACTGCTGATCTCTTTGGCCATGGGTTATTCCTTGTCTAAAACCTGACGAATAAAGCCGCCGT
GTTGATCCAGGCGTTTTTTAGCTTCTGCGGCATCGAGATTTTTCAGCACCATCACAATGGCCGTTTTACAGTTGCGCTCG
CAGGCAATTAACGCCGCTTCCGCTTGTTCGGCATTACATCCGGTGGCGTTTTTAACGATATTGACCTGGCGCACATGCAG
TTTTTCGTTGGTGGCGACCACATCGACCATCAGGTTGCCGAACACTTTGCCAGATTTAATCATCAGCCCGGTGGAAAGCA
TATTGAGCACCAGTTTCTGCGCTGTGCCTGCTTTCATTCGTGAAGAACCAGTGACCACTTCGGCACCTACAATCGGTGTA
ATGGCAAACTCGGCGGTGGTGGAAACGGCACTCCCCGGATTACAGGAAATTCCCACTGTGCGGCAGCCGAGCTGGCGTGC
GTATTCCAGTCCGGCAATCACATACGGCGTGCGACCGCTGGCAGCAATGCCAACCACCACATCCTGTGCCGTTAAATTAA
TATTTTTCAGATCGTTAACACCACCTTCCCGGCTATCTTCAGCGCCTTCCACCGCGTGCTGAATGGCATATTCGCCTCCA
GCAATCAAACCAACCACCAGACCCGGTTTCACGCCGTAGGTGGGCGGACATTCGCTGGCATCCAGAATCCCCAGACGACC
GGATGTTCCCGCACCGAGATAAATCAGACGACCGCCGCCGCTGACCTGGGCGTGGATAACATCGATCGCCGCGGCGATAT
CCGGCAGGACGCGCTCAACGGCAAGCGGTACGGTTTTATCTTCATCGTTGATAATCCGGCACATTTCCAGCGTCGATACG
CGGTCAATTTCAGCCGAGGCGGTGTTCGAGCCTTCAGTAATCATCTTTTCTAGTTGCATCGGTGGTGACCTTACTATTTA
CGATCAAATAATTGCAGATGTATGGAATCATATATCCCGAATTGACAGACTTAAAGGAATCATTGAGTCTACACTCGCAG
AGTGTGAAGAGCGTCATAAGAACTTAAGCGGAATTTATGCTGCCAGCCCAGGAGAGTGGAAGATGTTGTACCTGACGAAA
ATAAGCAATGCGGGGAGTGAATTCACCGAAAACGAGCAAAAAATCGCTGACTTTCTGCAGGCCAACGTGAGTGAGCTGCA
ATCCGTCTCTTCGCGCAAGATGGCGAAACAGCTCGGCATCAGCCAGTCGAGTATTGTGAAGTTTGCCCAGAAGCTCGGCG
CACAAGGATTTACTGAATTGCGTATGGCGTTAATTGGCGAATACAGTGCCAGCCGGGAGAAAACGAATGCCACGGCGCTG
CACCTGCACAGTTCGATTACCAGTGATGATTCGCTGGAAGTGATTGCCCGCAAACTGAATCGCGAAAAAGAGCTGGCGCT
GGAGCAAACCTGCGCGTTGTTCGACTACGCGCGGCTGCAAAAAATCATTGATGTCATCAGTAAAGCGCAATTTATTCAGA
TAACGGGCCTGGGCGGATCGGCGCTGGTGGGGCGCGATCTGTCGTTCAAACTGATGAAAATTGGATATCGCGTGGCCTGC
GAAGCCGACACGCACGTACAAGCCACCGTTTCCCAGGCGTTGAAAAAAGGCGATGTACAAATCGCTATCTCTTACAGCGG
CAGTAAAAAAGAGATTGTCTTGTGCGCAGAAGCGGCACGAAAGCAGGGGGCAACGGTGATTGCCATTACTTCTCTGGCTG
ACTCTCCGCTGCGGCGGCTGGCGCATTTCACGCTCGATACCGTTTCCGGTGAAACCGAATGGCGTAGCTCGTCGATGTCT
ACCCGCACGGCGCAAAATTCTGTTACCGATTTACTGTTTGTTGGTCTTGTGCAACTCAATGATGTCGAGTCATTGAAAAT
GATTCAGCGCAGCAGTGAGCTAACACAACGCCTGAAATGATGCATAAAGCAGCGACTGGATTGAGATTTTCCTGAATTAG
TGAGCTGATCCGCAGCAATATTTTGTTTATCCTGTATTTTCAGAGGGAATGGAGTGTAACGCTCTGTATTAACAAGGAGA
GCATTAAAATGGGTAAACTCACGGGCAAGACAGCACTGATTACGGGCGCATTGCAGGGAATTGGCGAAGGAATTGCCAGA
ACTTTTGCGCGTCATGGCGCAAACCTAATCTTGCTGGATATCTCCCCTGAGATCGAAAAGCTGGCGGACGAACTGTGTGG
TCGTGGTCATCGCTGTACGGCGGTTGTCGCCGATGTGCGTGACCCGGCGTCGGTAGCCGCAGCTATCAAACGCGCGAAGG
AAAAAGAAGGGCGCATTGATATCCTGGTGAATAACGCAGGCGTTTGTCGTCTGGGCAGTTTCCTCGATATGAGCGATGAA
GATCGCGATTTCCATATTGACATCAATATTAAAGGCGTATGGAACGTCACGAAGGCGGTGCTGCCAGAGATGATTGCGCG
CAAAGATGGTCGCATTGTGATGATGTCTTCAGTCACTGGTGATATGGTGGCCGATCCGGGTGAAACGGCGTACGCCTTAA
CGAAAGCGGCGATTGTTGGCCTGACAAAATCGCTGGCGGTGGAGTACGCGCAATCCGGTATTCGCGTTAACGCCATCTGC
CCGGGGTACGTCCGCACGCCAATGGCGGAAAGCATTGCCCGCCAGTCGAACCCGGAAGATCCAGAGTCGGTGCTGACTGA
TATGGCAAAAGCAATCCCGCTGCGTCGCCTCGCCGATCCGCTGGAAGTCGGCGAACTGGCGGCCTTCCTCGCATCGGATG
AATCCAGCTATTTAACCGGTACACAGAATGTGATTGATGGCGGCAGCACACTGCCGGAGACGGTTAGCGTCGGTATCTGA
TTCACCTCTGTTTCCTCCCTGCATGTGTGGGGAGGATTTCGTTTTAAACCCGGTTCTTATTCCCTTTTCAACTTCCAAAT
CACCAAACGGTATATAAAACCGTTACTCCTTTCACGTCCGTTATAAATATGATGGCTATTAGAAAGTCATTAAATATATA
AGGGTGCGCAATGGCCGTTAACTTACTGAAAAAGAACTCACTCGCGCTGGTCGCTTCTCTGCTGCTGGCAGGCCATGTAC
AGGCAACGGAACTGCTGAACAGTTCTTATGACGTCTCCCGCGAGCTGTTTGCCGCCCTGAACCCGCCGTTTGAACAGCAA
TGGGCCAAAGATAACGGCGGCGACAAACTGACGATTAAACAATCTCATGCCGGGTCATCAAAACAGGCGCTGGCGATTTT
ACAGGGCTTAAAAGCCGACGTTGTCACTTATAACCAGGTGACTGACGTACAAATCCTGCATGACAAAGGCAAGCTGATCC
CGGCGGACTGGCAGTCGCGCCTGCCGAATAATAGCTCGCCGTTCTACTCCACCATGGGCTTCCTGGTGCGTAAGGGCAAC
CCGAAGAATATCCACGACTGGAACGACCTGGTGCGCTCCGACGTGAAGCTGATTTTCCCGAACCCGAAAACGTCGGGTAA
CGCGCGTTATACCTATCTGGCGGCATGGGGCGCAGCGGATAAAGCTGACGGTGGCGATAAAGCCAAAACCGAACAGTTTA
TGACCCAGTTCCTGAAAAATGTTGAAGTGTTCGATACCGGCGGTCGTGGCGCAACCACCACTTTTGCCGAGCGTGGCCTG
GGCGATGTGCTGATTAGCTTTGAATCGGAAGTGAACAACATCCGTAAACAGTATGAAGCACAGGGCTTTGAAGTGGTGAT
CCCGAAAACCAATATTCTGGCGGAATTCCCGGTGGCGTGGGTCGATAAAAACGTGCAGGCCAACGGTACGGAAAAAGCAG
CAAAAGCCTACCTGAACTGGCTCTACAGCCCGCAGGCGCAGACCATCATCACCGACTATTACTACCGCGTAAATAACCCG
GAAGTCATGGACAAACTGAAAGATAAATTCCCGCAGACCGAGCTGTTCCGCGTGGAAGACAAATTTGGCTCTTGGCCGGA
AGTGATGAAAACCCACTTCACCAGCGGCGGCGAGTTAGACAAGCTGTTAGCGGCGGGGCGTAACTGATGTTTGCAGTTTC
ATCAAGACGCGTGCTGCCGGGCTTTACCTTAAGCCTCGGCACCAGTCTGCTGTTTGTGTGCCTGATTTTGCTGCTGCCGC
TCTCCGCGCTGGTGATGCAGCTGGCTCAGATGAGCTGGGCGCAGTACTGGGAGGTGATCACCAACCCACAAGTGGTCGCG
GCCTACAAAGTGACGCTGCTGTCGGCGTTTGTGGCATCGATTTTTAACGGCGTTTTCGGTCTGCTGATGGCGTGGATTTT
AACACGTTATCGCTTTCCGGGCCGCACGCTGCTTGATGCGCTGATGGATTTACCCTTTGCGCTGCCAACGGCAGTCGCCG
GTTTAACGCTGGCCTCGCTCTTTTCCGTAAACGGTTTTTACGGTGAATGGCTGGCGAAGTTTGATATCAAAGTCACCTAT
ACCTGGCTTGGTATTGCGGTGGCGATGGCCTTTACCAGCATTCCGTTTGTGGTGCGTACCGTGCAGCCGGTGCTGGAAGA
GTTAGGCCCGGAATATGAAGAAGCGGCGGAAACGCTTGGTGCAACGCGCTGGCAGAGTTTCTGCAAAGTGGTGCTGCCGG
AACTTTCTCCAGCGCTGGTGGCGGGCGTGGCGTTGTCGTTTACCCGTAGTCTTGGTGAGTTTGGCGCGGTGATATTTATC
GCCGGGAACATCGCCTGGAAGACGGAAGTGACGTCGCTGATGATTTTTGTGCGCTTGCAGGAGTTTGATTACCCGGCGGC
GAGCGCGATTGCTTCGGTGATCCTCGCGGCATCCCTGCTGCTGCTGTTCTCAATTAACACTCTGCAAAGTCGCTTTGGTC
GGCGTGTGGTAGGTCATTAATGGCGGAAGTTACCCAATTGAAGCGTTATGACGCGCGCCCGATTAACTGGGGCAAATGGT
TTCTAATTGGCATCGGGATGCTGGTTTCAGCGTTCATCCTGCTGGTGCCGATGATTTACATCTTCGTGCAGGCATTCAGC
AAGGGGCTGATGCCGGTTTTACAGAATCTGGCCGATCCGGACATGCTGCACGCCATCTGGCTGACGGTGATGATCGCGCT
GATTGCCGTACCGGTAAACCTGGTGTTCGGCATTCTGCTGGCCTGGCTGGTGACGCGCTTTAACTTCCCTGGACGCCAGT
TACTGCTGACGCTACTGGACATTCCGTTTGCCGTATCGCCGGTGGTTGCCGGTCTGGTGTATCTGCTGTTCTACGGCTCT
AACGGCCCGCTGGGCGGCTGGCTGGATGAACATAATCTGCAAATTATGTTCTCCTGGCCCGGAATGGTGCTGGTCACCAT
CTTTGTGACGTGTCCGTTTGTGGTGCGCGAGCTGGTGCCGGTGATGTTAAGCCAGGGCAGCCAGGAAGACGAAGCGGCGA
TTTTGCTTGGCGCGTCTGGCTGGCAGATGTTTCGCCGCGTCACATTGCCGAACATTCGCTGGGCGCTGCTTTATGGCGTG
GTGTTGACCAACGCCCGCGCAATTGGCGAGTTTGGCGCGGTGTCGGTGGTTTCCGGCTCGATTCGCGGCGAAACCCTGTC
GCTGCCGTTACAGATTGAATTGCTGGAGCAGGACTACAACACCGTCGGCTCCTTTACCGCTGCGGCACTGTTAACGCTGA
TGGCGATTATCACCCTGTTTTTAAAAAGTATGTTGCAGTGGCGCCTGGAGAATCAGGATAAACGCGCACAGCAGGAGGAA
CATCATGAGCATTGAGATTGCCAATATTAAGAAGTCGTTTGGTCGCACCCAGGTGCTGAACGATATCTCACTGGATATTC
CTTCAGGTCAGATGGTCGCGTTGCTGGGGCCGTCCGGTTCCGGGAAAACCACGCTGCTGCGCATTATCGCCGGGCTGGAG
CATCAAACCAGCGGGCATATTCGCTTCCACGGCACCGACGTCAGCCGCCTGCACGCGCGCGATCGCAAGGTCGGTTTCGT
GTTCCAGCATTACGCGCTGTTCCGTCATATGACGGTGTTCGACAATATCGCTTTTGGCCTGACGGTGCTGCCACGTCGCG
AGCGCCCGAATGCCGCAGCCATCAAAGCGAAAGTGACAAAATTGCTGGAGATGGTGCAGCTTGCTCATCTGGCAGATCGT
TATCCGGCACAGCTTTCCGGCGGCCAGAAACAGCGCGTGGCGCTGGCGCGCGCGCTGGCTGTAGAACCGCAAATTCTGCT
GCTTGATGAACCGTTTGGCGCGCTGGATGCGCAGGTGCGTAAAGAGCTGCGTCGCTGGCTGCGTCAACTGCATGAAGAGC
TGAAATTCACCAGCGTGTTCGTGACCCACGACCAGGAAGAGGCGACCGAAGTAGCCGATCGTGTAGTGGTGATGAGTCAG
GGGAATATTGAACAGGCTGATGCGCCGAATCAGGTATGGCGCGAACCAGCGACCCGTTTTGTACTCGAATTTATGGGCGA
AGTGAACCGCCTGCAGGGAACCATTCGCGGCGGGCAGTTCCATGTTGGCGCGCATCGCTGGCCGCTGGGCTACACACCTG
CGTATCAGGGTCCGGTGGATCTCTTCCTGCGCCCGTGGGAAGTGGATATCAGCCGCCGTACCAGTCTCGATTCGCCGCTG
CCGGTACAGGTACTGGAAGCCAGCCCGAAAGGTCACTACACCCAATTAGTGGTGCAGCCGCTGGGGTGGTACAACGAACC
GCTGACGGTCGTGATGCATGGCGACGATGCCCCGCAGCGTGGCGAGCGTTTATTCGTTGGTCTGCAACATGCGCGGCTGT
ATAACGGCGACGAGCGTATCGAAACCCGAGATGAGGAACTTGCTCTCGCACAAAGCGCCTGATAGGTTGAGTGAATGTTA
AACGCCCGGAGGCGCTTCCCGCGATCCGGGCTTTTTAATGGCAAGGTTTGTAACCTGTAGACCTGATAAGACGCGCAAGC
GTCGCATCAGGCAACACCACGTATGGATAGAGATCGTGAGTACATTAGAACAAACAATAGGCAATACGCCTCTGGTGAAG
TTGCAGCGAATGGGGCCGGATAACGGCAGTGAAGTGTGGTTAAAACTGGAAGGCAATAACCCGGCAGGTTCGGTGAAAGA
TCGTGCGGCACTTTCGATGATCGTCGAGGCGGAAAAGCGCGGGGAAATTAAACCGGGTGATGTCTTAATCGAAGCCACCA
GTGGTAACACCGGCATTGCGCTGGCAATGATTGCCGCGCTGAAAGGCTATCGCATGAAATTGCTGATGCCCGACAACATG
AGCCAGGAACGCCGTGCGGCGATGCGTGCTTATGGTGCGGAACTGATTCTTGTCACCAAAGAGCAGGGCATGGAAGGTGC
GCGCGATCTGGCGCTGGAGATGGCGAATCGTGGCGAAGGAAAGCTGCTCGATCAGTTTAATAATCCCGATAACCCTTACG
CCCATTACACCACTACCGGGCCGGAAATCTGGCAGCAAACCGGCGGGCGCATTACCCATTTTGTCTCCAGCATGGGAACA
ACCGGCACTATCACCGGCGTTTCACGCTTTATGCGCGAACAATCCAAACCAGTAACGATTGTTGGCCTGCAGCCGGAAGA
AGGCAGCAGTATTCCCGGCATTCGCCGCTGGCCTGCGGAATATCTGCCGGGGATTTTCAACGCTTCTCTGGTGGATGAGG
TGCTGGATATTCATCAGCGCGATGCAGAAAACACCATGCGCGAACTGGCAGTGCGGGAAGGAATATTCTGTGGCGTCAGC
TCCGGCGGCGCGGTTGCCGGAGCACTGCGGGTGGCAAAAGCTAACCCTGGTGCGGTGGTGGTAGCGATCATCTGCGATCG
TGGCGATCGCTACCTTTCCACCGGGGTGTTTGGGGAAGAGCATTTTAGCCAGGGGGCGGGGATTTAAGATTATTGCGCAG
GCACCGTTTTATCCGTCTGCGCAATTAGCGCATGTAAAAAAGGCTGTGCGTTCTCATCGCTCTTACCGGGGATCTTCACA
ATATACGGCTTCCCGGTAATCGATGACGACGAAGCAACCTTATCAATAAACTGCTCGGCAGTGTCAATGCGGTTACGGGT
ATTGCCCAGCTTCAGACGCAGATGAGAAACCGCTTCATCGCAGGTATGTTCATCACCGTTGCGCACAAATATCAAATCCT
TTTTCTGTGCTAATCCCTCCAGCATGGCGTTGATGCGGGCTTCTTCATGGGCAGTTAACTTCGCGTAAGCGGGGAGTGTC
ATTAGTAGTGTAATGACCAGACAAATGATTTTCTTCATTGAATTACCTTATCCTTGTTTTGTGATAGCCGATTTGACTGC
CAGAATCAGGTAAAGTTTCGGTTGGAATACGATGAGGATCATCGGCAAGGAGAAAAAATTAAATGAGTAGTTTGTTGTTG
TTTAACGATAAGAGCAGGGCGCTGCAGGCGGATATCGTCGCCGTGCAGTCGCAGGTGGTTTACGGCAGCGTGGGCAACAG
CATTGCCGTGCCTGCTATCAAACAGAACGGTCTGAATGTTTTTGCCGTGCCGACGGTATTGCTGAGCAATACGCCGCATT
ATGACACTTTCTACGGTGGTGCGATTCCGGATGAATGGTTTAGCGGTTATTTGCGTGCGCTTCAGGAGCGTGATGCGCTG
CGCCAGCTGCGCGCTGTAACCACGGGCTATATGGGAACGGCATCGCAAATCAAAATCCTTGCCGAGTGGCTGACTGCGCT
ACGCAAAGACCATCCTGACCTATTGATCATGGTCGATCCGGTGATTGGCGATATTGATAGCGGAATTTATGTCAAACCTG
ACCTTCCCGAGGCGTATCGACAATATTTACTGCCGCTGGCGCAGGGAATTACCCCCAATATCTTTGAGCTGGAAATCCTG
ACCGGTAAAAATTGCCGCGATCTCGACAGTGCCATTGCTGCCGCAAAAAGTCTGCTTTCAGACACATTAAAATGGGTGGT
GATTACCAGCGCCTCCGGTAATGAAGAAAATCAGGAGATGCAGGTGGTGGTGGTCAGTGCCGACAGCGTGAATGTCATTT
CCCATTCACGGGTAAAAACCGACCTGAAAGGGACTGGCGACCTGTTTTGTGCTCAGCTTATCAGTGGTTTGCTGAAAGGG
AAGGCGTTAAACGATGCGGTGCACCGTGCGGGGTTGCGCGTACTGGAAGTGATGCGCTACACCCAGCAGCATGAGAGCGA
TGAATTGATTTTGCCGCCGCTGGCGGAAGCATAAAAAATGGCGCCGATGGGCGCCATTTTTCACTGCGGCAAGAATTACT
TCTTGATGCGGATAACCGGGGTTTCACCCACGGTTACGCTACCGGACAGTTTGATCAGTTCTTTGATTTCGTCCATGTTG
GAGATAACAACCGGAGTCAGGGTAGACTTGGCTTTCTCTTCCAGTAGCGGCAGATCAAATTCAATGACAGTATCGCCAAC
TTTCACGCGCTGACCTTCTTCAGCAATACGCTTGAAGCCTTCGCCTTTCAGTTCAACGGTGTCGATACCGAAGTGGACGA
ACAGTTCAACGCCGCTATCAGATTCGATAGAGAACGCGTGATTGGTTTCAAAGATTTTACCAATGGTACCGTCTACAGGC
GCGACCATTTTGTTACCCGTTGGTTTGATAGCAATACCATCACCAACGATTTTTTCCGCAAAAACGACATCCGGCACGTC
TTCGATATTGACGATCTCGCCAGAGAGCGGAGCAATGATCTCAATAGTTCCGGTATCCTTCTTGTCGTCGGAAACCAGAG
ATTTCAGTTTATCGAACAAACCCATGATCTTCTCCTAAGCAGTAAATTGGGCCGCATCTCGTGGATTAGCAGATTGTTTT
TTCTTCAATGAACTTGTTAACCAGCGTCATTAACTCGTCCGTTGTCGGTTGAGCAAGAGCCTGCTCTGCTAACACCTTCG
CATCTTCGAAGTTCGTGTTACGGATAATCTTCTTAATGCGCGGGATAGAAATGGCGCTCATAGAGAATTCGTCCAGACCC
ATCCCCAGCAACAGAAGTGTAGCACGTTCATCGCCAGCAAGCTCACCACACATGCCAGTCCATTTGCCTTCAGCATGAGA
AGCATCAATAACTTGCTTGATCAAGTTCAGCACGGACGGTGACATTGGTTGGTAAAGGTGTGAAATCATATCATTACCAC
GGTCAACTGCCAGAGTGTACTGCGTTAAATCATTGGTGCCGATACTAAAGAAATCAACTTCTTTGGCTAAATGACGTGCA
ATTGTTGCGGCAGCCGGTGTTTCCACCATTACGCCGATTTCAATTGACTCGTCAAACGCTTTACCTTCGTCGCGCAGTTC
CTGTTTGTAGATTTCGATCTCTTTGCGCAGTGCACGCACTTCTTCAACAGAGATGATCATCGGGAACATAATGCGCAATT
TACCGAAAGCCGAGGCACGCAGGATAGCGCGGAGCTGATCGCGCAGGATCTCTTTACGATCCATCGCGATACGGATAGCG
CGCCAGCCGAGGAACGGGTTCTCTTCTTTCGGGAAGTTCATGTATGGCAGCTCTTTGTCGCCGCCGATGTCCATGGTACG
AACGATAACCGCCTGCGAGCCACACGCTTCAGCCACTGCTTTGTAAGCAGCAAACTGTTCTTCTTCAGTGGGCAGCGCGT
CGCGGTCCATGAACAGGAACTCAGTACGATACAGACCAACGCCTTCAGCGCCGTTACGCTCTGCACCTTCAACGTCACGA
ACCGTACCAATGTTAGCGCACACTTCTACCTGGTGACCGTCCAGCGTAATAGCTGGCAGATCTTTCAGTTTAGCAAGCTC
TGCTTTTTCAGAAGCCACTTGCTCCTGAACAGCGCGCATTTTATCAATAACTTCGTTGGTTGGATTGACGTAAACCTGAT
TATTTACGGCATCCAGAATCAGATAGTCGTCATTTTTCACCTGAGAGGTGACGCTACCGGTACCCACGATAGCAGGCAGT
TCCAGAGAACGCGCCATGATAGAGGTGTGGGAAGTACGGCCACCCGCGTCGGTGATGAAACCCAGCACCTTCTTCAGGTT
CAGCTGTGCGGTTTCGGACGGCGTCAGGTCAGCGGCAACCAGAATGACTTCATCCTGAATGGCGCTCAGGTCGATAATCT
TCAGGCCCAGGATGTTGCGCAGCAGGCGCTTACCGATATCACGTACGTCAGCCGCACGTTCTTTCAGGTATTCATCATCC
AGCTCTTCCAGGGCAGAAGCCTGACCTTCGATAACTTCATGAGCAGCTGCGTCAGCTGTCATGTGCTTATCTTTAATCAG
GGCTATGATTTCCTGCTCCAGCTCCTCATCTTCGAGCAGCATAATATGCCCTTCAAAGATGGCTTCTTTTTCTTCACCGA
ACGTTTCACCAGCTTTCGTTTTGATCGTTTCCAGCTGGGCTGATGCCTTGGCACGACCGCTCAGAAAACGTTCAACTTCC
TGATCAACCTGGTCGGCAGAAATTTTTTTCCGGTCAATGACAATTTCGTCTTCTTTCAGAAGCAGAGCTTTACCGAAAGC
GATACCCGGGGATGCTAAAATGCCTGAAATCATAACCCTACCTTACTTGTGACTGATTTTTAAAAGAACCCGGGAAATTA
CTCGAGTTCCGCCATCAGTTTAACCAGATGTTCAACCGCTTTCTGCTCGTCTTCGCCTTCTGCGGAGATAGTCACAACGG
TACCTTGAGTCAGGCCCAGAGTCTGCAGTTTAAACAGGCTTTTCGCGCTGGCGCTTTTGCCGTTGGAAGTCACAGTAATT
TCAGAAGTGAAGCCCTTAGCTTCTTTTACAAACTGGGCAGCAGGGCGGGTGTGCAGACCGTTCGGAGCGGTAATGGTAAC
TTCTTGCTGGAACATTGTATTTCCCCAACTTATAGGTTTAGTGTTGTGGAACTAAAGTCTAGCCTGGCGGTTCGACTTTA
GCCTGTATTGTTAGCGCCAGTTTTTAACAGACGCGACGCACGAAGAGCGCAATACAGTCCATTGCTGGCGGGTGTTGACC
GCTGACGTTTCGTACGTCATTAAACATTATGCCGCTAAAGGAAGAATTGAACCAAATCATAAAATCGATTCAGCTTTGGC
TTTTCCTGTAACGATTAATTTCGCGCATCAAAATAATTAGTCTGGTTAAATACCAGTTCCGACAGGCTGAATCAATGCCA
GGAGGGGCGAAAGTTTGAAGCAGGCCACAAAAAAGCACCTAAAAAGGTGCTTTTTTACGCATTTTTAACAAGCTGGCATT
ACTGTTGCAGTTCTTTCTCAGTGAAGAGATCGGCAAACAATGCGGTGCTTAAATAACGCTCACCCGATGACGGTAGAATA
ACCACAATATTCTTGTTGGTAAAGCTTTCATCTTCTTGTAGTTTCAACGCCGCAGCAACAGCTGCTCCAGAAGAGATACC
TGCAAGAATACCTTCTTCTTCCATCAGACGACGCGCGGTAGAAATCGCTTCTTCATTGGTGATGCCAATGACTTTATCGA
CCAGCTTGAGATCGAGGTTAGCTGGGATAAAACCAGCGCCAATACCCTGAATTTTATGCGGGCCAGGTTTAATCTCTTCA
CCAGCCAGTGCCTGGGCGATAACTGGAGAATCGGTTGGCTCAACGGCGACAGAGATAAGATCGGTCTTGCCTTTGGTGCC
TTTAATGTAGCGGCTGACGCCAGTCAGCGTACCGCCAGTCCCAACGCCAGCAATAAATACATCAACCTGACCGTCGGTAT
CTTCCCAGATCTCCGGACCGGTGGTTTTTTCGTGAATTTCAGGGTTTGCCGGATTGCTGAATTGTTGCAGCAGCAGGTAT
TTCTCTGGATTGCTGGCGACAATTTCTTCTGCTTTTTGGATTGCGCCTTTCATGCCTTTAGCACCTTCCGTCAGCACCAG
GTTTGCACCTAACGCTTTCAGCAGCTTGCGGCGTTCAATACTCATGGTTTCTGGCATGGTCAGGGTGAGTTTGTAACCGC
GAGCGGCAGCTACATAGGCCAGTGCAATCCCGGTATTACCGCTGGTCGGTTCAACCAGTTCAACGCCTGGTTTCAGCACG
CCGCGCTTTTCGGCATCCCAAATCATGTTGGCACCGATACGGCACTTAACGCTGAAGCTGGGGTTACGAGATTCCACCTT
CGCCAGAATGCGTCCGTTACCGATGCGATTCAGGCGAACCAGCGGCGTGTGACCGATAGTCAGCGAGTTATCTTCAAAAA
TCTTACTCATGGCCTGTCCTTAACTGTATGAAATTGGGATACAACAGGTAGCATACCCGCTCAGAGAATATGCGGAAGTA
AGGATTTAGCATATCTATATACAGAAGGGAAATAATGACATGCAAGATGGAATAAGGGGCGGCATAAGCCACCCCTGTTT
CACACAAACGGTTTACAAAATAACCGGTAGATTGTTACCGCCACATCGCGTGTTTATCGCGATAGCAATCGACCCACATC
GCCGTCGCGCCACAAACGGCAACGGGCATGATGAACAGATTAAGCAGCGGGATCATCGTAAACAGGCTGGTTAAAGCACC
AAACTGCATATTGGTGATTTTGCGTGTGCGCAGGGCGGTGCGCATCTCTTTAAACGGCACTTTGTGGTTATCGAAGGGGT
AATCGCAATACTGGATGGCTAACATCCAGGCGCTAAACAGGAACCACAGTACCGGCGCGACGGTTTGCCCAATACCAGGG
ATTAAGTAAAGAATTAGCAATACAATTGCGCGCGGCAGATACCAGGCAAATTTTTGCCATTCGCGTTTCATGATTCGCGG
CACATCTTTCATGATACCGAAAATCCCGGTATCTGGCGGTGTAGCGCCAGTCAATCGTGCTTCCAGTTGTTCAGCCAATA
AACCGTTAAACGGAGCGGCAATCCAGTTAGCAATCGTGGAGAAGAAATAGCCAAACACTAACAGCACAGAGATGACAGCC
AGAGGCCACAACAGATAACTCAGCCATTGTAGCCAGTCCGGAACGTAACTCATGAGAGTCGGGATCCAGACATCGAGCTG
TGTAAAGAGCCACCAGAATGCGCCCCCCATCAACAAAATATTGACCAGCAGCGGTAAAATAACGAAACGCCGAATCCCAG
GTTGCGAGACGAGCTTCCAGCCTTGCGCAAAATAGTAAAAACCGCTGCGTGGGGCAGATGTGAATGATGAAACCATAATC
AGGATGAGCTCCTTTTGACCAATCCCAGGAAAATTCTGCGTATTTTACCGGGTAATTGCGCAATGGACAGTTAGGATATG
TTCGAAAAAACAGCAAAAAGCACGATTTCATCTATCTTTGTGCTGTGAAAGTTAATAGTGCACTTGCACTTGAGGTAATC
GGCAAATACTCTTAGTGAGTAAATGTTTGCCGTGGTGGCAAGGTGTTAGAACAACAGAGAATATAATGATGCAGGATTTG
CGTCTGATATTAATCATTGTTGGCGCGATCGCCATAATCGCTTTACTGGTACATGGTTTCTGGACCAGCCGTAAAGAACG
ATCTTCTATGTTCCGCGATCGGCCATTAAAACGAATGAAGTCAAAACGTGACGACGATTCTTATGACGAGGATGTCGAAG
ATGATGAGGGCGTTGGTGAGGTTCGTGTTCACCGCGTGAATCATGCCCCGGCTAACGCTCAGGAGCATGAGGCTGCTCGT
CCGTCGCCGCAACACCAGTACCAACCGCCTTATGCGTCTGCGCAGCCGCGTCAACCGGTCCAGCAGCCGCCTGAAGCGCA
GGTACCGCCGCAACATGCTCCGCGTCCAGCGCAGCCGGTGCAGCAGCCTGCCTATCAGCCGCAGCCTGAACAGCCGTTGC
AGCAGCCAGTTTCGCCACAGGTCGCGCCAGCGCCGCAGCCTGTGCATTCAGCACCGCAACCGGCACAACAGGCTTTCCAG
CCTGCAGAACCCGTAGCGGCACCACAGCCTGAGCCTGTAGCGGAACCGGCTCCAGTTATGGATAAACCGAAGCGCAAAGA
AGCGGTGATTATCATGAACGTCGCGGCGCATCACGGTAGCGAGCTAAACGGTGAACTGCTTCTTAACAGCATTCAACAAG
CGGGCTTCATTTTTGGCGATATGAATATTTACCATCGTCATCTTAGCCCGGATGGCAGCGGCCCGGCGTTATTCAGCCTG
GCGAATATGGTGAAACCGGGAACCTTTGATCCTGAAATGAAGGATTTCACTACTCCGGGTGTCACCATCTTTATGCAGGT
ACCGTCTTACGGTGACGAGCTGCAGAACTTCAAGCTGATGCTGCAATCTGCGCAGCATATTGCCGATGAAGTGGGCGGTG
TCGTGCTTGACGATCAGCGCCGTATGATGACTCCGCAGAAATTGCGCGAGTACCAGGACATCATCCGCGAAGTCAAAGAC
GCCAACGCCTGATACACTTAAGGCAAATTAACTCCTCTTCGAACCCCCGCTTGTCGGGGGTTTTTAGCATTGATGGTGCG
ATATGGAATCAATCGAACAACAACTGACAGAACTGCGAACGACGCTTCGCCATCATGAATATCTTTATCATGTGATGGAT
GCGCCGGAAATTCCCGACGCTGAATACGACAGGCTGATGCGCGAACTGCGCGAGCTGGAAACCAAACATCCAGAACTGAT
TACGCCTGATTCGCCTACCCAACGTGTAGGCGCTGCGCCGCTGGCGGCTTTCAGCCAGATACGCCATGAAGTACCAATGC
TGTCACTGGATAACGTTTTTGATGAAGAAAGCTTTCTTGCTTTCAACAAACGTGTGCAGGACCGTCTGAAAAACAACGAG
AAAGTCACCTGGTGCTGTGAGCTGAAGCTGGATGGCCTTGCCGTCAGTATTCTGTATGAAAATGGCGTTTTAGTCAGTGC
CGCGACCCGTGGCGATGGCACCACCGGGGAAGATATCACGTCTAATGTGCGTACTATTCGCGCTATTCCGCTGAAGCTGC
ACGGAGAGAATATCCCGGCGCGTCTGGAAGTGCGTGGTGAAGTGTTCCTGCCGCAGGCGGGGTTCGAAAAGATTAACGAA
GATGCGCGACGCACGGGCGGGAAAGTTTTTGCTAACCCACGTAATGCGGCAGCTGGTTCACTGCGTCAGCTTGATCCGCG
TATTACAGCGAAGCGACCGCTCACTTTTTTCTGCTATGGCGTTGGTGTTCTGGAAGGTGGCGAGCTGCCGGATACTCATC
TTGGCCGTTTACTGCAATTTAAAAAGTGGGGGTTGCCGGTCAGCGATCGGGTAACGCTTTGTGAATCGGCGGAAGAAGTG
CTGGCGTTCTATCACAAAGTGGAAGAAGACCGCCCGACGCTGGGCTTTGATATCGACGGCGTGGTGATTAAGGTCAACTC
ACTGGAACAGCAGGAGCAGCTTGGCTTTGTCGCGCGTGCCCCGCGCTGGGCGGTAGCGTTTAAATTCCCGGCGCAGGAGC
AGATGACCTTTGTGCGTGACGTCGAGTTTCAGGTTGGGCGTACTGGCGCGATTACGCCTGTTGCGCGTCTGGAACCTGTC
CATGTTGCTGGCGTGCTGGTGAGTAACGCAACCTTACACAATGCGGATGAAATCGAACGTCTTGGTTTACGCATTGGCGA
TAAAGTGGTGATTCGCCGCGCTGGCGACGTGATCCCGCAGGTGGTTAACGTCGTGCTTTCTGAACGCCCGGAAGATACCC
GTGAGGTTGTATTCCCGACGCATTGTCCGGTATGTGGTTCTGACGTTGAGCGTGTGGAAGGTGAAGCGGTTGCCCGCTGT
ACCGGTGGCCTGATTTGCGGTGCGCAGCGTAAAGAGTCGCTGAAACACTTTGTTTCCCGCCGTGCGATGGATGTTGACGG
AATGGGCGACAAAATCATCGATCAGCTGGTTGAAAAAGAATATGTCCATACTCCGGCAGATCTGTTCAAACTCACCGCAG
GCAAACTGACCGGACTGGAGCGTATGGGGCCAAAATCGGCACAAAACGTGGTTAACGCGCTGGAAAAAGCGAAAGAAACC
ACCTTTGCTCGCTTCCTCTATGCACTTGGCATCCGTGAAGTCGGCGAGGCCACCGCAGCAGGTCTGGCGGCATATTTCGG
CACGCTGGAAGCGCTGGAAGCCGCTTCGATTGAAGAGCTGCAAAAGGTGCCTGATGTTGGCATTGTCGTTGCATCCCACG
TTCACAACTTCTTTGCCGAAGAAAGCAACCGCAATGTCATCAGCGAGCTGTTGGCGGAAGGTGTTCACTGGCCTGCGCCG
ATCGTTATCAACGCGGAAGAGATTGACAGCCCGTTTGCTGGTAAAACCGTGGTGCTTACGGGCAGCTTAAGCCAGATGTC
GCGTGATGACGCTAAAGCTCGACTGGTTGAACTGGGCGCGAAAGTCGCGGGCAGCGTGTCGAAGAAAACCGATCTGGTGA
TTGCCGGAGAAGCGGCAGGTTCTAAACTGGCGAAAGCGCAGGAACTGGGCATTGAAGTCATCGACGAAGCGGAAATGCTG
CGTTTGCTGGGTAGCTGAGATGGAAAAAGAGCAGCTGATTGAAATAGCCAATACGATAATGCCGTTTGGCAAATATAAAG
GGCGTCGCTTAATCGACCTGCCGGAGGAGTATCTGCTGTGGTTTGCCCGCAAAGATGAATTCCCGGCAGGGAAGCTCGGT
GAGCTAATGCAAATCACGCTGCTGATTAAAACCGAGGGGCTGACGCAACTGGTCCAGCCCCTGAAGCGTCCGCTTTAAGC
TTTATCGGCGCTGCTTTCCTGCTGTGCCTGTAACTGTTCGGTCTGGCGTTTGTATCGACGCGCCAGCACCGCACAGACCA
TCAATTGGATCTGATGGAAAATCATTAGGGGCAGCACCATCATACCGATCACCGATGTGGGGAACAGAATGTTTGCCATC
GGGATGCCATTTGCCAGACTCTTTTTCGAACCACAAAAGACGATAGTAATTTCATCTGCCTTATTGAAGCCCAGTCGGCG
TGCCATAAAGACGTTAACTACAATCACGATAGCCAGAAGAACGCAGCTGACCACCACGATAAACAGCAATGATCCCCAGC
CAACTTTATGCCAGATACCATTAACGACGGCTTCGCTGAATGCTGTATAAACCACCAACAGAATGGACGTCTGGTCAGTT
TTCGCAATCCATTTTTTATTGCGCGACACCCAGTCACCAATCCACGGCCGGGAAAGATGCCCCAACACAAACGGCAGCAG
CAGTTGCAGCATAATTTTACCGACCTGCTCAAGGCTGCCCCCTGCACCGTGAACATTCATCACCAGACCAACCAGCAATG
GTGAAAGGAAAATCCCCAGCAGGCTGGATGCTGACGCAGAACAAACCGCCGCCGCGACGTTACCGCCCGCCATTGACGTG
AAGGCGATTGCAGACTGCACGGTAGCCGGGAGAATGCACAAGTAGAGAAAACCGGAGTAGAGCATCGGGTCGACATTTAC
CGGTTTCCACCAGGCAAACAGTACACCCAGAATCGGAAACAGCACGAAGGTGCTGCAAATTACCCACAAATGCAGTCGCC
AGTGACCACCGCCAGCAATAATCGCCTCACGCGACAACTTCGCGCCGTGCATAAAGAACAGCAGGGCAATCGCTGCGGTG
GTCAGATTTTCAAAGAAGGGGACGAAATCGCCTCTGGCCGGAAAGAAAGAGGCCAGCAACACCACCGTGATCAGGGTTAA
GGTGAAAGGATCGAGGATACGAAAAAGTTTCATAAAGACTCCAGATGATCGATGGTTCTATTGTGCTTCTTCCAGTTTGA
GAAATAAAATTGATTTATTGCATCCATTCATGAAGAAAACAGATGAATTATTCTTTAAAACAATTAAAGGTTTTCGTCAC
AGTAGCGCAGGAGAAAAGTTTTAGTCGTGCAGGAGAGCGTATCGGCCTGAGCCAGTCGGCAGTGAGTCACAGTGTGAAGG
AACTGGAAAATCATACTGGTGTTCGCCTGCTGGACAGAACCACGCGTGAAGTGGTGCTTACAGATGCAGGGCAGCAGCTG
GCTTTGCGTCTTGAGCGACTGCTGGATGAACTGAACAGCACGTTGCGCGATACCGGGCGTATGGGGCAACAACTGAGCGG
AAAAGTTCGGGTCGCTGCCAGCCAGACCATTTCCGCGCATCTTATTCCGCAATGCATTGCTGAAAGCCATCGCCGCTATC
CAGATATTCAGTTTGTCCTGCACGATCGTCCGCAGCAGTGGGTGATGGAAAGTATTCGCCAGGGAGATGTCGACTTTGGC
ATCGTCATCGATCCAGGCCCAGTGGGCGATCTGCAATGTGAAGCGATTCTTTCCGAGCCTTTCTTTCTGCTTTGCCATCG
CGATAGCGCTTTGGCCGTCGAAGATTATGTACCCTGGCAGGCATTACAGGGAGCGAAATTGGTGTTGCAGGATTACGCGT
CAGGCAGCCGACCGCTGATTGACGCAGCGCTGGCGCGCAATGGTATTCAGGCGAATATTGTGCAGGAGATTGGACATCCG
GCGACGCTGTTCCCGATGGTAGCCGCAGGCATCGGCATCAGTATTCTTCCCGCACTGGCGCTACCATTGCCTGAAGGTAG
CCCACTGGTGGTAAAGCGCATTACGCCGGTTGTTGAACGCCAGTTGATGCTGGTGCGCAGGAAGAACCGTTCACTTTCCA
CCGCCGCTGAAGCGTTATGGGACGTGGTACGAGACCAGGGCAATGCGCTAATGGCTGGTCGGGAAGGGGATCCGTTGTAT
CAGATATAGAGTGAATTCATACTGCCGGGAGCCCCGGCAGTAATCAATCAGAAGTTAAATTTGATGGAGTAGATTATCGC
ATCCTGGTAAAAATCTTCGCCCAGTTTGTCATCCGCATATCGATACTGAATCCCCGTAGTAATGTGTGATGTTGCATTCC
ACCACAGTGCAACTGCGCCATTCAGCCCTTCTTTACCGCCATTACCCGCTGCATAGGTAGCGTCACGGTCAAACTCGTAC
TCGTTCCAGTTGGTAAGAGTGAATTTCTCGCTGCCCAGCATAAAGTTGTAACCTGCAACCCAGCCGGCGACATAGCCGTT
GTCGCCAGTGTAATAGGTTTGATCTGTATAACGCTTAGCAAAGAACGGTTTGAACCACCAACCGCTGCCGGTGAAATTGT
AGCCGATACCGTACAGGAACATATCGTCGTGGAAATTCACGCGATTCGCAGAACCGTAGGTGCCATACGCATGCAAGTAG
AGATTAAATCCGGTGTCACCCAGGTAAATACGGTTGGTATTTTTAAAGGTATAACGCTGCTCGCTACCTGGTTTATTATG
GCGACCGTTATAGAAGTTTTCCCAGTCGAAGAACCCGTACATTTCTCCCCAACTAAAGTTAGCGCCACCTTCAAATTCAA
GATAACCAAAATCATCTTTGTGTGATTTGGTCGACGATTTTTCGGTAGTCCGGCTGGTCCAGTCCAGATAATGCACGCCG
ATATCTGCAAAACCGCCTTTAAATTCTGCATGAGATACAACAGGTATCGCTAATATAGAGGAAAGTGTCAGAGTTAAAAG
ATGTTTTTTCATAGCATAATTCCCTATGCCGATCGTTATTAGTAGATTGCTTAATAAAGTGGTTTGCTAAAAACGACATA
TTGTTAATGCAAAGGAATTAATATCGCCAATACAGTTTTTACCGTGGATTAATAGAGAAAAGATATAAATCCATCGATAT
CGAATCGCTATTGAATGCGTGAGAAAAGTGTATTGGTAAGAGCCGGGACAACCTCGCTATAAAAAGGCGTTAGATTCCAC
CCTACAGAAAAAGGATATGTATGTCTCAGGTTCAATTTTCTCATAACCCGCTGTTTTGCATAGATATTATCAAGACTTAT
AAACCTGATTTCACGCCACGAGTGGCCTTTATTTTAGGTTCCGGGCTCGGCGCGCTGGCCGATCAGATTGAGAACGCTGT
CGCAATTTCCTACGAAAAGCTGCCGGGCTTCCCGGTAAGTACGGTACATGGTCATGCGGGGGAGTTAGTGCTGGGCCATC
TCCAGGGCGTACCGGTGGTATGTATGAAAGGTCGCGGACATTTCTACGAAGGTCGTGGAATGACCATTATGACTGACGCA
ATTCGTACCTTTAAGCTGCTGGGCTGCGAGCTACTGTTCTGCACCAATGCGGCAGGCTCGCTGCGTCCGGAAGTGGGGGC
AGGCAGCCTGGTCGCATTGAAAGATCATATCAACACCATGCCCGGTACGCCGATGGTGGGTCTTAACGATGATCGTTTTG
GAGAGCGCTTCTTCTCACTGGCAAATGCCTACGATGCGGAATACCGCGCACTGTTACAAAAAGTGGCGAAAGAAGAGGGT
TTCCCTCTGACGGAGGGCGTGTTCGTCTCGTATCCGGGGCCGAATTTCGAGACTGCGGCGGAAATTCGCATGATGCAAAT
TATTGGTGGGGATGTTGTTGGTATGTCTGTGGTGCCTGAGGTTATTTCAGCTCGCCATTGCGACCTTAAAGTCGTTGCGG
TCTCTGCGATTACCAATATGGCGGAAGGTTTAAGCGATGTGAAATTGTCACATGCGCAAACGCTGGCGGCTGCGGAGCTC
TCTAAGCAGAACTTCATCAACCTTATTTGTGGCTTTCTGCGCAAAATTGCCTGAGAAAAACAATAAGAAACGGCCTCGCG
GGTGAGGCCAAATGATGCGACAAGGAAACGATTATGAGCATCGCGATGCGCTTAAAGGTAATGTCCTTTTTGCAATATTT
TATCTGGGGGAGCTGGCTGGTTACCCTCGGCTCTTACATGATTAATACCCTTCATTTCACCGGCGCTAATGTTGGCATGG
TTTACAGTTCCAAAGGGATCGCCGCGATTATTATGCCTGGTATAATGGGGATCATCGCAGACAAATGGCTGCGCGCAGAA
CGTGCATACATGCTGTGTCACCTGGTGTGTGCGGGCGTACTTTTTTATGCGGCATCCGTAACTGATCCGGATATGATGTT
TTGGGTGATGTTAGTCAATGCGATGGCGTTTATGCCGACTATTGCGTTATCGAACAGCGTCTCTTATTCCTGTCTTGCCC
AGGCAGGGCTTGACCCGGTGACCGCTTTCCCGCCCATTCGCGTTTTTGGTACGGTGGGGTTCATTGTCGCGATGTGGGCA
GTAAGCCTGCTGCATCTGGAATTGAGTAGTCTGCAGCTGTATATCGCGTCCGGTGCGTCATTGCTGCTGTCGGCTTATGC
GCTGACTTTGCCGAAGATTCCGGTTGCGGAGAAAAAAGCGACCACATCGCTTGCCAGCAAGCTGGGTCTGGATGCCTTCG
TGCTGTTTAAAAATCCACGCATGGCCATCTTTTTCCTCTTTGCCATGATGCTGGGTGCGGTACTGCAAATTACCAACGTT
TTTGGTAATCCGTTCCTACATGATTTCGCCCGTAACCCGGAGTTTGCTGACAGTTTTGTGGTGAAATATCCCTCCATTTT
ACTGTCAGTTTCACAGATGGCAGAAGTGGGCTTTATACTGACTATCCCATTCTTTTTAAAGCGATTTGGCATTAAAACCG
TCATGCTGATGAGTATGGTGGCCTGGACGCTGCGCTTTGGCTTCTTCGCCTATGGCGATCCGTCAACAACCGGATTTATT
TTGCTGCTGCTGTCGATGATTGTTTATGGCTGTGCATTCGATTTCTTCAATATTTCTGGTTCGGTATTTGTCGAACAGGA
AGTTGATTCCAGCATTCGTGCCAGCGCGCAGGGGCTCTTTATGACCATGGTAAATGGTGTCGGCGCATGGGTTGGCTCGA
TTCTGAGTGGCATGGCAGTAGATTACTTTTCGGTGGATGGCGTAAAAGACTGGCAAACTATCTGGCTGGTGTTTGCAGGA
TATGCTCTTTTTCTCGCAGTGATATTTTTCTTTGGGTTTAAATATAATCATGACCCTGAAAAGATAAAGCATCGAGCGGT
GGCTCATTAAAAGGATTCGCAGCTCTGCTCTTCAGAGCTGCTTTTATGATAAAGGTTAATTAGTGAAAGATATTTTATTT
TCTTCCGGCGTTGGTTTTGGCATTGGTGCTTTGTTTACAATCGTGCGCTTGCCTATTCCTGTACCAAATGTATTACCAGG
TATATTATCCATTGTGTTTATGTATGTCGGATATCTGGTGGTGAAATACTTTATGCCATGATAATTTAATACGATGTATT
TATTATATGGAGCACTTAATTATGGAACGCGTATACAGAACAGATCTTAAGTTGCTCCGTTATTTTCTTGCCGTAGCGGA
AGAGTTGCATTTTGGCCGCGCAGCAGCGCGTTTAAATATGTCTCAGCCTCCGCTCAGTATTCATATTAAAGAGCTGGAAA
ATCAACTCGGCACGCAGCTTTTTATTCGCCATTCGCGCAGCGTCGTACTGACACACGCGGGCAAAATCTTGATGGAAGAA
TCGCGTCGATTGCTGGTGAATGCTAATAATGTATTGGCTCGGGTTGAACAAATAGGTCGGGGAGAAGCAGGGCGGATTGA
ACTCGGCGTAGTGGGAACGGCTATGTGGGGACGGATGCGCCCGGTTATGCGGCGATTCCTCAGGGAAAATCCTAACGTTG
AAGTTCTTTTTCGCGAAAAGATGCCCGCGATGCAAATGGCCCTGCTGGAACGACGCGAACTCGATGCCGGGATCTGGCGA
ATGGCGACAGAACCACCGACAGGTTTTACCAGCTTACGGTTGCATGAATCGGCGTTTCTGGTGGCGATGCCTGAAGAGCA
TCATCTCTCATCATTTTCCACCGTTCCGCTGGAAGCGCTACGTGACGAGTATTTTGTTACAATGCCGCCCGTGTACACTG
ACTGGGATTTTTTGCAGCGAGTTTGCCAGCAGGTGGGATTTTCACCGGTTGTTATTCGCGAAGTTAATGAACCGCAAACG
GTACTCGCCATGGTCAGTATGGGTATTGGTATCACATTGATAGCGGACAGCTACGCACAAATGAACTGGCCAGGTGTCAT
TTTCCGTCCGCTCAAACAGCGCATCCCTGCAGATTTATATATTGTTTATGAAACACAGCAGGTGACGCCCGCGATGGTTA
AGCTGTTGGCTGCATTGACACAGTAGGTGAGGAGACAGGAATTGCCGGAAATAGTCGTCTGCTAAGTGAAGCGCATCAGG
CAATTTCGCAAATCGCAGATAGCAAAAAAGCGCCTTTAGGGCGCTTTTTTACATTGGTGGGTCGTGCAGGATGACTCGCT
TCGCTCGCCCTTCGGGCCGTCGCCGCGAGCGGCTCCGTTGTTTCGCTGCGCTCAACTCGAACCTGCGGCAGCTTCGAATC
TTTGAGTATCGCAGATAGCAAAAAAGCGCCTTTAGGGCGCTTTTTTTACATTGGTGGGTCGTGCAGGATTCGAACCTGCG
ACCAATTGATTAAAAGTCAACTGCTCTACCAACTGAGCTAACGACCCGAAGTGGTGGGTGATGACGGGATCGAACCGCCG
ACCCCCTCCTTGTAAGGGAGGTGCTCTCCCAGCTGAGCTAATCACCCACTTCGGTACTTCACATTTTTACAAGAAATTTA
GCTGGCGAGAAAGTGGTGGGTGATGACGGGATCGAACCGCCGACCCCCTCCTTGTAAGGGAGGTGCTCTCCCAGCTGAGC
TAATCACCCCCGCTGTGTGGAGTCGCATTATAGGGAGAGTTCAAAATGAGTCAACGCATTTTCTAAAGAAATTGTTCGTT
CGTCGTAAATTTAAGCAAGATGATCGCAAAACAGACCGTGTTGCGCAATTTGTCAACGAAAACAATAATGCGTAAGGTTG
CAACCCGAACTACATTGAGGAATCAGGCGGGAGTGATAGAATATCGCCCACTCAATTTTTCCAGGATTTGCCGGTTGTCG
GCATCTTTCTAAACGTAAGGCCATTTCATGAAAATCAAAACTCGCTTCGCGCCAAGCCCAACAGGCTATCTGCACGTTGG
CGGCGCGCGTACTGCTCTTTACTCCTGGCTTTTTGCACGTAACCACGGCGGTGAGTTCGTGCTGCGTATTGAAGACACCG
ATCTTGAGCGTTCCACGCCGGAAGCTATCGAAGCCATTATGGATGGCATGAACTGGCTGAGCCTGGAGTGGGATGAAGGT
CCGTACTACCAGACCAAACGTTTTGATCGCTACAATGCGGTGATCGATCAGATGCTGGAAGAGGGCACTGCTTATAAATG
CTATTGCTCTAAAGAGCGCCTGGAAGCGCTGCGCGAAGAGCAAATGGCGAAAGGTGAGAAGCCGCGTTATGACGGTCGCT
GCCGCCACAGCCATGAGCATCATGCTGATGATGAACCGTGTGTCGTGCGTTTTGCTAATCCGCAGGAAGGTTCTGTTGTT
TTTGACGATCAGATCCGTGGTCCGATCGAGTTCAGCAACCAGGAGCTGGATGATCTGATTATCCGCCGTACCGATGGTTC
CCCAACCTATAACTTCTGTGTGGTTGTCGATGACTGGGATATGGAAATCACCCACGTTATCCGTGGCGAAGACCATATCA
ACAACACGCCGCGCCAGATCAACATTCTTAAGGCCCTGAAAGCGCCGGTGCCGGTTTACGCGCACGTTTCTATGATCAAT
GGCGATGACGGTAAAAAACTGTCCAAACGTCACGGGGCAGTCAGCGTAATGCAGTATCGTGATGACGGTTATTTGCCAGA
AGCACTGCTGAACTATCTGGTGCGTCTGGGCTGGTCCCACGGCGATCAGGAAATCTTCACTCGTGAAGAGATGATCAAAT
ACTTCACTTTGAATGCCGTCAGCAAATCTGCCAGTGCGTTCAACACCGACAAGCTGCTGTGGCTGAACCATCACTACATT
AACGCGCTGCCGCCGGAGTATGTTGCTACTCACTTACAGTGGCACATTGAGCAGGAAAATATCGATACCCGTAACGGCCC
GCAGCTGGCTGATCTGGTGAAACTGCTGGGCGAACGCTGCAAGACGCTGAAAGAGATGGCACAGAGCTGCCGTTATTTCT
ACGAAGATTTTGCTGAGTTCGATGCCGATGCGGCGAAAAAACATCTGCGTCCGGTAGCGCGTCAGCCGCTGGAAGTGGTT
CGTGACAAACTGGCCGCGATTACTGACTGGACCGCTGAAAACGTTCATCACGCTATTCAGGCGACGGCGGATGAGCTGGA
AGTGGGTATGGGTAAAGTTGGTATGCCGCTGCGTGTCGCCGTAACCGGTGCGGGGCAGTCTCCAGCACTGGATGTTACCG
TTCACGCAATTGGTAAGACCCGCAGTATCGAGCGTATCAACAAAGCGCTGGATTTTATTGCTGAACGCGAAAATCAGCAG
TAATTAGCGTGTAAAAAGATAAACGGCAGGAGATAATATCCTGCCGTTTTTTATTTATGCTGATTCGTCAATATCGAGAC
GGGCGAGGAAATTGCGAATTCCTTCACGTGACAAAAATTGCGCGACTTTTTCCTGCTCAATGTCTGTCATATTATCTATC
GCGTTGATGATTTGTCGATACGCCGGGGCGCGTGCTCCAGGAGCGTATTCAGCAATTCTCTCTTCAGCTTCCATCAACAT
TGGTGTGTTATGGAAGGCTGGCGTGTTCTGAATAAACTCGCAAACTTGCGTATCGACCAGAATAAGTCTGGCACGACCGC
CTTTCACGCCGGGAAATTTTTCCGTTTTCCAGCCTTTTTCTCTGATCCAACGGTTAACAGTTTGTTTAGCCACACCGAGG
CATTCAGCCAGTTCTTCGGTGGTCATTTTGTTGCGTAATCTTTTCATATTATTTGCTATCGCGAATCCCTAAGCGTTGTA
ACAATCCGATAATCCCTTCCCGCAGAAGCAAGGATGTAAACTGTTTTTGTTCAACTGGCGTCATCTCTTTCGCCAGTGTC
ACCAGCAATACTTCAAGCGGCGCATCACCAGAAAGGGCAGGCGCTTCTCCCTGACCTTCTGGACGTTCAGCATTGCGAAT
ATATTCACGAACCTGTTCATTGACGTGAACCAGTCGGGCTTTGCCACCCTGGACGCCAGGTTTTGGTGACGTTGTCCAGC
CTTCCTTGCGTACCCATTTATTAATGGTCTGGCGGCTATAGCCGGTCAGTCTGGCAAGTTCATCTGGTGTCATCCTCTCC
TTGAACATAACAATTCCCTGAATGTATGTGGGTCTATTAGTAGTTCATTTTATAACACCACTTTACAGGAAACCGTGACA
TGAATAACTACTGAATGCGAGCGGTTTTCCAAAATTGTTCATTTGCCTGATTTTTCAGCGATTGAAACTACACGTTGCAA
TTTGCCGTTGACACATTCGGGCGGAATTCATATGATGCCGCCCGTCAACTCGACAAGCTTTACGTGACGGGGCTATAGCT
CAGCTGGGAGAGCGCTTGCATGGCATGCAAGAGGTCAGCGGTTCGATCCCGCTTAGCTCCACCAAATTTTGCACCCAGCA
AATTTGGTACGTAAACGCATCGTGGGGCTATAGCTCAGCTGGGAGAGCGCTTGCATGGCATGCAAGAGGTCAGCGGTTCG
ATCCCGCTTAGCTCCACCAAATTTCCAACCCTCGCTGCAAAGCGGGGGTTTTTTGTCTCTGCTTTTTGCCGCTTTTGTAA
TACAGTCTACGTCCGGGTTAGCGCCGCCTGGTGAAAGCATCATTGGATGAAAAATCGGCAACAGGCTGGCCCCTGTTTGC
TTCGCGATGCGAATAAACTTATTATTTGTGTGCCTGAAAACCCCGATCAGTGAGAGTAGTGTACTCATGTTTGTGGAGCA
TAACCTGATAAAAAATATCAAGATATTCACACTAGCGTTTACGCTCACCGTGGTACTTATTCAGCTATCCCGTTTTATTT
CGCCACTTGCCATTATCCATTCCAGTTATATCTTTCTGGCGTGGATGCCACTGTGCGTAATGCTGTCAATCTTGTTTATC
TTTGGCTGGCGCGGTGTCGTTCCCGTTTTATGCGGGATGTTTTGCACCAATCTGTGGAACTTTCATCTCTCTTTTTTACA
GACTGCGGTCATGCTCGGTAGCCAGACGTTTGTCGTGTTGTGTGCCTGCGCAATATTACGCTGGCAGCTGGGGACGCGTT
GGCGTTATGGATTGACCAGCCGATATGTCTGGCAACGTCTGTTCTGGCTTGGTTTGGTGACGCCGATCGGCATCAAATGC
AGCATGTATCTTGTGGGGAGCTTCTTTGATTTCCCGCTAAAGATATCCACCTTTTTCGGCGATGCGGATGCCATTTTCAC
GGTCGTTGATTTGCTAAGCCTTTTCACCGCTGTGCTGATTTACAACATGCTTTTCTACTATCTCACTCGCATGATTGTAA
GTCCCCACTTTGCGCAGATATTGTGGCGCAGGGATATCGCTCCGTCGTTGGGCAAAGAGAAACGCGCATTTACCTTAAGC
TGGCTGGCAGCGTTAAGCGTGCTGCTACTTCTGTTGTGCACACCTTATGAAAACGACTTTATTGCCGGTTACTTGGTACC
CGTTTTCTTCATCATCTTTACCCTCGGGGTCGGTAAGCTTCGCTATCCGTTTTTAAATCTCACCTGGGCTGTTTCAACGC
TTTGCCTGCTGAATTACAACCAGAACTTTTTGCAAGGGGTGGAAACCGAATATTCGCTGGCATTTATTCTTGCGGTGCTG
ATTTCCTTTAGCGTTTGCCTGCTCTATATGGTGCGCATTTATCATCGCAGTGAATGGCTTAATCGCCGCTGGCATTTGCA
GGCGCTGACAGATCCGTTAACGCTCCTACCCAACTTTCGTGCGTTGGAACAAGCGCCGGAGCAAGAGGCGGGCAAGAGTT
TTTGCTGCCTGCGCATTGATAATCTTGAGTTTATGAGTCGTCATTACGGCTTAATGATGCGCGTTCACTGTATCCGCTCA
ATTTGCCGTACGCTGCTGCCGTTGATGCAGGAAAACGAAAAGTTGTATCAATTGCCGGGTAGTGAACTGCTGTTAGTGCT
GAGCGGGCCGGAAACGGAAGGGCGACTCCAGCATATGGTTAACATCCTGAATAGTCGGCAAATTCACTGGAACAATACCG
GGCTGGATATGGGCTATGGTGCTGCCTGGGGGCGTTTTGATGGAAATCAGGAAACCCTGCAACCCTTGTTGGGGCAGTTA
AGCTGGCTGGCGGAGCAATCCTGCGCACATCATCATGTGCTGGCGCTGGATAGCAGAGAGGAGATGGTTTCCGGGCAGAC
CACTAAACAGGTGCTATTGCTGAATACCATTCGCACGGCGTTAGATCAGGGTGATTTGCTGCTCTACGCCCAGCCAATTC
GCAACAAAGAGGGTGACGGTTATGATGAGATCCTCGCGCGACTGAAATATGACGGCGGCATTATGACCCCGGATAAGTTT
CTGCCCCTTATTGCTCAGTTTAACCTTAGCGCGCGTTTTGATTTGCAAGTGCTGGAATCCTTGTTGAAGTGGCTGGCAAC
ACACCCTTGCGACAAAAAAGGACCGCGCTTTTCAGTCAATTTAATGCCGCTCACGCTGCTGCAAAAGAATATTGCCGGGC
GGATTATTCGTCTGTTTAAGCGTTATCACATCTCCCCGCAGGCGGTCATTCTTGAGATCACCGAGGAGCAGGCGTTTTCT
AACGCAGAAAGCAGCATGTACAACATCGAGCAGCTGCATAAGTTTGGTTTCCGGATTGCGATTGATGACTTTGGCACCGG
ATATGCCAACTACGAACGGTTAAAGCGTTTGCAGGCTGATATCATCAAAATTGATGGCGTCTTTGTGAAAGATATTGTCA
CGAATACGCTGGATGCGATGATTGTGAGATCAATTACCGATCTGGCGAAAGCGAAGTCATTGAGTGTGGTCGCGGAGTTT
GTCGAGACGCAACAGCAGCAGGCGCTATTGCATAAGCTCGGGGTGCAATATCTGCAAGGGTATTTGATTGGTCGCCCGCA
GCCATTAGCTGATTAACAGGCGTAAAAAAACCGGGGAATTATCCCCGGCTTTTTTATGTATGGTCTTACAGCACCAGTGC
TGCGATTGACGCAGACAGCACACTCACCAGGGTAGAGCCGTAAACCAGCTTCAGACCGAAGCGAGAAACCACGTTACCTT
GCTCTTCATTCAGGCCTTTAACTGCACCTGCGATAATCCCGATTGAAGAGAAGTTAGCGAAGGAAACCAGGAACACAGAG
ATGATGCCTTCAGCACGCGGAGAGAGCGTGGAAGCAATTTTCTGCAGATCCATCATCGCAACGAACTCGTTGGAAACCAG
TTTGGTCGCCATGATACTGCCCACTTGCAGTGCTTCACTGGAAGGAACACCCATCACCCATGCAATCGGATAGAAGATGT
AGCCCAGGATGCCCTGGAAGGAGATGCTGTAGCCAAACCAGCCAGTAACGGTGGCAAACAGTGCGTTCAGCGCGGCGATC
AGGGCGATAAAGCCGATCAGCATCGCGGCAACGATAATGGCAACTTTGAAACCTGCCAGAATGTATTCACCCAGCATTTC
GAAGAAGCTCTGACCTTCGTGCAGGTTGGACATCTGGATGTTTTCTTCACTGGCATCAACACGGTAAGGATTGATCAGCG
ACAGCACGATAAAGGTGCTGAACATGTTCAGTACCAGCGCAGCAACGACGTATTTCGGTTCCAGCATGGTCATGTATGCA
CCAACGATGGACATCGACACGGTGGACATTGCCGTGGCAGCCATGGTGTACATACGATTACGGGAGATTTTGCCGAGGAT
ATCTTTATAGGCAATAAAGTTTTCAGACTGACCCAGAATCAGGGAGCTGACGGCGTTAAAGGATTCCAGTTTGCCCATGC
CGTTGACTTTGGAGAGCAGGAAACCAATTGCGCGGATGATCACCGGCAACACGCGAATGTGCTGGAGAATACCGATCAGT
GCAGAGATAAAGACGATTGGGCACAGCACTTTCAGGAAGAAGAATGCCAGGCCTTGATCATTCATGCTACCAAAGACGAA
GTTAGTCCCTTCGTTGGCAAATCCGAGCAGTTTTTCGAACATTTCGGAGAAGCCTTTCACGAAGCCTAAACCAACGTCGG
AGTTCAGGAAGAACCACGCCAGTAACACTTCGATAACAAGCAGTTGAATAACATAACGGATACGAATTTTTTTGCGGTCG
CTGCTTACCAGCAGTGCGAGAATCGCAACAACGGCAAGTGCCAGTACAAAATGAAGGACGCGGTCCATATTTGCTCCAAA
TATGAGGCAGGTTAAATTTCCGTGCACATTCTATGTAACATGGTTAAGGAAAACGAGATCTGACACACACTATAATGACG
TCCTGTGACAAGCTTCAAAAATAGTGATCTGTCATACATTTCTGCTATGTTGTGTATGGAAGCTGAAAGTTATGTAAATG
TGCTAACATTAAACATAACCATAACATTCAAGTCATCAATCTTTTCGTAGTCATAATCCTGGTCTATCAAAGAAATCACC
ACAACCCATTCAAATGAATTTGATAATCATTCTCGTTTGGCATAGCATGAAACATAGCAAAGGCTATGTTTTAGAGGCAC
AAGATGACGAACTATCGCGTTGAGAGTAGCAGCGGACGGGCGGCGCGCAAGATGAGGCTCGCATTAATGGGACCTGCGTT
CATTGCGGCGATTGGTTATATCGATCCCGGTAACTTTGCGACCAATATTCAGGCGGGTGCTAGCTTCGGCTATCAGCTAC
TGTGGGTTGTCGTTTGGGCCAACCTGATGGCGATGCTGATTCAGATCCTCTCTGCCAAACTAGGGATTGCCACCGGTAAA
AATCTGGCGGAGCAGATTCGTGATCACTATCCGCGTCCCGTAGTGTGGTTCTATTGGGTTCAGGCAGAAATTATTGCGAT
GGCAACCGACCTGGCGGAATTTATTGGTGCGGCGATCGGTTTTAAACTCATTCTTGGTGTTTCGTTGTTGCAGGGCGCGG
TGCTGACGGGGATCGCGACTTTCCTGATTTTAATGCTGCAACGTCGCGGGCAAAAACCGCTGGAGAAAGTGATTGGCGGG
TTACTGTTGTTTGTTGCCGCGGCTTACATTGTCGAGTTGATTTTCTCCCAGCCTAACCTGGCGCAGCTGGGTAAAGGAAT
GGTGATCCCGAGTTTACCTACTTCGGAGGCGGTCTTCCTGGCAGCAGGCGTGTTAGGGGCGACGATTATGCCGCATGTGA
TTTATTTGCACTCTTCGCTCACTCAGCATTTACATGGCGGTTCGCGTCAACAACGTTATTCCGCCACCAAATGGGATGTG
GCTATCGCCATGACGATTGCCGGTTTTGTCAATCTGGCGATGATGGCTACAGCTGCGGCGGCGTTCCACTTTTCTGGTCA
TACTGGTGTTGCCGATCTTGATGAGGCTTATCTGACGCTGCAACCGTTGTTAAGCCATGCTGCGGCAACGGTCTTTGGAT
TAAGCCTGGTTGCTGCCGGACTGTCCTCAACGGTGGTGGGGACACTGGCAGGGCAGGTGGTGATGCAGGGGTTCATTCGC
TTCCATATCCCGCTGTGGGTGCGTCGTACAGTCACCATGCTGCCGTCATTTATTGTCATTCTGATGGGATTAGATCCGAC
ACGGATTCTGGTTATGAGTCAGGTGCTGTTAAGTTTTGGTATCGCCCTGGCGCTGGTTCCACTGCTGATTTTCACCAGTG
ACAGCAAGTTGATGGGCGATCTGGTGAACAGCAAACGCGTAAAACAGACAGGCTGGGTGATTGTAGTGCTGGTCGTGGCG
CTAAATATCTGGTTGTTGGTGGGGACGGCGCTGGGATTGTAGTTGAATGAGCGTCGCATCTGGCACTATTGGCGGATGCG
GCGTAAACGCCTTATCCGCCCTACGCGTTAAAGAGCCGGTTTGTAGGCCTGATAAGACGCGCTAGCGTCGCATCAGGCAT
TGTGCTCCATTGGAGGACGCGTTTAATGGCGGTGCCCATGTCCGCGGCCTTTTCCGCGATGATCGTCACGATCGCGCCAG
CCTTCACGATAGCCACGCTCATATGCTTTACGCTTATCCCAGCCACGATGATAGCCATTATCATGACGCCACCAGCGGTT
TTTGCGCCATTCATAATTACGATGCCAGTAATCACGATCTCGCCAGTGACCACCGTCCCAGTAATTACCGTAATGATCGC
GATCGCCAATTTGTAATTTGATCGATGGCAGTAGGGTGATTTCACCTGCATTTGCTGCAAGCGGGGTAAATGCCATCAGG
GCGGCCGCCAGAAACAGTGACCTGAACATTGTTATTCTCCTTCACGATCGAAGCCGTCAGCGGCCTGTTAACGCAATATT
ACGGGGAGGTAAAGCCCCGTATCATCGCCATAACTCTTAAATCATAAAGAAGAGCATTTTTTGCTAAACATTATCGTGGG
GTGGCTGTTGCTTCGGACGATTGACCATCATCATCGGCTTACCTGCTAATAACAGCCATGCCGGAAGCATGACGATACAG
AGCAGCGGTAGCAATGTGGTATTGGGTACAACGACTGCCGCCATAAAAAGACTTAACCAGCCATCGCGTGTTACCACCAG
CACGATGCCGAGAATAGCGCAGGAAACGGTTATTGCCGCTGGAACGGCGGGAACGTGCTCATGCAGCATCAACCCTAATG
CCACGCCGACAAACACTGCCGGGAAGATTCGCCCACCGCGAAAGCCACTGGCGGCAGCAACGACCAGGGCGGCAAGTTTA
ATTACCGCCAGCAAAAAGTAATCGCTGGTGCTGAAAGCCTGATTTGCCACCATCTGCTGCATCTCATCCAGCCCTTTAAA
CAGCGAAACCGGCCCACCAATAACTCCCAGAATACCGAGAATAAATCCGCCAATACCTAGCACGAGCACCGGATTTTTCA
TTTGATGCATCATCGCGTGCAACCGTGGTAAGCACCATACGGCGACCATTCCTGCTGCGATGGCAATCGCCGCGACAATT
GCACCGCTGAGAATATCGGTCATTTCCATCTGTCCGTAATGCGCAATGGGCAGTGAAAAATGGGGATGGAAAAATAATCC
GGTAGTAAGTGCACCAGCTGCTGCCGCCATTAATGGCGCAAAAAGACGATCCCATAGCGGAACTTCACTACTGCCATTTA
AGGTTTGCGAAAATATCAACGCCGCCGCAACAGGTGTACCAAACAGCGCGCCGATGGTTCCGGCAGAGGCTAAAATAGTC
CACTCCATTCGGTTGACGCGCGGTAACAGACGAGCGCCAATGGCAACCGCAAGGGCGATATTGACGGTCATGATCGGATG
TTCCGGCCCCAGGCTGACGCCGCCAGCAAGACCGAGAATTAATGCTACGATAAGTCCTGGTAGCGCAGAGGGCGGAACTG
GTGCGCCGATCAGCGGTTCACAGGCGGGGTCTGGTCCGGCATGACCCTGGCTGAAACGGATAACCAACCCCACCGCAATA
CCCGTTAGCGTTAATACACCGATGATCCAGAGAGGTGAATCCTGGGCTATCCCCAGAGTTCCCGGCAGTCGTTGCCAGAG
CAAATTCTGTAATACCGAGGCGATTTTCATCACCACAATCAGAATAAGACTGGACGCAATCCCAATTGCCACGGCGGGGA
GCGATAATAACAACATGGTTCTGGCTCGCGGATGGAGCATGTTCTATTCCTTATGCGGGGTCAGATACTTAGTTTGCCCA
GCTTGCAAAAAGGCATCGCTGCAATTGGTGCTGAAACGATAAAGTAAATGTGTGACCCAGATCGATATTTACAGGGAGCC
TGCCTTTCCGGCGTTGTTGTTATGCCCCCAGGTATTTACAGTGTGAGAAAGAATTATTTTGACTTTAGCGGAGCAGTTGA
AGAATGACAAAGTATGCATTAGTCGGTGATGTGGGCGGCACCAACGCACGTCTTGCTCTGTGTGATATTGCCAGTGGTGA
AATCTCGCAGGCTAAGACCTATTCAGGGCTTGATTACCCCAGCCTCGAAGCGGTCATTCGCGTTTATCTTGAAGAACATA
AGGTCGAGGTGAAAGACGGCTGTATTGCCATCGCTTGCCCAATTACCGGTGACTGGGTGGCAATGACCAACCATACCTGG
GCGTTCTCAATTGCCGAAATGAAAAAGAATCTCGGTTTTAGCCATCTGGAAATTATTAACGATTTTACCGCTGTATCGAT
GGCGATCCCGATGCTGAAAAAAGAGCATCTGATTCAGTTTGGTGGCGCAGAACCGGTCGAAGGTAAACCTATTGCGGTTT
ACGGTGCCGGAACAGGGCTTGGGGTTGCGCATCTGGTCCATGTCGATAAGCGTTGGGTAAGCTTGCCGGGCGAAGGCGGT
CACGTTGATTTTGCGCCGAATAGTGAAGAAGAGGCCATTATCCTCGAAATACTGCGTGCGGAAATTGGCCATGTTTCGGC
GGAACGCGTGCTTTCTGGCCCTGGGCTGGTGAATTTGTATCGCGCAATTGTGAAAGCTGACAACCGCCTGCCAGAAAATC
TCAAGCCAAAAGATATTACCGAACGTGCGCTGGCTGACAGCTGCACCGATTGCCGCCGCGCGTTGTCGCTGTTTTGCGTC
ATTATGGGCCGTTTTGGCGGCAATCTGGCGCTCAATCTCGGGACATTTGGCGGCGTGTTTATTGCGGGCGGTATCGTGCC
GCGCTTCCTTGAGTTCTTCAAAGCCTCTGGTTTCCGTGCCGCATTTGAAGATAAAGGGCGCTTTAAAGAATATGTCTATG
ATATTCCGGTGTATCTCATCGTCCATGACAATCCGGGTCTTCTCGGTTCCGGTGCACATTTACGCCAGACCTTAGGTCAC
ATTCTGTAAATCCTTCCTGTTATATCGGGAGGTAACTCTCCCGATAATCTTTTAAATCATACAGTTAATTCAATTTTTCT
TTGTGTCCCCTCACAAGACCGACCTGCGTCACACTTCCGTACAGCGGGATTAATTCTCCAGTAAATGCATTATTTGTCTG
GTAACGGCGATTTGTTTTGCACGTTCATAATTTCACTCGTCAACTATCACTGAATGAGGAATTAACGATGAGTAAGAAAC
TAATTGCCTTATGTGCCTGCCCAATGGGCCTGGCTCACACTTTTATGGCCGCTCAGGCGCTGGAAGAAGCGGCGGTAGAA
GCCGGTTATGAAGTGAAAATTGAAACCCAGGGCGCGGACGGTATCCAGAATCGCCTGACGGCGCAGGATATCGCCGAAGC
AACCATCATCATCCACTCCGTGGCAGTTACCCCGGAAGATAATGAGCGTTTCGAATCACGCGACGTTTATGAAATCACTT
TGCAGGACGCAATTAAAAACGCTGCGGGCATCATCAAAGAAATCGAAGAGATGATTGCCTCTGAACAACAGTAATATTCG
ACAGGGATAATTGTTATGGCCATTAAAAAACGCAGTGCAACCGTTGTGCCTGGCGCATCCGGTGCGGCAGCGGCAGTTAA
GAATCCGCAGGCCTCTAAAAGCAGCTTCTGGGGTGAACTCCCGCAGCATGTGATGTCAGGGATTTCACGCATGGTGCCGA
CCTTAATTATGGGCGGTGTGATCCTCGCTTTCAGCCAGCTGATTGCTTATAGCTGGCTTAAAATTCCTGCTGAGATCGGC
ATCATGGATGCTCTTAATAGCGGGAAATTCTCCGGTTTCGACCTCTCCTTACTGAAATTTGCCTGGCTGTCGCAGTCCTT
CGGCGGCGTGTTGTTTGGTTTTGCCATTCCGATGTTTGCTGCTTTTGTGGCGAACTCTATCGGTGGCAAACTGGCGTTCC
CGGCTGGTTTTATCGGCGGCTTGATGTCTACCCAGCCGACGCAACTGCTGAACTTCGATCCCAGCACTATGCAATGGGCG
ACCTCTTCGCCGGTGCCGTCCACCTTCATTGGCGCGCTGATTATTTCTATCGTTGCCGGTTACCTTGTGAAATGGATGAA
CCAGAAAATCCAGTTACCGGATTTCCTGTTAGCGTTCAAAACCACATTTTTGCTACCGATTCTTTCCGCCATTTTTGTCA
TGCTGGCGATGTACTACGTCATCACCCCGTTTGGCGGCTGGATCAACGGCGGTATCCGTACTGTGCTGACTGCCGCAGGT
GAGAAGGGCGCGCTGATGTACGCAATGGGGATCGCCGCGGCGACAGCAATCGACCTTGGTGGCCCGATCAACAAAGCCGC
AGGTTTCGTTGCCTTCAGCTTTACCACTGACCACGTATTACCGGTCACCGCTCGTTCTATCGCTATCGTTATTCCTCCGA
TTGGTCTGGGTCTGGCGACCATTATTGACCGTCGTTTAACCGGCAAAGGCCTGTTCAACGCTCAACTTTATCCGCAGGGT
AAGACCGCGATGTTCCTTGCCTTTATGGGGATTAGTGAGGGTGCGATTCCGTTTGCGCTGGAAAGCCCCATCACCGCCAT
TCCGTCGTATATGGTCGGCGCGATTGTCGGCTCAACCGCCGCTGTCTGGCTGGGCGCAGTGCAATGGTTCCCGGAATCCG
CTATCTGGGCATGGCCGCTGGTCACTAACCTGGGCGTCTATATGGCGGGGATCGCGCTGGGGGCAGTCATAACTGCGCTG
ATGGTGGTGTTCCTGCGTCTGATGATGTTCCGTAAAGGCAAATTGTTAATCGATAGCCTGTAAGAAGGAAAATCCAGATG
ACATTACTCGCTTCGCTGCGCGACTGGCTTAAGGCGCAACAACTGGATGCAGTGCTTCTCTCCTCACGGCAGAACAAACA
GCCGCATCTGGGGATCTCCACCGGATCAGGCTATGTGGTTATTAGCCGTGAAAGTGCGCACATTCTGGTAGATTCGCGCT
ATTTCGTTGAGGTGGAAGCCCGTGCGCAAGGCTACCAGCTGCATTTGCTTGACGCGACGAACACGCTTACCACTATCGTC
AATCAAATCATTGCCGATGAGCAGTTGCAAACGCTCGGTTTTGAAGGCCAGCAGGTGAGTTGGGAAACCGCGCACCGCTG
GAAGTCTGAACTCAATGCGAAACTGGTTAGCGCCACGCCGGATGTGCTGCGGCAAATCAAAACGCCAGAGGAGGTGGAGA
TAATCCGCCTCGCCTGTGGGATTGCCGATCGCGGAGCGGAGCATATTCGCCGCTTTATTCAGGCGGGGATGAGCGAGCGC
GAGATAGCCGCTGAACTGGAGTGGTTTATGCGCCAGCAGGGCGCAGAAAAAGCCTCTTTTGACACCATTGTCGCCAGCGG
CTGGCGCGGGGCGCTGCCGCACGGCAAAGCCAGCGACAAGATTGTTGCAGCGGGCGAGTTTGTCACTCTCGATTTTGGTG
CGCTGTATCAGGGCTACTGCTCTGATATGACGCGCACCTTGCTGGTGAATGGCGAAGGGGTGAGCGCCGAATCTCACCCG
CTGTTTAACGTCTACCAGATTGTCCTGCAGGCACAGCTCGCAGCAATCTCTGCAATTCGCCCCGGCGTGCGCTGCCAGCA
GGTTGACGATGCCGCGCGCCAAGTGATTACCGAGGCAGGTTTTAGCCACTATTTCGGTCATAACACCGGTCATGCTATCG
GCATTGAAGTTCATGAAGATCCGCGTTTTTCACCGCGGGACACCACGACGCTACAGCCAGGCATGTTACTGACCGTGGAG
CCGGGGATTTATTTGCCAGGGCAAGGGGGCGTGCGCATCGAAGATGTTGTGCTGGTTACCCCGCAAGGCGCAGAAGTGCT
CTACGCCATGCCGAAAACAGTGTTGCTCACGGGAGAGGCATAATGGATTTATCGCTATTAAAAGCGTTGAGCGAGGCAGA
TGCGATCGCCTCCTCGGAACAGGAAGTGCGGCAGATCCTGCTGGAAGAAGCGGATCGCCTGCAAAAAGAAGTGCGATTTG
ATGGTCTGGGATCGGTGCTGATCCGCCTCAATGAATCGACAGGTCCGAAGGTGATGATCTGCGCCCATATGGACGAAGTG
GGATTTATGGTGCGTAGCATCTCCCGCGAAGGGGCAATTGATGTGCTGCCGGTTGGCAACGTGCGCATGGCTGCCCGCCA
GCTGCAGCCGGTGCGCATCACCACCCGTGAAGAGTGCAAAATTCCAGGCCTGCTTGACGGCGACCGGCAGGGGAATGACG
TCAGCGCCATGCGCGTGGACATTGGTGCGCGCTCGTATGACGAAGTGATGCAGGCGGGAATTCGTCCAGGCGATCGCGTC
ACCTTTGATACAACTTTTCAGGTTCTCCCTCACCAGCGGGTGATGGGGAAAGCCTTTGATGATCGCCTCGGTTGCTATCT
GCTGGTGACGTTACTACGTGAGCTGCACGATGCCGAACTGCCTGCGGAGGTGTGGCTGGTGGCAAGTTCCAGCGAAGAGG
TGGGATTACGCGGTGGGCAAACCGCTACCCGCGCGGTGTCGCCGGACGTCGCCATTGTGCTGGATACCGCCTGCTGGGCG
AAAAACTTTGATTATGGCGCGGCTAACCATCGCCAGATTGGTAACGGCCCGATGCTGGTGTTAAGCGACAAGTCACTGAT
TGCGCCGCCAAAACTTACCGCCTGGATCGAAACCGTGGCGGCTGAAATTGGCGTACCGTTGCAGGCAGATATGTTCAGCA
ACGGCGGCACGGACGGCGGAGCGGTGCACTTAACCGGTACTGGCGTACCCACAGTGGTAATGGGGCCTGCCACCCGCCAC
GGACATTGCGCGGCATCGATTGCCGATTGCCGCGACATTTTGCAGATGGAGCAACTTTTATCTGCCCTTATTCAACGTCT
TACGCGTGAGACGGTTGTTCAACTGACGGATTTCAGATGATCTCCTGATTAACCCGGAGCGGTTATGTTAACGATTCAAT
TTCTCTGTCCTTTGCCTAACGGTCTACATGCTCGTCCGGCGTGGGAACTTAAAGAACAGTGCAGCCAGTGGCAAAGCGAA
ATCACCTTTTTCAACCATCGCCAGAACGCAAAGGCCGATGCTAAAAGCTCGCTGGCGTTGATTGGAACTGGCACCTTATT
TAATGACAGTTGCAGCCTGAACATTAGCGGCAGCGATGAAGAGCAGGCGCGGCGCGTGCTGGAAGAGTACATCCTGGTGC
GCTTTATCGACAGCGACAGCGTTCAGCCGACGCAGGCAGAACTGACGGCGCATCCGCTGCCGCGTTCATTAAGCCGCCTT
AACCCGGATTTACTGTACGGCAATGTGCTGGCAAGCGGCGTCGGCGTGGGTACGCTGACCCTGTTACAAAGCGACAGCCT
CGACAGTTATCGGGCAATCCCCGCCAGTGCGCAAGATTCCACCCGGCTGGAGCACAGCCTGGCAACGCTTGCCGAGCAAC
TGAACCAGCAATTGCGTGAGCGTGACGGCGAAAGCAAAACTATCCTCAGCGCCCATTTGTCGCTGATTCAGGATGATGAA
TTCGCGGGCAATATCCGTCGTCTGATGACAGAACAGCATCAAGGGCTGGGGGCGGCGATCATCAGCAATATGGAGCAGGT
TTGCGCCAAACTTTCTGCTTCTGCCAGTGATTATCTGCGCGAACGTGTTAGCGACATTCGCGATATTAGCGAACAGTTGC
TGCATATCACCTGGCCGGAACTGAAGCCGCGCAACAATCTGGTGCTGGAAAAACCGACTATTCTGGTAGCCGAGGATTTA
ACCCCAAGCCAGTTTTTGAGCCTCGATTTAAAAAATCTTGCAGGCATGATTCTGGAGAAAACTGGGCGCACCTCGCATAC
CCTGATTCTGACCCGCGCCTCGGCGATCCCGGTACTGAGCGGCCTGCCGCTGGATGCGATTGCCCGTTATGCCGGGCAAC
CGGCGGTGCTTGACGCCCAGTGCGGCGTGCTGGCGATTAACCCGAATGACGCGGTGAGCGGTTATTATCAGGTCGCACAG
ACGCTGGCGGATAAACGCCAAAAACAACAGGCGCAGGCCGCCGCGCAGCTGGCCTATTCCCGTGATAACAAGCGTATTGA
TATTGCGGCGAATATCGGCACCGCTCTGGAAGCGCCAGGCGCGTTTGCCAACGGCGCGGAAGGCGTTGGACTGTTCCGTA
CTGAAATGCTCTATATGGATCGCGACAGCGCGCCGGACGAGCAGGAGCAATTTGAAGCCTACCAGCAGGTGCTACTGGCA
GCGGGCGACAAGCCGATTATCTTCCGCACAATGGACATCGGTGGCGATAAAAGCATTCCTTATCTGAATATTCCCCAGGA
AGAGAACCCGTTCCTCGGCTATCGCGCGGTACGTATTTACCCGGAATTTGCTGGCCTGTTCCGCACTCAACTACGGGCGA
TTTTGCGCGCCGCCAGTTTTGGCAACGCCCAGTTGATGATCCCGATGGTCCACAGTCTCGATCAGATCTTATGGGTGAAG
GGCGAGATCCAAAAAGCGATCGTTGAGCTTAAGCGCGATGGCCTGCGTCATGCAGAGACGATTACGCTGGGGATCATGGT
GGAAGTGCCGTCGGTGTGCTACATCATCGATCACTTCTGCGATGAGGTCGATTTCTTCAGTATCGGCTCCAACGATATGA
CCCAGTATCTGTATGCGGTCGATCGTAATAACCCGCGCGTATCGCCGCTGTATAACCCGATTACGCCATCGTTCCTGCGC
ATGTTGCAGCAGATTGTTACCACTGCGCATCAGCGGGGCAAATGGGTAGGCATTTGCGGTGAACTGGGCGGTGAAAGCCG
TTATCTGCCGCTACTGCTTGGGCTGGGCCTGGATGAGCTGAGTATGAGTAGCCCGCGTATTCCGGCGGTGAAAAGCCAGC
TTCGTCAACTGGATAGCGAGGCGTGTCGGGAACTGGCGCGTCAGGCATGTGAATGCCGCAGTGCGCAGGAAATTGAAGCG
TTACTCACCGCCTTTACGCCGGAAGAAGACGTTCGCCCACTGCTGGCGCTGGAGAATATCTTTGTTGATCAGGATTTTAG
CAATAAAGAGCAGGCGATCCAGTTCCTGTGCGGCAACCTCGGCGTTAACGGGCGCACTGAACATCCGTTTGAGCTGGAAG
AAGATGTCTGGCAGCGGGAAGAGATTGTCACCACCGGCGTTGGTTTTGGCGTAGCGATCCCGCACACCAAATCTCAGTGG
ATCCGTCATTCCAGTATCAGCATTGCCCGGCTGGCGAAACCGGTTGACTGGCAGTCAGAAATGGGCGAAGTCGAACTGGT
GATCATGCTGACGCTGGGTGCTAACGAAGGGATGAATCATGTGAAAGTCTTCTCGCAGCTGGCGCGTAAACTGGTGAATA
AAAACTTCCGCCAGTCGTTGTTTGCCGCGCAAGATGCACAAAGTATCCTGACGCTGCTGGAAACAGAATTAACCTTCTGA
CGTTAGCCCTGAAAACGGGCGCTGTACTCTCCCGGCGTCAGACCAAACTGACGCCGGAAAACGCGACAAAAATAGTCGCT
ATCCGGAAAACCGCAACGCTGTGCCACTTCATGAATTGACAGATGATATTTCTGCAAAATCATCCTCGCCTTCGCCATTC
GCACCCAACGCACATACTCGATAAAACGCATCGTTCCATGCTGAGCAAACAGTTTTGACAGATGATTGGGCGTGATATTA
AAAAACTGCGCCACGCTCTCGCGGGTGAGCGGCTGGGCATAATTATCCTGAACCCAGTTACAAATGCTGTGATAGAGAAA
ATCGCCGCGCGGTTGCGAATTACCCGGCGGCATATTCACCACGTTGCGGCAAAGATGCAGCAAACTTAACACCAGTGGCT
GAATGATATTCTGCTCCAGCGGCGAACGGCTAAGATGGGTGAGGGCGGTAAGCATCGCTTCACCTTCACCGCGTTGCAGG
CTGGGAAGCTGGATCTGGCGAGCAGGATGCAACAACGACGTGGTGCGGCTATCGTAAAACGATAACCCAAGCCAGGTCGG
TGCGAACACCAGGCTTAACAGCATCACCGGTTTGTTGTTGATCGGTAAATTAGCCGCGCGTGCCGGAATAAACAGCATTT
CTCCTTCCACCATTCGCTGCTGCTTTGCTTCCAGCAGGTTGCCGTATTCGCCGCGCAGCACGATATCCAGACGGGGAAAA
TCAATACATAAACTGCCCACCGGTAACGAGGCAGGCTGGCTGGCAAACCAGACGCGCCCCAGTAGTTGCGGGTTAAGCAC
CAGGCCGCTGAACAGATCGGCGAAAAATTGTTGATCGGCGGGCAAGCCTGGTGCTTTCATGAAAGTTCCCGATTAAAGAT
GCATTAACTGGCGAAATTCTTTCACTTTGCTGCGACTGACCGGCACTTCAAAATCCAGATCTTTCAGTCGCAGAATGTAG
GTGTTATTAAACCACGGTTCGATTTCGCGTATTTTGTTCAGATTGACACAAAATGAGCGATGGCAGCGGAAAAAATGCGA
CGGCGGCAGTTTGCTGCAAAATTCGGTAATGTTCATCGGCATTACGTAGGATTCACGCCGCGTATAGACAAAGGTCATTT
TCTCGTGCGCTTCGGCGTAATAGATATCGTTAATTGGCGTGACGATTATTCGCTCATCTTTCACCAGATTAATGGTGTCA
TTCTCACGCGTTACCGTCGCGGCAGGCGTACTGCTGGTCTGCTGTTGTTGCCAGGCCGCTTCCAGTTTTTGCAGCATCCC
GGTAATACGTGACTCCTGATACGGTTTGAGAATGTAGTCAAACGCCTCCAGTTCAAACGCTTCTACCGCATGTTCTTTCC
ACGCGGTGATGAACACAATAAACGGTTTATTGGCGAACTGGCTGATGTTTTGCGCCAGCAACACGCCATCCAGCGACGGA
ATATTGATATCCAGAAAAATGGCGTCGACGCGGTTATGCTGCAAAAACTTCAACACGTCCAGACCGTCGTCAAAGGTGCC
GACAATCTCCATCTGGCTGTGCTCTTTAATTAGCCAGCTCAGTTCCTGTTGTGCCAGGAATTCGTCTTCAACAATGATGA
CTTTCACAATATCACTCCGGCTCAAAGCAATAACGTAGCCTGTGAGGCGACTGGGGTGCGTTGGTTAGGAATGTAAAACG
CAATTTCCGTCCCCGGCTCCAGGCGGCGGATATGCAGCCCCTCGCCATACAATAACTTCACGCGATGATGGACATTCAGC
AGGCCAATTTTATTGCCCGGCATTTCATTCGCTTCGACCCGCTCAATCACCTTTGGATCGATGCCGTGCCCGGTATCTCG
CACCGCAATGCGTACCCGATTTCCGCACTCTGCAACGCTGATGGTGACAACGCCTTTACCTTTGCAAGGCTGAATACCGT
GGACAATGGCGTTCTCCACCAACGGCTGGATCAGCAGGCTGGGAATGCAGCAATTCACCTCTTCATCAATATCATAGATA
ACCGTCAGCTTGTCACCAAAGCGGGCCTGCTCAATGGCAATATAGTCTTTAATTTGATACAGCTCTTTTTTGATATCGAT
TTGCTCATCGTCTTTTAATTCAATGTTATAGCGCAGATAACGCGACAGATTAAAGATCAACTGGCGAGCGGTATCCGGAT
TCAGACGGATTGACGATGAAATAGCGTTCAGAGCGTTAAACAGAAAATGGGGATTAATTTTGCTTTGCAGGGCGCGAAGC
TCTGCCTTATTTGCCATTTCACGTAGCTGCTCGGCGCGTGAAACCTCCAGTTGCGTGGAGATGATTTGCGACAGACCGAC
CGCCATTTCCTGTAATGACGAGGTGATCTGATGCGCGTGGCAGTAGTAAATTTTCAGCGTTCCGGTCACGACCCCTTTCT
CCCACAATGGGATCACCAGCATGGAATGAATCTCTGGTGTGCGGTGGGCTTCATCATTGTTTTTAATGATGATTTTTCCG
TAATTCATCGCCTGACGGGTAGTCGGGCTAATGAAGTCATCGCCATTCTGATAGTTATGTTCACCCACGCCAACATAGGC
CAGCACATGATCGGTATTAGTAATCGCCACCGCATCGGCGTGAATGTCATCGCGGATAATTTCGCAGACCTTGCGTAATG
ACTCGCTATTGACATGGCGAAACAGCGGTAGCGTTTTGTTGGCGATATCCAGCGCCAGCTTGGCCTGCCGCGCGGCGCTG
GCCTCTTTTTCGCCCTCAACGCTTTGCACCAGAAGCACAATAAAGCCGATACAGACGCTACCGAGGATCATTGGAATGCC
GATTTTAGAGACGATATCGATCCCCAACGCGGTAGTTGGTGCCCAGACAATTACCAGAATCATGGTCAACGTCTCACACA
ACATGCCGCCGAGAATACCGACGCGCCAGCGCTGTGCTTTGGGGATTTTCAGGTTGATCCAGCCCGATATACAACCCGCC
AGAATGCTGGTGATAAAGCAGGGGATCGCCGTCACGCCGCCGATATCAATTAAATACCGGTGAATACCCGCAATCACGCC
GGTAATGATGCCTACCCACGGGCCAAACAGAATCCCGCCGGACATCACCGCGATAATACGTACGTTCACCAGCGAGCCTT
CTACGGGAACGCCGGACCAGGTGCTGAACAGGGCGAACAGCGAGAAAATGGCGGTAACGGCGAGCAATTCTTTTGGGGAG
TGCGCCGACTTGTGCAACAGTTCGCGAAACAGGCGGATACGGATGAGAAAGAACAGGCAGATAAGCATTAACGCTGCCCG
ATCGAAGACCGCCAGCAGCATGTTGAATATTTCGTGCACGGGTGACTCTGAATAAGGATTAAACCTCTATGATAGGTAAC
CTGAAGGCTGATGACCAGCAGGCCGTTTTTGAGGAAAAACCATAAATTTAAAAGGGGATTGAAAGATAAATGGTGTATTA
GCAATGTATCTCTTGATAATGCACTTCTGGTTGGTAAATTTATTGAAATTATAATGTTAATAAAATTGGTGGTAATTTTC
TTGTTAGCGTAGAAAAATTTCCTGTTTTTGAAGTGGAGTTCCTCATTTAAAGCCATTGATAAAAATGTTCTAAAACGCTG
GACAGACAGAAATTAATCAGGCTATTTTCAAAACAGCCACCATTGTGGCAGCGTCGCTCGGACGGTCCGGGCGCTAACGT
TAATCTGAGGAAATTATGGCTGACACTCGCCCTGAACGTCGCTTTACGCGCATTGATCGTCTCCCGCCCTACGTTTTTAA
CATCACCGCTGAACTGAAAATGGCTGCGCGTCGGCGCGGCGAAGATATTATCGATTTCAGCATGGGTAACCCGGACGGTG
CGACTCCGCCGCATATCGTCGAAAAATTATGTACTGTGGCCCAGCGCCCGGACACGCATGGTTACTCCACTTCACGCGGC
ATTCCGCGGTTACGTCGCGCCATTTCCCGCTGGTATCAGGATCGCTACGACGTTGAAATCGACCCGGAATCAGAAGCCAT
CGTCACTATTGGTTCGAAAGAGGGCCTGGCGCATCTGATGCTGGCGACGCTGGATCATGGTGACACGGTGCTGGTGCCGA
ATCCAAGTTACCCGATCCATATTTATGGCGCGGTGATTGCCGGGGCGCAGGTACGCTCAGTGCCGCTGGTGGAAGGTGTC
GATTTCTTCAACGAACTGGAGCGCGCCATTCGTGAAAGTTATCCGAAACCGAAGATGATGATCCTCGGCTTCCCGTCGAA
TCCAACCGCGCAATGCGTGGAGCTGGAGTTCTTCGAAAAGGTTGTGGCGCTGGCGAAACGCTACGATGTGCTGGTGGTCC
ACGACCTGGCCTATGCCGATATCGTCTACGATGGCTGGAAAGCGCCGTCAATCATGCAGGTACCGGGTGCACGCGATGTG
GCAGTCGAGTTCTTTACGCTGTCGAAAAGCTACAACATGGCGGGCTGGCGTATCGGCTTTATGGTTGGCAACAAAACGCT
GGTCAGCGCCCTGGCTCGTATTAAAAGCTATCACGATTACGGCACCTTTACGCCGTTGCAGGTGGCGGCGATTGCGGCGC
TGGAGGGCGATCAACAGTGCGTGCGCGACATTGCCGAACAGTACAAACGCCGCCGTGATGTATTGGTTAAAGGGCTGCAT
GAAGCGGGCTGGATGGTTGAAATGCCGAAGGCTTCGATGTATGTCTGGGCGAAAATCCCGGAACCATATGCGGCCATGGG
ATCGCTGGAATTTGCCAAGAAGCTCCTTAACGAAGCGAAGGTTTGTGTCTCGCCGGGGATTGGCTTTGGCGACTATGGTG
ATACGCATGTTCGCTTTGCACTGATTGAAAACCGCGACCGTATTCGTCAGGCGATTCGTGGGATTAAAGCGATGTTCCGT
GCCGACGGTTTACTACCCGCCAGCAGCAAACATATTCACGAAAACGCGGAATAAACACCGTCGTCAGAAATGCAAACAGG
AGCCTGATGGCTCCTGTTTTTCATTGCACAGTTTGCTTTTAGATCATCAGGGCAAAAGTACCGGCCCAAACGATGACCAT
AAAAGAAATGCCCATAAAGAAATATTTCACTTTACATCTCTCCGCGTAATTACTGTTACGCCTGAATGACTTCATTACAC
CTGATACAGTGAGTTGACACCGGGCAAAGCGACCTTAAAAGCCCTGTATTTTACCGTGGGCATCACCCCAGAATTCTGAG
CTAAACTGCTCGAGACGGCGCTAATGTACGCCTAAAACTGAAACGAGACAAGAGACATTTTCTTATTTACTTTTAGTAAC
TTACAAGTGTCTCATATCGGCGACAGTTTAATTTCTGACGGTAATAATTAGATATTCAGCGAAGGAAAAAACCTTAAGAA
AAAAGCCATAAAAACCATGAGGTTATTATGGCCGATTTGAGGAGGGAAAGAGTAAGAGCAGTTTGTTAAATGTACAACGA
CGATTCTCCCACCGGGCGCGTTTTAAAGCGACGGTGGATCCAGAGGTACTGCTCCGGTGCGCGCATGATCTCTTTCTCGA
TAATCTTGTTCATATAGGCAGCGGCTTGATTTTCATCTGTCGGGTAGCCTTCCATCTCTGGGGTGATGAACAAACGATAT
CCGCTGTAATCCGCTTTTCTTACCATCGTTACGGTCAACATGGCTGCGCCAGAGAGACGGGAGAGAACATAGGTGCCATT
GGTTGTGGCGACATTTTCCACCGCAAAGAACGGCGCGAAGGAGCTGCCTTTACGACCATAATCCTGATCGGGAGCAAACC
ATACCGCTTCACCTTTCTTCAGTGCACCGACAATGCCGCGCAGATTATTTCTGCCGATCATCGCTTTGTTAGAGCGCATG
CGCCCACGGGTCTGCACCCATTCCATCAGCTGATTATTATGTGGACGATAGGTAGCCATCATTGGTTGGCACAGTCCCAT
CACGCGGCCGCCCAGTTCCAGCGACATAAAATGGACGCCGACAACCATTACGCCGCGATTTTGCATTTGTGCGCGTTTAA
GGTTATCCAACCCTTCAACATCAAACCATTTACGTACGCGACTGTCGGGCCAGAACCATGCCATGCCGGTTTCTACCAGC
GCCATGCCGAGTGAACGAAAGTTTTCGGCAATCATCTTCTCGCGTTCTTCCGCAGAATGCTGCGGGAAACAAAGTTCCAG
GTTTTTACGGGCGATAGATTCACGACGTTTCAGGAATGGTCGCGCCATTGCGCCAATACGCGTGCCGAGAAAGCAGAGAA
CAGGATAAGGAAGCTGTACCCAAAGCCAGAGTACACCAAGCCCAAACCATGTGAGCCAGTAGCGAGGATGTAGAAACTCG
CGGGAAAATTTGCATTGTGGAAACATAGTTACCTTCTGTAGATACGAATTGTTGTATCGCAGAAGATTCCATGTCGACAG
CGGTACACTCAATTGGTTGGGCCATCATGTACGACAATGGTTCCTGTAAAGAGTGTAAAGACTAGTCAGGACATAACCAC
GAGGAGCATGAATGCGGTATCTGTACTTTATCACTCGCTGACTGCTTTCAGCTACTGATTATTAATCGTGCAAAGTAAAT
ATTTTTCCGTACACAACAGTCTTGCATTTAACATGCTGTTTTCATTGATGCTTAGCAAAAATTGCCAGAGGTTAAGGATT
GTCTTACTATTAAAGTGACTGAAGTTACAGGTTTTTTAGCGCGGCAGGAGGTTGAGCTATGATTTATTTATGGATGTTTC
TCGCCCTGTGTATTGTCTGCGTAAGCGGCTACATCGGTCAGGTACTGAACGTGGTATCGGCGGTCTCTTCTTTCTTCGGC
ATGGTGATCCTCGCTGCACTCATTTATTACTTCACCATGTGGTTAACTGGCGGTAATGAACTAGTGACGGGGATATTTAT
GTTTCTTGCCCCGGCTTGTGGCTTGATGATTCGCTTTATGGTGGGGTATGGCAGGCGATAGTGGGTCAGGATGGCTCATT
TGGGCAGGTGTTCACATCAGCATCAGACATGATTGTTCACCTGCCATGTGACAGACGCTATCGCACAGGATGAATAAGAT
AATTCGCCTTTGTCGGATAAGTAGGCGTGATTTCTTCTGTGAGGTTTAATGGTGGCGCATCTTCTCTCATCTTAAACAAA
ATCGCCTGTGATGGCTGAAGTTTTGTAGAGTGTGTGGTTGTCATCGCTGATGTTTTTTCAGTCTCTTTATAGCTCCTCTC
ACTTACACCACCAGAAATGGAAAATGCAAAAACATTGCATGCCATAATAGAGACCAATAAAAATAAGCTGAAAAGTATTA
AGTTTACTTTCATAGAAAGTTATCCTGAAAATGGTTCACTGAGAACCTACGATGTTATGGCTGTATTTACATATAATTAA
TCAATATTTACATCGATATAATAAATGACATCTCTTTGTGGTACATAAGAATAGTTCTCTGCGACAGGAAGCAGATTCCT
ACAATTGTAAGACTAAAATACTTCTTGCGATAATAACTACAACTGTAAGATAACCCTTTCAAAATGACCGTTGCTCTCTG
ATTTCTCATTTCATGCTCACCCAATATGATGGCGGCGTTTTCTAAAACTGTTAAAGAATGAGGTAAGTATGAAACGTTTA
ATTATGGCTACGATGGTCACAGCAATTCTGGCATCTTCAACTGTATGGGCTGCTGATAATGCACCGGTAGCGGCACAACA
GCAAACTCAGCAAGTTCAGCAAACCCAGAAAACGGCAGCAGCAGAGCGTATCTCTGAACAAGGTTTATATGCGATGCGTG
ACGTGCAGGTAGCGCGCCTGGCTCTGTTTCATGGCGATCCAGAAAAGGCAAAAGAACTGACCAATGAAGCTTCCGCTTTG
CTGTCAGATGACAGTACCGAATGGGCAAAGTTCGCTAAGCCAGGTAAAAAGACCAATCTCAATGATGACCAATATATTGT
CATTAATGCATCTGTCGGAATTTCTGAGAGTTATGTAGCAACTCCCGAAAAAGAAGCCGCGATAAAAATTGCCAATGAAA
AAATGGCGAAAGGGGATAAAAAGGGCGCAATGGAAGAACTTCGCCTGGCCGGTGTTGGCGTAATGGAAAACCAATATCTG
ATGCCGCTTAAACAGACTCGTAATGCACTTGCTGATGCGCAGAAACTGCTTGATAAAAAGCAATACTACGAGGCAAACCT
GGCGCTTAAAGGTGCGGAAGATGGAATCATCGTCGACAGCGAAGCACTGTTTGTGAACTAATGCTGACAGGCAGTATATT
GAGGTAAAGGATTTAACTCCCTCCAGCCGACAATTTTTTATGACCACAATACGACAGGTTGTGGTCATAAAATTATTTGG
CGCTCGCGGTTCTATAAACACGCATTTTATCTTCCTCAAAGTAAATCCCAATAATCCCGTGTCATCACAAATCATTTATT
ATGTTATGTTTTATGGTACGCTTTAAAAAGCGTAATCATACCCTTACTTGTAAATCACCGGCGCTTCTTACAGTTGTAAG
AATAACATCACAAATGTCGCGACTCTCTCTGATTACCACGAATCAATATTTATCATATTCTTCTTTTCGTCCTCACTACT
TACCATGCAGAAAGGAATTGGAAGTGGCGATGAAATGATTTTCAGCACTTGATACAGGATTTTAAAAATATCGAGTGCAG
CTACGACGATATTTTGCGGGTTATTTATAGAAGATATTACGCCTTAAATAAACGCTAAATTAACACATATTTAATTAACT
AATAGGTATTGCTATGTCAACTCCACTTCAAGGAATTAAAGTTCTCGATTTCACCGGTGTGCAATCTGGCCCATCTTGTA
CTCAAATGCTGGCCTGGTTTGGCGCTGACGTTATTAAAATTGAACGTCCCGGCGTTGGTGACGTAACGCGTCACCAGCTG
CGAGATATTCCTGATATCGATGCGCTTTACTTCACCATGCTTAACAGTAACAAACGTTCTATTGAGTTAAATACCAAAAC
AGCGGAAGGCAAAGAGGTAATGGAAAAGCTGATCCGCGAAGCTGATATCTTAGTCGAGAACTTTCATCCAAGGGCCATTG
ATCACATGGGCTTCACCTGGGAGCATATTCAAGAAATCAATCCACGTCTGATTTTTGGTTCGATCAAAGGGTTTGATGAG
TGTTCGCCTTATGTGAATGTAAAAGCCTATGAAAACGTTGCTCAGGCAGCGGGTGGCGCGGCATCCACTACGGGTTTTTG
GGATGGTCCGCCGCTGGTAAGCGCTGCAGCGTTGGGTGACAGCAACACCGGAATGCATTTGCTGATCGGTTTACTTGCTG
CTTTGCTGCATCGCGAAAAAACGGGGCGTGGGCAACGAGTCACCATGTCAATGCAGGATGCCGTATTGAACCTTTGCCGC
GTGAAATTACGTGACCAGCAGCGTCTCGATAAATTGGGTTATCTGGAAGAATACCCGCAGTATCCGAATGGTACATTTGG
TGATGCAGTTCCCCGCGGTGGTAATGCAGGTGGTGGCGGTCAGCCTGGCTGGATCCTGAAATGTAAAGGCTGGGAAACCG
ATCCTAACGCCTATATTTATTTCACTATTCAGGAGCAAAACTGGGAAAACACCTGTAAAGCCATCGGCAAACCAGAATGG
ATTACCGATCCGGCATACAGTACAGCCCATGCACGACAGCCACATATTTTCGATATTTTTGCTGAAATCGAAAAATACAC
TGTCACTATTGATAAACATGAAGCGGTGGCCTATTTGACTCAGTTTGATATTCCTTGTGCACCGGTTTTAAGTATGAAAG
AAATTTCACTTGATCCCTCTTTGCGCCAAAGTGGCAGTGTTGTTGAAGTGGAACAACCGTTGCGTGGAAAATATCTGACC
GTTGGTTGTCCAATGAAATTCTCTGCCTTTACGCCGGATATTAAAGCTGCGCCGCTATTAGGTGAACATACCGCTGCTGT
ATTGCAGGAGCTGGGTTATAGCGACGATGAAATTGCTGCAATGAAGCAAAACCACGCCATCTGATATTAACGGGGGCTTC
TGGCTCCCAATTTATAAAAATTTCGAGGTTATTAATCATGTCAGATCAACTTCAAATGACAGATGGTATGCATATCATCG
TTGAAGCATTAAAACAGAATAATATTGACACTATTTATGGTGTTGTAGGTATTCCTGTGACGGATATGGCACGCCATGCC
CAGGCGGAAGGCATTCGTTATATTGGTTTTCGTCATGAGCAGTCGGCAGGCTATGCCGCTGCGGCAAGCGGTTTTCTTAC
CCAAAAACCGGGGATCTGCCTGACAGTTTCTGCGCCAGGATTCCTCAATGGTTTGACCGCATTGGCCAACGCAACGGTAA
ATGGTTTTCCGATGATCATGATTAGCGGCTCCAGCGACCGCGCGATCGTCGACCTACAGCAAGGTGATTATGAAGAGCTG
GACCAAATGAATGCGGCAAAACCGTATGCCAAAGCAGCATTTCGCGTTAATCAGCCGCAGGATCTTGGCATTGCATTGGC
ACGCGCTATCCGGGTCTCTGTATCGGGTCGCCCTGGCGGAGTTTATCTTGATTTGCCAGCAAATGTCCTGGCCGCGACGA
TGGAAAAAGACGAAGCGTTAACCACGATTGTTAAAGTTGAAAATCCGTCGCCAGCATTATTGCCATGCCCGAAGTCAGTC
ACTAGCGCAATTTCGCTTTTAGCAAAAGCTGAACGGCCATTAATTATCCTTGGCAAAGGCGCGGCGTATTCACAAGCTGA
TGAACAGCTTCGTGAGTTTATTGAAAGTACTCAGATTCCATTCCTGCCAATGTCTATGGCGAAAGGGATCCTTGAAGATA
CGCATCCACTTTCTGCGGCAGCTGCGCGTTCGTTTGCCCTGGCAAATGCTGACGTTGTCATGCTTGTTGGTGCACGACTG
AATTGGTTATTGGCACACGGTAAAAAAGGATGGGCGGCAGATACACAGTTTATTCAACTGGATATTGAACCGCAGGAAAT
TGACAGCAACCGCCCCATTGCTGTGCCAGTCGTTGGTGATATTGCATCCAGTATGCAAGGTATGCTGGCAGAACTGAAAC
AAAACACATTTACGACTCCACTGGTATGGCGCGATATTTTAAATATCCACAAGCAGCAAAATGCACAAAAAATGCATGAA
AAATTAAGTACAGATACTCAACCATTAAATTACTTTAATGCATTAAGTGCTGTGCGCGACGTATTGCGCGAGAACCAGGA
TATTTATTTAGTTAATGAAGGTGCAAATACCCTGGATAATGCACGAAATATTATTGATATGTATAAACCACGTCGTCGTC
TGGATTGTGGTACCTGGGGTGTCATGGGCATCGGTATGGGCTATGCCATCGGTGCTAGCGTGACTTCTGGTTCTCCGGTT
GTCGCCATTGAAGGTGATAGTGCTTTTGGTTTCAGTGGGATGGAAATTGAAACGATTTGTCGATATAACCTGCCGGTGAC
GATCGTTATTTTTAATAATGGCGGCATCTACAGAGGAGACGGTGTTGATCTCAGTGGCGCTGGTGCACCATCACCAACGG
ATCTGTTGCACCATGCAAGGTATGACAAATTAATGGATGCGTTTCGTGGCGTTGGCTATAACGTCACCACGACAGATGAA
CTTCGTCATGCTTTAACCACCGGTATTCAGTCGCGCAAACCGACCATTATTAATGTGGTCATCGACCCTGCAGCAGGAAC
TGAAAGTGGCCATATTACCAAACTTAACCCAAAACAAGTCGCTGGTAATTAAATACTGACATCGTCTCCTCTTGCCAACT
CATTATGCGATGGTGAGGGGACCCTTATCGGAAATACTATTATGCTAACATTTTTTATTGGCGATTTATTGCCTATTATC
GTAATCATGCTGTTGGGTTATTTTAGCGGCAGACGAGAAACTTTTTCAGAAGATCAAGCCCGCGCATTTAATAAACTGGT
ATTAAACTACGCTCTTCCTGCGGCTCTATTTGTTTCTATTACCCGGGCAAACAGGGAAATGATTTTTGCGGACACTCGTC
TGACCCTTGTATCACTTGTGGTTATTGTCGGATGTTTCTTTTTCTCCTGGTTTGGTTGCTACAAATTTTTTAAACGTACC
CATGCAGAAGCAGCTGTATGTGCATTAATTGCGGGTTCACCTACCATTGGATTCCTGGGGTTTGCAGTTCTCGATCCTAT
TTATGGTGATTCCGTATCAACAGGTTTAGTGGTAGCAATTATTTCTATTATTGTTAACGCAATTACTATTCCTATTGGTC
TGTATTTGCTGAATCCTTCCTCAGGAGCGGATGGTAAGAAGAATAGTAATCTGAGCGCATTAATTTCTGCGGCAAAGGAG
CCAGTAGTATGGGCACCTGTTCTGGCAACGATCCTGGTGTTGGTTGGGGTAAAAATTCCGGCAGCATGGGACCCAACCTT
TAATCTGATTGCGAAGGCTAACTCAGGGGTAGCGGTATTCGCTGCGGGGTTGACTCTGGCTGCACATAAATTCGAGTTCA
GTGCCGAAATTGCTTATAACACCTTCCTGAAGCTGATTCTGATGCCACTGGCACTGCTTCTCGTTGGTATGGCATGTCAT
TTGAACAGCGAACATCTGCAGATGATGGTACTGGCAGGCGCATTACCGCCGGCATTCTCCGGAATCATTATTGCCAGCCG
GTTTAATGTCTACACCCGTACTGGTACAGCGTCATTGGCTGTGAGCGTACTGGGCTTTGTCGTCACGGCTCCCTTGTGGA
TTTATGTCAGTCGACTGGTTTCATAATTAATCATGTTATTGATTTTACATAAATGCCGAAGTGTCTTTTCACCTTCGGCT
TTTTTCAAGGCATAAGCAAATGACAAATAATGAAAGCAAAGGGCCGTTTGAAGGCTTATTAGTTATCGATATGACACATG
TCCTTAATGGACCTTTCGGAACTCAACTTCTTTGTAATATGGGCGCAAGGGTAATTAAAGTTGAGCCGCCGGGTCATGGT
GATGATACCCGCACATTTGGTCCCTATGTGGATGGACAGTCACTCTATTACAGTTTTATTAATCATGGCAAAGAGAGTGT
GGTTCTTGATTTAAAGAATGATCACGATAAAAGTATATTTATAAATATGCTCAAACAAGCTGATGTATTAGCTGAGAATT
TTCGCCCAGGTACAATGGAAAAACTGGGGTTTTCATGGGAAACGCTTCAAGAAATCAACCCGCGCCTCATATATGCTTCA
TCGTCAGGTTTCGGACATACCGGTCCGCTAAAAGATGCTCCTGCCTACGATACCATCATTCAGGCAATGAGCGGGATAAT
GATGGAAACAGGATATCCTGATGCTCCGCCAGTGCGCGTTGGTACATCTCTTGCGGATCTATGCGGCGGTGTCTATTTAT
TCAGCGGAATAGTGAGTGCACTTTATGGCCGCGAAAAGAGCCAGAGAGGGGCGCATGTCGATATAGCGATGTTTGATGCC
ACGCTGAGTTTTCTGGAGCATGGTCTGATGGCATATATCGCGACAGGGAAGTCACCACAACGTCTGGGAAATCGCCATCC
CTACATGGCACCTTTTGATGTTTTCAATACTCAGGATAAGCCGATTACGATTTGTTGTGGTAATGACAAGCTTTTTTCTG
CGTTATGCCAGGCACTGGAGCTTACGGAACTGGTTAATGATCCCCGATTTAGCAGCAATATTTTACGCGTACAAAACCAG
GCTATTCTTAAACAATATATTGAGCGGACGTTAAAAACGCAGGCAGCTGAAGTTTGGTTAGCCAGAATACATGAAGTTGG
TGTACCCGTCGCGCCGTTATTAAGTGTGGCTGAGGCCATTAAATTGCCACAAACTCAGGCGAGAAATATGTTGATTGAAG
CCGGGGGAATAATGATGCCGGGTAATCCGATAAAAATCAGCGGCTGCGCGGACCCGCATGTTATGCCGGGAGCGGCAACG
CTCGACCAGCATGGGGAACAAATTCGCCAGGAGTTCTCATCATAAATGTAAGATGTGCTGGTAAATAGCTCCCACATTTG
AACATTGTGGGAGCCGCTATTTAGTCATTTTTCTGACAGAAAACAGCAATCTCCTGGTCCAGCTCTGCAATGTGTTCTTT
TACAGAGTTCAGCAACTGAAGAATTTCAGGCTTACTGTCATCTGAAACAGGTGTTATTTCTAACTGATGGCTAATATTAA
TCAACTTTTGCAAATTCAGGATGTTAGCCGCACCGTGGATGCGATGAATACACTGATGGAAAGTTCTGTTATCGCCAGCT
TCTAGTGCTTGAAACGCAGCGGGTAGATCTTTATGCGTTTCATGCTGGAAAGTCATGAGAATCTCCTGCATCAGTTGTAG
ATCGTTCGCCGTATTATTTTTCAGGGCTTCGATATCAAGGTGGCGATACTGAGGTGCAATATGCGCAACCTGGTGTAACT
GACTTAAATGTGTTTTCAGTACATCCAGGGTCAACGGTTTGAACAAACATAAGTTCATGCCGCAACTTAACCCTTTTTCA
CGTTCGTTAGCCTGTGCGTTGGCTGTAAGCCCCCAGATGGGTAAGGAAGAATTTTGCTCACGGAGTTTGCGAGTCAACTC
AAAACCATCCATATTCGGCATATTAACGTCAGTAATAAGCAGATCATAATGTTGCATACTGACTTTGTGTAGCGCTTGCA
CACCATCAGTGGCTTCATCAACATCATATCCTAATAGATTTAGCTGGCGTTTGAGTAATAGCCTGTTGGTCGGATGATCA
TCCGCGATTAATATGCTCAACTTTTCAGGTAGTGTGATGGGGTGTTCTGCTTTTGCCTCGACAGTCGCCACTTGCTGGCT
AATTTCTACCGGGATTGTGATCGTAAATGTTGTTCCTATGCCTGGATGACTTTCTAATGACAAATCGCCCTGCATATTTT
TAATTAATTCTTTGCAGATCATTAAGCCTAAGCCAGATCCTGTTTGCTGGCGACCTGCACTTGTTTGGCTGTAGCGTTTA
AAGAGTTGTTGTTGTTCTTCCTGCGATAATCCACTTCCAGAATCCATAATCGTCATTTTGATAACAGCGTGGTTGTCATC
AATGTGAACCAGGGAGGTCGTAATTTTTACTGCCCCCTCGGTGGTAAATTTGAGAGCATTGCTCAGTAAATTTGATAAGA
CCTGCTTAAACGCCTGAGGGTCGATCTTAACCAGGTAATGATCAGGAAATGTACTGCTGCAACTTAATGCGATCGATTTG
CTTGCAGCAATCGCACCGAAAGAGTGACAAGTGTTCTGGACTAAAGTAGGGATATCGACCCATTGTGGTTGAAGTTGATA
GTTACCCGATTCAATTTTGTCGACATCAAGGATTTCACCAATTAAGCCGAGGAGTGATTGTCCGGTGGCGTAGGCAAGTG
AAATCGCCTCCACCCGTTGCTCCTTGCTAAGACCAGAACCCGACAGAAGTTCCAGGAAGCCCATAATAGAGCTTATTGGT
GTTCTTATTTCGTGACTCATCGTTGCCAGAAACTGACTTTTTGCTACGGTAGCCTTTATCGCTTTATTTTTTTCTACCTC
GAGTGCATTAATTAGATCACGCGTTTCAGTAATATCTTGCCAACCACAAATATATACTGCATTGTCACTTGCAGGAAGAT
TGCATAATGTATGCCAGTGATTAATGCATCTTTTCTCGATGCCATTATCAATTTCAAATACCTGTGTGTATATTGTTCGA
TTTTCTTTCGTTTCTGCTGTGACTTCATGCGCATTAGAAAAAACATCTTTAAAGGGTGAGTCACTGTTTTCTAATGGTAA
CATTGCATTTTTGTAGTAATCCGCAGTGAAATAATGTTCAAAAGCACTATTATGACTAATGACATTACCTTGCCAGTTTA
CAACATAAGTTGGATTCGGTAAGGAATCCGAGAGTGCTTTTCGGAATGATATTTGGTTTTCTAAATCACCCTGAATGACT
TTACGACGACGAACTGAGCGTAACAGGTAGAATCCCCATAAAAGGCTACTGCCAACTAATAAAACGGATAATGTCGTAAC
AATATAAAATTGCTCGCTATATAGGTCCCATGTGTCAATGGTCACATTGGGCATTTTAATCCATTTTTCCGTCAGGCGCA
GAACTTCGCTTGGGGGAATTGCATTCAGTGCTTTATTAATAATATCCTTAAGTTCCGGTTCTCCGCGAGGAAAAGCGAAC
GAAAGCGATGCATTCGGAACGCCAGGAATAAGAAAATGATAAAGTTCATTAGGATAGTAATGATCGATCATGTAACGCGA
ATTTAACTGTGTCGCGACCAGAGCATCAAGTTCACCTTCCTTAACCTTGTGAAATGCAGCGCTGGCATTATCGACCTGTA
TCCATTCAACCTCCGGATACATCTCTTTTAATTGCGAATGCAGCTCATAATAATATGGAATGGCAACTTTCATTCCTTTT
TTTAATGTTTGTTCACTGTCAGGTGCTTTTTGCATGACAAAAACGTATGGCGTTGTTATGAAAGCTTCTGCAAATGAAAC
ATTATTTTCTCGATCTTCACTATAAATAGCGCCAGGTATTATATCCCATCCACCGGGGTTAAGCTGTGTTCCGGCATGGA
TATTGTGTGAAACGGTGATCGGAGAAAAATTTAAACCTGTTTGCAAGGTAATAATATTAAGAATATCCCCCATAACGCCC
CGAACCGAGCCATTTTCATCCGTCATAGAATAGGGAGGAGAGTAAGGATTTTCCAGCACCTTTAAATCGGGATGTTGCTT
AATCCACTGTTTTTCATGTTCAGTGAGTTCTAATGGTTTGTTCAGAAAGGCCAGGTTTCCTGTATCAAGCCAATTTTGTG
AAACTTCATAGCGAACTTCATTTGTTAAAGCATCAACAAATCTATTGAGTACTTCATTAAGAATGACGGATTCTTTTCTG
GTCAAGAAAAAATTATATTGACGCGGCGAGTTATAATATTTCACTACATTTAAGGAGTGAGTGAAATAGCGGGAAATCAT
ACTGCTGGTAATGATGTTACTACCAATAAAGTAATCATTCTGTCCGGCTGATACGGATGCTAATGCCTGATATAAATTTG
TAAAAGAGATAATTGTTGCTTTTGGAAACGATTGATGAATTACCTCGTCTGGGGGGTAATTTGCTACCCGAGCAATATTT
ACTGGTTTTGGTGAGGTAAGCGGTCGCATTGAGTCGTGAAGGGTGGTTACCAGCGCCGGAAAGGTAATTATCAATGGTTT
GGTTGCAGCAATGTCACTATTAAGAGGCGGCGAAGTAACTAAATGTGATAACACTATATCGACTTCACCTTCTGCAAGCG
CGTCCATTGCTTTTTGATGATCGGCGTATTCCCGGAGTGTTAATTTGATATTTAACGCTCTTTTTAAAAGATTTAAATAA
TCAGCATTAATACCACGAACCTGTTGCTGCGAATCGGTATGCAACAAGGTAGCCGTTTGGGACTTGTGTACTGCAATCAC
AAGATTTTTTTTGCTCGCTAACCAACGTAATTCCTTGTTGCTCAGACGTACTGGATCAAGTGTGACACGGTTGTTACTAC
TGATGCCACGATATTCGATGTAATCTTCGTCTGCGAAACTTATGGTCGACCAAAGACCACAACAGAGAAGAAAAAAATAG
GGTAAAAACTTCATGTGATTAGCCGATTTTGTTACGTTGCGCGAATGTGTAAAGATCCATCAGTGATTTACATTCTAATT
TTTCCATCAGGCGACTTTTATAAGTGCTGACAGTTTTGTTGCTGATGAACATTTTTTCAGCAATGTCATTATTATCCTTG
CCATCAAGAATATACCGCATGACACTAATTTCTTGTTTCGATAAGGAGTCGAGTTTTTGCTGGTCGGACGTTAAACTTCC
AACAAACCGGTTGAGAGAGAAGGGGAAATAGCAGTAGCCATTTTTTGCAGCTTCAATAGCCGCAATGATATTGTTCATGC
CTTCTTTTTTACTCACGAATCCATTAGCGCCAGCATCAGCACAATGTTTCCCGTAAAAATGGTCATTTTTAGCGGAGACA
ATAATAATAATTCCGCTATATTGGCGCTTCCTCAGCGTTTCTAACACCTGGATACCGTTAACTCCGGGGATATCGACATC
AATGATGACGATATCAGGCTTAAGTGTTTCCACCCGCTGAACGGCGCTTCCCCCTTCAGTCAACTCCGCTAAGATTTCAA
TATCGTTTTTGATCAATAAATTACGAATTGCTGCGATAGCAAGAGGATGGTCATCAATAATTATTGCGTTCATAGATTAT
TCCCTTTGCAATGAAGCATCTCCCTTCTCCCTGTAGTAATACAGACATAAGGCGTCATCTCATTTTCTCAATAAAAATAA
GAAAATCTGAGCTTCCTTTAAGATAATTCGACAAGTATACCATATAAATAGTCGGCATAAATGAAATGTCAACAATAAAA
TCAGGGATTATACCGATGATTTATAGTTTCAAGTTAGCACTATAAGTCTTCTCACTAATCCTACAGGCGTAAGAATTGTA
TTGCAAAAGCCACGGTTTAGTCCTCTGTTGTTTTTTTTGCACCTCATTTAAATTAGGCCTCCAACGTTCCTGGGATAATG
TGCAACACATGCACTGTGTTTGATATGAAGAATGAATGCTCTTTTCATTCAATTCATAAATTTCATCTATGAGAAATGAG
AGATAATAGTGGAACAGATTAATTCAAATAAAAAACATTCTAACAGAAGAAAATACTTTTCTTTATTGGCAGTAGTTTTA
TTTATTGCGTTTTCAGGTGCCTATGCCTATTGGTCAATGGAATTAGAAGACATGATTAGTACAGATGACGCCTATGTCAC
GGGGAATGCAGATCCAATTTCTGCACAAGTCTCAGGTAGTGTCACTGTCGTTAATCATAAAGATACGAACTACGTTCGAC
AAGGTGACATTTTAGTTTCACTGGATAAAACTGATGCCACTATCGCACTCAATAAAGCTAAAAATAATCTGGCAAATATT
GTTCGGCAAACGAATAAACTGTACTTACAGGATAAACAATACAGTGCCGAAGTCGCTTCAGCACGTATTCAGTATCAACA
ATCTTTAGAAGATTATAACCGTCGAGTACCGTTAGCGAAGCAGGGGGTTATTTCAAAAGAAACGCTGGAGCATACCAAAG
ATACGTTAATAAGTAGCAAAGCGGCACTGAATGCCGCTATCCAGGCTTATAAAGCGAATAAAGCTTTAGTAATGAACACA
CCATTAAACCGTCAGCCACAAGTCGTGGAAGCGGCGGATGCAACTAAAGAAGCCTGGTTGGCGCTTAAACGTACGGATAT
AAGGAGTCCGGTTACTGGCTATATTGCCCAGCGGAGTGTTCAGGTCGGCGAAACAGTGAGTCCCGGACAATCGTTAATGG
CTGTCGTACCGGCACGTCAAATGTGGGTTAATGCCAACTTTAAAGAAACACAACTCACGGATGTACGGATTGGTCAATCA
GTCAATATTATCAGCGATCTTTATGGTGAAAATGTTGTGTTTCATGGTCGGGTGACAGGGATCAATATGGGAACCGGCAA
TGCGTTCTCCTTATTACCTGCACAAAATGCGACAGGGAACTGGATCAAAATCGTTCAGCGTGTACCGGTTGAAGTTTCTC
TTGATCCAAAAGAACTCATGGAACACCCCTTACGCATTGGTTTATCGATGACTGCAACTATTGATACGAAGAACGAAGAC
ATTGCTGAGATGCCTGATCTGGCTTCAACCGTGACGTCCATGCCGGCTTATACCAGTAAGGCTTTAGTTATCGATACCAG
TCCGATAGAAAAAGAAATTAGCAACATTATTTCGCATAATGGACAACTTTAATGGCAATCACTAAATCGACTCCGGCACC
ATTAACCGGTGGGACGTTATGGTGCGTTACTATTGCATTGTCATTAGCGACGTTTATGCAAATGTTGGATTCCACTATTT
CTAACGTCGCAATACCGACAATATCTGGCTTTCTGGGAGCATCAACAGACGAAGGCACCTGGGTTATCACCTCGTTTGGC
GTAGCAAATGCCATTGCGATCCCTGTTACCGGCAGGCTGGCACAAAGAATAGGCGAATTAAGGTTATTTTTACTTTCAGT
CACTTTTTTTTCGCTGTCTTCCTTAATGTGTAGTTTATCGACCAATCTTGATGTGCTGATATTTTTTAGAGTCGTTCAGG
GATTAATGGCGGGGCCGTTAATTCCACTGTCACAGAGTTTATTATTAAGGAATTATCCACCAGAAAAAAGAACATTTGCT
CTGGCATTATGGTCAATGACCGTGATTATCGCTCCGATATGTGGGCCGATATTGGGCGGTTATATTTGCGATAACTTTAG
CTGGGGTTGGATATTTTTAATCAATGTCCCTATGGGGATTATCGTCCTGACATTATGCTTAACCTTACTTAAAGGAAGAG
AAACTGAAACTTCACCGGTCAAAATGAATCTACCAGGACTGACCCTGTTAGTGCTCGGTGTTGGTGGCTTGCAAATTATG
CTTGATAAAGGGCGCGATCTGGATTGGTTCAACTCGAGTACAATAATAATATTAACAGTAGTATCAGTTATTTCTCTGAT
CTCTTTAGTCATTTGGGAGTCGACCTCAGAGAACCCGATTCTTGATCTCAGTTTGTTTAAGTCCCGTAACTTCACCATTG
GTATTGTGAGTATCACATGCGCGTATTTATTTTACTCTGGAGCGATCGTCCTTATGCCGCAGTTACTCCAGGAAACGATG
GGGTATAATGCGATATGGGCCGGACTTGCTTATGCGCCCATCGGCATCATGCCACTATTAATTTCACCTTTGATAGGACG
TTATGGCAACAAAATAGACATGCGGTTGTTAGTGACATTTAGTTTTTTGATGTATGCGGTTTGCTATTACTGGCGTTCTG
TGACATTTATGCCAACGATTGATTTTACAGGCATCATTTTGCCACAGTTTTTCCAGGGATTCGCCGTTGCCTGTTTCTTT
TTACCCTTAACAACGATTTCGTTTTCAGGCTTGCCAGATAATAAATTTGCCAATGCCTCGAGTATGAGTAATTTTTTTCG
TACCTTGTCAGGATCAGTTGGTACGTCGTTGACAATGACGCTGTGGGGACGACGCGAATCGTTACACCATAGTCAGTTGA
CAGCAACCATCGATCAATTTAACCCCGTGTTTAATTCATCGTCACAAATTATGGATAAATACTATGGTTCGCTTTCAGGA
GTTCTTAATGAAATTAATAATGAAATAACCCAGCAGTCACTTTCTATTTCTGCAAATGAGATTTTCCGTATGGCGGCTAT
TGCTTTTATCTTACTTACGGTTTTGGTTTGGTTTGCGAAACCGCCGTTTACAGCGAAAGGCGTTGGGTGATGATAAAAGG
AGGGGGTTATAGCGGGTAAGAGCGGGGATCTTAAGTCTGCGCCATCGGCAGCATCGCTCACCCAGGGAAAGGATTGCGAT
GCTGCGTTGAAACGTTATTAACGGCCTTTTGCCAGATATTGATTCATCTCTTCTTCCGGCACCATTCCACCTCCCGTCGC
CCACACCAGATGAGTGGCATTACGCAATTGTTCTGCGCTGAAACCGTGCATCTGTTGGTAACTTACTGATGCACACACGC
GCTGAGGTCCGGCCATACCCGCCAGTGCTGAAGGTTCAAGACGAATACCTTCTTCCTGCGCCAGCCAGCCAAGCATGTCA
TACATGGTTTGATCGCTAAGGGTATAGAAGCCATCCAGCAGACGCTCCATTGCCCGCCCGACAAAGCCTGATGCGCGACC
AACTGCAAGGCCATCCGCTGCGGTAAGGTTGTCGATACCAATATCCTGAACAGAAATCTGATCGTGTAATCCTGTATGGA
CGCCTAACAACATACAAGGGGAGTGCGTTGGTTCGGCAAAAAAGCAGTGAACATGATCGCCAAACGCCAGTTTAAGTCCG
AATGCGACGCCACCAGGACCACCGCCAACACCACACGGCAGATAGACAAACAGAGGGTTATCAGCATCGACGATACGACC
TTGCTGGGCAAATTGCGCTTTAAGACGCTGGCCAGCGACGGAATACCCAAGGAACAACGTGCGGGAATTTTCGTCATCAA
TAAAGAAACAGTTCGGGTCAGACTGCGCTGCTTTACGTCCTTCCTCGACGGCAACACCATAATCTTGCTCATATTCCACG
ACCGTAACGCCATGGCTGCGCAGTTTCGCTTTTTTCCATGCCCGGGCATCAGCAGACATATGAACTGTCATCTTAAAGCC
AATGCGGGCGCTCATAATGCCGATTGATAACCCCAGATTTCCGGTTGAGCCCACAGCAATGCTGTATTGGCTAAAGAACT
GTTTAAACTCCGGAGAAAGCAGTTTGCTGTAGTCATCATCAAGCGTCAGCAACCCCGCTTCCAGAGCCAGTTTTTCTGCG
TGTGCCAGGACTTCATAAATCCCGCCGCGTGCTTTTATGGAGCCGGAAATGGGCAAATGGCTATCTTTTTTCAGTAACAG
TTGCCCGCTGATCGGTTGCTGATATTCTTTTTCCAGCCGTTTTTGCATAGCTGGAATGGCAACCAGTTCTGATTCAATAA
TCCCCCAGTGGCAGCAGTTTCAGGAAATGCTTTTGCCAGATAGGGTGCAAAACGGGATAAGCGCGCATGGGCGTCCTGAA
CATCCTGTTCGGTCAGGCCAACATAAGGTAAACCTTCAGCCAATGAGGTCGTGCCAGGATTAAACCAGGTGGTTTCTTTA
AGAGCAACCAGATCCTTTACCAACGGATACTGGGCGATGAGCGAGTTCATTTTAGCGTTTTCCATAGTACGTCTCTTTGC
GCTTAGATGATAAATGACAGCAGGAATGTGCCCGCCAGAGCGACGACTGAAGCGATAAATGTCGCTGTCGTATAGTATTT
AAATGTTTCATTGAGCGTAGCGCCGCAATATTGCTTCACTAGCCAGAAAAGCGAGTCCGTAACGATCGTGCAGCCAATTG
CACCTGAACCGATAGCAATCGCAATAATTTCCGGGCTGATGTCGGGATACAGCGGCAGCACAATGATCCATATTTATATT
TTCTTCTCCAGGTTGGCGATGCCAGTTGGCATGTTTTACTTACTTGCCTATATGGTTACTCGTTGGCGAGAACAGAGGCG
GAATTGAGTACAATTATCCGGCAATTATTGTTATTTTTTATTGTATTGCCGTGTCGGGTGATAGGGCGTTGAGAATATCG
TTGGATCTCGCCAGTGACGTCTGTTTCTGCTACAGTGCCCGTTTTACGGCAAACGGCTTGGGTATGGCTTCATTAAAGGA
TGTCGCACGCCTGGCGGGAGTGTCGATGATGACAGTCTCCCGGGTGATGCATAATGCAGAATCTGTGCGTCCTGCAACGC
GTGACCGCGTATTGCAGGCAATCCAGACCCTGAATTATGTTCCTGATCTTTCCGCCCGTAAGATGCGCGCTCAAGGACGT
AAGCCGTCGACTCTCGCCGTGCTGGCGCAGGACACGGCTACCACTCCTTTCTCTGTTGATATTCTGCTTGCCATTGAGCA
AACCGCCAGCGAGTTCGGCTGGAATAGTTTTTTAATCAATATTTTTTCTGAAGATGACGCTGCCCGCGCGGCACGTCAGC
TGCTTGCCCACCGTCCGGATGGCATTATCTATACTACAATGGGGCTGCGACATATCACGCTGCCTGAGTCTCTGTATGGT
GAAAATATTGTATTGGCGAACTGTGTGGCGGATGACCCAGCGTTACCCAGTTATATCCCTGATGATTACACTGCACAATA
TGAATCAACACAGCATTTGCTCGCGGCGGGCTATCGTCAACCGTTATGCTTCTGGCTACCGGAAAGTGCGTTGGCAACAG
GGTATCGTCGGCAGGGATTTGAGCAGGCCTGGCGTGATGCTGGACGAGATCTGGCTGAGGTGAAACAATTTCACATGGCA
ACAGGTGATGATCACTACACCGATCTCGCAAGTTTACTCAATGACCACTTCAAATCGGGCAAACCAGATTTTGATGTTCT
GATATGTGGTAACGATCGCGCAGCCTTTGTGGCTTATCAGGTTCTTCTGGCGAAGGGGGTACGAATCCCGCAGGATGTCG
CCGTAATGGGCTTTGATAATCTGGTTGGCGTCGGGCATCTGTTTTTACCGCCGCTGACCACAATTCAGCTTCCACATGAC
ATTATCGGGCGGGAAGCTGCATTGCATATTATTGAAGGTCGTGAAGGGGGAAGAGTGACGCGGATCCCTTGCCCGCTGTT
GATCCGTTGTTCCACCTGATATTATGTTAACCCAGTAGCCAGAGTGCTCCATGTTGCAGCACAGCCACTCCGTGGGAGGC
ATAAAGCGACAGTTCCCGTTCTTCTGGCTGCGGATAGATTCGACTACTCATCACCGCTTCCCCGTCGTTAATAAATACTT
CCACGGATGATGTATCGATAAATATCCTTAGGGCGAGCGTGTCACGCTGCGGGAGGGGAATACTACGGTAGCCGTCTAAA
TTCTCGTGTGGGTAATACCGCCACAAAACAAGTCGCTCAGATTGGTTATCAATATACAGCCGCATTCCAGTGCCGAGCTG
TAATCCGTAATGTTCGGCATCACTGTTCTTCAGCGCCCACTGCAACTGAATCTCAACTGCTTGCGCGTTTTCCTGCAAAA
CATATTTATTGCTGATTGTGCGGGGAGAGACAGATTGATGCTGCTGGCGTAACGACTCAGCTTCGTGTACCGGGCGTTGT
AGAAGTTTGCCATTGCTCTCTGATAGCTCGCGCGCCAGCGTCATGCAGCCTGCCCATCCTTCACGTTTTGAGGGCATTGG
CGATTCCCACATATCCATCCAGCCGATAACAATACGCCGACCATCCTTCGCTAAAAAGCTTTGTGGTGCATAAAAGTCAT
GCCCGTTATCAAGTTCAGTAAAATGCCCGGATTGTGCAAAAAGTCGTCCTGGCGACCACATTCCGGGTATTACGCCACTT
TGAAAGCGATTTCGGTAACTGTATCCCTCGGCATTCATTCCCTGCGGGGAAAACATCAGATAATGCTGATCGCCAAGGCT
GAAAAAGTCCGGACATTCCCACATATAGCTTTCACCCGCATCAGCGTGGGCCAGTACGCGATCGAAGGTCCATTCACGCA
ACGAACTGCCGCGATAAAGCAGGATCTGCCCCGTGTTGCCTGGATCTTTCGCCCCGACTACCATCCACCATGTGTCGGCT
TCACGCCACACTTTAGGATCGCGGAAGTGCATGATTCCTTCTGGTGGAGTGAGGATCACACCCTGTTTCTCGAAATGAAT
ACCATCCCGACTGGTAGCCAGACATTGTACTTCGCGAATTGCATCGTCATTACCTGCACCATCGAGCCAGACGTGTCCGG
TGTAGATAAGTGAGAGGACACCATTGTCATCGACAGCACTACCTGAAAAACACCCGTCTTTGTCATTATCGTCTCCTGGC
GCTAGCGCAATAGGCTCATGCTGCCAGTGGATCATATCGTCGCTGGTGGCATGTCCCCAGTGCATTGGTCCCCAGTGTTC
GCTCATCGGGTGATGTTGATAAAACGCGTGATAACGATCGTTAAACCAGATCAGGCCGTTTGGATCGTTCATCCATCCGG
CAGGTGGCGCGAGGTGAAAATGGGGATAGAAAGTGTTACCCCGGTGCTCATGAAGTTTTGCTAGTGCGTTTTGCGCCGCA
TGCAATCGAGATTGCGTCATTTTAATCATCCTGGTTAAGCAAATTTGGTGAATTGTTAACGTTAACTTTTATAAAAATAT
AGTCCCTTACTTTCATAAATGCGATGAATATCACAAATGTTAACGTTAACTATGACGTTTTGTGATCGAATATGCATGTT
TTAGTAAATCCATGACGATTTTGCGAGAAAGAGGTTTATCACTATGCGTAACTCAGATGAATTTAAGGGAAAAAAATGTC
AGCCAAAGTATGGGTTTTAGGGGATGCGGTCGTAGATCTCTTGCCAGAATCAGACGGGCGCCTACTGCCTTGTCCTGGCG
GCGCGCCAGCTAACGTTGCGGTGGGAATCGCCAGATTAGGCGGAATAAGTGGATTTATAGGTCGGGTCGGTGATGATCCT
TTTGGGGCGTTAATGCAAAGAACGCTGCTAACTGAGGGAGTCGATATCACGTATCTGAAGCAAGATGAATGGCACCGGAC
ATCCACGGTGCTTGTCGATCTGAACGATCAAGGGGAACGTTCATTTACGTTTATGGTCCGCCCCAGTGCCGATCTTTTTT
TAGAGACGACAGACTTGCCCTGCTGGCGACATGGCGAATGGTTACATCTCTGTTCAATTGCGTTGTCTGCCGAGCCTTCG
CGTACCAGCGCATTTACTGCGATGACGGCGATCCGGCATGCCGGAGGTTTTGTCAGCTTCGATCCTAATATTCGTGAAGA
TCTATGGCAAGACGAGCATTTGCTCCGCTTGTGTTTGCGGCAGGCGCTACAACTGGCGGATGTCGTCAAGCTCTCGGAAG
AAGAATGGCGACTTATCAGTGGAAAAACACAGAACGATCAGGATATATGCGCCCTGGCAAAAGAGTATGAGATCGCCATG
CTGTTGGTGACTAAAGGTGCAGAAGGGGTGGTGGTCTGTTATCGAGGACAAGTTCACCATTTTGCTGGAATGTCTGTGAA
TTGTGTCGATAGCACGGGGGCGGGAGATGCGTTCGTTGCCGGGTTACTCACAGGTCTGTCCTCTACGGGATTATCTACAG
ATGAGAGAGAAATGCGACGAATTATCGATCTCGCTCAACGTTGCGGAGCGCTTGCAGTAACGGCGAAAGGGGCAATGACA
GCGCTGCCATGTCGACAAGAACTGGAATAGTGAGAAGTAAACGGCGAAGTCGCTCTTATCTCTAAATAGGACGTGAATTT
TTTAACGACAGGTAGGTAATTATGGCACTGAATATTCCATTCAGAAATGCGTACTATCGTTTTGCATCCAGTTACTCATT
TCTCTTTTTTATTTCCTGGTCGCTGTGGTGGTCGTTATACGCTATTTGGCTGAAAGGACATCTAGGGTTGACAGGGACGG
AATTAGGTACACTTTATTCGGTCAACCAGTTTACCAGCATTCTATTTATGATGTTCTACGGCATCGTTCAGGATAAACTC
GGTCTGAAGAAACCGCTCATCTGGTGTATGAGTTTCATCCTGGTCTTGACCGGACCGTTTATGATTTACGTTTATGAACC
GTTACTGCAAAGCAATTTTTCTGTAGGTCTAATTCTGGGGGCGCTCTTTTTTGGCCTGGGGTATCTGGCGGGATGCGGTT
TGCTTGACAGCTTCACCGAAAAAATGGCGCGAAATTTTCATTTCGAATATGGAACAGCGCGCGCCTGGGGATCTTTTGGC
TATGCTATTGGCGCGTTCTTTGCCGGCATATTTTTTAGTATCAGTCCCCATATCAACTTCTGGTTGGTCTCGCTATTTGG
CGCTGTATTTATGATGATCAACATGTGTTTTAAAGATAAGGATCACCAGTGCGTAGCGGCGGATGCGGGAGGGGTAAAAA
AAGAGGATTTTATCGCAGTTTTCAAGGATCGAAACTTCTGGGTTTTCGTCATATTTATTGTGGGGACGTGGTCTTTCTAT
AACATTTTTGATCAACAACTTTTTCCTGTCTTTTATGCAGGTTTATTCGAATCACACGATGTAGGAACGCGCCTGTATGG
TTATCTCAACTCATTCCAGGTGGTACTCGAAGCGCTATGCATGGCGATTATTCCTTTCTTTGTGAATCGGGTAGGGCCAA
AAAATGCATTACTTATCGGTGTTGTGATTATGGCGTTGCGTATCCTTTCCTGCGCGCTGTTCGTTAACCCCTGGATTATT
TCATTAGTGAAGCTGTTACATGCTATTGAGGTTCCACTTTGTGTCATATCCGTCTTCAAATACAGCGTGGCAAATTTTGA
TAAGCGCCTGTCGTCGACGATCTTTCTGATTGGTTTTCAAATTGCCAGTTCGCTTGGGATTGTGCTGCTTTCAACGCCGA
CTGGGATACTCTTTGACCACGCAGGCTACCAGACAGTTTTCTTCGCAATTTCGGGTATTGTCTGCCTGATGTTGCTATTT
GGCATTTTCTTCCTGAGTAAAAAACGCGAGCAAATAGTTATGGAAACGCCTGTACCTTCAGCAATATAGACGTAAACTTT
TCCGGTTGTTGTCGATATCTCCCTATCCCTCAACCGGAAAATAATAATACTAAAGTGCTTAGCCCTGCTAATAATCACCT
AATCCAAACGCCTCATTCATGTTCTGGTACAGTCGCTCAAATGTACTTCAGATGCGCGGTTCGCTGATTTCCAGGACATT
GTCGTCATTCAGCGACCTGTCCCGTGTATCACGGTCCTGCGAATTCATCAAGGAATGCATTGCGGAGTGAAGTATCGAGT
CACGCCATATTTCGCTATCAGGATTCTGTGTGATGGTTACATCGCCCGGCCCAGGGCTGTTTAGTCATCAGCGCTTTCTG
ACAGTGCTGAGATTTCAACCTGTTGCAGTAAAAATGAGTAGATATAAGGCAAGTGTGCTGCCAAACCTATCTTTTACGGG
GTGAAGGTAGATTTCGTTTGAAGGGTATCTGGTGTCCCCTGCAGGAATGAAATTTTTTATTTAATTTATTGTTATTTATG
TTGTTTGTTAGCGTTGTTAATTTCTTGGGCCCCAGAAAGGGCCCCATCATTAAAAGTAATGAGTTAGTTGATGAACAGAA
GCTTTCGGTAATTGATTTGAGAATCGGGTAGCATAAACAGCCATATAAACGAAACTACAACTGCCGAGAGTATCAGCTTC
ACAGGTCAGCCCTTTTGCATACAGCGTGATGGTATGCTGATGGCGGGGATTCAGTTCACCGCTGGTGAGCATGAGTTCCA
GTTGTTTCATCAGCAGTGGAAAGGCCTGGTCCAGATGGTATGCATCCGCATCGCTGAACCGGCCTCTGATACCGGCGCGG
TCGGCAAGGTAATGCAACCGGTTACCCTCCTGCACCAGACGTGCCCCGAAACAGGGCGTCACGGTGCAGGGCAGCCCCCA
CCAGGGGCGGTCGTGATTGTCGTCGGGAAGTGTTGTCCCGTGGAGTGTGTCTGACACGATAAAATCCTTACAGAAAATCG
GCTAAGAATGGTCCGGTAGTGGCGATAATTCTGCTCATCAGAATTCCCACTCAGTTCAGGGTGACGCTCATCAGCCGGAC
ATACGGACCAAAACTGTCCTTACGGCGTTCAGCAAACACGGCCAGCACACCGGGAATATCCTGCACTTCACGACCGGTAT
ACGCTTCAGCACTGCCGTGCCAGCGGTATTTACCGGTACAGAACGGAAAAAGACGGGATGTCGGATGTTGTTGGTGAATA
CGCATGGCTTCACCACGGGTGATAATTTTCATAATGGGATACCTCTGAAGACAGAAGATAAAAGTGAAAACAGGTGTGAT
GTGGTTGTGACGGGTTAAAGCAGACCATGTTCGGCAAAGGAGAAAACCTGGTTGCCACCGACTATCAGATGGTCCGGCAC
CCGGATATCCACCAGGCCCAGTGCCTGTACCAGACGTTCGGTGATAAGCCGGTCTGCCTTACTGGGTGTGACTTCACCGG
ACGGGTGATTGTGTGCCAGTACCACGGCAGCGGCATTGTGGTACAGGGCGCGTTTAATCACTTCCCGGGGATGGACTTCC
GTGCGGTTGATGGTGCCGGTGAAGAGGGTTTCACCGGCAATCAGCTGATTCTGGTTGTTCAGATACAGCACCCGGAATTC
TTCACGCTCCAGTCCCGCCATGTTCAGAATCAGCCATTCCCGTGCTGCACGGGTGGAGGTGAAGGCCACGCCGGGTTCAT
GAAGATGGCGGTCCAGGGTTTTCAGGGCCCGTTGAATGAGGCTGCGCTCGCCGGGCGTCATCTCTCCGGGCAGAAAGGAA
AGTTGTTGCATTGTGCTTCTCTCCATTCAGTCGATGATGCGCATAATGGCGCTGCATTCCGGATGCTGCAGGGCGTAATC
CCGCAACCGGTAATAATGGACCGTCATGGCATAATTCTCCATACGACAGGCATGATGACTGTACGTCATCAGACAGGCGG
CAATACCGGCGGCTTCCGGGCTCATTTCAGCGCGGTTACCGTTCATGGCATTGAACAGTACCCATGTTTCGTCATCATCG
TCATCCGGTTCGGGTGCCATAAATGCCCCGCCGTTGTTCAGGGTGTACAGATTCCAGATACCACCGCAGTAGTCTTCGCA
CAGACGGTCCATCCAGCCGAAGACACGGGGCTCCAGGGTCACCCACTGTGGAATGAGGCCAAAATGCTGCGGCCAGAAGC
TGATGCGCTGTTCATCAGGGACGAGAGTAGCAACCAGCTGAGGTGGGTTATTCCCTGATGCAGCGGTTACGGAAACAGAA
GGTGTGGTGGAATTATGCGTAACGGTTGTCATGAGATTATTCCTTATAAAAAGTAAATGAATGGAAGAATGTCCGGAGGC
AGGGACGGAAGTGAGTCAGGACTGCGCTTTCAGGGAAAAGGCATCAGCGCATGCTCTCCAGCAGTGTTTCTGCCATCACC
CACAACGCCCGGTTGAGCTTAATGTCGGTGTCGATGCTGTGAATGGTACGGGTATGGATACGTTTTCCTCTGGCACTGCG
ACCGGAAATCCCGCCTTTCAGCATATTCTCCTGGATGGTCTGATAAGCACTCCACAGGTCCTTACCGTAATCCTCCCGGC
GTCGTGGCGTCAGAATGTCGGCGGTGGTGACGGGCTGATGTTCGTCACCATAACGGTAAGTCAGTGCCGCCTGTGCCAGC
GCCTGGCGTGACGGTGGCGGCAGGACCAGCGACTGCATGGCATCACGCTTCTCCTCTATCCGGTCAAACACGCCCACCAC
CTCGTAAGCCCCTTCGATAACTTTCTCCACCACATTTCCCCGGTGTGGAACACGCACTTCCCCCAGAGACTGGCCACAGA
CGCACCCGTTCTGGCAGACGAACCTGAAGTAACCCGGCAGCATCTGGTAGCTGGAAGTACCGTCATGGGAGTTCAGCAGG
ATGATTTCAGGGACATGTTGTCCGTTTATCTCCCCGTCACGGCGCAGACGCAGCATGTGTTTGGTGTATCCCCGGCGGCC
CGGGTCGCGCACGCGGATCTGGTAGGCGAAGAAGGGCTGAAAGCCCTCCCGCTGCAGGCTTTCTAGTACGGTGATGGTGG
GAATGTACGCATAGCGTTCACTGCGGGAGGTATGCCGGTCTTCCCCAAAAATACTGGGCACATAGTGCATCAGTTCTTCA
TGTGTCAGCGGGCGGTCACGGCGTATCTGGTTTACATGACCAAAACGACTTGCTAATCGCATTATTTGCTCCTTATGAAT
GAGTTAGCGGTATAAATGAAAAAGCCGCGTCTCCCGGAGAAGACGCGGCCTGACAGATGAAATGAATGACGTTTATTGTC
TGAGAAGCCCTCCACTGGTGAGCTGCGTATTTTCATGGAAGGAGATCACCCAATATCCCCATCGGGATCGGGTAATAACT
GGCCAGACTGTGATCAATTCAGATGCCATTTGGCAGTAAAAGGGTCTTCGGGCAATAAACGTGATGCACAACCCGGCATA
TCTGTTGATCCCTGAAAGTAAAAGGCCCCGGTCATAATGACCGGGGCCTGAAGGGAAGTGACCTGATTATCAGAAAGTCA
CGTTCAGTGTGGCCTGACCGTTATAACCTTCAGCGCTGCTGCCGCTGACACTGTGGGCATAACCGGCCTGAACGCCCAGG
GTGATATTTTCCCGGACACGGGCTTCCAGTCCGGCCTGCAGGTCCAGTGACGTGCCATTCCGGGACGGTGAGAACGTCAT
GTTACTGCCGGCTGCGGCTGTACCCATGCTCATGTCTCCCCGGGAGCTGAAGGTGCGGATAACAGAAGGCTGTACCCACC
AGTTCACCGGCAATTCACGCACACTGTGTTTGGCACTGTCGCGCAGGGTGTCACGGGATGAGGTGCCTTTACCAAAGTTC
ATATCGTTGTGGCTGCCCAGACGGAAGCCGGCACGCACATGTTGTGCACTGCCATGCCCGAACTTCACATAACCGGCGTT
ATCCTGGCCGTCATCCAGGGAGAGTCCCTGCCAGGTGTACTGCAGTTGTGGCTCTAGCATCAGATTGTCAGTGATACTGA
AGGGCAGACCGGTTTCCAGTGAGCCCAGCCAGCCCCAGCCCCGGGCGCGGAAGTCGTTATTGTCCGATGATGCTTTCATG
CTGTGGCGGGTTCCCTGTGCCACAATGTCAGCCCACAGGCCGGAGGATGTGTGTACCAGATTCAGGTATCCGCCCAGACT
GCCGGCATCATCCCGGACCGTGCCGGCGCGGGAGCCGTCATCATCCTTAACATCAACGGAAGAATGGCCTGCAGCACCAT
ACACCCCTGTCGTCAGAGACATACCGGCAACCTCTGTTCTGAGCAGGTCACCCTCCAGACGGACGAAGCCATAGCTGCCG
CTGCTTTCCGGCGTGGCCCCACGGGCAATACCGCCGTTGTTATCGTGCCCGAGATGACCGCCCTGAATGCTGAGACGGAC
GCTGTTATTTTCACCGTTTACACCGGTCTGATGGCTGCGGGAGCCAGCCAGAATCCGGTCATAGTCCATTGCCTGTGTCA
GCATGGAGGCATACAGGGGGACTTCAGCACGATAAGCATTTTCACTGCGCAGGTACCAGTCTTCATCGCTGTCACGGTTC
AGGGTGTAGTTAAAGGCGCCGGCCTGAAGCGGGCGGCTCAGGGCAAACGCACCTTCTTCTGTGGTGGCACCATTCTGTGC
ATCCACAACCCGGATACCCTGTCCGGTGGTTGCCACCCCGAGGTTACTGTTTCCGACATTTGTGAACGCAAGCCAGGTTT
TGCCGGTTGCCTGACCACCATTAATCACCAGCTGGTCTGAGGTATTACTGCCATCAAGGCGAACACGCATATTGATGGTG
CCGCCCTGACCAGTGAGGTTGGTGGTGGTCAGTTTATGGAACGTTACCGGGGAGTCGCCTTTTGCAACAGCACGGCTCAG
CACGGCATCCTGTGTCGTCTGATTATCAAAGTGAATCTCTCCTGCGTTAACAATATCGCCGGTACTGACCACATCACCAT
TCAGTACCATACTGGCGCCTTTACTGAGCTGTGTTCTGCCACTCAGACTTCCCCCGGCAGCCAGCGTCAGTGTTCCACGA
TGTCCGACAGTGGTGTTGCCTGCCTGTCCCCCGGCATTAACCGTAAAGCTGCCGCCATTTTCCAGTAGCAGGCCGCTGGC
CTGACCGGATATGCCATCAATACTGAACTTACCGCTGGCATTGGTCCCCTCAACAGTGGCACCACTGTCTGCTATCAGGG
CACCACCGGATGTCATGGTGACATCTGTTGCCTTACCACCGGCAGACACTGCCAGGGTACCGCCGTCATCCACCCGTGTT
TTCTGCGCTGAATGGCCTTCCAGTACATCCAGGCGACCGCCGGACTCCAGAACAACGCCGTCAGCCTTACCGTTTTCCAC
CGTGAAATTGCCCAGACGGTTGCTGCCAAGAACCGTTGCCGCAGTACTGGTGACCAGTGCTCCACCCTGTTTCAGGGTGA
CATGTGTGGCGGTACCACCGGCGTTCACCTGCAGTTTGCCTTTCTGGTTAACGGTGGTGAAATCCGCCAGACCACCTTCC
TTGATAATCTGCCAGCCGTCACTGTTTACAACAGTGCCAGACGCCGTACCGCCGTTGTGCACATACTGGTACCCCCCATT
CAGCGTGGTATCCAGTGCGTGACCATGTACAGTCTGGTCGCCGCCGGCATAAACCACAGTGGTATTTGCCGTTCCTTCAG
CAGCCACAATCTGACGACCATTTTTATTGATGGTGGTGCGTACGGCATCTCCGTAGACGTTCTGCCCGGTATCACCATTT
TCTGCATCCGGTCCCCCTTCCGCGCCGGTATTCACAACCGTGTCGGTTGCCATTGCGCCGGATTTGACGGCCTGCCAGCC
CTTCTCATTAATGACGGTAACCGTTGCAATCCCGCCTTCATGTACCCACTGCTCACCGCCGTTCAGAGTGGTGTTCACTG
CCTGCCCCTGAAGGCTCTGTCCGCCTCCGGCACTGATAACCGTGTCTGAAACGCTTCCTCCGGCATTCACTCTCTGAAGA
CCACCACCGGTGACAGTAGTGTTGTTGGCGATACCGCCATTTTGTATCCATTGTCCGCCGGTATTGGCCTCGTTATCCGG
CCCATACTCCAGACCGGTACTGATGGTCATTCCGTTGGCCGTACCGAAGACAATCTGGTTGTCATGATTTGTCAGTGTTC
CGCCGTTCACGGTTTCTCCCGCCTGTACAACCGTGTCAGCAGCCAGTGCCGGGACTGATGTGACAGCAGCAAGAGACAGC
GCAACCGCCACACCGGCGCGTTTTCCCCGTGAGCGGGCCAGTTCGGAGGCCACCACCAGGGTGCCCGTAATGTGATTCCA
TACCAGCCTGTAGCTGGTGTTCAGATGTCGTTTCATCAGCTTTTCCTTACAGAGGGTGAATAAAAAAGCCGGTACCCACA
AAAGTGGATACCGGCAGGTACAAAACAGCATGGTCAGATAAAGTGGTTTTTCCCGGACATAAATGTTTCCCCTCTCTCAT
CCGCCAGAGAAGTATCAGTCCGTTGTGTGCAATTCCGTTCTGCATGATGAAGAGATTCAGCTGCCTTTTCGCAGACCATT
AACCACTATAAACGATCGATAGTAACGATCGATACCTGTTTTATCGATCGTTTTATTCTATTAACAGCAGGGAAGTCACG
CAAGAGAAAGAGGTGGGTATGAGGGGGGGGCATGTTTTCAGTTGGTTAACGCAATGTAATCAGGCATTTCCCCTGGCAGA
GTGTTCAGAAGAAAATCCAGTTCCATACCGCGCGGGCAACAGAGACCACCGAGTCACGGACGGCCCGCAGAACCGTGCGT
GCAACAGAGGCAATACAGACGCTCTCCGCCGTGTCAAATATCCGGTCCACCGCACCGGTAAACTGTTCACGGGCCTGACC
CCGGACAGATTCCGTGCGCAGCTCGTCCTGCAGGCGGGTCATCAGGGGACTGGCGGCATGGTCGGGAAGCGCTGTCATGA
GCGCACTGACCAGCGTATCCAGTTCCCAGCCGGTGCGGGCCGATACGGCCACAACCGGATGTACGGGCCGGAACAGACGG
AATACCGCCTCCGTTTTTTCGCGAATATTCTGTGCCTGTGCGGGAGAAGGCTGAATACCGGCCATATCCCATTCATGGCA
GGGCTCCGTTTTGTCGGCCTGCGTCACCACAAACAGCACCTGCTGATGTCCCCGGTGCAGGATGTGTCGCCAGAAATACT
CATCCACAGACAGGGCGCGGTCATCGGCTTTAATCAGCCACAGCACCAGGTCCAGTTCGGGCAGAATGTCACGGTACAGG
GCTTCATACTCTGCATCCCTGTCCCGGCTCTCGCCCACCCCGGGCAGGTCAGTGATAACCATGCTGTGACCGTGGCCACT
CAGACGGAAGCGCCGCACTTCCCGGGTGCCGGCGTGAACATCACTGACCGGGGTGACCTCCCCCTGAAACAGTGCATTAC
AGAGTGAGGATTTACCGGCTCCGCTTTTACCCATAATGCCAATCACGGGTTCGTGACTGGTGAGTTTGCGCAGATGTTCC
AGGATGTGACGGGAAAGTGAGTAAGGCAGGGAGGAGAGCGGTTTTTCAATTGCCTCAATGGCATCAGACGGATTCATACA
TGTATTCCCGGTGAAAAAAGACAAAACCCCGCGCACCGGAAAGGTGGCGGGGGATTCACAACGATAATATCTGTCTGAAA
TTATTTGGAATGCAGGTATATGTGGCTGATTTGTATCAGCTAATGAGTACAGGTCTGAATCTAATCTGACAGTCCGCTCT
GTGCCAGAAGCGGGCGTTAGGTTGAGTAAAGAAAAGCCCATAAAATTCCCTGCGTTTGATAAACCCGGATATGAAAAATT
ATTACTTTCAGAGTATGATTATCTTGCTTAAATTAACCTATATACGAAACCTCACTTTTTCGATTCATAAGAGGAATTAA
AGAAAAACATGGATATGATACCTTCATATGAAAGCATGTATTTGACTTTAAGAGGGATACCAACTGACTCAATTGGAGGT
GAGGACATTTACTTTATACATGATCCTCAAGGTGGATGGTACCCGAACAGAGGGAATCATCTTTATGCGATCGATGCATT
ATGCGTTAATATTCATGATGCTCTAGCTAATAGCATTTTTGATGGATTAGAAAACTACCACAAGTTCCTTTATATGGCCC
CTGAGTTTTTATCAACAGCAGGTTTGAACTCTGAATCCGTAGTTTCAAAAGAAACATTTGTTTTATTTATTGATAAATTC
AAAGGGCATACTGACGTAAATAAAGGCCTTTACCTTTTTGATTGCTGTAAAATTGTAAGTAGCATACAGGAATGCAGCAA
GGAAGTGTTGCAACTACAAGGGGAGTTTTATTACACGTTGAATTTTGAACCCTTGTTTTTCCCTAACATTGAAGAGGAGG
ACGGTATAAGATATGTTACATCTCCAGTCGTGACTAAGCTCTTTGCATTACTTGGATTTATTTATATCCGCATGTACAGT
TTGCTCGACTACATAACAAAACTAGCTATAGAAATTGAAAATTTAAAAACACAGTTCTCTTCTTATGTTAAACTCACATC
CAAGAACTCTCAATATGGTGATAAAAAGAAAGTGAGCTTAAATAATTATAAAGGATCTTTGTTTGAGCAATGCCCATTTA
TTAATGAAATAGAAAGTGTACGAAACCATATCATACATGATGGTCTTTTAGACGATATGCCAAAAGCATACAGAGTTATC
CGGAACAACGCATGTATTGAAAAATATTTGCTTTTCCCTGACCAAACATCAGAAGGACGTTTTGAATCGTATAAAAGTAG
AAATTTATTTTATGGTGGTGATACCAAAATAAATAATCGACTCCCAGAGATTACCAATCAATTTCAAGAGCGACTTTTGC
TTACTTTGGGTAAAATATTTGATAAATTAAATGAAAAACAGAGTTAGTTAATAGTTTTTAAAGTAATTACAATGGGTTGT
AGGTTGTTTAGTTGAAGTTTAAAAGCAGCGCTTTAGCAGTTGATTGCGTTAAACCATTGTAATATACAAAGGGGAAATAG
TATTTAGCCGTGGGGGAGTATTAATGAATACAAATATCGGTATGAGATATATAGACGTAGTGGCAAATGGTAATGCCGGA
GAGTTTTATTTTGCATACTGGATATCAAGTAATTTCATCTGGCCTTGCCGTATTCTTGATATTGATATGGGGTTAGATGC
TCAAGTTGAAGTTTATGATGACCAAAATCATTCAACTGGAATGTTTATTGGTGTGCAGGTGAAAACAACCGCGACTACGC
TAGAAGAAAACCCTAATGTTTCTGTACCCATGAAAAATATAGCTTATTGGGAAAGCATAAATGATCCAGTTGTTATTATT
CGGACCTGTCTTAATAACAATTCAAAAGAGCCTAGCTTGTACTGGAAGCATCTTCCGAAAAGTGAATTAAGAAAATATTT
AAATAGAGCCGAGGAAAAAGGTTATGAAACAGTAACCATAATGTTCGAGGAGGATAAGAACTCATTGCTGAAAACCGATA
AGTCAGCATGGCTAAAGATATTTTTGAGCGATTATGATAAGGAAATCATTGAAAGTGTAGTAGGGATTAAAAGTAAACTA
GATAAGTTAGGTAAATACTTAAAAGATAATTATATTGATGAGCAGTTTATTTGTGGGTTTCCAAGTGACGATTTCCCATC
AGAACTGAACGATACTTTGAATAAATATGATGAATTAGCAGTTGCTGTTAAAGTAAACCCTCGACTAAAATATCTTTCGA
ATGAAGTAAAATCAACTATTGATTCTTACAATTCATATATTAACCTTATACTGCTCTTTTTCAAAGAGGGATGGAGCACT
GGGTCGATTAGAAATTCCGATTTTGATATTTCATCGACAATTAACCCTGCACTTCACAAAATTATCAATAGTTATTAACC
CAATGGCATAGGGTTCACCATCGTTCAGTGAGCCCTAAGTTTAGATGTTAGGGAATGCTATGAATTTATTTCACAAGTAC
TCCGTAGGCTAATATGACATTTCTCTTCATCTTCGACACCATTTTCAACTAAAGTGATAATGAAAATTTATTATCATTTA
TTAAAGGGCGAAGTTCCGCTGTTCGCTCAAAGCCGCCGGTAACCTACTGTGAACTAATGAAGATATATAGACAGCCATTC
TGCATACCTGGACAGAATTACTATTCTGTCCAGCCTAGAGATAAAAGCATACGAAGTATCAGGGGGCAGTAGGCTCAAGC
CAGGCGGTTACGTCACCGGCACCGTTGATGAAGTCGAAAAGGATGATCAACTGCTCCACCGCGTAACAGGCATGGTCTAA
CTCACGCTCAAATGTGCGAATAAGTGCAGCTCCGTCTAAAAGCTGCTGTGTGACCGCAAAATTAGCAAGGAACTCGTGAG
CCATCGTATTGCGCTGATCTTTGAATGACTTCAGGTAAGCATTATAGTCCGTGCGCAGCCCCAGCTTTTTAAGCTCAACG
CGGGTCTGGCCTAATGTCAGCCTCTCTAATTTTTCTTCATCAAGGTTGTATCCCGGAAAAGAAACAAGAATTTTTTTTAG
GCCAAACTCTAGCAACTGTGCCTTGCCCATAAACAGACCGAACCGTTCGATGAAGGGTTTACCCTCGTATATTTTGAGCC
CAGCAAAAATCTTATCCCGAAGTTCCTGGCCACCCAGCGTATCAATATCCATGCGCGTTTCCTTTTTAGACATTATTGGT
AATGAAGTAACTTATTGAAGTTAGATGCACACATTATGTAAAGCTATTGGTAGTTGTGGACAGAAAACTCTTCTGTCCAG
GTACAGGGATTAATATGTAGTGAGGGGGGAACCGTACTCATCTATCACCCAGGAGGCCACAACAAGGACTGATTGATCGT
CGTCGTCAACAAAAATGAACCCATGCTTTTCATCTGCGCCATTCGTGAAGACTCGGGGATCATTTTTAAGTGAAACCCAG
GAGGCGGTGTCTGGATCATGCCCTTTGTTACGGATGTTTCGAAGTGCCGTTCTGGCAGATTCCCACTGTCTCATGATGTG
TTGATTTGATTCCACCTCATGCAACAAATACTGCTTCAAACGAGAAATGGAAAGGAGCTGATTTGGAGGTCTTCTGTAGA
CGTACATCATGTTCCCGTATCTCTTTGTTATCTGGCAAAGGTGCCAGTTTCGATATTGGGAAGGACCGGAAGGTTTTCAA
TAGCCGATAGACATAAATTGCAGAACTTCCAGGCGGAACGTGAACGGAGCGGGTAATCAATGCCCGCTCCGTACCAGGAG
CGTAAGTTGCTAACAACAGTCTGAGTTGATCAGCGGGGAGCAGGTCACTGGATTAGTTGAAAACTGGAACCTATTAGTTC
CAGCCATTAATTAATAGCTTTCGAATTATTCTTGAAAAACAATCAAAAATAGTTGCCAAAACCAAATCAATTAGGACATA
TTAAACCCATGGTTTTTATTTGGAATTAGAGAATGGAAATTCATGTTCCCATGGAAATGGTAGTAAGTGATGGAGAAGAA
AGATTCACAGAGCTTGATTTTTACTATGGGTCAAAAGCACTTGAAGGCACGTCAGAGATAGTTACAGTCCTCACTAATAC
GATTCTAAATCGCGAAGTAGTTACTAAAATCCCATCAATCGAAGGCATAACCGCATCTTTTCGTACCAGTTATGAAGGGT
CGTTTAGACAACGTTTCATGCTCAAGATCACAGGTGAGGAACAACGTAGAAACTATGGCGCAATCGGAGAGGGGGCATTT
CTAGATGTTATGTCTTATTATCTTACAAGACCATTATTAACACCTTATAATTTCACATATAAAAGGGCTGCTAGAATTGT
TAAAGAACTTGAGTCAGATTATAGTTCATTAATGAAGAGGCTTTATGGCCCACTATTGAAGCTTCATAAGCCCATAGAAG
AACAAAATTATACTGTTGAGCTGAAACGGAGAAGGACAAATCTTGCTCGGTATGATCACACGACCCTTGAAAATCTAATT
GTTGAACGTGCCGATGATGAAAGGATCATTATTGAAGCTTCTATTACAAGATTTAATCGGCTAACGGGGACGGGAAGGCT
CATTCTTGAGGAAGATTCTGAGTCTGTAAGTTTTGAACCTTCATATCTTTGGAGAGATTTTCCAGCAGATCAAAAACGCT
GGCTATCTAGAAACTTAGACGTCAACACAGATAATGGTGATTTTACTCGTGTACGGCTAGAGGTGACATCAATCAGAAAC
TTTCTTGGTGTCATTAAAAAATATAGTCTTCACCGAGTTATAACGGATTGATATGATAAAGTATGTTGCCTTTTTAGTTA
TATCAGTTACATGGTTGATTTATTTCTTCAATTTCGATCCGTTAAATGGTTTTCCAATTGATAAGTCTGAATGGGGAACA
TTTGGTGATTTCGTTGGCGGCGTAACCAACCCCATTTTGACATTTTTTACAATGATTATGTTAATTAAATCAATAAACTT
ACAAAAAGAGGCTAACATCAGCATTATTAAACAAAATTTGCACATGCATGAGGTTTCAGAAAGACAAAAAGAAATTGATG
ACTTGCGCTCTTTTGAATCATCGTTTTATAGCCTCGCTGAAGTATCTAGAAGAGAGTTTGATGCCCTCAGAATAACTGGT
AGAAATAAAAAAAACTACTCAGCCTCAGATGCGGTAACCTATTTAGAGAGTTACATGATAAACTCATGTAAGTCAAAAAA
TGCAGAAGAATTATGCAAACAATTTTCTATTTTTGATAATGAATCCTCTATGGCTCTCTTTTCTGCGGTTCGTAGTTTTT
ATATTCTATTTAAATTCACAAATGAATCTTGCCCAGAAAACCACAAAGAAAGATATTACGAAATAGCAAATTATACTATG
CCTGTGAAATTTCTTCATTTGGTATGTTTGGCATACGTATTTAGTGATTGGAAAATAATAAAAGACTTTGAAAGTTTCGG
TTTTTTCAATCGCAAAGGATTAGATAAATACATCATGGATTTTATGGATGTAAAGAACTTTTATTAGTTATCAAGATAAT
TTGACCCTTTGCTAGCCGTTCCCCTATCATCATGATAGTAAGCCGTATGTTTAGATGGTTTATGTCTGAGATTTTGAGTA
TCAAATCTTTGGGTCTCGTAAAAAGGTTTGAATCGCTAAGGATAATCTGGACGTCTCCAGGGTCGTTAATTAGACTGACC
CCACCCCGATAGACGATCACTCCCCTATAGTAATAAGCACCATTTCGGACTTCCGCTTCTCGCTCACAACGGACCTTCAG
CTCAGCCGCTCCGGCCGCTTCATGCAATGAATGTACGCAGCCAGTCAGAATATTAAGGTGCGGATTTCAGTTCACTTGTC
AGCCCTGTGATGCAACAAGTTGCGGCTCCGGTTCGTGGGAGAGATGAAACGACGGTAGCTGAAGTTACTGGTAAGCGTGC
AGCAAGAACCGTATTGACGGGGATGTGTTATTCAGTCGGCAGTGCTACGCGCCAGGGGAGCAGTTCGCCGACCCGGTTTA
TCGGCCAGTCGGCTATGACGTCAAGGACATAGCGGAGGTAGCTTTCTGGCTCCACTCCGTTCAGTTTGCACGTCCCGATC
AGGCTGTACAGCAGCGCTCCCCGCTCTCCTCCATGATCCGAACCGAAGAACAGGTAGTTTTTGCGGCCCAGACTGACCAT
CCGCAACGCATTTTCAGCGATGTTATTGTCCGCCTCAGCCCAGCCATCATCTGCATAGTACGTCAGCGCCGGCCACTGGT
TCAGGGCGTATGCGAACGCTTTCGCCAGTTCTGAGTGTCGCGACAGGGTTTTCATCTTTTCACGCAGCCAGCTTTCCAGG
GATTTCAGCAGCGGTTTCGTTTTCAACTGACGTTCGGCAAGGCGCTGCTCCGCCGTCATTCCCCTTATCTCTGCCTCGAT
GGCGTACAGTTCGCCGATCCGTTTCAGCGCTTCCTCCGTCAGGGCTGACGGGGTGCGAACGTGCACATCGTGGATTTTAC
GGCGGGCGTGAGCCCAACAGGCGGCTTCCGTTATCCGGCCATCCCGGTACAGCTCGTTGAACCCGGCGTATGCATCCGCC
TGCAGTACACCACTGAACCCCGCAAGATGGGTCTGCGGATGGATGCCTTTTCTGTCCGGGCTGTAAGCGAACAACACCGC
CGGCGCCAGCGTTGACCCGGCGTTACGGTCGTCACGAACGTAGGTCCATAACCGCCCGGTCTTCGTTTTCTTATTGCCTG
GCAACAGCACCGGGACAGGCGTGTCATCAGCATGGAGCTTACCGTCAGTCAGCACATAGTCCTGAAGCGCTTCTTCCAGC
GGTGACAGTAGCCGGCAGCATGCATCCACCCAGCCCGACAGCAGTGAACGACTCAGCTCCACGCCCTGGCGGCCGTACAT
TTCAGACTGGCGGTACAGCGGGGTGTGCTCTGCATACTTTGAGATCAGCACGCGGGCCAGCAGCCCCGGTCCTGCGATAC
CCCGCTCGATGGGCCGTGAAGGCGCGGGGGCCTGCACGATGGCATCGCACTGAGTACAGGCATGCTTTTCACGTACAGTC
CGGATAACCGTAAGCGACTCGTCAGAACCGTATTGATATTTACTGAGAGCTCAGATCAACTTTCCAGGGCAACAGATCGC
GTACCCGGTTTGCCGGCCAGTCCTGGATATGTTCAATGACGTAACGCAGCCACTTTTCTGGCTCCACATTGTTCAGACGG
CATGTGCCGATCAGCGAGTACAACACCGCCGCATGTTCACCACCGCTGTCGGAACCCGCGAACATCCAGTTTTTCCGGCC
TACGGCCACTCCCCGTAAGGCGTTCTCTGCGATGTTGTTGTCGATTTCCACCCAGCCATTACTGCAGTACACGTTCAGTG
CATCCCACTGTTTCAGCAGGTATGCGAACGCTTTTGCCGTATCTGAGTGACGCGACAGTGTTTTCATCTGTTGCTGTATC
CAGTCATACAGTGACTGCATCAGTGGCGCGGCTCTGGCTTTTCTTGCCGCCAGACGCTGTTCTGCTGAACAGCCCCGGAC
CTCTGCCTCGATGGCATACAGTTCACCGATACGCTGCAGGGCTTCCGTGGTGATGTAGGTGGGCGCTCTTGCATGCACAT
CGTGGATTTTTCTCCGGGCATGAGCCATACACGCGGCTTCCGTTATTCTGCCGGATTCGTATAACGCCCGGTAACCACCG
TAAGCATCGGCCTGAAGCACACCGCTGTAACCGGCCAGGTGATTTTGTGGATGGATACCTTTCCGGTCCGGACTGTACGC
GAACCAGACCGCCGGGGGCATCTGTGAACCGGCGTTACGGTCATCACGGACGTAGACCCACAGCCGGGCTGTCCGGGTTT
TACCGCTGCCCGGCTCCTGGACCGGGACGGGGATATCATCAGCATGGACTTTACCGGGCATCAGCACATACTGGCGCAGG
ACGTCATACAGCGGCTCCAGCAGTTCAGCAACAGCACCTGTCCAGCGCCCCAGTGTGGCACGGCTCAGCTCCACTCCCTG
ACGACGGTATATTTCTGACTGGCGGTATAACGGCAGATGGTCTGCATATTTCCCGGTGACAACATGGGCCAGAAGCCCCG
CTCCGGCATAACTGCGTGCAATGGGTTTTGAAGGTACTGGTGCCTGCACGATATGGTCGCACCGGCAACAGGCCTGTTTC
GGACGTTGTGTTTCGATAACCTTAAAGGCGCTGCTGATAAGCTCCAGTTGCTCTGACACATCACATCCCAGAGAACTGAG
TTCACCACCACAGGCAGGACAGCATTCCTCTTCCGGCCGGATAACCCGGGTTTCACGGGGAAGTGAGGCCGGTAACGGTT
TACGGGCTGAAGACTGGCGCAGGGCGGATGGCAGTACCGGGTCATATTGCTCACCCAGCGTTTCCGCCATTTCTTCCTGA
AGTGCGCTGATTCGCTCCTGTGCTTCCTGTATCTGCCGTTCGGTTTTTGCACGAAGTTTTTCTGAGCTTTTACCGAACTG
CATACGTTGCAGTTTCGCAACCAGCGCCTTCAGCCGGTTGATTTCGGAAGCATAAGCCGCCACCCGCTGTGAGAGCAGGC
GGTTGTATTCAGCCATCTGGCGGATGGTGTCCTGTTGCGTCTGCAACAGTGCCCGCAGGCGGGCGTTCTCATGAGCAAGT
GAGGTGTCCATATCCTCACTTTACAACGGGTTATATGCGGATTCCAGCGCGTTCCGTTCGTTTCGGGTGCTTCCAGTTGA
TACCTTCAAGAAGCATGGATAACTGAGCCGGAGTAAGGTGCACCTTGCCGTCACGGGTGACTGGCCAGACGAAGCGGCCC
CGCTCCAGGCGTTTGGTGAAGAGGCACAGTCCGTCACTGTCAGCCCACAACACTTTTATCTGGTCACCCCGGCGTCCGCG
GAAGATGAACAGGTGTCCGGAGAACGGGTCATCCTTCAGGACGTTCTGAACTTTTGATGCCAGGCCGTTAAAGCCATTTC
GCATATCGGTGATACCTGCAACCAGCCAGATACGCGAACCTGCAGGGAGAGATATCATCAGTGGCTGCTCCCTTTTATTT
CGCGGATAAGTGTCTGTAATAACGCCGGCGTCAGTTTACCTTTAAGCCTGAGAGTTCCGGCCGGCAGAACCAGCTCACAA
CACAGACTGTCGGACGGTGTATTTATCTGCTCTGGTTCCTGTGCGGGGGCCGGGATTTTATTATCCGGCTCCGGCGTTAA
CGTCACGGGAAGCAGTGCCGGCATATTTTTTCCGGAAGGCAGCAGGCCACCTTTCCGGTATTGATGGCGCCAGTTGAAGA
GCAGGTTATCGTTGATTCCGTTTTCCCGGGCGATCTGCGCCACACAGGCTCCGGGCTGCAGTGACTGCTCCACTAAGGCG
ATTTTAAACTCATAAGGGAAGTTGGGCCGCCGGGGACGTTTTTTTACCACGGGGGCTTCGGATATAACGGTGCTTTCAGG
ACGTACGACTGGTACCGTGGAAAATTGTCCGTAAAGGCAGGCATCAAGTTCCTGCTCCGACATGCCTGCGGGCAAAGGCC
ACGAAAGGCCAGCTCTCCGAAAGCGCACGAACATACTACAAACTGTTGATTTTGGTACACCCAGGCGACGCCCGGCCACA
ACCCGGGGTAAATGTTCTTCAAAGTGAAGACGTAAAGCTTCAGTGATCCAGGTCCGGTGTTTCATACGATAGTGTCCATT
AAAAATGATGGACATTATTTTTGTAGAGCCGGAGGAAACAGACCAGACGGTTTAAATGAGCCGGTTACGACTTACTTGGC
TTTAGTCCCGGAGTGTTGCCAGGAGTATCTTTATTATCTCGTCGGCGTTGATCTGGTTTTCCTGTCGATTTAGCAATTGG
TTTTGGACCAGGTTTAAGACCCATGATAGTTATCCTTTTGAGATGTAAGAGGGAAGCCCTCAACATTGGTATATTGGATA
CTGAGAAATTTTTCAATGGGAGTGATAAACGGCCGAATGATTAACTCGATATTGTGATCAACGTCTGTTTTTTGCACACT
GTAGACTGACTCTTGGAGCAGAAGGTTGCTCTGAGCGAGGAATGGACAGTTACACTCATCACCAACGCCAATAGCCTCAT
TACGCGTATAAAGCTGTATTAATCATTGGGGAGCAGTTTAATGCGGGATTTTCGACTTATGGACTTGATTCAGGTGTCAA
AATTAAAATGAGCAGTGTAAGGACAGACAAGTTCATTAGGTATGGTTTTGCGGTTGTGGCGATAGTTGCCATACTCATTA
CTACTATCACAACCCCCAATCCCACACCTTATCAATATATAGTTTACCGAATAGTTCTGGTTCTGGCTGCCGGATGTATT
GGTGCAGTTCTGCCTGGTTTCCTTGAAGTAAAATTTAATGGGTGGTTAAGAGCATCTGGCGCAGTGGCGATCTTCGCTAT
AGTGTTTTTCATAAGCCCAGATTTGCTTCAACAAAATCCTGAATCTGCAAGTAAACCTGTACCGCCTACTGTGATTGATG
CATATGCCGTTAATAGTTCCAATCGCGACAGATACCTCGAATTATTTCGAACAGGACAGTTCGGTCAGCGGGACAAGCTG
CGCATCGGTTGTGTTGAGTGGAGTGAATCATCGTGCGTGGCTGCTGGTAATTTTTTGCGATTGTTAAGCGAAGCTGGCTG
GGAAATCGATTCTGACGCTGTATTCAGAATGCAACCATCCGTGCCAGTTGAGGGGGTATCGATTGTAAGCCGTGGCGATG
ATCTGGTCGGTTTGCCAAAAGTACCACCCCACATGGGCCGTTGGAGTCGATCAGACATTAGTTATGAAATTTTGACAGCG
GCATTTAAATTGATGGGAGTTCCGGTTTATTTTTCCAGTGACCCGACATTACAACCAGGTACTACCGGAGTGTACTTTGG
ACCGAAACCGAAACTGGATGCACCAGTCATGCAAAAAGATGAGAATGTGCGACGTGAGCTTCTCCGCTACGTCGGTTTGG
GAATGACTATTCAGCGAGCCTGCTCTCAGCAGCCCGTCGAACTTTGTGGGGGTGAAATCTTTTCCTGGGAAACGTCGGTA
TCTTCGTTCCTAAGGCAGCAGAGATTCAACTCCGATGCCGTAAACAGATGGCTTGCCTTGCCGCAGGTTAATGCGGCTTC
GGCAACTGCAGACATGAAAATAAAGCTAGATTTGTTAATGTCATTTGTTCTGGGCATCGAGTAACTATACCTCTTGCGAG
GATGATTGAGCGTCTAATGGACCAGCTTAGCCGTTAGCGCTATTTGTTTACGTAAGCCTGTGGAATCCAACTAGTGCTTC
TACGATGCGTTGTTTGGTGAAAAAAAAGTGTTGAAGCACTGGTTTTAGACAACTAAAGCCACGATTTGCTCATGCGTCGA
AAATGTAGTCGTCTACTGTGTAGCACGGAGGCGATATTCGTACGCTTACACTTGCCGATAGGCCACTGGGGAGTGTTCTT
GGCACTAAGCTGCCAGGCCCGAAGGTCTGCTATGAGCGAGGGGCTGACATTCCTATTGGCATTCGGTGTGAGTTATCGGG
GGCGGTCATGCGGCATACTTCCGATACAGGCGTTTCCAGCTCTGCCTGTTTCAGGGTTATATTAATCTGCTTTAGAATTA
ATCGTGGCTTTAGCATCTGCACATCGTGCTGGAGAAACCTGAGTGAACTAAATCATATTCCCTTTCTTCAGCTAATCAAT
TGATAGTTATGCGGAAAAAGTTACTTTGCTTGTCAATAATCCATTTCACATCCGTTAATCCAATGCTATGCGTCTTCGCA
TTAATCTGGAAAGGTAGTAAGTGAAATAAAAACTTAGCCAATGACTAATATCTGAGGATACTTTGTCATGAAAAGTATGC
AATCAAAAACGGGCTCTCCACTCGTTCGAACTGAAGCCGAGCTAGAAAGCCGGCTTACTTCAGCACTAAACATAGCATTT
CCTAACATTCCTCGCGAAGATCTTATCGAACAGCGCCATTTTACCGTTCGGCTAGGCCATGGAACTTACAAAATAGATAG
CGCCGCACACTGGAAAAAATACGGGCGAGCGGATGTTTTGATCTTTCATCGGGAGAGACCACTTGCGGTTATTGAACTGA
AACGTGAAGACCTGACACTGACCCATGATGATTATGAACAGGCTCAAAGCTACGCTAACCAGTTAACACCACGTCCGCCT
CTCGTTGTAGTTACGAACGGTAAAGATACGCGCGTTTATGACTCAAGTAATGGACAACAGTGGTCGGGTGGACAGGATGC
CTCGGCAGCGGTAAACAAGATGCTCGCCAATTCTGCAAAGTTGGCGGCGGCTGACATGCGCTGGGCTATTGAAGCCTTGA
TGGGGCGAGAAACTAATGCTTGGGTGCCAGCTGTGCGAGAAGAAACAGCCCGGCTGCTGATTGATATAACTGATCAGCCT
GGGCATTCAGAACATCCATTTGCCAACAACCTACTTTTTCCTCGCAAAATCACGTCTCTTGTAATTGAATCTGCTGTGAT
GGGTACAGCTTTCACTATCATTGAGGGTGATGCACAAAGCGGAAAAAGCAGTTGCCTCCGTGAAATTTCGCTAAAAACGG
AAAGTAGCGATCTTTTGGCTGTCCTGATGTTACGAGGTTCCGGACCAGGACTATTTCAGGCTCTGGCCAATCTTTTTGCA
GCTGAATTTGAATGGAATTTAACCTCAAATGATGCACGTAACTGGTTAAGACGAATGTCTAACTGCACTGAAGGTCCATC
GCTTATGCTTGCTATCGACGACGTTGAACCAGGCTCCCAAATGGCTACTGATCTTGAGGAACTTGCGGGTATACGTTTTG
GCAACAGGCTGGTGGTTGTTCTGACGACCTATCATGCCAACGCGTTACTGAAAAATCCAAACGGACGAACTCCGTCTGCA
ATTGGTAGCCGGTCGAAGGTATTTAAAACATCGCCTATGTCCCTAGATGAATTTAAGCTGGCGCAACAGATTCTCTCGGA
CCAGCGGATAGTTTTTCAACAGGGAGCAGAATACGCCGATGACTACCGCTCGCCTTGGGTTCTTCGCACTATTTATGATG
ACATTGTGCGCAATCATCAATACCAGAAAACGGATCTTATCGCCTATCTTCCTCCATCACCCGGTATGGAACTTATAGAT
GCTGCGCAAAAGAGCTATGAGAGTCAGTATGATCTTCTTCGTTATTATCGGGTTCTTGCACGCTGCGCACTAGCTGACAC
AAACTCCCACTCAGTAGAATTAATGTTTGCTAAAGCGAATGGATTTGTCGTGCGGTATGACGCACTTTCTGACGAAGCTC
GTGGTGTAGTGAATGAGTTAAAACATATGGGGGCAGTTCGTATTTTTCGCCTTTCAGGATGGGAAGATGTTGTGGTGCCG
ACAGTTCCCGCAGCTTACCTTCTGGAACTGTCGGATGCTGTTTGTGATGAACTGGTTTTACGGGCAGAACAAGACCCTCA
AGACGCCGGGGCTTGGCTTGGCGAACGGCTAGACGCCACTTATCTTGGAGATATGATCGGTGCTCAAGCCATACGCCGTA
TGGCAGCTAAAGAGAGATATTTCAGCTTTGGAATTATTCAGGGCCTTCTCAGCATTGAGCCATATAAAGAACCTATAAAA
AACGGATTGTTTACTTTAGCCATGCCAGACAACCAACAAGTCAATCTAAAGATTGAGGATGGATTAGCGTGGATTTCTAA
ACACGGGGATGATGCAAAGAGTGTTCTGGTGAATTTAGAGGATCAAATCCCAAAGGTCATTTCTAAATCAACCAGTTGGA
TGATACTCGGGCAACTAGCGAAACTGCCGTCAGCAGAGGTGGGTGACGATGATCAGCGTATAGACGCCTATATTTTACTG
AGCATTGGGCGCTGCCCATTTCCTCTAATTCGCACGAATATAGAAGGATTGCCTTACTTTGAGCATAATTTTGGCGATCA
GGGTGATGTTCTTTGCCTAGAAAAAGCGTCTATTGAAGTTGCTACTCAGGCGATGGCTGATTTATTTTCAGCCCCATGGC
TCTATGCGGACCAGTGGGTGGATACAGCTATCGCGACCGGTTCTATACATTTACTGCATCGTTTGTTTGCTGCTTTAAAC
ACAGTGATATTGCGTAGAATACCCGTGCAATCCGACTGGGCTAATGAAGCACTTAATCAACGTGTCTCACCAGCCCTTAA
GGAAGCCATACGATCATTATCTTCGTGACTAAGCAATGGGATTTTAATACATAACGAGCATCTGTCCACGCAAGTTAACA
ATTGCCTTGGCTCGATATTTTGGTTTCTAGTGCATATATGCTGATCTTCTCTTCGTTGATCTGATCTTACCCACCAATAG
TGGACACAGGACTAAGTGAGTAAACTCTCAACCAGAGGTGACTCATGACAAAACCAGTATCAATCAGCAAGAAGCCCCGT
GAACAACATTCGCCTGAATTTCGTAACGAAGCCCTGAAACTCGCTGAACGCATCGGTGTGGCCGCCGCAGCCCGTGAACT
CAGCCTTTATGAATCTCAGCTTTATGCCTGGCGCAGTAAACAGCAGCAACAAATGAGTTCGTCAGAGCGCGAAAGCGAAC
TGGCCGCTGAAAATGTCCGCCTTAAACGACAACTGGCGGAGCAGGCTGAGGAACTGGCCATCCTCCAAAAGGCCGCGACA
TACTTCGCGAATCGCCTGAAATGAAGTATGTCTTCATCGAAAATCATCGGGCAGAGTTCTGCATCAAAGCGATGTGTCGT
GTACTTCGGGTTGCCCGCAGCGGCTGGTATGTCTGGCTCAGGCGTCGTCACCAGATGAGCCTTCGCCAACAGTTTCGGCT
CACCTGCGATGCCGCTGTCCATAAGGCATTCTTTGAGGCAAAGCAGCGATACGGTGCTCCCCGCCTTGCTGACGAACTGC
CGGAGTTCAATATTAAAACCATTGCCGCCAGCCTGCGTCGTCAGGGGCTGCGGGCGAAAGTTCAGCCCGGTCAGCTACCG
TGCACATGGCCTGCCCGTATTGGAGAATCTGCTGGAGCAGGACTTCAGCGCCAGAGGCCCGAACCAGAAGTGGGCGGGTG
ACATCACGTACTTGCGTACCGATGAGGGCTGGTTGTATCTCGCAGTAGTCATCGACCTGTGGTCACGCGCCGTCATTGGC
TGGTCGATGTCACCGCGAATGACAGCACAACTGGCCTGTGATGCACTACAAATGGCGTTGTGGCGGAGAAGACGCCCGGA
AAGCGTCATTGTTCATACGGACCGTGGTGGTCAATACTGTTCAGGGGATTATCAGGCGCTGCTGAAGCGACACAACCTGC
GTGGCAGTATGAGTGCGAAAGGCTACTGTTATGACAATGCCTGTGTGGAAAGCTTCTTTCATTCGCTGAAGGTGGAATGT
ATCCACGGGGAACGCTTTAGCAGCCGGGAAATAATGCGGGCAACGGTGTTTAATTATATCGAGTGTGATTACAATCGCTG
GCGTCGTCACAGTGCCTGTGGCGGTCTCAGCCCGGAACAATTTGAAAACCATAATCTCGCTTAGGGCCGTGTCCACATTA
CGTGGGTAGGATCAATTTTCCTGATGACCCCATCGACATAGTATTTTTTCAAAGCAAGAATTGCCTTCTCGCTATGTATT
CCTGATAGCTTGATCAGGATATCAAAGTCTCTTTCAGATATATTCCCCTTTGTCATGTGTCACTCCATGAATCAAATTTC
ATAGTAATCAATCTTTCTTTGATCGACTTATAGATAATAAGATCAGAAATGATAAAAAAGTAACGCATATTTCTTCTCGT
CATGTCTACTTATAAAATTCAAATGAACTAACCTGAACTACTTACACTGGAATATCATTATATTGGAATAATTATAAAAC
TGAACAAAATGGTCAATGTAATCTGGTTAATTTATAAATATTTACATTGCGTGATGATATTTAATTCCAGTGTTAAGTAA
TGTCACATGCCTATTATTGGTTACTACTTTGTAGGTGTTTTGGTTCGGCGTTAATATCATTGGTCATAATCACCTGTGAA
AGTTTATTCTTGAAATGTTATAGGTATATTACTTGCAATTAAAAATGAGAAATTTATTATTATTGTGTTTTGCAAATATA
ATAATTAAAAATTTATTATAAATTATGATTAGAATTGACAATATAAAAGAATAATAAAACTCAATATGAAAATAATTATC
ATCTGGTTTGATACTTTTGCTGTTGATTACAGGAATAAAGTGTCAGAATAATATTGTTATTGGGTAAAAAAAGCCTCCAC
TATATGTGGAGGCAAACCCTTAGATAGTTCTATTGAGGCAAGTATGTTATAAATCTGCCTTATCTTTTATAGCATATAAA
GATATGTATGCTATATTTTTTTTGAAGAAATTTTTCCAGAAATTACAGTAATACAAGAAATATTAACTGGTGTGATTTTT
GGATGTTTAATAAGTACAGTGTACTTATATTTTTGTAATAAAGATGAACGCGTCCTTTAGATAAACTGAAAAATATTAAG
CATGTCTCATGTGGTTTTCTGAATCAAAACTCTTTTCAGTCTTTGATTTTTTGTTAAAAACAGGTTTATTGCAAGGGTGT
TGTTGTGAAATGTGTTTTGGTGTCGTTGTGATTTTATGGTGATAATGTGAATTTTTATCCTTTCAAGATGGCTCCCTGGA
CGTTAAATACAGTGGAAATTTATATTAAGATATAAATATAACTATTGCGTTATTTAAATTATTGTCTATTACAGCTCCAG
TTAATAGAGCCTGAAGTAATTTCTTAGTATTTCATCATAAGCGTTTATCTATCGTCTCTTTCTAAATTAACCGGTCGTAT
TACAAGGTGCTGAATCTGATTAAGGAATGATACTTAGGGGATTATGGCTGACTTAATAATTAGATAACTGATAAATGACT
ATCAGGGGGATATCGTTAAGTCAGCCTTTAAAATCAAGCGATTATATAGCTGGTGACTCTTTTCGAAGAGCATCAAGGTA
GTCAGCGTACCATTGCATCATTTCTCGTCTTCCTTCAAGGTAACGAGCATGGTTGTATGTACCACGAATGCTGTTTTTGT
CCGTATGTGCAAGTTGCATTTCAATCCATGCACTATTGAATCCTTGCTCGTGTAGAACAGTACTCATTGTATGACGAAAT
CCATGCCCGGTAGCTTTTTTGTCATAGCCAATCTTCTTCAAAACCATATTGACGCTTGCATCGCTGATAGGCCTGTTAAC
ATCATTTCTTCCGGCAAAGATGTATCTGTATCTTCCAGTCAGTTCTTTGAGGATTTGCAGAGACTGGATTGCCTGATCTG
ACAGAGGGACGATATGCTCCTTCCTCATTTTCATCCGGGTCGGAGGAACTTCCCATATCTTTTGGGTAAAATCGATCTCA
CACCATTCCCCCATACGTAATTCTACTGTTCTCAGCCCTGTGAGCATCAACAATTTTGTAGCTTCACGGGTTACAATACT
GCCGGTTTAGTTTTCGAGTTTGTATAAAAACTCTGGTAGTTCAGGAGGAAGCAGGAAAGGGTAATGTGTTCGCTTATAGC
TTTTCATTGCTATAACCAGATCAGAAGCTGGATTGTATCGTGCCCGACCTGTAACAATGGCATACCGAAACACTTCACCA
CATCGTTGGCGAACTTTATTAGCTAGCTCGCAGGCTCCTCGGCTTTCGATACGCTGAAGAACTGCGAGAAGTTCAAGAGG
TTCGATTTCACTAATGGGTCTGTTTCCAATGTAGGGAAACACATTATTTTTGAATGCTCTGTCGACATAATCAGCGTAGC
TGGCAGACCAGCCTGAAACTTTTGCGTTGTACCACTCGGTGGCGATTGCGGCAAAAGTTCTTCCTTCGGAAAGGTTTTTC
TCAAGATTTTCAGCTTTCTTGACTTCACCGGGATCTTTACCATCGGCATGTATTTTCTTGGCTTCATCCCGACGTTTGCG
AGCTTCAGCCAATGTAATAGTTGGATAGGTGCCAAATGATAGTTTCTTTTCCTTCCCCGCATAGTGGTACTTCATTCGCC
AGTACTTTGAGCCGTTAGGATTGACCTGAAGGTAGAGCCCACCACCATCGGCAATCTTATAAATTTTATCTTTGGGTTTG
GCTGTTTCAACTTGTCGAGCTGTCAGTGGCATCTGGGGGCCTCGCAATAGATTGACCAAGATGTGCCCCTAAATAGGCCC
CCAAATGTGACTTGATTTACGTTCCCCTGAGGAGAATTAAGGCGACTATTTGAGTAACATAAGTAAGGGTATATGCTGAT
TATAAAGGCTTTTTGTGGGGTATGGTAGATTTCAGGAGAGGTGTGCATGGTGTCCCCTGCAGGAATCGAACCTGCAATTA
GCCCTTAGGAGGGGCTCGTTATATCCATTTAACTAAGAGGACAATGCGGCATGAGTATACCCGCTAATGGACTGCGGGGT
AAGTACGCTGCCGCTCGATTGCTTAAACCCTCGCCATTTATGCTGGGTTTTTATCATTTTTCTTAATGTTTTCCGCACGT
TCTGCTTTTTGGCGTGCTTCTGCTTTACGCTTGTTGCTCATGTCGTTACGAATCTGTGCATGACTCATTAACGCGAAGAT
AAAGGTGCCGCCGCAGATGTTCCCCGCTAAAGTAGGTAGTGCGAAGGGCCAGATGAAATCGCTCCAGTGCAGCGTGCCGT
TAAACACCAGATAGAGGATTTCAACAGAACCGACAACGATGTGGGTGGTGTCACCCAGTGCAATAAGCCAGGTCATCAAA
ATAATCACCACAATCTTTGCCGCACCCGCTGCAGGAAACATCCAAACCATAGTGGCGATCAGCCAGCCGGAAATGATCGC
GTTGGCAAACATCTCGCTGGGGGTGTTCTTCATCACATCCATGCCGATTTTGACAAATGCATCGCGAGTTTCTTCATTGA
AGATAGGCATATATTCAAATGCCCATGCAGCAATACCTGTCCCGAGAATATTACCCAGCAGCACGACGCCCCATAATCGC
ATAAGTAAGCCGACGTTGCTCATTGTCGGTTTTTGCATGACGGGTAGTACCGCAGTCACGGTGTTTTCGGTAAATAATTG
CTGGCGGGCCATAATGACGATAATAAAACCAAAGGTATAACCGAGATTCTCCAGTAAGAAGCTGCCTGGCACTCCTTCCA
GTTCGACATGAAATATCCCTTTTGCCAGTAGCGAAGCGCCCATCGACAGACCCGCCGCAATGGCTGACCACAGTAGCGCC
ATTGCGTCGCGTTCCAGCTCTTTTTCACCATCCTGGCGGATATGCTCATGAATTGCCATCGCCCGGGAGGGGAGTCGGTC
TTCATCTATTTCTATTTTTTTGCCGCGCTCTTTTTCTTCGCTCTCAACTTCAATTTCGTCGCTGTGTTGATCAATTTTGT
CGTTGTCCATGGTCTCTTCTCTTGAATTAGCACGTATAGCTAAAGCGTAGCGGCTTTTTTGCTCGCAACTGGCGGGAGTT
ACTCTGAAAATGTAGAAAAGGCTGCGTTTGCCTTTTTCTGTTTCTATAGAATCAAGTAGCCTACAGGGCGGCGATTACCA
GGCTATGATCAAATCAGCAAATCAGGGCGTCTGGACATCAGTTGACGTGCTGTTACAATCGCCCACACCTAAACAGGCGG
ATACGGTATCGTTCCGTCATGGATGGCAAACTGCATAAGCCATAAAAAAACAGGGAGACATTTATGAAGCTTCGCCTGTC
GGCGCTTGCTCTGGGAACTACGCTTCTGGTGGGGTGTGCGAGTTCCGGTACAGATCAGCAAGGGCGTTCTGACCCGTTAG
AAGGGTTCAACCGCACCATGTACAACTTCAACTTCAACGTATTAGACCCGTATATTGTTCGACCGGTCGCTGTCGCCTGG
CGTGATTATGTTCCGCAACCGGCGCGTAATGGTTTGAGCAACTTTACTGGCAACCTTGAAGAACCTGCGGTGATGGTTAA
CTACTTCTTGCAGGGCGACCCTTATCAGGGGATGGTCCACTTTACCCGCTTTTTCCTGAACACCATTTTGGGGATGGGCG
GCTTTATTGATGTTGCAGGGATGGCGAACCCGAAACTGCAACGGACTGAACCTCACCGCTTCGGTAGTACGCTTGGTCAT
TATGGCGTGGGTTATGGGCCTTACGTTCAGTTACCGTTCTACGGTAGCTTCACGCTGCGTGATGACGGTGGTGATATGGC
GGATGGTCTTTACCCGGTTCTTTCCTGGCTGACCTGGCCGATGTCTGTGGGTAAATGGACGCTTGAAGGGATCGAAACCC
GCGCTCAGCTGCTGGATTCCGATGGTCTGCTGCGTCAGTCGTCCGATCCTTATATTATGGTGCGCGAAGCGTACTTCCAG
CGTCATGATTTCATCGCTAATGGCGGCGAACTCAAACCGCAGGAAAATCCGAACGCACAAGCGATTCAGGATGATTTAAA
AGATATTGATTCTGAATAAGAAACAAATAAAAAAGGTGAGTCGCAAAACTCACCTTTTTTGTTGTTATCCCTCAATTACC
ACAAGTAAAAGGAGATAAACCGACAATGACCCGGACGTAATGATGTAAAAATACTGATGTTCGTCACTGACTATTTCCGA
TATTCAGGCGTTGAAAAATCAAAAAACTGGAAAAATAATTTTAAATATCATCAAAATTAACACCTGGCGCAGATAGTTGA
TTAATTTCATTTTGATATTTCGCCTGGCGATTTTGAAGTCTTTTTTCAACGTTATCTTCGAGATCCTTAAAGTCTTTGTG
TTTATTTTCAGGATGGTCAACGTCAACTTTGTTAGCGAATAAATTAGAAATTATTTCTTTTACATTGTCGCGTCTAAATT
TTGCATCGTCCACTTGAAAATTATATCTTATTGCTCGACCTAAACGTTTAAAAACTTCGTTAGGTTCTCTCAGTCTTTCC
CCGTTGAGCTCGTTTACAACCTGATGATCGGAACCTGTTGCAAATGATTCTGCCATGATAGCTTTACTGCTTTCAAACCA
CGCTGAAGCATTCCTGGCTTTTTCACTACAATATTGGGTGAGACTATCACCATTAATACGAATTCCTCTTTGAATGTGGT
AGTCGTCCTGATCGTAGTAACCGAGAGATAAGTAATCATTTCCGTTTTTATTTTTAATTACAATAGCGAGAGAGTCGCCT
TTTTTATCTTTACCGTACCAGGTAAATAAGTCCGTTGGTTCGCTATTCCCGCTCTCATCAAACTCCGTTACCGTATGTCT
GAGTTTGTGTGATATCTTATCGAAGATAAAACCAGGATCTCCATCATATATTTCTTTTAATGCGCTGAAGATCATTTCCT
TGTTATTGATATCATGAGTCTTCTCAACTATGTTGTCATTAATGATAGTACGGACGAGTTCTTTGTCTTTATAGTTCGCA
GGTAATTCTATTGGTTCTTGGTTGTCGATACCAATAGTAATATGGTCTGTATCATTGGAGCCAATATCAATATAAGTAAC
TGAGGAATTATTAATATTAAATCTATAAGGATCGTCGTTTACTCGTATGGCGTTTTTTATAAGCTCAAGTAGATGTTTAA
TACAGGTGCTTATTCCTTCCTTACCATTAAAAAGGTTTTTGAGCTCTTGTACTAATCCATTAACTTCATCATTGTTATTT
TCATTAATGGATTCTGGGTAAGTTGCGCTGGTATTGTTGATTGAAATAGATGGTAGCATGATTTTATTCCATTTTGATTG
ATTTGTTACAAATATATATTACCTAATGAAATAGACTATCAAAAAACGCTCATTTATTTAGAACCTATCTTTAATTTGAG
TGTATGAGCGCACAATAGCCAGGGGGGTGAGTATCCTGGAAATTCAGAAAAGTAAACTCTTTGAGAAGGACGAGCAGAAC
GCCTGAAAATATGCCTTTCCCTTCAGATTTGTCTGTGGATACCGCTTATTGATTTGAAAGGGCAAGCTGCCATCAGGCTG
TTTGCAAAACTCAGGAGGTAAGCAATGAGGACACTACTTTCGGTGAAGTGGGGGAGTTAAAGTCACCTGCTATGCAGGTG
ACTTTATCCAGGCGAACGCGTTATCAGAACGCGTAGTTAAAGTTAGTACCGAACAGCCAGGCTTTACCTTCAGACTCGAA
CTGGTATGGGCCTTCGTTAATTTTCACGCTCTGACCGTGCATATAAGAAACACCAACGTCGACTGAAGCATCTTTATTAA
ATGCGTAAGTCGTACCTGCACTCAGCCAGAAACGGTCCTGGTCCGGAATGGAGATAGAACGATTCTGAGCCGGAACTGGG
CTGTCATCAAAGGCGATACCGGTACGGAAGGTCCAGTTATCATCGTAGTAATAAGTGGTACCCAACGCGATGCGGTAAGC
ATCTTTAAAGCCTTCATGTTTCTGGAACAGCGTGTCGCCACTGGTTGAGGTCGCTTTCAGCTGCTGGAACTGACTCCAGC
TGGTGTAAGCCAAGCTATAGTGAATCGCCCACTGTGGATCAACACGGTTATAACCTGACACTTCCCACATTTCAGGCAGG
TTCAGCGTCAGATAACCCGATTGCGTTGCGCCACCTGTCGCGGTAGGAATTGGCAAACCGTAGTTATTAAACGCACGATT
AAGATCGCTGCTGTAGTTACCTTTGAAGTCAATTTTCACTTCAGAACGGTAGGTCAGTGCATAGCGGTTATTTTTATCCA
GTTCATACAGGATTCCGGCGTTCCAGCCAAAGCCCCACTGGTTACCGTTCAGATGAGCGATTTTGGTATTACTGTCGATA
CCGTTGGCGGTAGCTGCCAATGCTTGCCCTTGAGGAGTTTGCCCGGCAGGAGATTGCATAATCTGACCAGCAACCAACTG
CCCCAGATCGCCTGCGAAACGTTCAATTTTCGCGCGAGCGTAGACGGCGTTGAAACCAAGACCAAAGCTCCATGCATTAT
TTAAGCGATACGCACCGCTTAAGTTCAGGTTCATGGTTTCAAGGTCAGTTGTACCCCCGACAGAGCCGCCTGCATAAGTA
TCATTAAACTCTGTTGCCAGACCATAGTTAGAGGTAATAGAAGCGCCCCAACCAAATTGGTCGTTAATCGGTGCAACAAA
GTGCATGTTCGGAACCCATGCCGTAGGCGCGATGTTATCGGCTTTCAGGCTACGACCAGACGGAGACGTTCCGCTGATAT
TCACATCCGGGTCAATATAAACCGCACCCGCAGAAAATGTCGGGCGGTCAAACATGGTAATCAATGCGGGGTTACGGCTA
ACGTTACCTGCATCATCGGCAATTGCGCCTTCCCCTGAATAAGCCCGGCCCAGGCCAGAGGAAGAAAATTCGTTTAACTG
AAAGCCTGCCGACCAGGCCTGGGTGGAGATAAGTGCCACTGCGACTGCGAGAGCAGACTTTGTAAACAGGGTTTTCTGGC
TCATGACCATAACCTCAATGATTTATTTTTATACAAACTATGTTACGTGCTGTAACAGGAGCGCGAAGTGTAGGGTCTGA
GGTACATCTTAGAAATCAGACCAGTGGCGAGAGTATAGGTCGGACCAGCTGGAATGTTGCAAGTATGTTTCCATCTTTTT
TCAAATATGATCTAAGAAACGCGATCCAGCTGGCAAAATTTGGAGGTTGCGCACTCGCGGATTCGGGTGAATTTTGTTTT
AGATCATTTTTAAGTGTGATTTCGGTCACTTATCCGATTTTGCAGAATTAACAACTGGAGCAGCACTTTCCGGAAGCGTA
AAATATCCACAACGTTTATCTGGCACCTTGGGTGCACATACAGAGGAAATCAACGATGAGTAAATGTAGTGCTGATGAAA
CCCCGGTTTGCTGCTGTATGGATGTTGGCACCATTATGGACAACTCCGACTGCACCGCGTCTTACAGCCGCGTGTTTGCA
AGCCGCGCAGAAGCAGAACAAACGCTGGCGGCGCTGACTGAAAAAGCCCGTAGCGTGGAATCCGAACCGTGTAAAATCAC
CCCGACTTTCACTGAAGAGTCTGACGGTGTGCGCCTGGATATCGATTTCACTTTTGCCTGCGAAGCTGAAATGCTGATCT
TCCAGCTGGGTCTGCGTTAATTCCTCTCGGGTACGTACGCCCCTGTCAGTTGCTGGCAGGGGCGTTTTCTTTTCTTTCTC
CTGTCTTCACTGTGTCATAGCTCCCACTTTCCTTTTTCTCCGCTTGGCTAAATGTAAAAAAATGGTTAAGACTATGATCA
GGTCAGACCACTTTATTTATTTTTTTACAGGGGAGTGTTATGGGTCAGGTTTTACCGCTGGTTACCCGCCAGGGCGATCG
TATCGCCATTGTTAGCGGTTTACGTACGCCTTTTGCCCGCCAGGCGACGGCTTTTCATGGCATTCCCGCGGTTGATTTAG
GGAAGATGGTGGTAGGCGAACTGCTGGCACGCAGCGAGATCCCCGCTGAAGTGATTGAACAGCTGGTCTTTGGTCAGGTC
GTACAAATGCCTGAAGCCCCCAACATTGCGCGTGAAATTGTTCTCGGTACCGGAATGAATGTGCATACCGATGCTTACAG
CGTCAGCCGCGCTTGCGCTACCAGTTTCCAGGCGGTTGCAAACGTCGCAGAAAGCCTGATGGCGGGAACTATCCGAGCGG
GGATTGCCGGTGGGGCAGATTCCTCTTCCGTATTGCCAATTGGCGTCAGTAAAAAACTGGCGCGCGTGCTGGTTGATGTC
AACAAAGCTCGAACCATGAGCCAGCGACTGAAACTCTTCTCTCGCCTGCGTTTGCGCGACTTAATGCCCGTACCGCCTGC
GGTAGCAGAATATTCTACTGGCTTGCGGATGGGCGACACCGCCGAACAAATGGCGAAAACCTACGGCATCACCCGAGAAC
AGCAAGATGCATTAGCGCACCGTTCGCATCAGCGTGCCGCTCAGGCATGGTCAGACGGAAAACTCAAAGAAGAGGTGATG
ACTGCCTTTATCCCTCCTTATAAACAACCGCTTGTCGAAGACAACAATATTCGCGGTAATTCCTCGCTTGCCGATTACGC
AAAGCTGCGCCCGGCGTTTGATCGCAAACACGGAACGGTAACGGCGGCAAACAGTACGCCGCTGACCGATGGCGCGGCAG
CGGTGATCCTGATGACTGAATCCCGGGCGAAAGAATTAGGGCTGGTGCCGCTGGGGTATCTGCGCAGCTACGCATTTACT
GCGATTGATGTCTGGCAGGACATGTTGCTCGGTCCGGCCTGGTCAACACCGCTGGCGCTGGAACGTGCCGGTTTGACAAT
GAGCGATCTGACATTGATCGATATGCACGAAGCCTTTGCAGCTCAGACACTGGCGAATATTCAGTTGCTGGGTAGTGAAC
GTTTTGCTCGTGAAGTACTGGGGCGTGCACATGCCACTGGCGAAGTGGACGATAGCAAATTTAACGTGCTTGGCGGTTCG
ATTGCTTACGGACATCCCTTCGCGGCGACCGGCGCACGGATGATTACCCAGACATTGCATGAACTTCGCCGTCGCGGCGG
TGGATTTGGTTTAGTTACCGCCTGTGCTGCCGGTGGGCTTGGCGCGGCAATGGTTCTGGAGGCGGAATAATGGAAATGAC
ATCAGCGTTTACCCTTAATGTTCGTCTGGACAACATTGCCGTTATCACCATCGACGTACCGGGTGAGAAAATGAATACCC
TGAAGGCGGAGTTTGCCTCGCAGGTGCGCGCCATTATTAAGCAACTCCGTGAAAACAAAGAGTTGCGAGGCGTGGTGTTT
GTCTCCGCTAAACCGGACAACTTCATTGCTGGCGCAGACATCAACATGATCGGCAACTGCAAAACGGCGCAAGAAGCGGA
AGCACTGGCGCGGCAGGGCCAACAGTTGATGGCGGAGATTCATGCTTTGCCCATTCCGGTTATCGCGGCTATTCATGGCG
CTTGCCTGGGTGGTGGGCTGGAGTTGGCGCTGGCGTGCCACGGTCGCGTTTGTACTGACGATCCTAAAACGGTGCTCGGT
TTGCCTGAAGTACAACTTGGATTGTTACCCGGTTCAGGCGGCACCCAGCGTTTACCGCGTCTGATAGGCGTCAGCACAGC
ATTAGAGATGATCCTCACCGGAAAACAACTTCGGGCGAAACAGGCATTAAAGCTGGGGCTGGTGGATGACGTTGTTCCGC
ACTCCATTTTGCTGGAAGTCGCTGTTGAGCTGGCGAAGAAGGATCGCCCATCTTCCCGCCCTCTACCTGTACGCGAGCGT
ATTCTGGCGGGGCCGTTAGGTCGTGCGCTGCTGTTCAAAATGGTCGGCAAGAAAACAGAACACAAAACTCAAGGCAATTA
TCCGGCGACAGAACGCATCCTGGAGGTTGTTGAAACGGGATTAGCGCAGGGCACCAGCAGCGGTTATGACGCCGAAGCTC
GGGCGTTTGGCGAACTGGCGATGACGCCACAATCGCAAGCTTTGCGTAGTATCTTTTTTGCCAGTACGGAAGTGAAGAAA
GATCCCGGTAGTGATGCACCGCCTGCGCCATTAAACAGCGTGGGAATTTTAGGTGGTGGCTTGATGGGCGGCGGTATTGC
TTATGTCACTGCTTGTAAAGCGGGGCTTCCGGTCAGAATTAAAGATATCAACCCGCAGGGCATAAATCATGCGCTGAAGT
ACAGTTGGGATCAGCTGGAGGGCAAAGTTCGCCGTCGTCATCTCAAAGCCAGCGAACGTGACAAACAGCTGGCATTAATC
TCCGGAACGACGGACTATCGCGGCTTTGCCCATCGCGATCTGATTATTGAAGCGGTGTTTGAAAATCTCGAATTAAAACA
ACAGATGGTGGCGGAAGTGGAGCAAAATTGCGCCGCTCATACCATTTTTGCTTCGAATACGTCATCTTTACCGATTGGTG
ATATCGCAGCTCACGCCACGCGACCTGAGCAAGTTATTGGCCTGCATTTCTTCAGTCCGGTGGAAAAAATGCCGCTGGTA
GAGATTATTCCTCATGCGGGTACATCGGCGCAAACCATCGCCACTACGGTAAAACTGGCGAAAAAACAGGGCAAAACGCC
CATTGTCGTGCGTGACAAAGCCGGGTTTTACGTCAATCGCATCTTAGCGCCTTACATTAATGAAGCTATCCGCATGCTGA
CCGAAGGTGAACGGGTAGAGCACATTGATGCCGCGCTAGTGAAATTTGGTTTTCCGGTAGGTCCAATCCAACTTTTGGAT
GAGGTAGGAATCGACACCGGGACTAAAATTATTCCTGTACTGGAAGCCGCTTATGGAGAACGTTTTAGCGCGCCTGCAAA
TGTTGTTTCTTCAATTTTGAACGACGATCGCAAAGGCAGAAAAAATGGTCGGGGTTTCTATCTTTATGGTCAGAAAGGGC
GTAAAAGCAAAAAACAGGTCGATCCCGCCATTTACCCGCTCATTGGCGCACAAGGGCAGGGGCGACTCTCCGCACCGCAG
GTTGCTGAACGGTGTGTGATGTTGATGCTGAATGAAGCAGTACGTTGTGTTGATGAGCAGGTTATCCGTAGCGTGCGTGA
CGGGGATATTGGTGCGGTATTTGGCATTGGTTTTCCGCCATTTCTCGGTGGACCGTTCCGCTATATCGATTCTCTCGGCG
CGGGCGAAGTGGTTGCAATAATGCAACGACTTGCCACGCAGTATGGTTCCCGTTTTACCCCTTGCGAGCGTTTGGTCGAG
ATGGGCGCGCGTGGGGAAAGTTTTTGGAAAACAACTGCAACTGACCTGCAATAAGAAGGTCAAAGCTATATGAATCCGCG
CTGAATGGCGGAGTGTTGGTCAAAATATAAACGCATATTGACTATACTTACGCCATTGAGGTAAAAAACAGCGTTTCATT
CGGTGAATGGATAAGGCACAATGCCGGCCACCGTTTTCTTTCTCTGGTTTCAGATGAAAGAAAACGGGCGAATCTGGTTA
ACAAAAGCGGTGCAATATGCAAGTTTTTATCATGCGTCACGGCGACGCAGCCCTCGATGCCGCCAGTGATTCCGTTCGTC
CTCTGACCACTAATGGTTGTGACGAATCTCGCCTGATGGCGAACTGGCTGAAAGGTCAAAAAGTGGAAATCGAACGCGTT
CTGGTGAGCCCGTTCCTGCGAGCCGAGCAAACACTGGAAGAAGTAGGGGATTGTCTGAACCTGCCTTCCAGTGCAGAAGT
TCTGCCGGAGTTAACGCCCTGCGGCGATGTTGGTCTGGTCAGTGCCTATTTGCAGGCGTTGACCAATGAAGGTGTTGCTT
CGGTACTGGTGATCTCTCACTTACCGTTAGTCGGGTATCTGGTTGCCGAGTTATGTCCGGGCGAAACGCCGCCTATGTTT
ACCACCTCGGCCATTGCCAGCGTAACGCTTGATGAAAGCGGAAACGGCACATTCAACTGGCAGATGAGCCCGTGTAATCT
GAAGATGGCAAAAGCTATCTGATGAGTTCCAAATTATGCCCAATGAGGTAGATTCATTGGGCATAATTGCTCATCAGGCA
GCGGATATCTGTCAACCTCACTACTATCGAAGACTCTCCCCATCTATAAATAAAACACTTTCTACTTTCATTCGGAAATT
ATTCTTCTGCGCGTATCTTGATTTTGCCCAAAGTTACATGTTGAAATGAATAATGTCTGTTTGACACTCATTGTCATTTA
TTAATACAGATAATAGAGAAAATAGAGTTGAATAATCAGGCAGGATGTAATTGAAACTTGATTAAATTCTGGCTATAGTG
TTTATATATTATATTGTCAAAAGTGGATAAATGCCAATCGCATTATATGTTCATTGTTTGTTTTTTAAGCTGTTGATATT
CATTATTGATATACTTTCTATTTTTTCTAAATACTTATTCCGTATTTTTTAAGGATGTCCTTAAGATAACCTTTCTTCTG
TCAATATATTAATTAAATCTACATTTACTCTTTAGTAAAATTAAATTGCATCAGGGGGGTGAAAACATCACTATGCGGCC
CCACACCAAAGAATACAATTTTCTACGACCTGTTCTTTTTGGATCGCATGCCGTATTCAATGGCTGGGTATAAACATTGG
GTATTGACTGAATCAATGTATTGTAATGTTTATATTTTTAATTATTTATAGTTTAAGGACAAATAATGAGTAAGTTTGTT
AAAACAGCTATTGCTGCGGCAATGGTGATGGGCGTTTTCACCTCTACGGCAACAATCGCTGCGGGTAACAACGGTACTGC
ACGTTTTTACGGCACCATTGAAGACTCAGTGTGTTCTATCGTTCCGGACGATCACAAACTGGAAGTTGATATGGGTGATA
TCGGTGCCGAAAAACTGAAAAATAACGGCACCACCACGCCGAAAAGTTTCCAGATTCGTCTGCAAGATTGCGTATTTGAT
ACTCAGGAAACAATGACCACTACCTTTACTGGTACCGTTTCTTCTGCAAATAGCGGCAATTATTACACCATTTTCAATAC
CGATACCGGTGCGGCATTTAACAATGTTAGCCTGGCGATCGGTGACTCTCTGGGTACCTCTTACAAAAGCGGCATGGGTA
TTGACCAGAAAATAGTGAAAGACACTTCTACCAATAAAGGCAAAGCGAAGCAGACACTGAACTTTAAAGCCTGGCTGGTC
GGCGCAGCTGATGCGCCAGATCTGGGTAATTTCGAAGCAAATACCACCTTCCAGATTACTTACCTGTAAGGCATACCCCC
ATAGCGACACTGCTATGGGGGATTTAAATGGATTTTGACCGAACAAGAATAAAAACGGATAGAAACGTGTATGCCTGACC
ATTCTCTTTTTCGATTACGGATTCTTCCGTGGTGCATTGCGCTGGCAATGTCAGGGAGTTATAGCAGTGTCTGGGCTGAA
GACGACATTCAGTTTGATTCCCGTTTTCTGGAATTAAAAGGCGACACAAAAATTGATCTGAAGCGTTTTTCCAGCCAGGG
ATATGTTGAGCCCGGAAAATACAATTTACAGGTTCAACTAAATAAACAGCCATTGGCGGAAGAGTACGATATTTACTGGT
ATGCTGGTGAAGATGACGCGAGCAAAAGCTATGCTTGTCTGACACCGGAACTGGTAGCGCAGTTTGGTTTAAAAGAAGAC
GTGGCGAAAAATCTGCAATGGAGCCACGATGCTAAATGCCTGAAATCCGGTCAACTGGAAGGCATGGAAATTAAGGCTGA
TTTAAGCCAGTCCGCATTAGTCATTTCACTGCCACAGGCTTACCTCGAATATACTTATCCCGACTGGGATCCGCCTTCAC
GTTGGGATGACGGCATCTCCGGGATCGTCGCGGACTACAGCATCAACGCACAAACCCGGCACGAAGAAAATGGCGGTGAT
GATAGTAACGAGATCAGCGGCAACGGGACGGTCGGGGTTAACCTGGGGCCGTGGCGTATGCGTGCTGACTGGCAGACTAA
CTATCAACATACTCGCAGTAATGATGATGACGATGAATTCAGCGGCGATGAAACTCAAAAAAAATGGGAGTGGAGTCGCT
ACTATGCCTGGCGGGCGTTACCATCATTAAAAGCCAAACTGGCGCTGGGCGAGGATTACCTCAGATCCGATATTTTTGAT
GGCTTTAACTATGTTGGTGGCAGTGTCAGTACTGACGATCAAATGTTGCCTCCCAATCTGCGCGGCTACGCGCCAGACAT
TTCCGGCGTGGCACACACCACAGCAAAAGTGACCGTCAGCCAGATGGGGCGTGTGATTTACGAAACGCAGGTTCCGGCTG
GACCGTTTCGTATTCAGGATCTTGGTGATTCTGTCTCCGGTACGTTGCATATTCGCATTGAAGAACAGAACGGCCAGGTG
CAGGAATATGACATCAGCACCGCCTCGATGCCATACCTCACTCGCCCAGGTCAGGTTCGCTATAAGATCATGATGGGCCG
TCCGCAAGAGTGGGGACACCATATCGAGGGTGAATTTTTTTCTGGTGCTGAAGCTTCCTGGGGGATCGCTAACGGCTGGT
CGTTATATGGCGGCGCACTGGGAGATGAAAACTATCAGTCTGCGGCGCTTGGCGTCGGTCGCGATTTGTCTACATTCGGC
GCGGTCGCGTTTGATGTTACTCACTCGCACACCAAACTGGATAAAGACACCGCTTATGGCAAAGGTTCGCTGGACGGTAA
CTCCTTCCGTGTGAGTTATTCCAAAGACTTTGACCAGCTCAACAGCCGCGTTACTTTTGCTGGATATCGCTTCTCGGAAG
AGAACTTTATGACCATGAGCGAGTATCTGGATGCCAGTGACAGCGGAATGGTACGCACGGGCAACGACAAAGAGATGTAC
ACCGCCACTTATAACCAGAACTTCCGCGATGCGGGTGTTTCGGTTTATCTCAACTATACCCGCCATACCTACTGGGATCG
CGAGGAGCAGACAAACTACAACATCATGCTCTCGCACTATTTCAATATGGGCAGTATTCGTAATGTCAGCATCTCGATGA
CTGGCTACCGTTACGAGTATGACAACCAGGCCGACAAAGGCATGTACATTTCGCTCAGTATGCCGTGGGGCGACAACAGT
ACCGTTAGCTATAACGGTAACTATGGCAGTGGGACGGACAGCAGTCAGGTCGGTTATTTCAGCCGTGTCGATGACGCGAC
TCACTATCAGTTGAACGTCGGCACCAGTGACAAACACACCAGCGTTGACGGCTATTACAGCCATGATGGTTCGCTGGCGC
AGGTTGACCTCAGTGCGAACTACCATGAAGGGCAATACACCTCTGCGGGCTTGTCGTTACAGGGCGGCGCAACGCTTACT
GCCCACGGTGGCGCACTTCACCGTACCCAGAATATGGGCGGGACACGATTGTTGATTGATGCCGATGGCGTTGCCGATGT
TCCGGTGGAAGGTAACGGGGCTGCTGTTTATACCAATATGTTTGGTAAAGCCGTCGTTTCTGACGTCAATAACTATTACC
GCAATCAGGCGTATATCGACCTCAACAGATTGCCTGAAAACGCTGAAGCAACCCAGTCGGTGGTGCAAGCCACGCTAACT
GAAGGTGCCATTGGCTACCGTAAATTTGCTGTCATTAGCGGACAAAAAGCGATGGCGGTGCTGCGCCTGAGCGACGGCAG
CCATCCTCCGTTTGGCGCAGAAGTAAAAAATGATAACGAGCAGACAGTGGGCCTTGTCGATGATGACGGCAATGTTTATC
TGGCTGGGGTGAAACCTGGCGAACACATGAGTGTGTTCTGGAGTGGTGTTGCGCATTGCGATATCAACCTGCCGGACCCG
CTGCCTGCCGATCTGTTTAACGGCTTGTTACTGCCATGCCAGCATAAAGGCAATGTAGCACCTATCACTTCGCCGGCGGT
CAAACCGGCGATTCAGGAACAGACACAGCGGGTGACGCCAACGGAACCTCCGACTTCAATTTCAGTAAACCAGTAACGTG
ATTAAGGAATGATCCATGTTTAATCTGACTAACACTGCAAAAATCGTTGTCCCGGCACTGGCGCTGCTGGCGACAGTGGT
CAGTTTCTCCAGCCACGCTTCGGTGACGCCCGACAGGACACGGCTGGTGTTTAACGAAAGCGACAAGTCCATCAGCGTCA
CGCTGCGCAACAACGATCCCACACTGCCTTATCTGGCGCAGAGCTGGATAGAGGATGCAAAGGGCAACAAAATCAGCTCG
CCGCTTGCGGTGCTTCCGCCAGTGCAGCGTATCGATGCGATGATGAACGGCCAGGTGAAGGTGCAGGGGCTGCCGGATAT
CAACAAACTGCCGGCCGACCGCGAGAGCGTGTTCTATTTCAACGTGCGCGAAATTCCGCCGAAATCAAATAAACCGAACA
CACTGCAGATTGCGCTGCAGACGCGTATCAAACTGTTCTGGCGACCGAAGGCGCTGGAGAACACCAGCATGAAAAGTCCG
TGGCAGCATAAGGTGACGCTCATCCGTAACGGCCAGGACTTCACCGTCAATAACCCGACGCCGTACTACGTGATCATCAG
CAACGCCAGCGCTAAAAAAGGCGGCAACCCGCCGGCGGGATTCACACCGCTGATGATGGAGCCGAAAACCTCCGCACCGC
TGAATGCGAAGATGGACAGCGTGCCGGTGCTGACTTACATCAACGACTACGGCGCGCGGATGCCGCTGTACTTCATATGC
ACCGGCAACAGCTGCCAGGTGGATGAAGAGCAGAGCCGCAAAGGCTGATGCCGGGAGGGACTTATGAGTCACAAGTTTGT
AGCGGGCGCAGGGTTGCTGGTGCTGGCCGGATGGGGCATCAGCGGTTTGGCTGTTGCTGGCAGTGATATCAAACAGGTGG
ATCTGACGCTGCGAATCCTGGTCGATGGACCGCCGCCTTGCTCCGTGAAGGGAAGCGCTGTGAAATTTGGCAATGTGATA
ATCAACAGGATCGATGGTACCAATTACCAACAGGATGCGAAATACACCCTCAACTGCGGTAATAAAGTCAGCGATGACTT
ACGGATGCAGCTCAAAGGCAATACCGCCGTGATCAACGGAGAAACGGTTCTCAGCACGGATATCGCCGGCCTGGGGGTGC
GGATAGAAAACGCCGCCGACAACTCCCTGTTTGCAGTTGGTGAAAATAACTGGACGCCTTTTAATGTCAACACTCAGCCT
CAGCTGAAAGCGGTGCCGGTAAAACAGAGCGGGGTGCAACTGACGCCGTCGGAGTTTAACGCCACGATGACCATGGTGGT
GGATTACCAATGAAAAAATTCCTGCTCCTTTTACTGTGCGCTGGTTGCGGGGCTGTGCTGGCGGCGGAAGATGACATCAC
ATTCCACGGTACGCTGATGTCGCCGCCCGCCTGTAGCATCAGCGGCGGGCAAACCATCGAAGTGCAATTTCGCGATCTTA
TTATCGACAGCATTGATGGCAATTATGGTCGTCAGAAAGTGGACTACGAACTGAGCTGCGACTCGGATGTCCGCGATCCC
GAGTGGAATATGACACTCTCCTGGACGGGGACTGCCACCTCCTACAACGACTCTGCTATTGAGACGGATGTACCGGGCTT
CGGAATTGAGCTTCAGCATGACGGTCAGCGTTTTAAGCTCAACGAGCCGCTTTCCATTAACGCCACCGATTTTAGCCAGA
AGCCAAAGCTGGAGGCGGTACCGGTCAAAGCGGCTGATGCGGTGCTGACGGACACGAATTTTTCTGCTTACGCAACCTTA
CGGGTGGATTACCAATGAAAACAGCACACATTTATTCACCCGGTTATGCGCTGTTAGCAGGCCTGCTGCTGACCGCCAGC
ACGGGGGCACGGGCAGTCGATAACAACCTGCATTTTTACGGCAACCTGCTGAGTAAATCCTGCACGCTGGTGGTGGATGG
TGCCAATCTGGCGGAAATTCATTTTCCCACCGTCAGCAACCGGGATTTGATGGTCGCCGGGCAGTCCGCGCATCTGCCGG
TTGTGTTTAAGCTGAAAGACTGCAAAGGGCCGGCGGGATACAACGTCAAAGTCACCCTCACCGGAACGGAAGACAGCGGT
CAGCCGGGTTTTCTGGCAGTCGACGACACCTCCACCGCGCAGGGCGTGGGGATAGGGATGGAAACGCTCGACGGCAAGCG
GGTGGATATTAACAACACCACCGGGGCGACTTTTGCGCTTACCAACGGCAACAATGATATTAATTTCCGGGCCTGGATCC
AGGCGAAAAGCGGTCGTGATGTAACCATCGGTGATTTCACCGCCAGCCTGACAGCTACGTTTGAGTATATATAAAATGCA
TAAAATACGTCATGTTATATGTTTATTGGTGCTGGCTCTGTGCGCTTCTGGGATACAGGCTGCGACAAAGATCGCCACAC
TCTATGTACCCGCGGGGACGACCAGCGTTGTTGCAAAGTATCGTTTTCATCTTTCAGTCCTGACCCCTCAATCAGTTGAA
TATGGCACGTATGAATCTAATTCAACTGCGGCAGCAAGTTTGCCTTTAGTTAGTTGGACCGGGAGTCCTCCCGGCCCTGA
ACTCAGGATGGAGCGCAATAATACAACCTTACCGGATTCTACCTGCCCCGGATTAGAAGAGTATGATGCTCTCTCTCCAG
TAACGGCCTGGTCATGTAATGAATTAGTACTTGGCGTTTATTACGATGGAGATTTACACGGTTGTCCCTGGATTGTGTCG
TCTTATGTTGAAAGCGCCAGTACTATGGATCAGCGTTTCGGGGCCGGAATTTTTATAGGACCAACAAAAGTTAGCTCTGA
CTGCCCGACAGAGTCCCTGGCACCGTATGATGTTTCCTGGAATGAAAATTATGTTGTACATAACAAAGTCGTCAGGTTGC
AGTCAACAGGTGGTGTTATTGAGCAAACACTGCCCACTTTCCTGATGGAAAACGGCAAACTGTGTGATGGCAGTAATTTT
GACGAGCGTGGAGCCTACTGCCGTTTTGTCGCACAGCAGATGACCTTCTCGACTTCCGGCTGTGATAATGCCAAAGTGAC
GGTGACGCCAGAGCCGCAACCGATCACGTCCAGGCAACTGCATGATATGAAGCTACGCGTGGACACGACATCTCGACAGC
CCATAGATTCTACCTGCCGATTCACTTACATACTGAATATGTATTAGCGCACCTTTTCTCACCTGGCAGGGTCATTCGCC
CCTGCCATTCCGCGCTCCTGGCACAACACGCTCAACTCCTCAGGGCAACTCCGGCGGCAACCACTCTTCCACTTCAATCA
ACACCAACAAAGCCGCATCACCGCCGTACTCTTTCGGTGCCTGGTGAAATGCCATCACATGCGGATGTTGTGCCAGCCAC
AGCGGTGTTTGTTGCTTCAAAATATGCTTCCCGTGCCCATGCATCACGCAGGCACAAAACACATGTTCGCGGCGACAGGC
GGCAATCAACGCGCCCAGTTCCTGCTTGGCCTGCAGCTGCGTCAGACCGTGTAAATCCAAAAACAATTCCGGTGAATAAT
CGCCGCGGCGCAGTTTCTTCGCCTCAAAATGGCTGACATCCGGGCGAACATATTTCACCGGACCTTCGGTATTTAATAAC
GGCTGAAACTCATCGGAGAAATAATGGCTGGCATCAGCCTGCTCCTGGATCAAGCGTTTCACCGGCACTTCGCTGATTTT
TTTACGCTGCGGTCGGTGGACAATCGTGTCCTGCTTAATCTTGCGAGTCCCCGCCATCAACTGGCGAAACAGAGCCTGGT
CCTCCTCGCTAAGTGTTGTTTTCTTTTTCATTTATCTGTCTCTATTTCTAATTTTCCTACAGTTTACCCGACTCGTAGCA
CAATCGATCGTTTTAAACGTATTTTTCCTCACTCACCGCGCGTGAATGCTGATTTATCGTCATCTTCATGGCAAACTAGC
CGCCGAAATTATTGCGATCATGCCCTGGAGGAATACGTGGATAAAATTTTCGTTGATGAAGCAGTAAATGAGCTGCAAAC
CATTCAGGACATGTTGCGCTGGTCGGTAAGCCGCTTCAGCGCGGCAAATATCTGGTACGGTCACGGCACCGATAACCCGT
GGGATGAAGCCGTACAGCTGGTGTTACCATCGCTCTACCTGCCGCTGGATATCCCGGAAGATATGCGCACCGCGCGTCTG
ACCTCCAGCGAAAAACACCGTATTGTTGAACGCGTGATCCGCCGCGTCAACGAGCGCATTCCGGTGGCTTACCTGACCAA
CAAAGCCTGGTTCTGCGGTCATGAATTTTACGTCGATGAACGCGTGCTGGTGCCGCGCTCACCGATTGGTGAACTGATCA
ACAATAAATTTGCCGGACTCATCAGCAAGCAACCGCAGCATATTTTAGATATGTGTACCGGTAGCGGCTGCATCGCCATT
GCCTGTGCTTATGCCTTCCCGGAAGCGGAAGTCGACGCGGTAGATATCTCTCCCGACGCGCTGGCGGTTGCCGAACAGAA
CATCGAAGAACACGGTCTGATCCACAACGTCATTCCGATTCGTTCCGATCTGTTCCGTGATTTGCCGAAAGTGCAATACG
ATCTGATTGTCACTAACCCGCCGTATGTCGACGCGGAAGATATGTCCGACCTGCCAAACGAATACCGTCACGAGCCGGAA
CTGGGCCTGGCATCTGGCACCGACGGCCTGAAACTGACGCGTCGCATTCTCGGTAACGCGGCAGATTACCTTGCTGATGA
TGGTGTGCTGATTTGTGAAGTCGGCAACAGCATGGTACATCTTATGGAACAATATCCGGATGTTCCGTTCACCTGGCTGG
AGTTTGATAACGGCGGCGATGGTGTGTTTATGCTCACCAAAGAGCAGCTGCTGGCGGCCCGTGAATATTTCGCGATTTAT
AAAGATTAAGTAAACACGCAAACACAACAATAACGGAGCCGTGATGGCTGGAAACACAATTGGACAACTCTTTCGCGTAA
CCACCTTCGGCGAATCGCATGGGCTGGCGCTCGGCTGCATCGTCGATGGTGTTCCGCCAGGCATTCCGCTGACGGAAGCG
GACCTGCAACATGACCTCGACCGTCGTCGCCCTGGGACATCGCGCTATACCACCCAGCGCCGCGAGCCGGATCAGGTCAA
AATTCTCTCCGGTGTTTTTGAAGGCGTTACTACTGGCACCAGCATTGGCTTGTTGATCGAAAACACTGACCAGCGCTCTC
AGGATTACAGCGCAATTAAAGACGTTTTCCGCCCAGGCCATGCTGATTACACCTACGAACAAAAATACGGTCTGCGCGAT
TATCGCGGCGGTGGACGTTCTTCCGCCCGCGAAACCGCCATGCGCGTGGCGGCAGGGGCGATTGCCAAAAAATATCTCGC
CGAGAAATTTGGTATTGAAATCCGCGGCTGCTTGACCCAGATGGGCGACATTCCGCTGGAAATCAAAGACTGGTCGCTGG
TTGAACAAAATCCGTTCTTCTGCCCGGACCCGGACAAAATCGACGCGTTAGATGAACTGATGCGCGCGCTGAAAAAAGAG
GGCGACTCCATCGGCGCGAAAGTCACCGTTGTTGCCAGTGGTGTCCCCGCCGGACTTGGCGAGCCGGTCTTTGACCGCCT
GGATGCCGACATCGCCCATGCGCTGATGAGCATCAACGCGGTGAAAGGCGTGGAAATTGGCGACGGTTTTGACGTAGTGG
CGCTGCGCGGCAGCCAGAACCGCGACGAAATCACCAAAGACGGTTTCCAGAGCAACCATGCGGGCGGCATTCTCGGCGGT
ATCAGCAGCGGGCAGCAAATCATTGCCCATATGGCGCTGAAACCGACCTCCAGCATTACCGTGCCGGGGCGCACTATTAA
CCGCTTTGGCGAAGAAGTTGAGATGATCACCAAAGGCCGTCACGATCCCTGTGTCGGGATCCGTGCAGTGCCGATCGCAG
AAGCGATGCTGGCGATCGTTTTAATGGATCACCTGTTACGGCAGCGGGCGCAAAATGCCGATGTGAAGACTGATATTCCA
CGCTGGTAAAAAATGAACAAAACCGCGATTGCGCTGCTGGCTCTGCTTGCCAGTAGCGCTAGCCTGGCAGCGACGCCGTG
GCAAAAAATAACCCAACCTGTGCCGGGTAGCGCACAATCGATAGGCAGTTTTTCTAATGGCTGTATTGTCGGCGCTGACA
CGCTGCCGATACAGTCCGAACATTATCAGGTCATGCGTACCGATCAGCGTCGCTATTTCGGTCACCCGGATCTGGTGATG
TTTATCCAGCGTCTGAGTAGCCAGGTGAGCAATCTGGGCATGGGTACGGTGCTGATTGGCGATATGGGGATGCCTGCTGG
TGGGCGTTTCAACGGCGGTCATGCCAGCCACCAGACCGGACTGGATGTCGATATCTTTCTGCAACTGCCGAAAACTCGCT
GGACCTCCGCGCAGCTCTTGCGCCCGCAAGCACTGGACTTAGTTTCCCGCGACGGTAAACACGTTGTCTCCTCGCTGTGG
AAGCCAGAAATTTTCAGCTTGATCAAACTCGCCGCCCAGGACAAAAACGTCACGCGCATTTTTGTTAATCCGGCGATTAA
ACAACAACTTTGCCTAGATGCGGGCACCGATCGCGACTGGTTGCGCAAAGTGCGACCCTGGTTCCAGCATCGTGCGCATA
TGCATGTACGATTACGTTGTCCTGCCGATAGTCTGGAGTGTGAAGATCAACCTTTACCGCCACCAGGCGATGGTTGCGGG
GCAGAACTGCAAAGCTGGTTTGAACCTCCAAAACCGGGAACAACAAAGCCTGAGAAGAAGACACCGCCTCCGTTGCCGCC
TTCCTGCCAGGCGCTACTGGATGAGCACGTGATCTAATGGAAACGTTTAATAGCCTGTTTATGGTTTCCCCGCTGTTGCT
GGGAGTTCTCTTTTTTGTCGCCATGCTGGCGGGATTTATCGACTCGATTGCCGGTGGCGGTGGGTTACTCACCATTCCGG
CATTGATGGCAGCGGGGATGTCTCCCGCTAATGCGCTGGCAACCAATAAACTGCAAGCCTGCGGCGGCTCTATTTCCGCT
ACTATCTACTTTATTCGCCGCAAAGTGGTTAGTTTAAGCGATCAGAAACTCAATATCGCCATGACCTTTGTCGGCTCAAT
GAGCGGCGCACTGCTGGTGCAATACGTTCAGGCTGATGTCTTACGGCAGATTTTGCCCATTCTGGTAATTTGTATCGGCC
TCTATTTCTTGCTGATGCCAAAGCTGGGTGAAGAAGATCGCCAGCGTCGGATGTACGGTTTACCCTTCGCGTTAATTGCC
GGTGGCTGCGTCGGTTTTTATGACGGATTCTTTGGTCCGGCAGCCGGATCGTTTTACGCACTGGCCTTTGTTACGCTGTG
CGGATTCAACCTCGCCAAAGCCACGGCGCACGCCAAATTACTCAACGCAACGTCAAACATCGGCGGTTTACTGCTGTTTA
TTCTCGGTGGCAAAGTGATTTGGGCGACGGGCTTTGTCATGCTGGTGGGGCAGTTCCTCGGCGCGCGCATGGGTTCACGA
CTGGTGTTGAGCAAAGGACAAAAGCTGATCCGCCCGATGATTGTTATTGTCTCAGCGGTGATGAGTGCCAAATTACTTTT
TGATAGCCACGGACAGGAGATCCTCCACTGGTTGGGGATGAACTAATGAACAGTACACACCACTATGAGCAGTTGATTGA
AATTTTTAATAGCTGCTTTGCCGATGAATTTAATACCCGTCTGATTAAAGGCGACGACGAACCGATCTATCTTCCTGCTG
ATGCGGAAGTACCGTATAACCGAATCGTCTTTGCTCATGGCTTTTATGCCAGCGCAATTCATGAGATTTCGCACTGGTGT
ATTGCTGGGAAAGCGCGCCGTGAGCTGGTTGATTTCGGCTACTGGTATTGCCCGGACGGACGCGATGCCCAAACGCAAAG
CCAGTTTGAAGATGTTGAAGTGAAGCCGCAGGCGTTCGACTGGTTGTTCTGTGTGGCGGCGGGATATCCGTTTAACGTCA
GTTGCGACAATCTGGAAGGCGACTTCGAACCGGATCGTGTGGTGTTTCAACGGCGGGTACATGCGCAGGTGATGGATTAC
CTAGCAAACGGCATTCCTGAACGCCCGGCACGCTTCATTAAAGCACTACAAAATTATTATCACACGCCGGAACTTACGGC
GGAACAGTTCCCGTGGCCGGAAGCGCTCAACTGAAGCCGGTGCCACGTTTTACAATGAGGAAAGAAGATGATCGCGGAGT
TTGAATCACGCATTCTGGCATTAATCGACGGTATGGTTGACCATGCCAGTGATGATGAGTTGTTTGCCAGTGGGTATTTG
CGTGGCCACCTGACATTAGCCATCGCAGAACTGGAAAGTGGTGATGACCACTCCGCTCAGGCGGTGCATACGACCGTTAG
CCAGAGTCTGGAAAAAGCCATTGGTGCCGGTGAATTGTCGCCGCGTGACCAGGCGCTGGTGACCGATATGTGGGAAAACC
TGTTTCAGCAGGCGTCACAGCAGTAAGTTGCGGCGTCTGGAGCACCATGCCTGATGCGACGCTTATCGCGTCTTATCAGG
CCTACACGTCACACGTAGGTCGGATAAGGCGTTCACGCCGCATCCGGCAAACACTGCGAGAGCAGATTACCCCGCCTTAA
CCGCTTTACCCTTCAACAATTTCCGCACCCATAACCGATTCGGGTTTAACGCCGCCAGCGTACTGGCATCCATCGGAATC
GGTTCGTCGCTCATCTGCGCCGCCAGAATCTCGGCACACAGCGGGGCAGAACACAAACCGCGAGAACCTAAAGCCGCAAA
CATAAAGAGATCGTCAAAAACCGGCGCGCTTACCGCCTCATCTTTCTGCTCCGCCAACGACGCATATTCCACGAGTGTTG
CCTCATAATCGGGAACATTGCCTACCATTGGCAGATGATCGCGGGTGGCACAACGCACACCGCAGCGCGCCTCTTTATCA
CTGACATCAACCTCTTTTGCCCACTGTGCCTGCGGGAAACAATCAATCAACCGCTGGCGATTCTGCTGCTGATCGTCCTC
ACTGTACGCCGTATCTTCGCTGCCGCGATGATAACTGGCACCAATACAATGATGTTGATTCGCCGGATTTTGTGGCGTGA
GATAACCGTCATAGCACAGCACCTGCTTCAGCTCTGCCAGTTCCGGCGTTGTCGGAATATGGCTGACCTGCCCGGCAACC
GAATACACCGGGAGAGTCGACGTTTGGCTGAATCGGCTGATTTGATGCCCGTTCGCCAGTACCACTACGCTGTGTGTTGC
TTGCTGATCTCCTGCAAAATTCAACAACCAACAGTCATCCTTACGGGATAAATTCTGTAACTGATATTGATAATAAATCT
GCAAACCCTGCTGTTGCGCCAGTTCCAGCACATTACGGGTCAGTTCTGCTGGGCACAGCCAACCACCTTGCGGATAAGTA
ATGCCGCTGCAATTTGTCGCAACGCCCGTAATTTGTTCAACCGCATTTGCCTCAACGGCTACAGCCAGTTCTGCGGGTAA
ATCCATTGACAACATCTGTGCGATTTTATGCTGGCTTTTCTCATCCCAGCCTAACTGCGTGACGCCGCACCAGTCATGAT
CAAATTTAACGGGTAATTGGTCGTAAAACCGACGAGCAAAAGTAAACGCATTAGAGAAAAAGCGGTTTAGCGCCTCATCG
TGTTTGCTTAATAACGGATACAGCGCCCCCTGGCGATTGCCGGAAGCACCCAGTGCGGGGGCCTCATCCGCGCAATAAAG
CGTTACCTGCCAGCCGCGCCGTAATAGCGCCAGCGACAACAACGCGCTGGCAATACCACCGCCGATAATCGCCGCTTCCC
GTTTGCTGCTGCCCGTGCGGTTAAACCACGGCGCGGAGCAGGGGAGCGGTAATGTCTGTTCCATCACCCCGCAAAGCATT
TCCCGTTTGCGCCCAAAGCCCTTACGTTTTTGCATCGTGAATCCGGCGTCCTGCAAACCGCGGCGGACAAAACCGGCAGA
CGTAAATGTCGCCAGCGTGCCGCCCGGACGCGCCAACCTTGCCATGGCGTTAAACAGATTTTGCGTCCACATATCCGGGT
TTTTCGCTGGCGCAAAGCCGTCCAGAAACCAGGCATCTACTTTTTGATTTAGCGAATCGTCCAGTTGGCTGGTCAGTTCG
TTAATATCGCCAAACCATAAATCCAGCGTCACGCGGCCTTCATCGAGCAATAAACGATGGCAACCGGGCAAGGGCATTGG
CCACTGCGCCTGAAGTTGTTCTGCCCACGGAGCCAGTTCCGGCCAGTGTTGATGCGCTAAGGCTAAATCCGCACGGGTGA
GGGGAAATTTCTCAAAACTAATGAAATGTAAGCGTTGTAATTGCGCTTGCGGATGCGCTTCGCGAAACTGATTAAATGCC
TGCCATAGCGTCAGGAAGTTTAATCCGGTGCCGAAGCCGCTCTCTGCTACCACAAACAGAGGATGTGGATGCTCAGGAAA
GCGTACCTCTAATTGGTTGCCTCCCAGAAAAACATAACGCGTCTCTTCCAGCCCGTTATCGTTGGAAAAATAGACATCGT
CAAAATCTCGGGAAACAGGTGTACCCTCAGCATTAAATTCGAGGTTGGCAGGTTGTATGGAGTAGTGTTTCACGTAAGTT
ACTCGTCTTACAGGCGGTGGCTCGATCTTAGCGATGTGTGTAAGGCTGCGCAAATTTCTCTATTAAATGGCTGATCGGAC
TTGTTCGGCGTACAAGTGTACGCTATTGTGCATTCGAAACTTACTCTATGTGCGACTTACAGAGGTATTGAATGAAACGT
GCAGTGATTACTGGCCTGGGCATTGTTTCCAGCATCGGTAATAACCAGCAGGAAGTCCTGGCATCTCTGCGTGAAGGACG
TTCAGGGATCACTTTCTCTCAGGAGCTGAAGGATTCCGGCATGCGTAGCCACGTCTGGGGCAACGTAAAACTGGATACCA
CTGGCCTCATTGACCGCAAAGTTGTGCGCTTTATGAGCGACGCATCCATTTATGCATTCCTTTCTATGGAGCAGGCAATC
GCAGATGCGGGCCTTTCTCCAGAAGCTTACCAGAATAACCCGCGCGTTGGCCTGATTGCAGGTTCTGGCGGCGGTTCCCC
GCGTTTCCAGGTGTTCGGCGCTGACGCAATGCGCGGCCCGCGCGGCCTGAAAGCGGTTGGCCCGTATGTGGTCACCAAAG
CGATGGCATCCGGCGTTTCTGCCTGCCTCGCCACGCCGTTTAAAATTCATGGCGTTAACTACTCCATCAGCTCCGCGTGT
GCGACTTCCGCACACTGTATCGGTAACGCAGTAGAGCAGATCCAACTGGGCAAACAGGACATCGTGTTTGCTGGCGGCGG
CGAAGAGCTGTGCTGGGAAATGGCCTGCGAATTCGACGCGATGGGTGCGCTGTCTACTAAATACAACGACACCCCGGAAA
AAGCCTCCCGTACTTACGACGCTCACCGTGACGGTTTCGTTATCGCTGGCGGCGGCGGTATGGTAGTGGTTGAAGAGCTG
GAACACGCGCTGGCGCGTGGTGCTCACATCTATGCTGAAATCGTTGGCTACGGCGCAACCTCTGATGGTGCAGACATGGT
TGCTCCGTCTGGCGAAGGCGCAGTACGCTGCATGAAGATGGCGATGCACGGCGTTGATACCCCAATCGATTACCTGAACT
CTCATGGTACTTCGACTCCGGTTGGCGACGTGAAAGAACTGGCAGCTATCCGTGAAGTGTTCGGCGATAAGAGCCCGGCG
ATTTCTGCAACCAAAGCCATGACCGGTCACTCTCTGGGCGCTGCTGGCGTACAGGAAGCTATCTACTCTCTGCTGATGCT
GGAACACGGCTTTATCGCCCCGAGCATCAACATTGAAGAGCTGGACGAGCAGGCTGCAGGTCTGAACATCGTGACCGAAA
CGACCGATCGCGAACTGACCACCGTTATGTCTAACAGCTTCGGCTTCGGCGGCACCAACGCCACGCTGGTAATGCGCAAG
CTGAAAGATTAATTCGCAGTAGGCCGGAGTAGTCGGAGTAGGTCGGATAAGACGCGCCAGCGTCGCATCCGACGTTACGC
GCTAATGCGGCCTCCGGCACTAACGCAAAAGGGAACCTGATGGTTCCCTTTTTCACATCATTGACAATCGCCGCCTGTTC
CAGGCAAACTTCCCGCTTTGTCGATTTCCTTCTGAAAAGACGTACGCGTTAAATCCTGCCAACGCACCGTAACCCTGAAA
CCAGAGAGATGAGACGGGGATACTCCTCGCCTTGCGCTGCATTCTGGAGTAATGCATGACTGCTGTAAGCCAAACCGAAA
CACGATCTTCTGCCAATTTTTCGCTCTTCCGCATCGCTTTTGCGGTTTTTCTCACCTACATGACCGTAGGGCTGCCGTTG
CCGGTTATCCCGCTGTTTGTTCATCATGATCTGGGCTATGGCAATACCATGGTCGGGATTGCCGTCGGGATTCAGTTTCT
GGCTACGGTGCTGACGCGTGGCTATGCCGGGCGACTGGCCGATCAATATGGTGCAAAACGTTCGGCGCTTCAGGGGATGT
TAGCTTGTGGTCTGGCTGGCGGCGCGTTGCTGCTGGCGGCGATTTTGCCTGTCTCCGCACCGTTCAAATTTGCCCTGTTG
GTCATCGGGCGTTTGATTCTTGGGTTTGGTGAAAGCCAGTTACTGACAGGCGCTCTGACCTGGGGGTTAGGCATCGTAGG
GCCAAAACACTCTGGCAAAGTGATGTCATGGAATGGAATGGCGATTTACGGTGCCCTCGCTGTTGGTGCTCCGCTTGGCC
TGTTGATTCATAGCCATTACGGTTTTGCCGCACTGGCGATCACCACAATGGTATTACCCTTACTGGCGTGGGCCTGTAAC
GGCACAGTGCGCAAAGTACCGGCCCTGGCGGGAGAACGTCCATCGCTGTGGAGCGTTGTCGGGTTTATCTGGAAACCAGG
GTTAGGGCTGGCACTACAAGGCGTTGGTTTTGCGGTTATCGGGACTTTCGTTTCGCTCTACTTTGCCAGCAAAGGATGGG
CGATGGCGGGCTTTACTCTTACCGCGTTTGGCGGCGCATTTGTCGTGATGCGCGTCATGTTTGGCTGGATGCCGGACCGT
TTTGGCGGCGTGAAAGTGGCGATTGTCTCTCTGCTTGTAGAAACGGTGGGCTTGTTGCTGCTCTGGCAAGCCCCAGGTGC
GTGGGTCGCATTAGCGGGCGCGGCGTTAACCGGAGCCGGATGTTCGCTTATCTTTCCTGCGCTGGGCGTGGAGGTGGTTA
AACGCGTCCCCTCACAAGTTCGCGGCACCGCACTGGGCGGTTACGCCGCGTTTCAGGATATCGCCCTCGGCGTCTCCGGG
CCGCTGGCGGGAATGCTGGCGACCACGTTTGGTTACTCTTCGGTATTTCTTGCCGGGGCGATCTCTGCGGTGCTGGGAAT
TATTGTCACGATACTGTCATTTCGTCGGGGCTAACGAACCAGCCAGACCAGCATCAGGATAATCGCGACTAACAGTATCC
ACAGCGCGGGACGCGTTGCCATATTTTGCAACGTGTCCATCATCGGTGGAAAAGGATTAAGCAGCGGTTGCATATCACGC
GGATCAATCCCTTTAACCCGCCGTTGATAAAGCTGATTAAGAATATCCTCGGCCTGGGCAGAAGAAAGCGATGATTGCGC
AGAAAGGCCATATTTTTGCTGGATATATGCCGATAACGCCGCCAGTTCACTGGCATCTAAAGGTTGTTTTAGCGCCATCT
GTAGTGATTCCAGCGTCGGCGTATTTTGCTGGCTTAACGTCTGGCGCGCCTGCAACCAGGTCACCAGATGGTTAAACAGT
TTCGCTGGAATTAACTCGCCATCTTTCACCCCGGAAAGTTCCAGCATCGATTGCCAGATCTGTTTGCTGGGTTCCCCCGT
TGCCGCCGCAAGTTTGGTCACCAGCTGTTTTAGCGCATTGTGCTCCGCCGGTAATAAAGGACGGTCGGTCGCCTCGCGCT
GCTGTGGTTGCGGAATAACCATCTTCCCTTCCTGCAACAGGGTGAGAATGGTTTTTAATTGCTCCGGTGAGAGCTGATTC
AGCGGCGTCTGACCAAAGTTATGACGGATATAATCCGTGACCGCCTGACGATTATTCCCCAGACGTAAATACTCCCCTAA
TTGCGCTAAAAGCTGGCGGGCAGAATGGCTTTTTTGCGCGGCCAGCAGACGTTGCGCCAGATTATGCTCAGCGGCAGGGA
AGTGACGCGAAAGCAGCGGTGAATCTCCCGACAGACCAATATCGTGCCTGATACCCGCCCACAGTTCTGCTCTTTGTTGT
TGCGTCAGTGAGGTCACTTTCGTCATTAAGCTTTCCAGCGAAGTACGTTGCTGACTGGATAAAGGCTGATTGCCCGCGCC
AGACGGCAGGTTATCTCCCTGACCTGGTGGTTGCCCAGGAGGAGGGCCGGAAATAGGTTGTATCATTACGTATCCTTATA
CCTGAAATCTTCGCAAGTATGCCTGGCCGCGAGATTATGGCACACTTGTCCGGTTAACTCTCGTCTCATACAGGTAACAC
AAACGTGAAAATCCTTGTTGATGAAAATATGCCTTATGCCCGCGACTTATTTAGCCGTTTGGGTGAGGTGACCGCGGTTC
CCGGGCGTCCAATCCCCGTTGCTCAACTGGCAGACGCGGATGCGCTGATGGTGCGTTCGGTCACGAAAGTGAATGAATCT
TTGCTGGCAGGAAAACCCATTAAATTTGTTGGCACTGCCACTGCGGGGACCGACCATGTCGATGAAGCATGGTTGAAGCA
GGCGGGAATTGGTTTTTCCGCTGCACCTGGCTGTAATGCGATTGCGGTGGTGGAATATGTTTTCTCCTCACTACTGATGC
TTGCCGAACGCGATGGATTTTCACTGCACGACCGTACGGTGGGGATCGTGGGCGTTGGTAACGTTGGACGTCGATTGCAG
GCGCGACTGGAAGCGTTAGGGATTAAAACATTGCTTTGCGATCCGCCTCGCGCTGACCGTGGGGATGAGGGTGATTTCCG
CTCGCTGGATGAATTAGTTCAGCATGCGGATATTCTGACTTTCCATACGCCACTCTTCAAAGATGGGCCGTACAAAACGC
TGCATCTGGCGGATGAAAAACTGATCCGTAGCCTGAAGCCGGGAGCGATTCTGATTAACGCCTGCCGTGGCGCAGTCGTC
GATAATACTGCGTTGCTGACCTGCCTGAATGAAGGCCAGAAGTTAAGCGTAGTGCTGGATGTCTGGGAAGGCGAACCGGA
ACTTAACGTGGAGTTGCTGACAAAAGTGGATATCGGCACGCCGCATATCGCAGGTTATACCCTGGAAGGTAAAGCACGCG
GTACTACGCAAGTGTTTGAAGCCTATAGCAAGTTTATTGGGCATGAACAGCACGTTGCGCTGGATACATTACTGCCCGCG
CCAGAGTTTGGTCGCATTACGCTGCATGGCCCGCTCGATCAACCGACGCTGAAAAGGCTGGTGCATTTGGTGTATGATGT
GCGCCGCGATGACGCACCGCTGCGTAAAGTCGCCGGGATACCGGGTGAGTTCGATAAACTGCGCAAAAACTATCTTGAGC
GCCGTGAATGGTCATCTCTGTATGTAATTTGTGATGACGCCAGTGCGGCATCATTGCTGTGTAAACTGGGTTTTAACGCC
GTTCATCATCCGGCACGTTAATCTCTTCTTCATGCTCTCTGCTGTAACATTGGCAGGGAGCTTTGCTATTTCTGGAGTAA
ACCACCATGTCTGAAGGCTGGAACATTGCCGTCCTGGGCGCAACTGGCGCTGTGGGCGAAGCCCTGCTTGAAACGCTGGC
TGAACGTCAGTTCCCGGTTGGGGAAATTTATGCACTGGCACGTAACGAAAGCGCAGGCGAACAACTGCGCTTTGGTGGTA
AAACAATCACCGTGCAGGATGCCGCTGAATTCGACTGGACGCAGGCGCAGCTGGCATTTTTTGTCGCAGGCAAAGAAGCT
ACCGCTGCCTGGGTTGAAGAAGCGACCAACTCAGGTTGCCTGGTGATCGACAGCAGCGGACTGTTTGCTCTCGAACCCGA
CGTACCGCTGGTGGTGCCGGAAGTAAACCCGTTTGTACTGACCGATTACCGCAACCGGAATGTCATCGCCGTACCAGACA
GTCTGACCAGCCAGCTGCTGGCGGCACTGAAACCGTTAATCGATCAGGGCGGTTTGTCGCGTATCAGTGTTACCAGCCTG
ATTTCAGCCTCCGCCCAGGGCAAAAAAGCGGTCGATGCGTTAGCGGGGCAGAGTGCGAAATTGCTCAACGGCATTCCGAT
TGACGAAGAAGATTTCTTCGGTCGTCAACTGGCGTTCAATATGCTGCCGTTGTTGCCGGATAGCGAAGGTAGCGTGCGTG
AAGAACGTCGTATCGTTGACGAAGTACGCAAAATCCTGCAGGACGAAGGGCTGATGATTTCGGCAAGCGTCGTCCAGGCA
CCGGTATTCTACGGTCATGCCCAGATGGTCAACTTTGAAGCACTGCGTCCGCTGGCGGCAGAAGAAGCGCGTGATGCGTT
TGCTCAGGGCGAAGATATTGTGCTCTCTGAAGAGAACGAATTCCCGACTCAGGTAGGGGATGCTTCGGGTACGCCGCATC
TTTCTGTTGGCTGCGTGCGTAATGACTACGGTATGCCGGAGCAAGTCCAGTTCTGGTCGGTGGCCGATAACGTTCGCTTT
GGCGGCGCGCTGATGGCAGTAAAAATCGCCGAGAAACTGGTGCAGGAGTATCTGTACTAATGTCCGACCAGCAACAACTG
CCAGTTTATAAAATTGCGCTGGGCATTGAGTACGACGGCAGTAAGTATTACGGCTGGCAACGGCAGAATGAAGTCCGCAG
TGTGCAGGAGAAGCTGGAAAAGGCGCTCTCCCAGGTGGCGAACGAACCCATCACCGTCTTCTGCGCCGGGCGTACTGACG
CAGGGGTACACGGTACCGGGCAAGTGGTGCATTTCGAAACAACCGCGCAGCGCAAAGACGCGGCGTGGACCTTGGGCGTA
AATGCGAATTTACCTGGTGACATCGCCGTGCGTTGGGTTAAAGCTGTACCTGATGATTTTCATGCCCGATTTAGCGCCAC
GGCTCGACGTTATCGCTACATCATCTACAATCATCGGCTGCGCCCGGCGGTACTGAGTAAAGGGGTAACCCATTTTTACG
AACCGCTGGACGCTGAACGGATGCATCGGGCTGCGCAATGCTTGCTGGGCGAGAATGATTTCACCTCGTTCCGTGCGGTG
CAGTGCCAGTCCCGAACCCCGTGGCGCAACGTTATGCATATTAATGTCATGCGTCACGGTCCTTATGTGGTGGTAGATAT
CAAAGCGAATGCCTTTGTACATCATATGGTCAGGAATATTGTCGGCAGCCTGATGGAAGTCGGTGCCCACAACCAGCCGG
AGAGCTGGATAGCAGAGTTGCTGGCGGCAAAGGACAGAACGCGGGCGGCAGCAACGGCAAAAGCGGAAGGGCTGTATCTG
GTCGCGGTGGATTACCCTGACCGGTATGATCTTCCAAAACCGCCAATGGGCCCGCTATTTCTGGCGGACTAACGAGAATA
ATGCTCGGAACATTTCAGGCTGTAGCCAACGTAGTTACAGCCTGAAAGATGACGAGTACAAGGCATAGGCAAATATGGAC
CTGATTTATTTCCTCATCGATTTTATCCTGCACATTGACGTGCATCTGGCAGAGCTGGTCGCGGAGTACGGCGTCTGGGT
TTATGCCATTCTGTTTTTGATTCTGTTCTGCGAAACGGGGCTGGTGGTAACGCCATTCCTGCCTGGTGATTCGCTGCTGT
TTGTTGCTGGTGCATTGGCGTCGCTGGAAACTAACGATCTCAATGTCCATATGATGGTGGTGCTTATGTTGATTGCCGCT
ATTGTCGGTGATGCAGTGAACTATACCATTGGACGGTTATTTGGTGACAAACTGTTCAGTAACCCGGATTCGAAAATCTT
TCGTCGCAGTTATCTTGATAAGACTCATCAGTTTTACGAGAGACATGGCGGCAAAACGATTATTCTCGCCCGTTTTGTAC
CGATCGTCAGAACGTTCGCGCCGTTTGTTGCGGGAATGGGCCACATGTCGTACCGTCATTTCGCCGCTTATAACGTGATC
GGCGCACTGTTGTGGGTACTGATTTTTACCTACGCGGGTTATTTCTTCGGCACGCTCCCCTTCATTCAGAGCAACCTTAA
GCTGATGATTGTTGGCATTATTTTTGTTTCAATATTGCCTGGGGTTTTCGAATTTATTCGTCACAAACGCGCTGCGGCAC
GCGCCGCAAAATAAAAAGTAACTCCGCGGTTCGACCACTTTTTTATCCAAAGTTTCGGGCTGTTATGTTTTAATGTGCAA
CATTCATGGTCTGTTGGGGGCAAAAATGGCATTATGCGTCCCCAAAGATAAAACTGGCATCGAACCAGGTTCAGACAGAA
AGGTCCCTAATGAGCTGGATTGAACGAATTAAAAGCAACATTACTCCCACCCGCAAGGCGAGCATTCCTGAAGGGGTGTG
GACTAAGTGTGATAGCTGCGGTCAGGTTTTATACCGCGCTGAGCTGGAACGTAATCTTGAGGTCTGTCCGAAGTGTGACC
ATCACATGCGTATGACAGCGCGTAATCGCCTGCATAGCCTGTTAGATGAAGGAAGCCTTGTGGAGCTGGGTAGCGAGCTT
GAGCCGAAAGATGTGCTGAAGTTTCGTGACTCCAAGAAGTATAAAGACCGTCTGGCATCTGCGCAGAAAGAAACTGGCGA
AAAAGATGCGCTGGTGGTGATGAAAGGCACTCTGTATGGAATGCCGGTTGTCGCTGCGGCATTCGAGTTCGCCTTTATGG
GCGGTTCAATGGGGTCTGTTGTGGGTGCACGTTTCGTGCGTGCCGTTGAGCAGGCGCTGGAAGATAACTGCCCGCTGATC
TGCTTCTCCGCCTCTGGTGGCGCACGTATGCAGGAAGCACTGATGTCGCTGATGCAGATGGCGAAAACCTCTGCGGCACT
GGCAAAAATGCAGGAGCGCGGCTTGCCGTACATCTCCGTGCTGACCGACCCGACGATGGGCGGTGTTTCTGCAAGTTTCG
CCATGCTGGGCGATCTCAACATCGCTGAACCGAAAGCGTTAATCGGCTTTGCCGGTCCGCGTGTTATCGAACAGACCGTT
CGCGAAAAACTGCCGCCAGGATTCCAGCGCAGTGAATTCCTGATCGAGAAAGGCGCGATCGACATGATCGTCCGTCGTCC
GGAAATGCGCCTGAAACTGGCGAGCATTCTGGCGAAGTTGATGAATCTGCCAGCGCCGAATCCTGAAGCGCCGCGTGAAG
GCGTAGTGGTACCCCCGGTACCGGATCAGGAACCTGAGGCCTGATAACTGATAAGGGCAGGGCCACTGGCTCTGCCCTTT
TGCTATTCTCACCGTAACGAATCAGCGGATACCATGATTATCAAACGCACTCCTCAAGCCGCGTCGCCTCTGGCTTCGTG
GCTTTCTTATCTGGAAAACCTGCACAGTAAAACTATCGATCTCGGCCTTGAGCGCGTGAGCCAGGTCGCGGCGCGTCTTG
GCGTTCTGAAACCAGCGCCATTTGTGTTTACCGTTGCGGGTACGAATGGCAAAGGCACCACCTGCCGTACGCTGGAGTCG
ATTCTGATGGCGGCAGGGTACAAAGTGGGCGTCTACAGTTCACCGCATCTGGTGCGTTATACCGAGCGCGTACGTGTGCA
GGGCCAGGAATTGCCGGAATCGGCCCACACCGCCTCTTTTGCGGAGATTGAATCGGCACGCGGTGATATTTCCCTGACCT
ATTTCGAGTACGGTACGCTGTCGGCGTTGTGGCTGTTCAAGCAGGCACAACTTGACGTGGTGATTCTGGAAGTAGGGCTG
GGCGGTCGTCTGGACGCAACCAATATTGTCGATGCCGATGTCGCGGTAGTAACCAGTATTGCGCTGGATCATACCGACTG
GCTGGGTCCAGATCGCGAAAGTATTGGTCGCGAGAAAGCAGGCATCTTCCGCAGCGAAAAACCGGCAATTGTCGGTGAGC
CGGAAATGCCTTCTACCATTGCTGATGTGGCACAGGAAAAAGGTGCACTGTTACAACGTCGGGGCGTTGAGTGGAACTAT
TCCGTCACCGATCATGACTGGGCGTTTAGCGATGCTCACGGCACGCTGGAAAATCTGCCGTTGCCGCTTGTCCCGCAACC
GAATGCCGCAACGGCGCTGGCGGCACTGCGTGCCAGCGGGCTGGAAGTCAGTGAAAATGCCATTCGCGACGGGATTGCCA
GCGCAATTTTGCCGGGACGTTTCCAGATTGTGAGCGAGTCGCCACGCGTTATTTTTGATGTCGCGCATAATCCACATGCG
GCGGAATATCTCACCGGGCGTATGAAAGCGCTACCGAAAAACGGGCGCGTGCTGGCGGTTATCGGTATGCTACATGATAA
AGATATTGCCGGAACTCTGGCCTGGTTGAAAAGCGTGGTTGATGACTGGTATTGTGCGCCACTGGAAGGGCCGCGCGGTG
CCACGGCAGAACAACTGCTTGAGCATTTGGGTAACGGCAAATCATTTGATAGCGTTGCGCAGGCATGGGATGCCGCAATG
GCGGACGCTAAAGCGGAAGACACCGTGCTGGTGTGTGGTTCTTTCCACACTGTCGCACATGTCATGGAAGTGATTGACGC
GAGGAGAAGCGGTGGCAAGTAAGTTTCAGAATCGGTTAGTGGGCACGATCGTGCTGGTGGCGCTGGGGGTGATTGTACTT
CCAGGGCTGCTGGACGGGCAGAAAAAACATTATCAGGATGAGTTCGCGGCTATCCCGCTGGTGCCGAAAGCGGGCGATCG
CGATGAGCCTGATATGATGCCAGCCGCCACCCAGGCGTTGCCGACGCAGCCGCCGGAAGGCGCAGCGGAAGAGGTGCGGG
CAGGTGATGCCGCAGCACCGTCGCTCGATCCGACCACTATTGCAGCCAATAACACCGAGTTTGAACCGGAACCTGCACCG
GTCGCCCCACCGAAGTCGAAACCGGTGGAGCCGCCTAAACCGAAGGTTGAAGCACCACCTGCGCCGAAGCCAGAACCGAA
GCCGGTCGTGGAAGAAAAAGCAGCGCCAACGGGTAAAGCCTATGTTGTGCAACTGGGTGCGCTGAAAAATGCCGATAAAG
TGAATGAGATTGTCGGTAAGCTGCGCGGTGCCGGTTATCGGGTTTATACGTCGCCATCCACGCCAGTGCAGGGTAAAATT
ACCCGTATTCTGGTTGGGCCGGATGCCTCGAAAGATAAGCTGAAAGGTTCGCTGGGTGAGTTGAAGCAACTTTCTGGCTT
AAGTGGCGTGGTAATGGGCTATACGCCGAATTAATACAGTCTTGCCTGATGCGACGCTGGCGCGTCTTATCAGGCCTGGG
CAGTGTTAGAACCGTAGGTCGGATAAGGCGTTTACGCCGCATCCGACACGCATTGCACGATGCCGCAAAGGCATAAAAAG
TCGATGGCGTTGAATATTTTTTCAGCGCCATTTTTATTGATGCGCGGGAAGGAAATCCCTACGCAAACGTTTTCTTTTTC
TGTTAGAATGCGCCCCGAACAGGATGACAGGGCGTAAAATCGTGGGACACATATGGTCTGGATTGATTACGCCATAATCG
CGGTGATTGCTTTTTCCTCTCTGGTTAGCCTGATCCGCGGCTTTGTTCGTGAAGCGTTATCGCTGGTGACATGGGGTTGT
GCTTTCTTTGTTGCCAGTCATTACTACACTTACCTGTCAGTCTGGTTTACGGGCTTTGAAGACGAACTGGTTCGAAATGG
AATTGCCATCGCGGTACTGTTTATCGCTACCCTGATCGTTGGTGCTATCGTGAACTTCGTGATAGGCCAGTTGGTGGAGA
AAACGGGGTTGTCAGGCACCGATCGGGTGCTGGGCGTCTGTTTCGGTGCGTTGCGCGGTGTGTTGATTGTTGCCGCCATT
CTCTTCTTTCTCGACTCCTTTACCGGGGTGTCGAAAAGCGAAGACTGGAGCAAATCACAGCTGATCCCGCAATTCAGTTT
TATCATCAGATGGTTTTTTGATTATCTGCAAAGCTCGTCAAGTTTCTTGCCCAGAGCGTAAGTGCTCTGAGATGTGGCTT
AACGAGGAAAAAGACGTATGTGCGGTATTGTCGGTATCGCCGGTGTTATGCCGGTTAACCAGTCGATTTATGATGCCTTA
ACGGTGCTTCAGCATCGCGGTCAGGATGCCGCCGGCATCATCACCATAGATGCCAATAACTGCTTCCGTTTGCGTAAAGC
GAACGGGCTGGTGAGCGATGTATTTGAAGCTCGCCATATGCAGCGTTTGCAGGGCAATATGGGCATTGGTCATGTGCGTT
ACCCTACGGCTGGCAGCTCCAGCGCCTCTGAAGCGCAGCCGTTTTACGTTAACTCTCCGTATGGCATTACGCTTGCCCAC
AACGGCAATCTGACCAACGCTCACGAGTTGCGTAAAAAACTGTTTGAAGAAAAACGCCGCCACATCAACACCACTTCCGA
CTCGGAAATTCTGCTTAATATCTTCGCTAGCGAGCTGGACAACTTCCGCCACTACCCGCTGGAAGCCGACAATATTTTCG
CTGCCATTGCTGCCACAAACCGCTTAATCCGCGGCGCATATGCCTGTGTGGCGATGATTATCGGCCACGGTATGGTTGCT
TTCCGCGATCCAAACGGGATTCGTCCGCTGGTACTGGGAAAACGTGATATTGACGAGAACCGTACAGAATATATGGTCGC
TTCCGAAAGCGTAGCGCTCGATACGCTGGGCTTTGATTTCCTGCGTGACGTCGCGCCGGGCGAAGCGATTTACATCACTG
AAGAAGGGCAGTTGTTTACCCGTCAATGTGCTGACAATCCGGTCAGCAATCCGTGCCTGTTTGAGTATGTATACTTTGCT
CGCCCGGACTCGTTCATCGACAAAATTTCCGTTTACAGCGCGCGTGTGAATATGGGCACGAAACTGGGCGAGAAAATTGC
CCGCGAATGGGAAGATCTGGATATCGACGTGGTGATCCCGATCCCAGAAACCTCGTGTGATATCGCGCTGGAAATTGCTC
GTATTCTGGGCAAACCGTACCGCCAGGGCTTCGTTAAAAACCGCTATGTTGGCCGCACCTTTATCATGCCGGGCCAGCAG
CTGCGTCGTAAGTCCGTGCGCCGTAAACTGAATGCCAACCGCGCCGAGTTCCGCGATAAAAACGTCCTGCTGGTCGACGA
CTCCATCGTCCGTGGCACCACTTCTGAGCAGATTATCGAGATGGCACGCGAAGCCGGAGCGAAGAAAGTGTACCTCGCTT
CTGCGGCACCGGAAATTCGCTTCCCGAACGTTTATGGTATTGATATGCCGAGCGCCACGGAACTGATCGCTCACGGTCGC
GAAGTTGATGAAATTCGCCAGATCATCGGTGCTGACGGGTTGATTTTCCAGGATCTGAACGATCTGATCGACGCCGTTCG
CGCTGAAAATCCGGATATCCAGCAGTTTGAATGCTCGGTGTTCAACGGCGTCTACGTCACCAAAGATGTTGATCAGGGCT
ACCTCGATTTCCTCGATACGTTACGTAATGATGACGCCAAAGCAGTGCAACGTCAGAACGAAGTGGAAAATCTCGAAATG
CATAACGAAGGATGATGCCTTCGCTGAGGGTGCCGGTCTGGCACCCTGACTTGCAACTCCCGCCGAAATACTGCAAAGTC
TGCCTGCAAGTCTGACAGGGCAACTATTTATGAAACGACTCATTGTAGGCATCAGCGGTGCCAGCGGCGCGATTTATGGC
GTGCGCTTATTACAGGTTCTGCGCGATGTCACAGATATCGAAACGCATCTGGTGATGAGCCAGGCGGCGCGCCAGACCTT
ATCCCTCGAAACGGATTTTTCCCTGCGCGAAGTGCAGGCATTAGCTGATGTCACGCACGATGCGCGCGATATTTCCGCCA
GCATCTCTTCCGGTTCTTTCCAGACGCTGGGGATGGTGATTTTACCCTGTTCAATCAAAACCCTTTCCGGCATTGTCCAT
AGCTATACTGATGGCTTACTGACCCGTGCGGCAGATGTGGTGCTGAAAGAGCGTCGCCCGTTGGTGCTCTGCGTGCGTGA
AACACCATTGCACTTAGGCCATCTGCGTTTAATGACTCAGGCGGCAGAAATCGGTGCGGTGATTATGCCTCCCGTTCCGG
CGTTTTATCATCGCCCGCAATCCCTTGATGATGTGATAAATCAGACGGTTAATCGTGTTCTTGACCAGTTTGCAATAACC
CTTCCTGAAGATCTCTTTGCCCGCTGGCAGGGCGCATAACTCCGCTGTTGCCCTGTTTCAGGGCAATTTTGCAACCGCGA
TCAAATCCTCGACATTTTGTTTCTGCCATTCAATCGAAACGCTGCGATTCAACCGCTATACCTGCTATCTTCAACTTCAG
GACAATAATGCAACGTCTTATTAACATATTTAACGTTGAATGTTACTGTTGTCGTCAAGATGGCATAAGACCTGCATGAA
AGAGCCTGCAAACACACAACACAATACACAACATAAAAAAGCCATTTTCACTTGAGGGTTATGTATGAAGAAGTCGATTC
TCGCTCTGTCTTTGTTAGTCGGTCTCTCCGCAGCGGCTTCCAGCTATGCGGCGCTACCGGAGACGGTACGTATCGGAACC
GATACCACCTATGCGCCGTTCTCGTCGAAAGATGCTAAAGGTGATTTTGTTGGCTTTGATATCGATCTCGGTAACGAGAT
GTGCAAACGGATGCAGGTGAAATGTACCTGGGTTGCCAGTGACTTTGACGCGCTGATCCCCTCACTGAAAGCGAAAAAAA
TCGACGCCATTATTTCGTCGCTTTCCATTACCGATAAACGTCAGCAGGAGATTGCCTTCTCCGACAAGCTGTACGCCGCA
GATTCTCGTTTGATTGCTGCCAAAGGTTCACCGATTCAGCCAACGCTGGATTCACTGAAAGGTAAACATGTTGGTGTGCT
GCAGGGATCAACCCAGGAAGCTTACGCTAACGAGACCTGGCGTAGCAAAGGCGTGGATGTGGTGGCCTATGCCAACCAGG
ATTTGGTCTATTCCGATCTGGCTGCAGGACGTCTGGATGCTGCGTTACAAGATGAAGTTGCTGCCAGCGAAGGATTCCTC
AAGCAACCTGCTGGTAAAGATTTCGCCTTTGCTGGCTCATCAGTAAAAGACAAAAAATACTTCGGTGATGGCACCGGTGT
AGGGCTACGTAAAGATGATGCTGAACTGACGGCTGCCTTCAATAAGGCGCTTGGCGAGCTGCGTCAGGACGGCACCTACG
ACAAGATGGCGAAAAAGTATTTCGACTTTAATGTCTACGGTGACTGATACGTCGCTGGGAAGCTGTACCTGATGGAATGA
TCATCATGGTGCACGCCAGGTTTGTTGCACTATCGTGGTGCATTGAAATGCATACTTAAGCATTTTTAATGAAAAATAAT
ACGTCTAACGGGGCGGGATATTTTGCCTTGATGGTCAATTTTATGGCACGATAAGTGTAACAAACCTGTAAATATTCCCT
ATAAAAAGACTGTCAGTTGAGGACATTATGAAAAAACTGGTGCTATCGCTCTCTCTGGTTCTGGCCTTCTCCAGCGCAAC
TGCGGCGTTTGCTGCGATTCCGCAAAACATCCGCATCGGTACCGACCCGACCTATGCGCCATTTGAATCAAAAAATTCAC
AAGGCGAACTGGTTGGCTTCGATATCGATCTGGCAAAGGAATTATGCAAACGCATCAATACGCAATGTACGTTTGTCGAA
AATCCGCTGGATGCGTTAATCCCGTCCTTAAAAGCGAAGAAGATTGACGCCATCATGTCATCGCTTTCCATTACGGAAAA
ACGTCAGCAAGAAATAGCCTTCACCGACAAACTGTACGCTGCCGATTCTCGTTTGGTGGTGGCGAAAAATTCCGACATTC
AGCCGACAGTCGAGTCGCTGAAAGGCAAACGGGTAGGCGTATTGCAGGGCACCACCCAGGAGACGTTCGGTAATGAACAT
TGGGCACCAAAAGGCATTGAAATCGTCTCGTATCAGGGGCAGGACAACATTTATTCTGACCTGACTGCCGGACGTATTGA
TGCCGCGTTCCAGGATGAGGTCGCTGCCAGCGAAGGTTTCCTCAAACAACCTGTCGGTAAAGATTACAAATTCGGTGGCC
CGTCTGTTAAAGATGAAAAACTGTTTGGCGTAGGGACCGGCATGGGCCTGCGTAAAGAAGATAACGAACTGCGCGAGGCA
CTGAACAAAGCCTTTGCCGAAATGCGCGCTGACGGTACTTACGAGAAATTAGCGAAAAAGTACTTCGATTTTGATGTTTA
TGGCGGTTAATCGCCATCGGTGAAAGAAAGCCCGCTCCCTTCGGGTAACCGGAGGGAGACAAGAGGCGGTAATTCACCAC
ACACGACAGGACAGGCAGCATGTTGTATGGGTTTTCAGGTGTTATTTTACAGGGTGCGCTCGTCACGCTGGAGCTGGCTA
TCAGTTCTGTAGTGCTCGCTGTAATCATCGGTTTAATTGGCGCTGGCGGTAAGCTCTCGCAAAATCGGCTTTCGGGGCTG
ATTTTCGAAGGGTACACCACGCTGATTCGAGGCGTGCCGGACTTGGTGTTGATGCTGCTGATTTTCTACGGTTTGCAGAT
TGCACTAAACACGGTGACGGAGGCGATGGGCGTCGGGCAGATTGATATCGATCCGATGGTCGCTGGTATTATTACTCTCG
GTTTTATCTACGGTGCTTATTTTACCGAAACGTTCCGTGGCGCGTTTATGGCAGTGCCGAAAGGGCATATAGAGGCGGCG
ACGGCGTTCGGTTTTACTCGTGGGCAAGTGTTTCGGCGGATCATGTTTCCGGCGATGATGCGTTACGCCCTGCCAGGCAT
TGGCAACAACTGGCAGGTGATCCTCAAATCTACCGCACTGGTTTCGTTACTCGGCCTGGAAGATGTGGTCAAAGCCACCC
AACTGGCAGGCAAAAGTACCTGGGAACCGTTCTATTTCGCCATCGTCTGTGGCGTGATTTACCTGGTTTTCACCACTGTT
TCCAATGGTGTGCTGCTGTTCCTTGAGCGCCGCTACTCCGTGGGTGTGAAGAGGGCTGACCTGTGATCGAAATCTTACAT
GAATACTGGAAACCGCTGCTGTGGACCGACGGTTATCGCTTTACTGGTGTGGCGATCACTCTGTGGCTGCTTATTTTGTC
GGTAGTGATAGGCGGAGTCCTGGCGCTGTTTCTGGCGATTGGTCGTGTCTCCAGTAATAAATACATCCAGTTTCCAATCT
GGTTATTTACCTATATTTTTCGCGGTACGCCGCTGTATGTTCAGTTGCTGGTGTTCTATTCCGGCATGTACACGCTTGAG
ATTGTTAAGGGAACCGAATTCCTTAACGCTTTCTTCCGCAGTGGCCTGAACTGTACCGTGCTGGCGCTGACGCTTAACAC
CTGCGCTTACACTACCGAGATTTTTGCTGGGGCAATCCGTTCGGTTCCGCATGGGGAAATTGAAGCCGCCAGAGCCTATG
GCTTCTCGACTTTTAAAATGTATCGTTGCATTATTTTGCCTTCTGCGCTGCGTATTGCGTTACCGGCATACAGCAACGAA
GTGATCCTGATGCTGCACTCTACTGCGCTGGCGTTTACGGCCACTGTGCCGGATCTGCTGAAAATAGCCCGCGATATTAA
CGCCGCCACGTATCAACCTTTTACCGCCTTCGGCATTGCCGCGGTGCTCTATTTAATCATCTCTTATGTCCTGATCAGCC
TCTTTCGCAGAGCGGAAAAAACGCTGGTTGCAGCATGTGAAACCTTCTTCAACGCACTGAGAATACGATGTCCGAGAATA
AATTAAACGTTATCGATTTGCACAAACGCTACGGCGAACATGAAGTGCTGAAAGGGGTCTCACTGCAAGCGAATGCCGGA
GATGTAATAAGCATCATCGGATCGTCGGGATCGGGGAAAAGTACCTTTCTGCGCTGCATTAACTTCCTCGAAAAACCGAG
TGAAGGGTCGATCGTGGTCAATGGCCAGACGATCAATCTGGTGCGCGACAAAGATGGTCAACTCAAAGTCGCCGATAAAA
ATCAACTGCGCTTACTGCGCACACGCCTGACGATGGTATTCCAGCACTTCAATCTCTGGAGCCATATGACGGTGCTGGAA
AACGTCATGGAAGCGCCGATTCAGGTGTTGGGCCTGAGCAAGCAGGAAGCGCGCGAGCGGGCGGTGAAGTATCTGGCGAA
AGTCGGGATAGACGAACGTGCGCAGGGGAAATATCCGGTGCATCTTTCCGGCGGTCAGCAACAGCGTGTTTCTATCGCGC
GGGCGCTGGCGATGGAACCGGAAGTTTTACTGTTTGATGAACCTACCTCGGCGCTCGATCCTGAACTGGTAGGCGAAGTG
TTACGTATTATGCAGCAACTGGCAGAAGAGGGGAAAACCATGGTGGTAGTGACTCACGAAATGGGCTTTGCTCGCCATGT
TTCTACTCACGTCATTTTCCTCCATCAGGGAAAAATAGAAGAAGAGGGCGCGCCGGAGCAGTTATTTGGCAACCCGCAAA
GCCCTCGTCTGCAACAGTTCCTTAAGGGATCGCTGAAATAATTTCCTCTCCGGTGGCTAACGCTGCCGGAGTATTTTCAT
GGGGAATTTGTGAGTCAGCTTCCGCTGAAATGTAAAAGTTGCAGTCCGCTAAAAATACTTCTGAATTCGCTGTCCAAAGA
TAAAAACTGCCTGCTGCATTGGGTGTTAATCGTGGTTATTGTCGCGTCATCTTAAATTTGAGGGGTGACGGAACGCCATG
ACAATATCGACAACTTCCACGCCGCATGATGCGGTATTTAAATCTTTTTTACGCCATCCAGACACCGCGCGGGATTTTAT
TGATATTCATCTTCCCGCGCCGCTGCGCAAACTGTGTGATTTAACGACGCTTAAACTGGAACCAAACAGTTTTATTGATG
ACGACCTGCGGCAATATTATTCCGACCTCTTGTGGTCTGTGAAAACGCAGGAGGGAGTGGGTTATATTTATGTAGTGATA
GAGCACCAAAGTAAGCCGGAAGAATTAATGGCTTTTCGCATGATGCGTTATTCCATTGCGGCAATGCAAAACCATCTTGA
TGCGGGCTATAAAGAGCTTCCATTGGTGATCCCGATGCTGTTTTATCATGGTTGCAGAAGTCCTTATCCTTATTCACTCT
GCTGGCTTGATGAATTTGCCGAGCCTGCTATAGCCCGCAAAATATATTCATCAGCGTTTCCGTTGGTGGATATTACCGTG
GTGCCGGATGACGAGATTATGCAACACCGCAAAATGGCGCTGTTGGAGTTAATTCAGAAACATATTCGTCAGCGCGATCT
GTTGGGATTAGTCGACCAAATTGTTTCGCTGCTAGTTACAGGGAACACTAATGACAGACAGCTAAAAGCCCTGTTTAATT
ACGTATTACAAACAGGGGATGCCCAGCGTTTCCGTGCATTTATTGGTGAGATAACAGAACGCGCACCACAAGAAAAGGAG
AAACTGATGACCATTGCTGACAGATTACGTGAAGAAGGCGCAATGCAGGGCAAACACGAAGAAGCCCTGCGTATTGCTCA
GGAGATGCTGGATAGAGGTTTAGACAGAGAGTTAGTTATGATGGTGACCCGACTTTCACCAGACGATCTTATCGCGCAAA
GCCACTAATCCTGTAACACCGGGAGTTAACTGGCGGATGTTTGCTGTAAACCACATCAGCGAACGACATCCGCCAGCGCC
TCTTCTAAATCGTACCAGCGAAACGCAAAACCCGCTTCTTCCAGCCGTTTAGGCAGCGCGCGTTGTCCACCTAATACCAG
TATTGAAGATTCGCCCATTAACAGCCGAATGGCGGTTGCGGGGACGCGCAAAATGGCCGGGCGATGCAGCGCTTGACCGA
GCGCATGGGCAAATTGTTCATTGCGTACCGGGTAGGGCGAAACCATATTAAATGGCCCGCGCAGGTCGTTATCCAGCAGC
CAGAGAATGCCGTTGACCATATCATCAATATGAATCCAGGCCAGATACTGCCGACCGGAACCAATCGGCCCGCCCAGGCC
AAGACGAAACGGTGGCAGCATTTTACCGAGAATACCGCCGTCCGGTGCCAGTACCACGCCGGTTCGCAGCAGGCACACTC
GCGTTTTGTCACTTTGCGCCCGGCAGGCAATCTCTTCCCAGCGGGCGCAGAGTTTATGAGTAAATTCGTTATGCGGCGGT
TCCTCTTCGGTAACCACCACTTCACCTAAGTCGCCATAATAGCCCGTTGCCGAGCCGGAAATGAGTACCGACGGCGGCGT
GTCGCTGGCATTAATCAAATCGACCAGTTTTTGCGTGATATTCCAGCGGCTTTGGCAGAGACGCTCTTTTTGCTCGTGAG
TCCAGCGTTTATCAGCAATCGGTTCTCCGGCCAGGTTGATTACCGCATCAACGCCGTTGAGGTTGCTTTGATCGGCTAGC
CCTTGCCATAGCGTCACCCGAGGGCCGAGAACGGAACTGGCTTTCTGTGGGTTACGCGTCACTACCGTGATTTGATGGCC
CAGCTCCAGCAAACGCGGAATCAAATGGCGACCAATTAATCCCGTCCCTCCGGTGATCACTATGTTCATGCAGCCTCCCG
ATATGGCGGTTAACGCTGCCAGCTTAAGGTCATGGATACCGAATCGGCGTAGCGCAGCGCGTGCAGTTTATCGATCTCCA
CTTCAGCATACGTCACCCAGTGATGTTCACGTGCGATATCGAGCACATCCTGAGTTAATTTTTCCAGCAAAGAGAAACGG
TTATTCTCTACATGCTGAATAATGTTTTTCGTTACGGTGCGATAATTCAGCGCATCGTTGATATCTTCGCTAGTGCGCGC
TTTATCGGCGGGGTAGTGGATCGTCACATTGATAACAATATCCTGACGGTTGTTAATTTCTTCTTCCTTAATTCCGATAA
ACGTACGCAAACGAAGGTTCTTTATACGAATAATAGCGGCAGGTTGTGCCATTGCAGGTTCTCCGTTGTTTTACTTAGGA
TGAAATAATACACGAGAACCTGTTTCTGTTAACTATCCGAACGCTCATCACCGAGTTGTGCTTTTAGCAGTGCCTGCCCG
GTGGCAGGGCGCGAACGGATCCGCTCATGCCAGTTCTTGACTGCCGGATACATTGCGAGGTCAATTCGCTGGCGAGTCCA
GGCATTAACCCACGGCCAGCAGGCAATATCCGCAATGCTGTAGTTCTCGCCTCCCAGCCAGGGCGAGTTTTCCAGCCGCT
TGTTCAGTACATGGTAAAGACGCTGAGTTTCAACCTGATAACGTTCAATAGCGTAAGGAATGGTTTGGGGGGCTGCGTGA
TTAAAATGATGATTTTGCCCAAGCATCGGCCCCAGTCCGCCTACCTGCCAGAATAACCACTGTAATGTGGCGGCGCGCTC
ACGCGTTTCATGACTCAAAAAGAGTCCTGTTTTCTCAGCCAGATACAACAAAATGGCACCAGACTCAAAGAGGCTTAACG
GTTCGCCGCCATCGGCAGGAGAATGATCAACAATTGCCGGAATTTTGTTGTTGGGCGAAATGCGCAAAAATTCCGGACGA
AACTGACCGCCTTTCCCCAGGTCTACCTTAATCAAGCGATAATCAAGCTCTGCTTCTTCGAGAAACAGCGTAATTTTGTG
ACCATTGGGTGTCGGGGCGAAATAGAGATCGATCATTGCAGCTCCGGTTGTTTAATCATCTGAACACCACAAGTATAGAA
AGCGCGGCGACTTACGTGAGTATTCGTCACGTGACAGTGACAAAAAGGCTCTATAGTTTGATAGCCAGCCCCCTTTATTG
CCGAGGACATAATGAGTAAACCCGCTATCACGCTTTGGTCAGATGCCCACTTTTTCTCCCCTTATGTGTTATCCGCCTGG
GTGGCGTTGCAGGAAAAAGGCCTGTCGTTTCATATCAAGACCATCGACCTCGACAGCGGTGAACATTTGCAGCCGACGTG
GCAAGGTTACGGTCAGACACGCCGTGTGCCGTTATTACAAATCGATGATTTTGAGTTGAGTGAATCTTCTGCCATTGCGG
AGTATCTGGAAGATCGATTTGCGCCACCGACCTGGGAACGTATTTATCCGCTTGATTTAGAAAATCGTGCGCGTGCACGA
CAGATTCAGGCCTGGCTGCGCAGCGATCTGATGCCCATCCGCGAAGAGCGTCCGACGGATGTTGTCTTTGCGGGGGCGAA
AAAAGCGCCACTAACGGCCGAGGGAAAAGCCAGTGCAGAGAAACTGTTTGCGATGGCAGAACATTTGTTAGTACTGGGTC
AGCCGAATTTATTTGGTGAATGGTGCATTGCTGATACTGATCTGGCGCTAATGATTAACCGCCTGGTACTACATGGCGAT
GAGGTGCCAGAACGCCTGGTGGATTATGCGACATTCCAGTGGCAGCGAGCGTCTGTCCAGCGTTTTATTGCACTTTCGGC
GAAGCAATCTGGCTGATAGCAACGACAGAATCCAGTATCATAGCTTACGTTTTTTCGACGAGGAGTGAGTGATGAAACTG
ATGTTTGCATCGGACATTCATGGGTCGTTACCGGCGACGGAACGTGTTCTGGAGTTGTTTGCCCAAAGCGGTGCCCAGTG
GCTGGTGATCCTTGGCGACGTGTTGAATCACGGCCCGCGTAATGCTTTACCGGAGGGTTACGCGCCAGCCAAAGTCGCTG
AACGGCTTAATGAAGTGGCACATAAGGTTATCGCTGTGCGCGGCAACTGCGACAGCGAAGTGGATCAAATGCTGCTGCAT
TTCCCGATAACCGCGCCGTGGCAACAGGTATTACTGGAAAAACAACGTCTGTTTTTGACGCATGGTCATCTTTTTGGCCC
GGAAAATCTGCCTGCTTTAAACCAGAACGATGTGCTGGTGTACGGCCATACCCATCTGCCAGTGGCAGAACAGCGGGGGG
AGATTTTCCACTTCAACCCCGGCTCGGTGAGTATTCCGAAAGGCGGTAATCCGGCGAGTTATGGCATGCTGGATAATGAC
GTACTTAGTGTAATCGCACTCAATGATCAAAGTATCATTGCGCAGGTCGCGATTAATCCGTAATTTACCCACAACTCAAA
ATGCGCCGTAAGAGCGCCAGAAAAAGAAGGTTTCCTGATAATGGAACAGCGTCGTTTGGCAAGTACTGAATGGGTGGATA
TTGTCAATGAAGAGAACGAAGTCATTGCACAAGCCAGCCGGGAACAAATGCGGGCACAGTGTCTGCGTCATCGTGCAACT
TACATCGTCGTGCATGATGGCATGGGCAAAATTCTGGTCCAGCGTCGTACCGAGACAAAAGACTTTTTACCCGGCATGTT
AGATGCGACCGCAGGCGGTGTGGTCCAGGCCGATGAGCAACTGCTGGAATCCGCGCGTCGCGAAGCGGAAGAAGAGTTGG
GCATTGCCGGTGTCCCCTTTGCTGAGCACGGGCAGTTCTATTTCGAAGATAAAAATTGCCGTGTCTGGGGCGCATTGTTC
AGCTGCGTCTCTCACGGTCCCTTCGCCCTACAGGAAGATGAAGTCAGTGAAGTTTGCTGGCTGACGCCGGAAGAAATCAC
CGCACGCTGCGATGAGTTCACTCCAGACTCGCTGAAAGCGCTGGCGTTGTGGATGAAGCGCAATGCCAAAAATGAAGCCG
TAGAGACTGAAACGGCAGAATGAAAAAAGAGCCGCAATTGCGGCTCTTAACATTTTTAGTGGTAGCCCATCAACTGAGCG
CCGATCACCACGACGCTGGACATAATAAACAGCAGTCCAAGCAGTGTCGCGCCCACCTTCAGCCAGTTACGGAAGTCCAC
CCGGCAAACACCGAGCGTCGCCATTAACGAAGCTGAGGTTGGGTAAATGATGTGGCTGAAGCCATCACCAAACTGGAATG
CCAGCACGGTAACCTGACGGTTAACACCGACCAGATCGCCAAGCGGTGCCAGTAACGGCATGGTTAACGCCGCCTGACCA
GAACCGGATGTCACAAAGAAATTAAATACCGCCTGGAAGAGCAACATAAACCAGGCCGCGACAGCGTTGTCCAGACCGCT
AATGGCATTGGCAATGCTGTTGAGGATGGTATTTAACACGCTGGCATCACCTGCTTCACCATTACCGACCAGCAGCAAAA
TCCCTTTGGCGAAACCCACCAGCAGGGCAGGGGCGATCATCATTCGCGCCCCTTCGGTAAAGGATGAAGCCATGGTATTA
ACCGTCATGCCGTTAAGGCGGAAAACAACGCCGATGATGCCAATCACCAGACCCATGGTGAAGAACTGGCTGGCAATTTC
TGGAATAAACCAGGCATTAACGATCACGCCCCAAATCACCCAGACCATTACGGCGGTCAGGACAATCAATACCAGCCAGT
CACCAAAGGTAAACGGACGTTGTTCAACATCAGCCTGCTTTTCACGAAAGAAGCGGTCGGACTCATGCACGCGTGACAGA
AGAGGATTCTTTTTCACTCGTGAGGCGTACACCATGGTAAAGATCAGGCCAATCAGAGTGGCGATAACCCACACCACGAT
GCGCAACCCGGAGCCAGAAAGCACCGGAACGCCGGCAATCCCCTGAGCAACGACCACACAAAACGGGTTCATCCACGAAC
TGGCAAAACCGATTTGCGTGGCAATATAGGTCACCAGGACGGTGGTAATACTGTCATAGCCCAGCCGGACCATTAGCGGT
GCGATGATAATGGCAAAGGCGACGGCCTCTTCTCCCATACCAAATACCGCGCCGCCAAGTGAAAACAGAATAAACAGCGC
AGGAATAAAGAGAATTTCATTCCCGCGGGTATGGCGAATAAGCGCCAGGATACCGTTATCAATGGTTCCTGTACGCATCA
CAATGCCAAACGCGCCGCCAATCACCAGCATAAACATGATGATGCCAACAGCTGTCCCGTATTTCGATCCTGAGGTTAAT
CCTTCAAACGGGAAGTTCATCAGGCCCGGGCGTTCATCGCCCGTCGTGAACAGCTGTACGCGGTGATACTCAGGTTCGCC
TGCTTCGTTAGTCAGAATGCGAAATGAGTGTGGATCTACGACTTTGCGTGTTTTTGTTTGACCATCAACCTGATACTGCA
CTTCCTGACTGTCAAACATCCCCACCGGAACTACCCAGGTGGCAAGGCTGGTTAAAATAGCAACAAAAAAGATAATCACC
AACGTATCGGGCATTGCCCATCTTCTTGTTGGTTTGGATTCAGTGGTTGCGGACATAGCGCAAATATTCCCTTGCACAAA
ACAAAGTGGTAAGTATGCAAAGTGAAATGGCGCAATTCATTGATGCAGCGCAGTTAAGCAAGATAATCAGAAAGGATTAA
TGCAGATTAAGAGAATAAAAAACCGGAAATAGTGATTATTTCCGGTTCAGATATCCGCAGCGCAAAGCTGCGGATGATGA
CGAGATTACTGCTGCTGTGCAGACTGAATCGCAGTCAGCGCGATGGTGTAGACGATATCGTCAACCAGTGCGCCACGGGA
CAGGTCGTTAACCGGCTTGCGCATACCCTGCAGCATCGGCCCGATGGAGATCAGGTCGGCAGAACGCTGTACCGCTTTGT
AGGTGGTGTTACCGGTGTTCAGATCCGGGAAGATGAACACGGTAGCGCGACCTGCAACCGGAGAGTTCGGCGCTTTGGAT
TTCGCAACGTCAGCCATTACCGCAGCGTCGTACTGCAGCGGACCGTCGATCATCAGGTCAGGACGTTTTTCCTGCGCCAG
ACGAGTTGCTTCGCGAACTTTTTCTACGTCGCTACCTGCACCAGAAGTACCGGTGGAGTAGGAGAGCATAGCAACGCGCG
GTTCGATACCGAAGGCCGCAGCGGAATCAGCGGACTGAATCGCGATTTCTGCCAGCTGTTCAGCGGTCGGATCCGGGTTG
ATCGCACAGTCACCGTAAACGTAAACCTGTTCCGGCAGCAGCATGAAGAACACGGAAGATACCAGGGAGCTGCCCGGTGC
AGTTTTGATCAGCTGCAGCGGCGGACGGATGGTGTTTGCGGTAGTGTGAACAGCACCGGAAACCAGACCATCAACTTCAT
CCTGTTCCAGCATCAGCGTACCGAGCACCACGTTGTCTTCCAGCTGTTCGCGGGCAACGGTTTCGGTCATGCCTTTGTTC
TTACGCAGTTCGACCAGACGACCAACATAGCTTTCGCGAACCACTTCTGGATCAACGATTTCAATCCCTGCACCCAGTTC
TACACCCTGAGACGCTGCAACACGGTTGATCTCTGCCGGATTACCCAGCAGTACGCAAGTTGCGATACCACGTTCAGCAC
AGATAGCGGCTGCTTTAACGGTACGCGGTTCGTCACCTTCCGGCAGTACGATACGTTTGCCCGCTTTGCGCGCAAGTTCA
GTCAGCTGATAACGGAACGCAGGCGGAGACAGACGACGGCTGCGCTCAGAAGTGGCAGTCAGAGATTCGATCCAGTCAGC
GTTGATGTAGTTAGCAACGTATTCCTGAACTTTCTCGATACGCTCGTGATCGTCAACCGGAACTTCCAGGTTGAAGCTCT
GCAGGCTCAGAGAGGTCTGCCAGGTGTTGGTGTTCACCATAAATACCGGCAGGCCGGTAGCGAAAGCACGTTCGCACAGT
TTAGAAATGCGCGCGTCCATTTCGTAGCCGCCAGTCAGCAGCAGGGCACCGATTTCTACGCCGTTCATGGCTGCCAGGCA
AGCGGCCACCAGCACGTCAGGACGGTCTGCGGAAGTCACCAGCAGAGAACCGGCACGGAAGTGCTCCAGCATGTGCGGAA
TGCTGCGTGCGCAGAAAGTGACGGATTTAACGCGGCGAGTATTGATGTCGCCTTCGTTGATGATGGTCGCATTCAGGTGG
CGAGCCATATCGATCGCACGAGTCGCGATCAGGTCAAAGCTCCACGGCACAGCGCCGAGAACCGGCAGCGGGCTGGATTC
TTGCAGCTTCGCCGGATCAACATTGTTTACTTTAGCTTTGGAAGAGTCGTCGAAAATCTCGGACAGATCTGGGCGAGTAC
GACCCTGTTCATCAACCGGTGCGTTCAGTTTGTTGACGATAACGCCGGTGATGTTGGTGTTTTTGGCACCGCCGAAGCTG
TTGCGGGTCAGTTCGATACGCTCTTTCAGCTGTTCCGGGGTGTCAGTGCCCTGAGACATAACGAAGACGATTTCCGCATT
CAGCGTTTTAGCGATTTCGTAGTTCAGAGACTGGGCAAACTGGTGCTTACGTGTCGGGACCAGACCTTCAACCAGAACGA
CTTCAGCGTCTTTGGTGTTAGCGTGGTAGTTTGCGACGATCTCTTCCATCAGCACATCTTTCTGATTGCTGGAAAGCAGA
CCTTCAACGTAGCTCATTTTCAGCGGTTCAGCGGCCGTCGTGGTGGAAGAGTTCGCACGCACGATAGTCGTAGTCTGATC
GGGCGCATCGCCACCGGTACGCGGCTGAGCGATAGGTTTGAAAACGCTCAGACGAACGCCTTTGCGTTCCATTGCACGGA
TCACGCCAAGGCTGACGCTGGTCAGACCGACGCTGGTTCCGGTAGGGATCAGCATAATAATACGGGACACGGTTTATCCT
CTTTCGTTACCGCCGATTTGGCGGGTTACAAAACAGCACCGCCAGCTGAGCTGGCGGTGTGAAATCAGGCAGTCAGGCGG
CTCGCGTCTTGCGCGATAACCAGTTCTTCGTTGGTTGGGATAACCACCGCAGGACGGGTACCTTCTTTGTTGATGAAACC
AGATTTGCCGAAACGTGCAGCCAGGTTGCGTTCATGATCAACTTCAAAGCCCAGCACGCCCAGTTTGCCCAGAGACAGTT
CACGAACCATCGCGGCATTTTCACCGATACCACCAGTGAATACAACAGCGTCCAGACGACCATCCATCAGCGCAGTGTAG
GCACCGATGTATTTCGCCAGGCGGTGGCAGTAAACGTCCATTGCGCGCTTCGCGTCTTCTTTCGTCGCGTAGTTGTCTTC
AACATAGCGGCAGTCGCTGGTCACTTCGGTCAGACCCAGCAGGCCAGACTCTTTGGTCAGCAGTTTGTTGATTGCGTCAA
CGCTCATGCCCAGGGTGTCGTGCAGGTGGAAGATGATCGCCGGATCGATATCACCAGAACGGGTACCCATGACCAGACCT
TCCAGCGGGGTCAGGCCCATAGAGGTGTCAACGCATTTACCGTTGCGGATAGCAGAAACGGAACCACCGTTGCCCAGGTG
GCAGGTGATGATGTTCAGTTCTTCTACCGGTTTGTTCAGCATTTTTGCCGCTTCCTGGGTTACATAGAAGTGGCTGGTGC
CGTGCGCGCCGTAACGACGGATGCCGTGCTCTTTGTACAGGTTGTACGGCAGGGCGTAGAGGTAAGACTCTTCCGGCATA
GTCTGGTGGAACGCGGTGTCAAATACAGCAACGTTTTTGTCTTTCAGCTGTGGGAAAGATTTCAGAGCTTCTTCGATACC
GATCAGGTGAGCCGGGTTGTGCAGCGGTGCAAAAGAAGCTGCATCTTTGATACCCTGAATAACAGACTCATCGATCACTA
CGGAGCTGGTATACTTTTCGCCGCCGTGTACGATACGGTGACCGATAGCAGTCAGCTGCGCAGACAGTTCTGGTTTTTGT
GCCAGAATAGTATTAACGATAAAGTTGAGCGCTTCGCTGTGAGCGGCGCCTGCACCTAAAGCCGCTTCCTGTTTATTGCC
GTCCATTTTCCATTTGATACGTGCTTCGGGCAGGTGGAAACATTCGGCTAAACCAGAAAGGTACTCTTCACCATTTACTG
CATCGATGATGGCAAATTTCAGTGAAGAACTACCGCAGTTCAGAACCAGTACTAACTTACTCGACATGGAAGTACCTATA
ATTGATACGTGGCTAAAAAAACGTCAGGGAGCCATAGAGCGTAGCGCATGATGACACCGACATTTATGATTAACATCATG
CACTGCAAATTTTTTTTGCATGATGGAAGAAATATCTTGAGTCTATGCCATTTTGCGTAATTTTCAGCCAATGGCATAAT
GTATATGAATTTGACGACTCAATGAATATGTACTACTTAGGCCTTCAGGCTGCTAAAGGATACCTGATAGTGGGTATGGA
AGACAAAATGTTTTGAACGTTGTCCCGCTGAGTTGTGAATTTGCACAAATTTTTGAATCTTTATATGTGAAGTTGAGGTG
AAGCATGTCAACGCCGGATAATCGTTCTGTTAATTTTTTTAGCTTGTTTCGCCGGGGACAGCATTACTCAAAGACGTGGC
CGCTGGAAAAACGCCTTGCCCCGGTCTTTGTCGAAAATCGCGTTATCAAGATGACGCGTTATGCGATCCGTTTTATGCCG
CCGATCGCCGTATTTACTCTCTGCTGGCAGATTGCCCTGGGCGGTCAGCTTGGGCCGGCAGTTGCCACTGCGCTGTTCGC
CTTAAGTTTACCCATGCAGGGATTGTGGTGGCTGGGCAAGCGTTCTGTAACGCCATTACCCCCTGCAATCCTTAACTGGT
TTTATGAAGTTCGCGGTAAATTGCAGGAGTCTGGACAGGTGTTGGCACCCGTTGAAGGCAAGCCTGATTACCAGGCATTA
GCTGACACGCTTAAGCGCGCCTTCAAACAACTGGATAAAACTTTCCTTGATGATTTGTAATTGACCCCTGATTACGCATA
TAAAAGAAGGCATACTCAGCCTTCTTTTTTTTCACCGTAGTATAGTGATACAGGAGTCAACAATGGAAATGACCAACGCG
CAACGTCTTATTTTGTCTAATCAGTACAAGATGATGACTATGCTCGATCCGGCAAATGCTGAACGTTACCGTCGCCTGCA
AACAATTATTGAGCGTGGTTACGGATTACAGATGCGTGAATTGGATCGCGAGTTTGGCGAGCTGAAAGAAGAAACCTGCC
GCACTATCATCGACATTATGGAGATGTATCATGCGTTGCATGTTTCCTGGTCTAATTTGCAGGACCAGCAATCCATCGAT
GAACGTCGTGTCACCTTCCTCGGCTTTGACGCCGCCACTGAAGCACGTTACCTCGGTTATGTCCGCTTTATGGTTAATGT
GGAAGGGCGCTATACCCATTTTGACGCCGGAACTCACGGTTTTAACGCCCAGACGCCAATGTGGGAAAAATATCAGCGCA
TGCTTAATGTGTGGCATGCCTGCCCGCGTCAGTACCATTTGAGCGCCAACGAAATTAATCAAATTATCAACGCCTGAGGA
GGCCCGCGTGCGGTGCAAAGGTTTTCTGTTTGATCTTGATGGAACGCTGGTGGATTCCCTGCCTGCGGTAGAACGGGCGT
GGAGCAACTGGGCCAGACGTCATGGGTTAGCGCCGGAAGAGGTGCTGGCTTTCATTCACGGTAAACAGGCGATCACCTCT
TTGCGCCATTTTATGGCGGGCAAATCCGAGGCTGATATTGCCGCCGAGTTTACGCGTCTGGAGCACATCGAGGCCACGGA
AACCGAAGGTATTACCGCGCTTCCGGGGGCAATCGCCTTACTCAATCATTTGAATAAAGCAGGTATTCCGTGGGCCATTG
TGACTTCTGGCTCCATGCCGGTAGCGCGAGCGCGCCATAAAATAGCTGGGCTTCCCGCACCAGAGGTGTTTGTAACCGCT
GAGCGAGTGAAGCGCGGAAAACCAGAACCTGATGCGTATCTGTTAGGTGCGCAGCTGCTGGGGCTTGCGCCGCAGGAGTG
TGTGGTGGTGGAAGATGCTCCCGCTGGCGTGCTTTCTGGCCTGGCGGCGGGTTGCCATGTCATTGCGGTTAACGCTCCGG
CAGATACCCCGCGCCTGAATGAGGTCGATTTGGTCCTCCACAGTCTGGAGCAAATTACTGTGACCAAACAGCCAAATGGC
GATGTTATTATTCAGTGAAACACCTGATCATGATTTAGCCCCGTCTCGTCGGGGCTTTTTTATGGCAGAATCAAGTCATC
CCCCTCAATTAACAAGGATAAGTTGTGAACGGTGAATTGATTTGGGTTCTTTCATTACTGGCCGTTGCCATCGTCTTGTT
TGCGACGGGCAGAGTGCGTATGGATGCGGTCGCTTTGTTTGTTATTGTCGCGTTTGCATTAAGCGGAACGCTGACGGTCC
CCGAAGTATTTTCCGGCTTTTCTGATCCTAACGTTGTCCTGATTGCCGCCTTGTTTATTATTGGCGATGGTTTGGTCCGT
ACCGGTGTTGCCACCGTAATGGGAACATGGCTGGTCAAAGTGGCGGGCAACAGTGAAATCAAAATGTTGGTTTTGTTGAT
GCTGACCGTCGCGGGGCTTGGCGCGTTTATGAGTTCAACCGGCGTTGTCGCTATCTTTATTCCCGTGGTGTTAAGCGTTG
CCATGCGTATGCAAACTTCGCCGTCACGTCTGATGATGCCGTTAAGTTTTGCCGGGCTGATTAGCGGCATGATGACGCTG
GTGGCGACGCCGCCGAACCTGGTAGTCAACAGTGAATTGCTGCGTGAAGGCTATCACGGCTTCAGTTTCTTTAGCGTAAC
ACCTATTGGCCTGGTCGTGCTGGTGCTGGGTATTTTGTATATGTTAGTGATGCGTTTCATGCTGAAAGGGGATACCCAGA
CCCCGCAGCGCGAAGGCTGGACGCGTCGAACCTTTCGCGATCTTATCCGTGAATATCGACTGACCGGGCGTGCGCGACGT
CTGGCTATTCGCCCCGGATCGCCAATGATAGGTCAACGGCTGGATGATCTCAAATTACGTGAGCGTTATGGCGCTAACGT
CATCGGTGTTGAACGCTGGCGGCGTTTTCGTCGCGTTATCGTGAACGTTAATGGGGTTTCTGAATTTCGCGCGCGTGACG
TTTTGCTTATTGATATGTCTGCGGCTGATGTCGATCTCCGGCAATTTTGTAGTGAGCAATTGCTGGAGCCGATGGTACTG
CGCGGCGAGTATTTTTCTGACCAGGCCCTTGATGTGGGCATGGCAGAGATTTCATTAATTCCTGAGTCAGAACTGATTGG
TAAATCGGTGCGCGAAATTGGTTTTCGTACCCGCTACGGACTGAATGTGGTGGGGCTAAAGCGCAATGGCGTGGCGCTGG
AAGGTTCGCTGGCGGATGAGCCTCTGCTGCTGGGCGATATCATCCTGGTTGTGGGTAACTGGAAACTGATCGGTATGCTG
GCCAAACAGGGCCGCGACTTCGTAGCGCTGAACTTACCGGAAGAGGTGAGTGAAGCATCGCCCGCGCACAGCCAGGCACC
CCATGCCATTTTCTGTCTGGTGCTAATGGTGGCGTTAATGCTGACAGATGAAATTCCTAATCCTGTTGCCGCTATCATCG
CCTGCCTGCTGATGGGGAAATTCCGCTGTATAGATGCTGAAAGCGCCTATAAATCCATTCACTGGCCGAGCATTATTTTG
ATCGTTGGGATGATGCCGTTTGCTGTGGCATTACAGAAAACGGGAGGTGTCGCGCTGGCGGTGAAAGGGCTGATGGACAT
TGGCGGTGGTTACGGGCCACATATGATGCTGGGGTGTTTGTTTGTCTTGTCGGCGGTTATTGGGCTATTTATCTCTAATA
CCGCGACGGCGGTGTTGATGGCTCCGATTGCGCTGGCTGCTGCCAAAACGATGGGGGTGTCGCCTTATCCATTCGCGATG
GTCGTGGCGATGGCAGCATCCGCCGCCTTTATGACACCGGTTTCTTCACCTGTTAACACACTGGTTTTAGGTCCGGGAAA
TTACAGCTTCAGTGACTTTGTGAAGTTGGGGGTACCGTTCACCATTATCGTGATGGCGGTTTGTGTGGTGATGATCCCGA
TGCTGTTTCCGTTTTGACAAGAGCCTGATGTCGCATCCGGCGCTTATTGCCTGATGCGACGCAGACTCCGGCTGCTTACA
GCGGTGAATCCTGGCTAATCTCATCGAGCGAAAGATGGAAGCTGGGAACAAATACTTCCATGAAGTAGTCCATCTCCTGG
CTGCGACGCGCTTCAAGCGTCGCTTCCAGTCGCGTTTTTGCCAGCAAGAATTCATTATTTCCGGCCGCGAGTTCTTCCAG
ACATTTCAGATATGCACACAGTGCATCTGCCTGTTTCACCAGCGATTTTTCTTCATCGCTATATGCATGCTCGTCAATTA
ACGGCGCAAAGATATCCCGCAGCTCTTCCGGAACCATATCGACCAGTTTTTGCTGAGCGATTTTTTCAATAGCCTTGTAC
TCCTGAGCGATTTGCGAATTGAAGTATTTCACCGGAGTAGGGAGATCGCCGGTGAGCACTTCTGAGGCATCGTGGTACAT
CGCCAGTAAAGCGATACGTTCGGCGTTGACATTACCGCCAAATTTCCGATTTTTGATAGCTGCCAGCGCATGGGCGACCA
TCGCTACCTGCAAACTGTGTTCGGACACATTTTCCGTCCGCACGTTGCGCATGAGCGGCCAGCGGTTAATGAGTTTCAGG
CGGGAGAGATGGGCAAAAAAATGGCTCTGTTTCATAGTGACCTTACGTATGATGACATCATCAGGTCATTGTGGCGGGAT
AACGCTGCCGGATGCAATCTCCGGCAGTGAAATTAAGATTACAGCTGATGATAACCAGAAAGGAAACGCGCGAACTTGCT
CAAAGACAGCTCGATATCATCGACACGCGGTAGCGTGACAATGCGGAAGTGATCCGGCCACGGCCAGTTGAATGCCGTCC
CTTGCACCAACAGAACTTTTTCCTGCAACAGGAAATCCAGCACCATTTTCTGATCGTCGTGAATGTTAAAGCGTTTGGCG
TCGATTTTCGGGAACATATACAGCGCACCACGAGGTTTCACGCAGGAAACGCCCGGAATATCGTTGATCAGTTCCCACGC
GCGGTTACGCTGCTCATAAAGACGACCGCCAGGGGTAATAAATTCACTGATGCTCTGATAACCACCCAGCGCGGTCTGAA
TGGCGTGTTGCGCAGGAACGTTAGCACACAGGCGCATTGAAGCCAGCATTTCCAGACCTTCGATGTAGCCTTTGGCGTGT
TTTTTCGGCCCGTTCAACACCATCCACCCCTGACGGAAGCCTGCAACGCGGTACGTTTTCGACAGTCCGTTAAAGGTAAT
GGTCAGCAGGTCAGGTGCCAGCGGCGCAATTGAGTGATGCTCAGCGTCGTCGTAAAGAATTTTGTCATAAATTTCATCGG
CGAAGATAATGAGATTATGCTGACGTGCAATCTCCACAATCTCCATTAAAAGCTCTTTGGAATATACCGCGCCGGTTGGG
TTATTTGGGTTGATAATAACGATCCCACGCGTACGAGGCGTAATTTTAGCGCGAATATCATCGAGGTCCGGGAACCAGTC
AGAGGATTCATCGCAAAGATAATGCACCGCTTTACCGCTGGAAAGCGAAACCGCCGCGGTCCATAGTGGGTAATCTGGTG
CAGGAACCAACATTTCGTCCCCGCTGTTCAGCAATGCCTGCATTGCCTGAACGATAAGCTCCGATACACCATTGCCGATG
TAAATATCTTCCACGGTAACATCACGCATGCCACGAGCCTGGTAGTGCTGCATGATGGCTTTACGCGCGGAGTAAAGACC
TTTGGAATCGCAATACCCTTGAGCGGTAGGCAGGTTGCGTATCACGTCAACGAGGATTTCATCTGGCGCGTCAAAACCGA
ACGGGGCTGGGTTGCCGATGTTCAGTTTCAGTACCTTGTTACCTTCTTCTTCCAGGCGTTTTGCTTCTTTCAGCACCGGA
CCACGGATGTCATAACAGACATTCTCTAATTTGCTGGATTTTTCAATGGGGGACATGAATCTTGACCTTTTTTGCTGTTA
TCGCCACTCCCTGCCGTGGAAGTCAGCTTAGAACAATGTACTCCCCCAGGACGGTGTTTTGAAGGTCTGCAGAATAAGAT
TTTGCCAGAGGGGAAGGCTCGATTGTGCTGTTAATAACTTAATAATGACAAAATAATGAGGTGTATATGCTTTACATGTA
ATGTTATATAGTGAATTGTTCTGATTCTTAATTGTAAGTCTGGTTTTTTTATCTGTAAGATAATTGTGTGAAAATGCCTC
ATTTAAGAATTCACTAATGAAACGCGATGATGATATTTCCGCATTACGGAGAGTTTAACAGCGTGATGATTTCCGAGGTG
TCGTAATGGGGGCAAGGTGTGAAACTATTGTTAAGCGGAATTAATGAATGAGGATGATGCTAATTAATTATTATTTAATA
TTCAAAAAGGTTTTGATGTGCTTATTAATAATAGAAGATTACTTTGCCTAACATAACATAACTTTGCATCAGATAATTCG
CAATGACCCTTATAAATAAAAGGTTTTTGGGGTAAAATGCTCGCATAAATGACGGATCCCTGCTCTTGATGCCGCCTCAC
CATTGCTGTTTGTACGTGTTCGCGTATGACCAGCGATGCTGCACGAGAGTGGAACAAGGACTCACATTTACATTTATACA
AACACGCGCATGTCATAAATAGAAAAGAGTGAGTAACTTAATAGATATGCGATCCCTGAAGATATATTCTGTGATCTACT
TCAGGCATTATAACGGAACAATGTGAGTCGCTTTTTTAGTGCAACTCATATGCATTTTTACTTTCGTCCGGGTTCCGGAT
GAAACTGCCAGGGAGGCACATTACAAATGGAATTGCTTGTTTGTGTGTGCACAGCATTAACCAGCTCAGTATGAGCCGCC
AGTAAGTGATAATATATGATAAGTGCAAATCGTCCGATAATTAACCTCGACCTCGATCTGCTGAGAACATTTGTTGCTGT
TGCCGATCTGAACACTTTTGCTGCCGCAGCTGCCGCTGTGTGTCGTACTCAGTCCGCCGTAAGTCAGCAAATGCAGCGTC
TGGAACAACTCGTTGGGAAAGAACTGTTCGCTCGTCACGGTCGCAACAAACTGTTAACTGAACATGGCATTCAACTTCTT
GGTTACGCCAGGAAAATCCTGCGTTTTAATGATGAGGCCTGCTCATCATTAATGTTCAGTAATCTTCAGGGCGTGTTAAC
TATCGGTGCTTCAGATGAATCTGCCGATACGATCTTACCTTTCCTGTTAAATCGCGTGAGTTCGGTTTATCCGAAATTAG
CGCTGGATGTCCGCGTTAAACGTAATGCCTATATGGCAGAAATGCTGGAATCCCAGGAAGTGGATTTGATGGTAACCACC
CATCGTCCTTCAGCGTTTAAGGCATTGAACCTGCGAACCTCGCCAACACACTGGTACTGCGCAGCGGAATACGTATTGCA
AAAAGGCGAGCCGATCCCTCTTGTATTGCTGGATGATCCAAGTCCGTTTCGCGATATGGTGCTGGCGACGCTTAATAAAG
CAGATATTCCATGGCGACTGGCTTATGTCGCCTCGACGCTTCCGGCCGTTCGTGCGGCAGTGAAAGCCGGTCTTGGCGTG
ACGGCAAGGCCGGTTGAGATGATGAGCCCGGACCTGCGTGTGCTGAGTGGAGTAGATGGCTTACCGCCGCTACCTGATAC
CGAATATTTGCTGTGCTATGACCCGTCCAGTAATAATGAGCTGGCCCAGGTGATCTATCAGGCGATGGAGAGCTACCATA
ATCCGTGGCAATACAGCCCAATGTCTGCTCCGGAAGGGGATGATTCATTGTTGATTGAAAGGGATATCGAGTAATCGACG
GACGATAGATAATTCCTGAGACAATAGTGTAAAAAACGAGCCGCTGGGGGTGTTTTAAACCCCAGCGGCTTTTTTTTAGT
AAAAATCCTTCCTCGCATAGTGCAGAACGTACAAAACTGTTCATTTTTCAATCACCAGAGATTCACGTCCCGAACGCACA
AATAATCGCCTGAAAAAAATCACCTGCTACAATGATGTTAAAAAATACGTAAATTTGTTGCTGCGTTTTTGTTATGGAAT
GACAAAAGCGTGTCACAGATCAAGAAAATACTCTCTTTTGGGGGGAGGAATCGACACAAATTCCTGTCAAAATAGACCCG
TATTTTTTCCATTGCTTCACAACGGACACGATTCAACAACATCTAATTATCCTGGAGTCGTCAAGGATCTGGGGTGAAAG
GGCATTAAATGCTAATGGTGTTGATATTATGTAAACTAATGTGAAGAAACTTTTGTTAAAGTTGACAAAAGGTTATAGAA
AGGAGTAAAAGACCACATCAATTAGCTGTATAAAAGAATTTCTACAGTGATTGTAAGGTTTTTTTTATTCCTCCCCATGA
ATCGATGTGGCGTCCATCTGCCGTGAAGAGCAGTGAATCTGGCGCTACTTTTGATGAGTAAGCAATGAGTATGTCAACAT
CCACTGAAGTCATCGCTCATCACTGGGCATTCGCTATCTTTCTTATCGTTGCCATTGGCCTGTGTTGCCTGATGCTGGTA
GGCGGTTGGTTTTTAGGCGGTCGCGCACGCGCGAGGTCGAAAAACGTGCCGTTTGAATCCGGTATCGACTCGGTCGGCTC
CGCCCGCTTACGCCTGTCCGCCAAGTTTTATCTGGTGGCCATGTTCTTCGTTATCTTCGACGTTGAAGCGCTGTATCTGT
TCGCATGGTCAACCTCTATCCGCGAAAGCGGCTGGGTAGGCTTTGTGGAAGCTGCAATTTTTATTTTTGTGTTACTGGCA
GGTCTGGTTTATCTGGTGCGTATTGGCGCGCTGGACTGGACGCCCGCGCGTTCACGCCGCGAGCGTATGAACCCGGAAAC
GAACAGTATCGCTAATCGTCAACGCTAACCGCGAGGCATTAAGATGGATTATACGCTCACCCGCATAGATCCCAACGGTG
AGAACGACCGTTACCCCCTGCAAAAGCAGGAGATCGTAACCGACCCTCTGGAGCAAGAAGTTAACAAAAACGTGTTTATG
GGCAAGCTCAATGACATGGTTAACTGGGGTCGTAAAAACTCAATTTGGCCGTATAACTTCGGTCTTTCCTGCTGTTACGT
TGAGATGGTGACTTCGTTTACCGCGGTGCATGACGTGGCGCGTTTTGGCGCAGAAGTATTGCGTGCTTCGCCGCGTCAGG
CTGACCTGATGGTGGTTGCAGGAACCTGCTTTACCAAAATGGCACCGGTTATTCAGCGTCTGTATGACCAGATGCTGGAA
CCAAAATGGGTTATCTCAATGGGTGCCTGTGCCAACTCTGGTGGTATGTACGATATTTATTCCGTTGTGCAGGGCGTCGA
TAAATTCATCCCGGTTGATGTGTATATCCCGGGCTGCCCGCCGCGTCCTGAAGCGTACATGCAGGCACTGATGCTGTTGC
AGGAATCTATCGGCAAAGAACGTCGTCCGCTCTCCTGGGTGGTTGGCGATCAGGGCGTTTATCGCGCCAATATGCAATCA
GAGCGCGAACGCAAGCGCGGTGAACGTATTGCCGTAACCAACCTGCGTACACCTGACGAGATTTAATTTGCGCCTGTCGG
CAAAGGGATTTTTCTTCGCTTATTCCTAAATCTATTTCGCGAAGCTTACTGCGCCGACAGTCACCACGGACCATTTGCAA
TGGTGAACAATATGACCGACTTAACCGCGCAAGAACCCGCCTGGCAGACCCGCGATCATCTTGATGATCCGGTAATTGGC
GAACTGCGCAACCGTTTTGGGCCGGATGCCTTTACTGTTCAGGCGACTCGCACCGGGGTTCCCGTTGTGTGGATCAAGCG
TGAACAATTACTGGAAGTTGGCGATTTCTTAAAGAAACTGCCGAAACCTTACGTCATGCTGTTTGACTTACACGGCATGG
ACGAACGTCTGCGCACACACCGCGAAGGGTTACCTGCCGCGGATTTTTCCGTTTTCTACCATCTGATTTCTATCGATCGT
AACCGCGACATCATGCTGAAGGTGGCGCTGGCAGAAAACGACCTGCACGTACCGACCTTCACCAAACTGTTCCCGAACGC
TAACTGGTATGAGCGTGAAACCTGGGATCTGTTTGGCATTACTTTCGACGGTCACCCGAACCTGCGCCGCATCATGATGC
CGCAAACCTGGAAAGGTCACCCGCTGCGTAAAGATTACCCGGCGCGCGCTACCGAATTCTCGCCGTTTGAGCTGACCAAA
GCCAAACAGGATCTGGAGATGGAAGCCCTGACCTTCAAACCGGAAGAGTGGGGGATGAAGCGCGGCACCGAAAACGAGGA
CTTCATGTTCCTCAACCTCGGTCCGAACCACCCGTCGGCGCACGGGGCTTTCCGTATCGTTTTACAACTCGACGGCGAAG
AGATTGTCGACTGCGTACCAGACATCGGCTACCACCACCGTGGTGCGGAGAAAATGGGCGAGCGCCAGTCCTGGCACAGC
TACATTCCGTATACCGACCGTATTGAATACCTCGGCGGCTGCGTTAACGAAATGCCTTACGTGCTGGCGGTAGAGAAACT
GGCCGGGATCACCGTGCCGGATCGCGTTAACGTCATTCGCGTTATGCTCTCCGAACTGTTCCGTATCAACAGCCACCTGC
TGTACATCTCGACCTTTATTCAGGACGTCGGCGCAATGACGCCCGTGTTCTTCGCCTTTACCGATCGTCAGAAAATTTAC
GATCTGGTGGAAGCGATCACGGGTTTCCGTATGCACCCGGCGTGGTTCCGTATTGGCGGCGTAGCGCACGACCTGCCGCG
CGGCTGGGATCGCCTGCTGCGTGAGTTCCTCGACTGGATGCCGAAACGTCTGGCGTCTTACGAGAAAGCGGCGCTGCAAA
ATACCATTCTGAAAGGTCGTTCCCAGGGCGTTGCCGCCTATGGCGCGAAAGAGGCGCTGGAGTGGGGCACCACTGGCGCG
GGCCTGCGTGCTACCGGGATCGACTTCGACGTGCGTAAGGCGCGTCCTTATTCTGGCTATGAAAACTTCGACTTTGAAAT
CCCGGTTGGTGGTGGTGTTTCTGACTGCTACACCCGCGTAATGCTGAAAGTGGAAGAGCTGCGCCAGAGTCTGCGCATTC
TTGAGCAGTGCCTCAACAACATGCCGGAAGGCCCGTTCAAAGCGGATCACCCGCTGACCACGCCGCCGCCGAAAGAGCGC
ACGCTGCAACATATCGAAACCCTGATCACCCACTTCCTGCAAGTGTCGTGGGGGCCGGTGATGCCTGCCAATGAATCTTT
CCAGATGATTGAGGCGACCAAGGGGATCAACAGTTACTACCTGACCAGCGACGGTAGCACCATGAGTTATCGCACTCGTA
TCCGCACGCCGAGTTATGCGCATTTGCAGCAAATTCCGGCGGCGATCCGCGGCAGCCTGGTGTCTGACCTGATTGTTTAT
CTGGGCAGTATCGATTTTGTTATGTCAGATGTGGACCGCTAATTATGCACGAGAATCAACAACCACAAACCGAGGCTTTT
GAGCTGAGTGCGGCAGAGCGTGAAGCGATTGAGCACGAGATGCACCACTACGAAGACCCGCGTGCGGCGTCCATTGAAGC
GCTGAAAATCGTTCAGAAGCAGCGTGGCTGGGTGCCGGACGGCGCGATCCACGCGATCGCCGATGTGCTGGGTATTCCGG
CGAGCGATGTCGAAGGCGTGGCAACGTTCTATAGCCAGATCTTCCGCCAACCGGTTGGTCGCCATGTGATCCGTTATTGC
GACAGCGTGGTCTGTCACATCAACGGTTACCAGGGTATTCAGGCGGCGCTGGAGAAAAAACTGAACATCAAACCAGGGCA
AACGACGTTTGACGGTCGCTTTACGCTGCTGCCAACCTGCTGCCTGGGGAACTGTGATAAAGGGCCAAATATGATGATCG
ATGAGGACACTCACGCGCATCTGACCCCGGAAGCGATCCCTGAACTGCTGGAGCGGTATAAATGAAAAACATTATCCGTA
CTCCCGAAACGCATCCGCTGACCTGGCGTCTGCGCGATGACAAACAGCCAGTGTGGCTGGACGAATACCGCAGCAAAAAT
GGTTACGAAGGGGCGCGTAAGGCGCTGACCGGGCTGTCTCCGGACGAAATCGTTAATCAGGTAAAAGACGCTGGTCTGAA
AGGGCGCGGCGGCGCGGGCTTTTCGACTGGCCTGAAGTGGAGCCTGATGCCGAAAGACGAATCCATGAACATCCGTTACC
TGCTGTGTAACGCCGATGAAATGGAGCCGGGCACCTATAAAGACCGCCTGTTGATGGAGCAACTGCCGCACCTGCTGGTG
GAAGGTATGCTCATCTCCGCGTTTGCGCTGAAAGCTTACCGTGGCTACATCTTCCTGCGTGGCGAATATATCGAAGCGGC
AGTGAATCTACGCCGTGCCATTGCCGAAGCCACCGAAGCAGGTCTGCTTGGCAAAAATATTATGGGAACAGGTTTTGACT
TCGAACTGTTCGTCCATACCGGGGCAGGGCGCTACATCTGCGGGGAAGAAACAGCGTTAATCAACTCCCTGGAAGGACGT
CGTGCTAACCCACGCTCGAAGCCTCCATTCCCGGCGACCTCCGGCGCATGGGGTAAACCGACCTGTGTCAACAACGTCGA
AACCCTGTGTAACGTTCCGGCGATCCTCGCTAACGGCGTGGAGTGGTATCAGAACATCTCGAAAAGTAAAGATGCTGGCA
CCAAGCTGATGGGCTTCTCCGGTCGGGTGAAAAATCCGGGCCTGTGGGAACTGCCGTTTGGTACTACCGCGCGCGAGATC
CTCGAAGATTACGCCGGTGGTATGCGTGACGGTCTGAAATTCAAAGCCTGGCAGCCAGGCGGCGCGGGCACCGACTTCCT
GACCGAAGCGCATCTTGACCTGCCGATGGAATTCGAAAGTATCGGTAAAGCAGGAAGCCGTCTGGGTACGGCGCTGGCGA
TGGCGGTTGACCATGAGATCAACATGGTGTCGCTGGTGCGTAACCTGGAAGAGTTTTTCGCCCGTGAATCCTGCGGCTGG
TGTACGCCGTGCCGCGACGGTCTGCCGTGGAGCGTGAAAATTCTGCGTGCGCTGGAGCGTGGTGAAGGTCAGCCGGGCGA
TATCGAAACACTTGAGCAACTGTGTCGATTCTTAGGCCCGGGTAAAACTTTCTGTGCCCACGCACCTGGTGCAGTGGAGC
CGTTACAGAGCGCCATCAAATATTTCCGCGAAGAATTTGAGGCGGGAATCAAACAGCCGTTCAGCAATACCCATTTGATT
AATGGGATTCAGCCGAACCTGCTGAAAGAGCGCTGGTAACCGAATTTCGATTAACGCTCAGTCTCTGACTGAGAAAACTG
GAAGCATGCTAATGGCTACAATTCATGTAGACGGCAAAGAATACGAGGTCAACGGAGCGGACAACCTGCTGGAAGCTTGT
CTGTCTCTGGGCCTTGATATTCCTTACTTTTGCTGGCATCCGGCGCTGGGAAGCGTCGGTGCTTGCCGCCAGTGTGCGGT
GAAGCAATACCAAAACGCGGAAGACACGCGTGGTCGCCTGGTGATGTCCTGTATGACACCGGCTTCCGATGGCACCTTTA
TTTCCATTGACGACGAAGAAGCGAAACAGTTCCGTGAAAGTGTGGTCGAGTGGTTAATGACCAACCACCCGCACGACTGT
CCGGTATGTGAAGAAGGCGGTAACTGCCATCTTCAGGATATGACCGTGATGACCGGACACAGCTTCCGTCGCTACCGTTT
CACCAAACGTACCCACCGTAATCAGGATTTGGGGCCATTCATCTCTCACGAAATGAACCGCTGCATCGCCTGCTACCGCT
GTGTGCGTTACTACAAAGATTACGCTGACGGTACAGATCTGGGCGTTTACGGTGCGCACGACAACGTCTACTTCGGTCGC
CCGGAAGACGGCACGCTGGAAAGCGAATTTTCCGGTAACCTGGTCGAAATTTGCCCGACCGGCGTATTTACCGACAAAAC
GCACTCCGAGCGTTACAACCGTAAATGGGATATGCAGTTTGCGCCGAGCATCTGCCAGCAATGTTCCATCGGCTGTAACA
TCAGCCCCGGTGAACGTTACGGCGAACTGCGTCGTATCGAAAACCGTTACAACGGTACGGTAAACCACTACTTCCTCTGC
GACCGTGGTCGTTTCGGTTACGGTTACGTCAACCTGAAGGATCGTCCGCGTCAGCCAGTACAGCGTCGTGGCGATGATTT
CATTACCCTCAACGCCGAACAGGCAATGCAGGGCGCGGCAGATATTCTGCGTCAGTCGAAGAAAGTGATCGGTATTGGTT
CTCCGCGTGCCAGCGTGGAAAGCAACTTTGCGCTGCGTGAACTGGTGGGCGAAGAAAACTTCTACACCGGTATCGCTCAC
GGTGAGCAGGAACGTCTGCAACTGGCGCTGAAAGTGCTGCGTGAAGGCGGCATTTATACTCCGGCTCTGCGCGAAATCGA
ATCTTACGATGCGGTACTGGTGCTGGGCGAAGACGTTACCCAGACCGGCGCGCGCGTCGCGCTGGCAGTGCGTCAGGCTG
TGAAAGGTAAAGCGCGCGAAATGGCGGCAGCACAGAAAGTGGCTGACTGGCAGATTGCGGCAATCCTCAACATCGGTCAA
CGTGCGAAGCATCCGCTGTTTGTTACCAACGTTGATGACACCCGTCTGGATGATATCGCGGCGTGGACTTACCGCGCACC
GGTTGAAGATCAGGCGCGTTTAGGTTTTGCCATCGCCCATGCGCTGGATAACTCTGCGCCAGCGGTTGACGGTATCGAAC
CTGAGCTGCAAAGCAAAATCGACGTCATCGTGCAGGCACTGGCAGGTGCGAAGAAACCGTTGATTATCTCCGGGACGAAC
GCCGGTAGCATAGAGGTGATTCAGGCTGCGGCTAACGTCGCGAAAGCCCTGAAAGGTCGCGGCGCTGACGTTGGTATCAC
CATGATTGCCCGTTCCGTCAACAGCATGGGGCTGGGCATTATGGGTGGCGGTTCGCTTGAAGAAGCGTTGACCGAACTGG
AAACCGGACGCGCCGACGCGGTGGTGGTGCTGGAAAACGATCTGCATCGTCACGCTTCCGCTACCCGCGTGAATGCTGCG
CTGGCTAAAGCGCCGCTGGTGATGGTGGTTGATCATCAACGCACAGCGATTATGGAAAACGCCCATCTGGTACTTTCTGC
TGCCAGCTTTGCTGAAAGCGACGGTACGGTGATCAACAACGAAGGCCGCGCCCAACGTTTCTTCCAGGTTTACGATCCTG
CTTATTACGACAGCAAAACTGTCATGCTGGAAAGCTGGCGCTGGTTACACTCGCTGCACAGCACCCTGCTGAGCCGTGAA
GTGGACTGGACGCAGCTCGACCATGTGATTGACGCTGTTGTGGCGAAAATCCCGGAACTGGCAGGTATCAAAGATGCTGC
GCCGGATGCGACATTCCGTATTCGTGGGCAGAAACTGGCCCGTGAACCGCACCGTTACAGCGGTCGTACCGCCATGCGCG
CCAATATCAGCGTTCATGAGCCGCGTCAGCCGCAGGATATTGACACCATGTTCACCTTCTCGATGGAAGGTAACAACCAG
CCGACTGCGCACCGTTCGCAAGTGCCGTTTGCCTGGGCGCCGGGCTGGAACTCCCCGCAGGCGTGGAACAAATTCCAGGA
CGAAGTGGGCGGCAAACTGCGCTTTGGCGATCCGGGCGTGCGTCTGTTTGAAACCAGCGAAAATGGTCTGGATTACTTCA
CCAGCGTACCGGCACGCTTCCAGCCGCAGGACGGGAAATGGCGTATCGCGCCGTATTACCACCTGTTTGGCAGCGATGAA
TTGTCACAGCGTGCTCCGGTCTTCCAGAGCCGTATGCCGCAGCCGTACATCAAACTCAACCCAGCGGATGCCGCGAAGTT
GGGCGTGAACGCAGGCGCTCGCGTCTCCTTTAGTTACGATGGCAACACGGTCACGCTGCCGGTTGAAATCGCTGAAGGGC
TGACGGCAGGGCAGGTGGGTTTGCCGATGGGTATGTCCGGCATTGCTCCGGTGCTGGCTGGCGCGCATCTTGAGGATCTC
AAGGAGGCACAACAATGAGTTGGATATCACCGGAACTGATTGAGATCCTGCTGACCATCCTCAAAGCGGTGGTGATCCTG
CTGGTGGTTGTCACCTGCGGGGCATTCATGAGCTTTGGCGAACGTCGCCTGCTGGGTCTGTTCCAGAACCGTTACGGACC
TAACCGTGTTGGCTGGGGCGGTTCGCTCCAGCTGGTTGCGGACATGATCAAAATGTTCTTTAAAGAAGACTGGATCCCGA
AATTCTCGGATCGCGTCATCTTTACCCTGGCACCGATGATTGCCTTTACCTCGCTGCTGCTGGCCTTTGCGATTGTGCCA
GTCAGTCCGGGTTGGGTGGTTGCCGACCTGAACATCGGGATTTTGTTCTTCCTGATGATGGCAGGTCTGGCGGTTTACGC
GGTGCTGTTTGCGGGCTGGTCAAGTAACAACAAATACTCGTTGCTGGGTGCGATGCGTGCTTCTGCGCAGACCCTGAGCT
ACGAAGTGTTCCTCGGGCTTTCCCTGATGGGCGTGGTGGCGCAGGCCGGTTCATTCAACATGACCGACATCGTCAACAGC
CAGGCGCATGTGTGGAACGTTATCCCGCAATTCTTTGGTTTTATTACCTTTGCCATCGCGGGCGTGGCGGTATGTCACCG
TCACCCGTTTGACCAGCCGGAAGCCGAGCAGGAACTGGCGGATGGTTACCACATTGAATATTCCGGTATGAAGTTCGGTC
TGTTCTTCGTGGGTGAGTACATCGGGATTGTGACCATCTCTGCATTGATGGTGACGCTGTTCTTCGGTGGCTGGCAAGGC
CCGTTGTTACCGCCATTCATCTGGTTCGCGCTGAAAACCGCGTTCTTTATGATGATGTTCATTTTGATTCGTGCGTCGTT
ACCGCGTCCGCGTTATGACCAGGTAATGTCCTTCGGCTGGAAAATCTGCCTGCCGCTGACGCTGATCAACTTGCTGGTAA
CGGCGGCTGTCATTCTCTGGCAGGCGCAATAAGGGGCAATAAGACCATGACCTTAAAAGAATTGTTAGTAGGTTTCGGCA
CCCAGGTTCGTAGTATCTGGATGATCGGCCTGCACGCGTTCGCCAAACGCGAAACGCGAATGTACCCGGAAGAGCCGGTC
TATCTGCCGCCCCGTTATCGTGGTCGTATCGTTCTGACCCGCGACCCGGACGGCGAAGAGCGTTGCGTAGCCTGTAACCT
CTGCGCGGTAGCCTGCCCGGTCGGCTGTATCTCGCTGCAAAAAGCAGAAACCAAAGACGGTCGCTGGTACCCGGAATTTT
TCCGCATCAACTTCTCACGCTGCATTTTCTGTGGTCTGTGCGAAGAAGCCTGTCCGACCACGGCGATTCAGTTAACCCCG
GATTTCGAAATGGGGGAATACAAGCGCCAGGATCTGGTTTACGAAAAAGAGGATCTGCTGATCTCCGGTCCGGGCAAATA
CCCGGAATATAACTTCTACCGGATGGCAGGTATGGCAATCGACGGCAAAGATAAGGGCGAAGCAGAGAACGAAGCCAAGC
CTATCGACGTCAAGAGCCTGTTACCGTAAGGAGAGGGGCAATGGAGTTCGCTTTTTATATCTGTGGCCTGATAGCCATAC
TTGCGACCTTGCGAGTGATCACCCATACCAATCCGGTACACGCACTGCTGTACCTGATTATTTCGCTGCTGGCGATTTCC
GGGGTGTTCTTCTCACTGGGCGCTTACTTCGCCGGTGCGCTGGAAATTATCGTCTACGCGGGTGCCATTATGGTGCTGTT
CGTGTTCGTGGTGATGATGCTCAACCTGGGCGGTTCAGAAATCGAACAGGAACGCCAGTGGCTGAAACCGCAGGTGTGGA
TTGGTCCGGCAATTTTGTCGGCCATCATGCTGGTGGTGATTGTTTACGCCATCCTTGGTGTTAATGATCAGGGTATCGAC
GGTACGCCAATCAGTGCTAAAGCAGTGGGTATTACGCTGTTCGGGCCTTACGTACTGGCGGTGGAACTGGCTTCTATGCT
GCTGCTCGCGGGTCTGGTTGTGGCCTTCCACGTCGGTCGTGAAGAGCGTGCGGGTGAAGTGCTGAGCAATCGTAAAGACG
ACAGCGCGAAAAGAAAAACGGAGGAGCACGCATGATCCCCTTACAACATGGACTGATCCTCGCGGCAATCTTATTCGTTC
TTGGCTTAACCGGTCTGGTTATCCGTCGCAATCTGCTGTTTATGCTGATTGGTCTGGAAATCATGATTAACGCCTCCGCG
CTGGCCTTTGTGGTCGCCGGAAGCTACTGGGGTCAGACCGACGGTCAGGTGATGTACATTCTCGCCATCAGCCTCGCGGC
GGCAGAAGCGAGTATCGGCCTTGCGCTGCTGCTGCAACTTCACCGTCGTCGCCAGAACCTGAACATCGATTCAGTAAGTG
AGATGCGCGGATGAACATGCTTGCCTTAACCATTATTTTGCCATTGATTGGCTTCGTCCTGCTGGCGTTCTCCCGTGGGC
GCTGGTCTGAAAACGTTTCGGCGATCGTCGGCGTTGGCTCTGTGGGCCTGGCGGCGCTGGTAACCGCCTTTATCGGCGTT
GATTTCTTCGCTAACGGCGAGCAGTCATACAGCCAGCCGCTGTGGACGTGGATGTCGGTAGGCGACTTTAACATCGGTTT
TAACCTGGTGCTGGACGGCCTGTCGCTGACCATGCTCTCGGTGGTCACTGGTGTGGGTTTCCTTATTCACATGTACGCCT
CCTGGTACATGCGCGGTGAAGAGGGCTACTCTCGCTTCTTCGCCTACACCAACCTGTTCATCGCCAGCATGGTAGTTCTG
GTTCTCGCCGATAACCTGCTGCTGATGTACCTCGGCTGGGAAGGCGTGGGCCTGTGCTCCTATCTGCTGATCGGTTTCTA
TTACACCGATCCGAAGAATGGCGCAGCGGCAATGAAAGCGTTCGTCGTGACCCGTGTGGGTGACGTTTTCCTCGCTTTCG
CACTGTTCATTCTTTACAACGAACTGGGCACCCTGAACTTCCGCGAAATGGTGGAACTGGCACCAGCGCACTTTGCTGAC
GGCAATAACATGCTGATGTGGGCGACGCTGATGCTGCTGGGCGGTGCGGTCGGTAAATCTGCGCAGTTGCCGTTGCAGAC
ATGGCTTGCTGACGCGATGGCGGGCCCGACGCCTGTCTCCGCGCTGATCCACGCCGCAACGATGGTAACCGCGGGTGTCT
ACCTGATCGCCCGTACCCACGGCCTGTTCCTGGTGACGCCGGAAGTTCTGCATCTGGTGGGTATTGTCGGGGCGGTTACG
CTGCTGCTGGCCGGTTTTGCCGCGCTGGTACAGACCGACATCAAACGTGTTCTCGCTTACTCTACCATGAGCCAGATTGG
CTACATGTTCCTCGCGCTTGGCGTGCAGGCATGGGATGCGGCGATTTTCCACTTGATGACTCACGCGTTCTTTAAAGCGC
TGCTGTTCCTGGCATCCGGTTCCGTCATTCTGGCCTGCCATCACGAACAGAACATCTTCAAGATGGGCGGTCTGCGTAAA
TCTATTCCGCTGGTTTATCTCTGCTTCCTGGTGGGCGGCGCAGCACTGTCGGCACTACCGCTGGTCACTGCGGGCTTCTT
CAGTAAGGATGAGATCCTCGCGGGTGCGATGGCGAATGGTCATATCAATCTGATGGTGGCAGGTCTGGTCGGTGCGTTTA
TGACCTCGCTCTACACCTTCCGTATGATTTTCATCGTCTTCCACGGAAAAGAACAAATTCACGCTCACGCCGTGAAAGGG
GTAACTCACAGCCTGCCGCTGATTGTGCTGCTGATCCTTTCCACCTTCGTTGGCGCACTGATTGTACCGCCGCTGCAGGG
CGTGCTTCCGCAAACGACGGAACTGGCGCACGGCAGCATGTTGACCCTGGAAATTACCTCTGGCGTGGTCGCGGTGGTCG
GCATTCTGCTGGCAGCCTGGCTGTGGCTGGGTAAACGTACTCTGGTGACCTCCATCGCCAACAGTGCGCCGGGCCGTCTG
CTGGGCACCTGGTGGTACAACGCCTGGGGATTTGACTGGCTGTATGACAAAGTGTTCGTCAAGCCGTTCCTGGGTATTGC
CTGGTTGCTGAAACGCGATCCGCTGAACTCAATGATGAACATCCCGGCTGTCCTTTCCCGCTTTGCAGGTAAAGGTCTGC
TGTTAAGTGAGAACGGCTATCTGCGCTGGTATGTGGCATCCATGAGCATCGGTGCGGTCGTGGTGCTGGCACTGTTGATG
GTACTGCGTTGAGTTAAGGATTGTGGGATTGCCCTTGGGCATATAAGAACGTAGGTCGGATAAGCCGCCTTCGCGGTGCA
TCCGACACTACCCCCAGTCCGAAGAGAATTTTCTGTCGTGAGAATTCGTTGAAAATCCGGTCCTGACGGGACTTTTACAA
GGAATAAAGATCGCCATGTTACTACCCTGGCTAATATTAATTCCCTTTATTGGCGGCTTCCTGTGCTGGCAGACCGAACG
CTTTGGCGTCAAGGTGCCACGCTGGATCGCGCTGATCACCATGGGATTGACGCTGGCGCTGTCGCTGCAACTGTGGTTGC
AGGGCGGTTATTCACTGACGCAATCCGCCGGAATTCCGCAGTGGCAGTCTGAATTCGACATGCCGTGGATCCCGCGTTTT
GGTATCTCTATTCATCTCGCCATTGACGGGCTGTCGCTGCTGATGGTCGTGCTGACCGGTCTGCTCGGTGTGCTGGCGGT
ACTATGTTCGTGGAAAGAGATCGAAAAATATCAGGGCTTCTTCCACCTCAACCTGATGTGGATCCTGGGCGGCGTTATCG
GCGTGTTCCTTGCCATCGACATGTTCCTGTTCTTCTTCTTCTGGGAAATGATGCTGGTGCCGATGTACTTCCTGATCGCA
CTGTGGGGGCATAAAGCCTCTGACGGTAAAACGCGTATCACGGCGGCAACCAAGTTCTTCATTTACACCCAGGCGAGTGG
CCTGGTGATGTTGATTGCCATCCTGGCGCTGGTTTTTGTTCACTACAATGCGACCGGCGTCTGGACCTTCAACTATGAAG
AGCTGCTGAATACGCCAATGTCCAGTGGTGTGGAATACCTGTTAATGCTGGGCTTCTTCATCGCCTTCGCAGTCAAAATG
CCGGTGGTTCCGCTGCATGGCTGGCTGCCGGATGCGCACTCCCAGGCTCCGACCGCCGGTTCCGTTGACCTCGCGGGGAT
CTTGCTGAAAACTGCCGCTTACGGTTTGCTGCGTTTCTCCCTGCCGCTGTTCCCGAACGCGTCGGCAGAGTTCGCGCCAA
TTGCTATGTGGCTGGGTGTTATCGGCATCTTCTACGGTGCGTGGATGGCCTTCGCCCAGACCGATATCAAACGTCTGATC
GCCTACACCTCGGTTTCCCACATGGGCTTCGTGCTGATTGCTATCTACACCGGCAGCCAGTTGGCCTACCAGGGCGCGGT
AATCCAGATGATTGCGCACGGCTTGTCGGCGGCGGGTCTGTTTATTCTTTGTGGTCAGCTTTATGAACGTATCCATACCC
GCGACATGCGCATGATGGGCGGTCTGTGGAGCAAGATGAAATGGCTGCCAGCACTGTCGCTGTTCTTTGCGGTGGCAACG
CTTGGGATGCCTGGCACCGGTAACTTCGTCGGCGAATTTATGATTCTGTTCGGCAGCTTCCAGGTTGTCCCGGTGATTAC
CGTTATCTCTACCTTTGGGCTGGTCTTTGCATCTGTTTATTCGCTGGCGATGTTGCATCGCGCTTACTTCGGTAAAGCGA
AAAGCCAGATTGCCAGCCAGGAACTGCCAGGGATGTCGCTGCGTGAGCTGTTTATGATCCTGTTGCTGGTGGTGCTGCTG
GTACTGCTGGGCTTCTATCCGCAGCCGATTCTGGATACCTCGCGCTCCGCGATTGGCAATATCCAGCAGTGGTTTGTTAA
TTCCGTTACTACTACAAGGCCGTAAATCGCCATGACAATAACTCCACAAAACCTGATCGCACTGCTACCGTTGCTGATCG
TCGGCTTGACGGTGGTGGTTGTGATGCTCTCCATTGCGTGGCGACGCAATCATTTCCTCAACGCTACGCTCTCGGTTATT
GGGCTTAACGCGGCGCTGGTTTCGCTCTGGTTTGTCGGCCAGGCGGGCGCTATGGACGTTACGCCGCTGATGCGCGTTGA
TGGTTTCGCCATGCTTTACACCGGGCTGGTATTGTTGGCGAGCCTCGCCACCTGTACTTTCGCCTACCCGTGGCTTGAAG
GCTATAACGACAACAAGGATGAGTTCTACCTGTTGGTGTTAATTGCCGCGCTGGGCGGGATCCTGCTGGCGAATGCCAAC
CATCTGGCGTCTTTGTTCCTCGGTATTGAACTGATCTCTTTGCCGCTGTTTGGCCTGGTCGGTTACGCTTTCCGCCAGAA
ACGTTCGCTGGAAGCCAGTATCAAATACACCATCCTTTCTGCCGCAGCGTCTTCTTTCCTGCTGTTTGGTATGGCGCTGG
TGTATGCACAGTCTGGCGACCTGTCGTTTGTCGCGCTGGGTAAAAACCTCGGCGACGGTATGCTCAACGAGCCGCTGTTG
CTGGCAGGTTTCGGACTGATGATTGTTGGCCTCGGCTTCAAACTCTCGCTGGTGCCGTTCCACCTGTGGACGCCAGACGT
ATACCAGGGCGCGCCTGCGCCGGTTTCCACTTTCCTGGCGACGGCGAGCAAAATCGCTATCTTCGGTGTGGTGATGCGTC
TGTTCCTCTACGCACCGGTGGGTGACAGCGAAGCGATTCGCGTAGTACTGGCGATTATCGCCTTTGCCTCCATCATCTTC
GGTAACCTGATGGCGCTGAGCCAGACCAACATCAAACGTCTGCTCGGTTACTCATCTATCTCTCACCTCGGCTATCTGCT
GGTGGCGCTGATTGCGCTGCAAACTGGTGAGATGTCGATGGAAGCGGTAGGGGTTTACCTGGCCGGTTATCTGTTCAGCA
GCCTCGGCGCGTTCGGCGTGGTCAGCCTGATGTCCAGCCCGTATCGTGGCCCGGATGCTGATTCCCTGTTCTCTTACCGC
GGTCTGTTCTGGCATCGTCCGATCCTCGCGGCAGTGATGACAGTGATGATGCTGTCTCTGGCCGGTATCCCGATGACGCT
GGGCTTTATCGGTAAGTTCTACGTGCTGGCGGTCGGTGTCCAGGCACACTTGTGGTGGCTGGTGGGTGCCGTGGTTGTCG
GTTCGGCAATCGGCCTCTACTACTACCTGCGCGTGGCGGTGAGCCTGTATCTTCACGCCCCGGAACAACCGGGTCGCGAT
GCACCATCAAACTGGCAGTACAGCGCGGGCGGTATCGTGGTGCTGATTTCTGCACTGTTGGTACTGGTGCTGGGTGTATG
GCCACAACCGCTGATTAGCATTGTGCGGTTAGCAATGCCGCTGATGTAATCTGTTAGTTTGTAAGTCAGAAAGCCGCCGA
CATGTTCGGCGGTTTTTTTTGGTGCCCTGACACCATCACCCAACAATAACCGTCAGCGCATGATTCCCTTGTCGCAGCAT
ACGTCGATACGCGCTAATCAGCTTTTCCATATCAAGCATGATCGAAGCAAAGAGTTGCCCCTCTAACTCTTCTGAAAAGG
TCACTCCCGGATAAATCTCCATTTCATTGAGTCGCTTAATGGAAAACTGTTTACGCAGCTCACTTCGATCCAGTGATTCC
AGTCGGTCGATTGTCGCGGCTAACTCCTGATTCCAGGTCAATCCCAGGAAGCCATCTATGCCATCTTCGAGGCTGTGTTC
ACCAAGCACGGCACGACTCAGCGGATCATTCTTCGCGGGATCAAAAGCAGAGGTGCCTGTCAGCCCAAAGTGTAAAAAAT
CCCAGCGTTTATCAATATCCAGTCGGCGTAATCCTGAAAGCGTGTCATGTATATTATCCATCAAAGGTTTTTCAGTAGAC
TCAAGCAGTTGGTTAATCTTTTCTGAGTCAATTTCTGCAAAATAACCAATCATTCCCATTTATTTTTCCTCCATTGAATT
TCATGTTTCGCATCTTAAAACAGACGAGGGAAAATAAAATGTGCATGTCGCTTTTTCTGGACCCGCCTCGAGAAATTTTT
ATTATTTACTGTTGTATAACAAATTTATAACACCATCCACCACCTGAGCCATTTTCTGATAATTCAATCTGTCTGCGGTA
TCACCGGGCAAGTGGTATTGTTTATTACGATAAAAAGCGGTGTCAGTAATCATTACGGCGGGAATATCGTGTTGCCAATA
ATTAAGGTGATCAGAGAAATCAATACCGGGAATAAACCCTGGGGCATTCATAGAATAAACAGATAAATACCGGGATGATA
ACAATGTCGCTTTTACCTGACGAACGGCGTTGATATCCTGCATTCTGCCGACCACGGCAATAAAGTCTCCCCGATCGGGA
TAAAGCCAGGACATTGCCGGGTAAGGGTAATCCTGGCTACCAGGCGCAGAGTCGTAATAGCCAATCATCTCCAGTGCTAT
CATTAATTTTACTGGACGCTCAAGCGAAGCTGCATGTACCGCGCTCCCCATTTCATCGCTACGAAAGAAGGGCGGTTCTT
CCGACGCATAGGCGACCAGCTGCACGCCTGTTTTCGGTACTTGCTGATGTAACAAACGTGCCAGTTCGAGTAATCCTGCC
ACGCCGCTGGCGTTATCATCCGCGCCAGGTGTATAGGTCAATTCATCGTTTTCATAACTGCTGGCAGAGTCATAGTGCGC
ACCAATAATAATCAGCGGTCCATCGGCAGGACCATAATCAGCAACAATGTTTTTGTAGGGGCCACCCGTAATGGGGACGT
CCTGCGAGGTAATTCTGGCACCGCTACTGACGAAGACCTCTTTTATATACTCTGCGGACCTATTCAGATTATCAATATTG
TCGGCACTACGTGGATGCACAGTTTGTGTAAGATAACGCACTGTTTTTTCTAATTGCTCAGGATTTGCGTGTCGGGGCAT
TGGCGGTAATGCATTGACCCAGGGTTGGTAAAAAATAATAAGAGGGAGTGAAAACAGAAATAATATAATAAAAGCAAAAT
TTATTTTTTTCATATGCAAATTATTAATGGGTTTCGTTATTGAATCATTATTTGTTATGGGTTTCGATATTGCATCTTAT
TAAGATTAGCAGGATTATACAAAGAGTATATTTTATGTCTGGTGCCTGTATTTATTTAAAAGGATTTTATATGCGAAATA
AAAATATAATCATGTTGCTTATGAGTAGTTTGATTTTGTCAGGATGCGGGCCGGAATCTGAGAATAAGGAAAGTCAGCAA
CAACAGCCCAGTACCCCCACAGACCAGCAAGTGCTTGCCGCGCAACAAGCTGCAATAAAAGAGGCCGAGCAAAGATCCGT
CGCCGATAAAGCCACTGCAGACGCGAAAGCAAAAGCCTTAGCCCAGCAAGAAGCGCAACAATATTCAGACAAACAGGCTT
TGCAGGGGCGCTTACAGGCGGCTCCAAAATATCAACATGCAGCCAGAGAAAAAGCAGCGTCCCAAATCGCAAATCCAGGA
ACCGCTCGCTACAAGCAGTTCGATGATAATCCGGTTAAGCAGGTAGCGCAAAACCCGTTGGCGACGTTTAGCCTTGACGT
CGACACCGGCAGTTATGCGAATGTACGCCGTTTTCTCAATCATGGGCTGTTACCTCCGCCAGACGCTGTGCGGGTGGAGG
AGATAGTCAATTATTTCCCGTATGACTGGGATATCAAAGACAAACAATCTATTCCGGCCACTAAGCCAATACCTTTCGCT
ATGCGCTACGAACTGGCACCTGCGCCGTGGAATGAACAGCTAACATTGCTGAAAATTGATATCCTGGCGAAAGATCATAA
AAGTGAAGAGTTACCAGCTTCTAATCTGGTCTTTCTTATCGACACTTCTGGTTCAATGATTTCTGATGAACGTTTGCCAC
TTATCCAGTCTTCGTTGAAATTATTGGTCAAAGAACTTCGTGAGCAGGATAACATTGCCATCGTGACCTACGCTGGCGAC
TCCCGTATTGCGTTGCCTTCTATCTCCGGTAGTCACAAGGCGGAAATTAATGCCGCAATTGATTCGCTGGATGCCGAAGG
CAGTACCAATGGCGGTGCCGGGCTGGAACTGGCTTATCAGCAGGCGGCGAAGGGGTTTATTAAGGGCGGCATCAATCGCA
TTTTATTAGCCACTGACGGTGACTTTAACGTTGGCATTGACGATCCAAAATCGATTGAATCAATGGTCAAAAAACAGCGG
GAGTCTGGTGTTACTCTGTCGACGTTTGGCGTGGGGAATAGCAATTACAACGAGGCAATGATGGTGCGAATTGCCGATGT
TGGTAACGGCAACTACAGCTACATTGATACCCTCTCTGAAGCGCAGAAAGTATTGAATAGTGAAATGCGGCAGACGTTGA
TTACCGTAGCAAAAGATGTCAAAGCGCAAATTGAGTTTAACCCCGCGTGGGTAACGGAATACCGTCAGATTGGTTATGAA
AAGCGCCAACTTCGGGCGGAAGATTTTAATAACGACAACGTTGATGCGGGGGATATTGGCGCAGGCAAACATATAACGTT
GTTATTCGAATTAACGCTGAACGGGCAAAAAGCATCAATTGATAAGTTACGCTATGCCCCGGATAACAAATCAGTGAAAT
CGGACAAAACGAAAGAACTGGCCTGGTTAAAGATTCGCTGGAAATACCCGCAGGGAAAAGAAAGTCAGTTAGTTGAATTC
CCGCTGGGGCCAACAATAAACGCCCCCTCTGAAGATATGCGTTTTTGCGCAGCAGTAGCTGCATATGGGCAAAAGTTACG
CGGTTCTGAATACCTGAACAATACCTCCTGGCAGCAGATCAAACAGTGGGCTCAGCAGGCAAAAGGGGAAGATCCACAGG
GTTACAGGGCGGAATTTATTCGCCTGATTGAACTGGCGGATGGTGTGACTGACATCAGTCAGTGATGACTGTTTAGCAAA
CTATGTTCGACCAGTCAGCATATTTGCTGACTGGTCGAATTGATTAACAATGATGTTAACTCACTCTTTTGCCGGATGCT
CTATTTTTGGGTTGTGAGTGTTTTATTTCTAATTGTGTATAAGAAGCATTGATTCGTGCATCGCCATATTTATCTAAATA
ACAATTTCTGTTTACCAGTCGATGTTGAAAATCAATTTCGTACTGCTCTTCTGCTGAATATTTTTTAAATCTGTCAGCAT
AGTTTTTTAATAACGTATAGGGGGCGCTGTCAGAATTGCTTTCCCTTTGTTCAATCACTTCCTGGGCTGCCATGCACACA
AACGCACCGCAACTTTGGCTTAAGTATTGCTGAAGATCGGCATGTAAAAATATTATCTCTGGTTCATTTAAATGAACTTT
TATATTATTATTCGACATTTCTCCCATGAGTTCAGAATTAAAACTATTAATGACACGCTTAAGTGAATTTTCTTTATCAT
GGCCTAGTGCACGCAATGAGTTGAATATGACGCATTTTATTTGTAGTTTATTATTTTTTTTATTTACTATTTTCTGTAGC
GAAACTAATATCCAGTGTCCGCCAGTATTTATGTGGAATAACTGGACTTCATTCGGCCATGATGGATCGCTCTTAATATT
TTCATTGAGAGCGTCTTCCAGGTGAGTTCTGGTGGAGTAGGGGACGTAGAGACCAGTAGGATAATTGACTTGAGTATTTT
TTGCATTAGCGGCGATCTTCTGAAGATAGCAAGCTATTTCATCTGTGGTTAATTGACGATTTTTATCCCAGAAGTTTGTA
TCATCACTCAGTTCATTATTCTCATCATTTAAAAGCACCTTTGAAAGCGACTGTTTTTCAGATATAAGAGGAATTTCATC
ACCGATAATTGTCATTAATTTCGAAGGGGAGAATAGCTTTTTGAACAGGAGAACATCTGAATTATCCGGACCAGTTGGTT
TAAGGTGGGAGTTGGTTGCGGTATGTGCCAAATTATATAATTTTAAACAGGCATTTTTAATAAGTCGGATAATCGATAGG
GTCTCATTTGTTGGGTTTCTAACAATATGGTAAAGAATATCTTCAGCTTTTTTTCCAAATTCATCATAACCTAACGCAAT
ATTATGCAGTAACTCAATACTTTCTTCATCTCCGGATAACGCTGTTTTTTTTAAAGACTGCAGTAATTCCTCGGTCACAG
TAAATTTTTCTGCAAATGTCTGACTGAGTTGGGTTTGAGATAATTGACAATAATTGCTGACAACTGTAACCATCATGGGC
TCCTTTTAGTTGCAAAGGTTGTGCTGAATGAAGATAAAAAGAGGCAACTTATTGCTCTGAATATAGTGCGTAAGGAGATG
AATAAATATCAAAAATCGCTCAATATGCCCGTGTGGGTGGATATATGTAGCGCGGGTTGCGATAACAGGGCAAGTTTCGC
CCTGTTTTTAATAATAAGCAGAGTTAAACGTTAAACACGGTGAAATCATTCGCTAGTTCAGTCGCCGGGAAAATTGACCT
GCATTCACGTAACAGGTGCTGACAACCTTTGTCATCATAGCGCGAGCTGACGTGGGTAATGATTAGCTTACCGACTCCAG
CCTCACGGGCTAGTGTCGCAGCCTGGCGTGTAGAGCTATGGCCGCGACTATTGGCTTTGGCTTCCATGGTTATATCCAGC
GTCGCTTCGTGCACCATGACATCGACACCTTTAGCCAGGTCAAGTGCGGCATCGCAGGGGCCGGTATCGCCGAAAATAGC
GAGCGCTTTACCTGGCACTGGAGCAGCTAAGTAATCTGCGCCGTTAATCTGCCTTCCATCTTCCAGCGTGATTGTTTTGC
CCGCTTTTAATTCCTGAAACAGTGGGCCAGGCGGCACGCCAGCAGCTTTTAATGCCTGGGCATTTAATGCACCCGGTTTA
TCATGTTCTTCAATACGATAGCCATAACATTCCAGTGGGTGTTCCAGCGGATAAGCGGTTACTTTGCGCAGGCCATCATC
GAGAATTTCGCCAGCGCCAATTTCGACAATTTCCAGCGGATAATCGGTCCATGAGCCGCTAATCCGCAGCGCGGTTTCCA
CAAATTCACGGATACCTTGCGGACCATAAATCGTTAAGGGTTGGATAATGCCTGACATAGAACGACTGCACAGCAAGCCG
GGTAAACCAAAAAGATGATCGCCATGAAGGTGACTGATAAAAATCTTGTCCAGTTTTCCAGGGTTAAAGGCGGTATGCAG
TAGCTGATGCTGGGTGCCTTCACCGCAGTCAAACAACCAAAGACCGCTCTGGGTCGGATGTTGCAGGTTAAGCAATATTG
CCGTGACATTGCGCGTGCGGGTTGGCACACCGGCCGAAGTACCTAAAAAAATTAATTCCATGAGTTCATCACGTTTCAAA
AAATATTCCGGCTAGTATAAGGCATACATCTAAAAGGAGAGCATTATGATTGAATGGCAAGATCTGCATCACTCTGAATT
ATCGGTTTCCCAGCTTTATGCCTTATTACAACTGCGTTGCGCGGTGTTTGTTGTCGAGCAGAATTGCCCTTATCAGGATA
TCGATGGTGATGATTTGACGGGGGATAATCGCCATATTCTCGGTTGGAAAAATGATGAACTGGTGGCATATGCGAGGATT
CTGAAAAGTGATGATGATCTTGAGCCGGTCGTTATAGGTCGGGTGATTGTCAGTGAAGCGTTGCGTGGCGAAAAAGTGGG
GCAGCAGCTGATGAGTAAAACACTCGAAACATGTACGCATCACTGGCCTGATAAGCCTGTTTACCTCGGGGCGCAGGCGC
ATCTGCAAAACTTCTACCAGAGTTTCGGTTTTATCCCTGTGACGGAGGTCTATGAAGAAGATGGTATCCCACACATTGGG
ATGGCACGCGAGGTAATTCAGGCGTAATCAACAACCCTTGTCTATAGTTAGTGACAGGTTTTACGCAAATGGAGAACGAG
AATGTCTAATCAGTTTGGTGATACACGTATCGATGACGACCTGACGCTGCTTAGTGAAACACTGGAAGAGGTGCTCCGCT
CCTCTGGCGATCCCGCCGATCAGAAATATGTTGAGCTGAAAGCGCGTGCAGAAAAAGCGCTGGATGATGTGAAAAAACGG
GTTAGCCAGGCTTCAGACAGTTATTACTATCGGGCGAAGCAGGCAGTTTATCGTGCTGATGACTACGTCCACGAAAAACC
CTGGCAAGGAATTGGTGTGGGCGCGGCCGTTGGGCTGGTACTAGGACTGTTGCTGGCACGCCGTTAAAACCTCCCTACAC
CGGGGTACTGCATTTTTTTTGTAGTACCCCGTATAATGTGAGGCTTTTAACAGGGAGAGGTCCGCGTGCAATCACTTACT
ACGGCGCTGGAAAATCTACTGCGCCATTTGTCGCAAGAGATTCCGGCGACACCCGGCATTCGGGTTATCGATATTCCTTT
CCCTCTCAAAGACGCTTTTGATGCCTTGAGCTGGCTGGCCAGTCAGCAAACGTACCCGCAATTCTACTGGCAACAACGTA
ATGGTGATGAAGAAGCAGCCGTCCTGGGCGCGATTACCCGTTTTACGTCGTTGGACCAGGCACAACGTTTTCTTCGCCAG
CACCCGGAACACGCCGACTTACGCATTTGGGGGCTGAATGCTTTTGACCCGTCGCAGGGCAATTTACTTTTACCCCGCCT
GGAATGGCGACGCTGTGGCGGTAAAGCCACGCTGCGGCTGACGCTATTCAGCGAAAGCTCCCTTCAGCACGATGCGATTC
AGGCAAAAGAATTTATCGCCACACTGGTGAGTATCAAGCCCTTGCCTGGGTTACATTTAACCACCACGCGAGAACAACAC
TGGCCGGACAAAACGGGCTGGACGCAATTAATCGAACTGGCAACGAAAACCATCGCCGAAGGTGAGCTCGACAAAGTGGT
GCTCGCTCGGGCAACTGACCTGCATTTCGCAAGTCCGGTCAACGCGGCGGCGATGATGGCTGCCAGTCGTCGACTGAATC
TGAATTGCTACCATTTTTACATGGCCTTTGATGGCGAAAATGCTTTTCTTGGCTCTTCACCGGAACGGTTATGGCGGCGG
CGTGACAAAGCGCTGCGTACTGAAGCGCTGGCGGGAACAGTAGCAAATAATCCTGATGATAAGCAGGCGCAGCAGTTAGG
AGAGTGGCTGATGGCGGATGATAAAAACCAGCGCGAGAACATGCTGGTGGTGGAAGATATCTGCCAACGATTACAGGCCG
ATACCCAGACGCTGGATGTTTTACCGCCGCAGGTACTGCGTCTGCGTAAAGTGCAGCATCTTCGCCGCTGTATCTGGACT
TCACTCAACAAAGCGGATGATGTGATCTGTTTACATCAGTTGCAGCCAACGGCAGCAGTTGCTGGCTTACCGCGCGATCT
GGCGCGACAGTTTATCGCCCGTCACGAACCGTTCACCCGAGAATGGTACGCCGGTTCTGCGGGCTATCTCTCATTACAAC
AAAGCGAATTCTGCGTTTCCCTGCGTTCAGCAAAAATCAGCGGCAATGTCGTGCGGCTATATGCTGGCGCGGGCATTGTC
CGTGGTTCCGACCCCGAGCAAGAGTGGCAGGAAATCGACAACAAAGCGGCAGGGCTGCGTACTTTATTACAAATGGAATA
GTAATGAGTCGCATCATTACCGATTCATATCAATAATCTATTTTTGTAGCTCCTTATACTTAGCCGCAATATTGATACCG
GACAAACTCATGTCAGTAAGCGCATTTAACCGACGCTGGGCGGCGGTCATTCTGGAAGCATTAACGCGTCACGGCGTCAG
ACACATCTGTATCGCCCCAGGCTCGCGTTCTACACCGTTAACGTTAGCGGCGGCGGAGAATTCCGCATTCATTCACCACA
CCCATTTCGATGAGCGTGGACTGGGGCATCTGGCGCTGGGGCTGGCGAAAGTCAGCAAGCAGCCGGTGGCGGTGATTGTG
ACCTCCGGCACGGCGGTGGCAAATCTCTATCCGGCACTGATTGAAGCCGGGTTAACCGGAGAAAAACTGATTCTCTTAAC
CGCCGATCGCCCGCCGGAGCTAATTGACTGCGGCGCGAATCAGGCAATTCGCCAGCCGGGAATGTTCGCCTCTCACCCCA
CGCACAGTATTTCATTGCCGCGCCCGACCCAGGATATCCCCGCACGTTGGCTGGTTTCTACCATCGACCACGCTCTCGGT
ACGCTTCATGCGGGGGGAGTCCATATCAACTGCCCGTTTGCTGAACCGCTGTATGGCGAAATGGACGATACCGGGCTTAG
CTGGCAACAGCGTCTGGGTGACTGGTGGCAGGACGACAAACCGTGGCTGCGTGAAGCGCCTCGTCTGGAAAGTGAAAAAC
AGCGCGACTGGTTCTTCTGGCGACAAAAGCGCGGCGTGGTGGTTGCCGGGCGCATGAGTGCGGAAGAGGGCAAAAAAGTT
GCCCTGTGGGCGCAAACTCTTGGCTGGCCGCTGATTGGCGATGTGCTGTCACAAACCGGGCAGCCGCTGCCGTGTGCCGA
TCTTTGGTTAGGCAATGCCAAAGCGACCAGCGAGCTGCAGCAGGCGCAAATTGTGGTGCAACTGGGAAGCAGCCTGACGG
GGAAACGGCTCCTGCAATGGCAGGCAAGCTGTGAACCCGAAGAGTACTGGATTGTTGATGACATTGAAGGGCGACTTGAT
CCGGCACACCATCGCGGACGTCGCTTAATTGCCAATATTGCCGACTGGCTGGAGCTGCATCCGGCAGAAAAACGCCAGCC
CTGGTGCGTTGAAATCCCGCGCCTGGCGGAACAGGCAATGCAGGCGGTTATTGCCCGCCGTGATGCGTTTGGCGAAGCGC
AACTGGCGCATCGCATCAGCGACTATCTGCCTGAACAGGGGCAATTGTTTGTTGGTAACAGCCTGGTGGTACGTCTGATT
GATGCGCTTTCGCAACTTCCGGCAGGTTACCCGGTGTACAGCAACCGAGGGGCCAGCGGTATCGACGGACTGCTTTCGAC
CGCCGCAGGCGTTCAGCGGGCAAGCGGCAAACCGACGCTGGCGATTGTGGGCGATCTCTCCGCACTTTACGATCTCAACG
CGCTGGCGTTATTGCGTCAGGTTTCTGCGCCGCTGGTATTAATTGTGGTGAACAACAACGGCGGGCAAATTTTCTCGCTG
TTGCCAACGCCGCAAAGCGAGCGTGAGCGTTTCTATCTGATGCCGCAAAACGTCCATTTTGAGCACGCCGCCGCGATGTT
CGAGCTGAAATATCATCGTCCGCAAAACTGGCAGGAACTTGAAACGGCATTTGCCGACGCCTGGCGCACGCCAACCACCA
CGGTGATTGAAATGGTGGTTAACGACACCGATGGTGCGCAAACGCTCCAGCAACTTCTGGCGCAGGTAAGCCATTTATGA
TCCTGCACGCGCAGGCAAAACACGGAAAACCAGGTTTACCCTGGCTGGTGTTTTTGCACGGTTTTTCCGGCGATTGCCAC
GAATGGCAAGAAGTGGGCGAGGCGTTTGCCGACTACTCACGGTTGTATGTTGATCTCCCAGGTCATGGTGGTTCGGCGGC
GATTAGCGTCGATGGATTTGATGATGTCACCGACTTACTGCGTAAAACCTTGGTTAGTTACAACATCCTTGACTTCTGGC
TGGTGGGGTACTCGCTTGGCGGACGGGTGGCGATGATGGCGGCTTGCCAGGGGCTGGCGGGGCTTTGTGGGGTTATTGTC
GAAGGCGGGCATCCGGGGCTGCAAAATGCTGAACAACGTGCGGAACGTCAGCGTTCCGATCGCCAATGGGCGCAGCGTTT
TTGCACAGAACCGTTAACGGCGGTATTTGCCGACTGGTATCAACAGCCTGTTTTTGCCTCGCTCAATGACGATCAACGCC
GGGAGCTGGTGGCGCTGCGCAGCAACAATAATGGCGCAACCCTTGCCGCCATGCTGGAGGCGACTTCTCTCGCCGTCCAG
CCTGATTTACGTGCTAACCTTAGCGCCCGCACATTTGCGTTTTATTATTTATGTGGTGAACGTGACAGCAAATTCCGCGC
CCTGGCGGCGGAACTGGCTGCCGACTGCCATGTCATTCCTCGCGCCGGACATAACGCGCATCGGGAAAATCCCGCTGGCG
TAATCGCAAGTCTGGCGCAGATCTTGCGTTTCTGACTAAAGGACACAATATGATTTATCCTGATGAAGCAATGCTTTACG
CACCGGTTGAATGGCACGACTGCTCCGAAGGTTTCGAGGACATTCGTTATGAAAAATCCACCGACGGTATCGCAAAAATC
ACCATTAATCGTCCGCAGGTGCGCAATGCCTTCCGTCCTCTGACGGTAAAAGAGATGATCCAGGCACTGGCAGATGCGCG
TTATGACGACAATATCGGCGTGATCATTCTGACTGGCGCAGGCGATAAAGCGTTCTGCTCCGGTGGTGACCAGAAAGTGC
GTGGTGATTACGGCGGCTATAAAGATGATTCCGGCGTACATCACTTGAACGTGCTGGACTTCCAGCGTCAGATCCGTACC
TGTCCGAAACCGGTTGTCGCGATGGTGGCTGGCTACTCCATCGGCGGTGGTCACGTTCTGCACATGATGTGCGACCTGAC
TATCGCAGCAGATAATGCCATCTTCGGTCAGACTGGCCCGAAAGTCGGTTCCTTCGACGGCGGCTGGGGCGCTTCCTACA
TGGCTCGTATCGTCGGGCAGAAAAAAGCGCGAGAAATCTGGTTCCTGTGCCGTCAGTACGACGCAAAACAGGCGCTGGAT
ATGGGCCTTGTCAACACCGTGGTACCGCTGGCGGATCTGGAAAAAGAAACCGTCCGTTGGTGCCGCGAAATGCTGCAAAA
CAGCCCGATGGCGCTGCGCTGCCTGAAAGCTGCGCTGAACGCCGACTGTGACGGGCAGGCGGGGCTGCAGGAGCTGGCGG
GCAACGCCACCATGCTGTTCTACATGACGGAAGAAGGTCAGGAAGGTCGCAACGCTTTCAACCAGAAACGTCAGCCTGAT
TTCAGCAAATTTAAACGGAATCCGTAATGCGTAGCGCGCAGGTATACCGCTGGCAGATCCCCATGGACGCGGGGGTGGTT
CTGCGCGACAGGCGGTTAAAAACCCGCGACGGGCTGTACGTTTGCCTGCGTGAGGGCGAGCGCGAAGGGTGGGGGGAGAT
CTCCCCACTGCCGGGCTTCAGCCAGGAAACCTGGGAAGAGGCGCAAAGCGTGCTGCTTGCCTGGGTAAATAACTGGCTGG
CAGGCGATTGCGAGCTACCGCAGATGCCTTCCGTTGCCTTTGGCGTAAGCTGTGCATTGGCGGAGCTGGCAGATACGCTC
CCGCAGGCGGCCAATTACCGTGCGGCACCACTGTGTAATGGCGATCCTGACGATCTGATCCTCAAACTTGCTGATATGCC
AGGCGAGAAAGTGGCGAAGGTCAAAGTGGGATTGTACGAAGCCGTGCGCGACGGCATGGTGGTTAATCTGTTGCTGGAGG
CAATTCCGGATCTGCATTTGCGTCTTGACGCAAATCGCGCCTGGACACCGCTGAAAGGCCAGCAGTTTGCCAAATATGTT
AACCCGGATTATCGCCACCGCATCGCGTTTCTCGAAGAGCCGTGCAAAACCCGCGATGATTCGCGAGCGTTTGCCCGTGA
AACCGGCATTGCCATTGCCTGGGATGAAAGCTTGCGCGAGCCGGATTTTGCCTTTGTGGCTGAAGAGGGCGTGCGCGCGG
TAGTTATCAAACCCACGCTCACGGGCAGTCTGGAGAAAGTACGCGAGCAGGTACAGGCGGCGCACGCGCTGGGGCTGACG
GCGGTGATCAGTTCTTCCATTGAATCGAGCTTAGGCTTAACGCAACTGGCGCGGATTGCCGCCTGGTTAACGCCGGACAC
CATTCCAGGGCTGGACACGCTGGATCTGATGCAGGCGCAGCAGGTACGTCGCTGGCCGGGTAGCACGCTGCCTGTCGTGG
AAGTTGATGCACTGGAGCGGTTGTTATGATCTTCTCTGACTGGCCGTGGCGTCACTGGCGGCAAGTGCGGGGAGAAGCCA
TCGCCTTACGTCTTAATGACGAGCAACTTAACTGGCGCGAGCTTTGTGCTCGCGTCGATGAATTAGCCTCAGGCTTTGCG
GCGCAGGGCGTTGTTGAGGGCAGCGGCGTGATGTTGCGGGCGTGGAATACGCCGCAAACGCTGCTCGCCTGGCTGGCGTT
ACTGCAATGCGGGGCGCGGGTGTTGCCCGTGAACCCTCAGCTGCCGCAACCGTTGCTTGAAGAATTGCTGCCCAATCTGA
CGCTGCAATTTGCGCTGGTGCCGGATGGGGAAAACACGTTTCCGGCGTTAACGTCGCTGCACATTCAGCGGGTTGAAGGC
GCACATGCCGCTACGTGGCAGCCGACGCGTCTGTGCTCAATGACGTTGACCTCGGGTTCTACCGGGTTGCCGAAAGCCGC
TGTCCATACTTATCAGGCCCATCTTGCCAGTGCCGAAGGGGTGTTATCGTTGATTCCGTTTGGCGATCACGATGACTGGT
TGTTCTCTTTACCGCTGTTTCACGTCTCCGGTCAGGGAATTATGTGGCGCTGGTTATACGCTGGTGCGCGGATGACGGTG
CGTGATAAACAGCCATTGGAGCAAATGCTGGCAGGCTGTACTCATGCTTCACTGGTGCCAACACAACTCTGGCGTTTGCT
GGTTAACCGCAGTTCCGTTTCCCTGAAAGCGGTGTTACTTGGCGGCGCGGCTATCCCGGTCGAGTTGACGGAACAGGCGC
GCGAGCAGGGGATTCGTTGCTTTTGCGGCTATGGTCTGACCGAGTTTGCCTCCACGGTGTGTGCGAAAGAAGCCGACGGC
CTGGCAGACGTTGGTTCGCCGCTGCCGGGTCGGGAAGTGAAAATCGTTAATAATGAAGTGTGGCTGCGGGCTGCCAGTAT
GGCAGAAGGTTACTGGCGTAACGGGCAACTGGTTTCACTGGTTAATGACGAAGGCTGGTACGCTACGCGCGATCGCGGTG
AGATGCATAATGGCAAGCTGACCATTGTCGGACGTTTAGACAATCTATTCTTCAGTGGCGGAGAGGGTATTCAGCCGGAA
GAAGTCGAGCGTGTTATTGCTGCACATCCTGCGGTTTTGCAGGTGTTTATCGTTCCCGTTGCCGACAAGGAGTTTGGTCA
TCGGCCGGTAGCGGTGGTGGAGTATGACCAGCAAACCGTTGATCTTGGCGAATGGGTGAAAGATAAGCTGGCTCGTTTTC
AACAACCGGTGCGCTGGCTGACTTTACCGCCGGAGCTGAAAAACGGCGGTATTAAAATTTCACGTCAGGCGCTAAAAGAG
TGGGTGCAACGTCAGCAATAATTAACCCTCCGTTTCACTTCTCATTTCTGCCATTCCATTGCCGTTGATAAAGAGTTTAT
CTGTTAATCTGTAAATTGATGTGAAAACTCTTAGCAAACAGGATAATGCAATGGAATGGCTGGTCAAAAAATCGTGCTGC
AATAAACAAGATAACAGACATGTACTTATGCTCTGCGATGCTGGCGGCGCGATAAAAATGATCGCCGAAGTGAAGAGTGA
CTTCGCCGTGAAAGTGGGGGATTTACTCTCGCCTTTGCAGAATGCGCTTTATTGTATTAATCGTGAAAAGCTGCATACGG
TGAAAGTCCTCTCGGCAAGCAGTTATAGCCCCGATGAGTGGGAACGGCAGTGTACAGCGGCAGGGAAAACTCAGTAACGT
TGTTTTGTCGTGGGCAGGAAAATCAGCATCAACCCGCTCATAATACAGGCTACTCCCAGTAGTGCTTTCAGCGAAAAAGT
CCCTTCCCAGCCGGGAAGTACCATTGAAGCAATCCATACCAGCACATAACTCATACTGAGCAAGGCATAGGCTTTGCTTA
GCGCAAGTTTATGTAGCGTTTTATACCAACAAAAAACGGAAAGCAGATAACCCAGCAGCCCGAGTAACAGTATCCGGGCA
TCCAGGCCAAAAGCTAACAGAGCCGCGATAAAATCCCATAAGTGCGTCATCGGCGGCAGATGACTTGCCGCAAAACCCAG
GCTTAATTGCGCAACTGAGGCAATAATGACGCTGAATAATCCCCATATCAGGCCCATTACACCGTACTCCCGAGGATCAC
AATGCCACCAATAATGAACGCCACCCCACACCAGTGACGCGGCGATACCGGTTCGTGCCACAGTTTTACTGCAGCCAGCG
TCACCCAGACAAAATTCAGACTTAACATCGGGTAGGCAATGCCTACCGGTACGTTCTGCAAGACCAGCAGCCAGAGCACC
ATGGCAAGACCAAGACAAGCCAGCGCCAGTCCCAGCCACAGCACGATATGTTTGCGCCGTTTGTTTATCGCCACAAAGCA
GGTTGCCTGTTTCTGACACAACTGCCCGGCAACGCTAAGCAAGCTGGCAAAGACTAATGTTAGCCAGATCATTTGGGACG
ATACTGAATCAGCACCAGACGCTCCTGACGATCGATGGCATCTGCGGGCGGAATGGCGAGACTGTTGATATCTTCATCGC
GGTCAACCGAAAGCACGAGAGTAATAATCCCCTCCTGACGATGTTGATTAAGCCAGTTTGCGAACTCATCACCGCTGACA
AATCTCCCTTTCGCATCCGGATAATTAAGGCCGTATTTCAACTCACCTGTCTGGCGATACATGATGATGTCATCGCGTTG
CAGGCTCCATGCCAGACCTGCGGCAACACCGACGCTATCAGTAAGAATATAGCGGCTTGGCTGAAGTGATTCTTGTGTCA
TCTCGACAAAAAATTGCGGATGTTTTCCTTCCATAACTCTGTCAGGAATTGAAAATCCTACCAGCAACGCCAGCCCCAGC
GGGCAAAGCGCGGCAAAAGGCCAGGTCTTTTCGACGTTTGTTAAGGTGTACCAGCCGAAAAATGCCCATAGCGAAAAAAT
CGACCAGGCACAAAAGACTTTATAGCTCTCGAAGGTTTGCCACACCGGCGTGTTCATTGGTCCCCACGGGGAGACCACAA
ATGTGGCAATAATGCCAGTGACGCCAAAAGCGATGTTAATCCAGCCATTAATCCGCAGCGCCAGAGGATTATTTTTTGCT
GCCAGCAAAGCGTAATGCGCCATCAGCATTGCCAGAGATGCAAAGCAGGAAAGAATATAGGTGGGCAATTTACCTTTAGC
GACGGAGAAAAACAGCAGCGGCATTATCGTCCAGCTCAACAAATAGACGGTTGCGGAATGCTTGCGGTTTTTCCAGCCTG
TGTACAGTGCACCGGGGAGTAATCCCAGCCACGGCAGGCTACCGGCAATGATGACCGGCACGTAGTACCAGAACGGAGCT
CTATGTTGGGCATCATCCAGTGCAAAGCGTTGAATATGCTCAACCCAGAAAAAATAGTGCCAGAAGTCAGGCTCCCGCTG
CGCTATCGCCAGTCCCCAAGGGAGAACCGTCAGTACGCAACTGATAACCGCCAGCCAGCCGTAAATAAAGAGATCTTTCC
AGCGTTTTTGCGTCGCTACCCATGGCAGCACGCTTAATACCGGCACGGCAAGGGCGAGAAAACCTTTGGTCATCACCCCC
ATGCCGCAGGTGATTCCCAGCAGTAAAAATCCTGCGCTTTTGCCTTTCCACGTCTGTGCCTGCATTGCCAGCCAGAAGCT
GCACATTCCCGCCACCAGCCAGAATGCAATAAACGGATCGAGCACGGCATAAGTGCCGATGGCATAGACAATAAACAATG
AGAGATAAATTACTGTGGCGAGTAGAGCCAGACGTTTATCGCGCCATAAGCGCAGAGTAAACCAGGTCACCAGCGCGGCA
GTTAACAGGGTCGCAAAGATAACGCCTGCCCGCACACCAAAGTTATTCGCGCCAAATAGCCATTGCCCAATGCTGTTAAT
CCAGTATCCGGCAATGGGTTTTTCGAAATAACGTAGCCCTAACAGATGGGGCACAATCCAGTCGCCGGATGCCAGCATTT
CTCGACTGATTTCCGCATAACGCGTTTCATCGGGTTGCCAGAGCAGACGCGTGCTGATCGGTAACAGGTAATAGCAGGCA
ATAAACGCGAAGAGGCCGATAAGGTAACGTACCGATTTCATCAGCGACTACCCGCAATTTGTTGGCAACCCAGCCAGCCT
TCACGTCCGGCAATATTTCCGCGAACAACTTGTCCGAGCGGCAACGTCTCTGATAACAGTTCGCTTAAAGGGCAAAATGT
CACTCCTTCCTGAGCTGCGCGTTTGAGGAGATCCACAAAATTATGCTGATAAGCGCAGCCTTCAACTTCTGCATGAATGG
TATAAACCGGCGTGCCTTTATCTCGCAGGATGCGGTTGAGTAACCAACCGTTAAAATCTTCTGCTTTCACATCCCGACCA
ATCACTTCATCCCAGGTGGGTAAGGTCACCGGAATTTGCGCAGTGCCAGGGTTTCCTGATTCGAGCAATGGACGGAACGG
CATGGCCCCACGACAATCGCTGTTGTAGCGCAAATGGAACGCTTCTTTTGCTTCGATCACCTTCTGGTCGGCACGCCAGC
CCGCAGCGGCAGAACAGGTTACCGGTTGACCGATAATCTCTTCCAGAGTGCGAAGACCGCGTGCAATATCGTCGATCATT
GTTTGCCGATCCCAGTTACCGCTACGGGCTTGCCAGGCATGGTGATCCCAGGCGTGCAGGCCGACTTCGTGATGTTTAGC
CGCTTCACGAATGATATCGGCATTGGCATGACCAATCTCTTTACCTGGCCAGGCCGTACCTGCCAGTAAAATATCCCAGC
CATAAAGCGATGCCGCATTTGAGCGCAGCATCTTCCACAAAAACTGTGGCTTCACCAGTCGCCAGAGATGGCGGCCCATA
TTGTCCGGGCCGACGCTGAAAAAAATGCTGGCCTGAATATTATGCTTACTCAAGATTTCCAGCAGACGCGGCACGCCTTC
ACGGGTGCCACGAAAGGTATCGACATCAATGCGTAAGCCTACTTTGGTCATGATGGTTTATCCGTAAGATCAACGGTGCG
CAGGAAGAAATCCAGCGTTTCGTCGATGGTTTCCTGCATATCAATTTTCGGCTCCCAGTCCAGGCAGCGGTGGGCATTGC
GGATGCTCGGTTTACGATGCTCTACGTCCTGATATCCTTTGCCGTAGTAGCTGCTACTTTCGACAACGCGAAAGCCCGCA
AACGGTGGGAAATGATGGCGCAGCGGATGTTTTTCGAAGCTCGCCAGCAGCATCTCGCCCAGTTCCTCAATGCTCGCTTC
GTTCTCAGGATTGCCAATGTTGATAATTTCACCGTCGCAGCGATTTCCCGCATTTTCGATAATGCGGTATAACGCCTCGA
TACCATCGCGAATATCAGTAAAGCAGCGTTTTTGTTTTCCGCCATCAATCAGCTTAATCGGTGAACCTTCTACCAGATTG
AGAATGAGTTGCGTAATAGCGCGGGAGCTGCCGATTCGTGCCGCATTAAGGTTATCCAGTCGCGGTCCCATCCAGTTAAA
CGGGCGGAAGAGGGTGAACTGTAAACCCTCTTTTTCGCCATAGGCCCAGATCACCCGATCAAGTAATTGTTTTGATACCG
AATAAATCCAGCGTGGTTTATTCACCGGGCCGACGATTAAATTAGAATGGTCCTCATCGAAGTATTTATCGCTACACATC
CCATAAACTTCTGAAGTTGACGGGAAGATGATTCGCTTACGGTACTTCACGCAGTAGCGGATAATGCGCAGATTCTCTTC
AAAATCGAGTTCAAATACGCGCAGCGGGTTGCGGGTATATTCAATCGGCGTGGCTATCGCCACCAGCGGCAAGACGACAT
CACATTTTTTGACGTGATACTCAATCCATTCGGAATGAATACTGATATCGCCTTCAACAAAGTGAAAATGCGGATGATTC
AGAAAACGGCTTATCGCATCACTGCCAATATCCAGACCGTAAACTTCATAATGATCTTCGCGCAGCAGGCGTTCTGTCAG
ATGGTTGCCAATAAAGCCATTCACCCCGAGGATGAGTACCCGGGTACGGCGTCGGGCGGTGCAGGCAGGCTGGCTATTCA
AGCGTGAACCTTGCACCAGGCCCAGCGTCTGCGCTAATTGCGAGCCCTGCATAGTAATGCCGTCGCCCGCCTGTCCGGTG
ACGATTTCCAGCGCGCCATCGCCACAGGCAATCAGCAGTGGCGCAACAGAAATCACGCTCCCCGGCTGTGCTTTGCTGGC
ATGAGGATGAACACGCGACGACCAGACGGTGAATTTCTGATTGCCAACATAGCTGAAGGCACCCGGCCACGGATCGGCAA
CGGCACGTACCATGTTGTGCAGTACGGATGCCGGTTTATGCCATTCAAGGAAACTGTCATCCGGCGTTCTGCGACCAAAA
CAGGTGGCTTCGTTTTCGCGCTGGGCGATTTCCAGAATATTACCGTGTTTAATGGCGGGTAATGTCTGTTCCAGTAGCTG
GCGCGCGGCATGGCACAATTTATGATGCAGCGTAATAGCGATATCGTCTGGCGCAATGGCAATGCGCAGTTGCGCCACAA
TGGCCCCGGCATCGGCACGTTTCACCATTCGGTGCAATGTAACGCCAGTTTCCGTTTCACCGTTGACCAGCACCCAGTTC
AGCGGCGCGCGACCACGATATTTTGGTAACAGCGAACCATGCAGATTAAATGCACCTGCGGGAGCGAGCTGCAAAATTTC
GTCGCAAATAAGATGGCGATAATAAAAAGAGAAAATCACATCTGGCGACAGTTGGGCAATGCGTTCCACCCACAGCGGAT
GATTAACGTCATCCGGCGCATAAACCGGAATGCCTCTTTCCGCTGCCAGACGAGCCACCGAACCATAAAAGGCTTTTTCA
CCGGGATTATCGGTATGGGTAAAAATGGCGCTAATTTCGTAACCGGCAGCCAGCAGAGCTTCAATACCGAGGCATCCCAT
ATCGTGGTAGGCAAAAACGACGGTTTTCATTATTCATTTTCCTTGCTGGATGGACGGATAACTTGCTGAACAAAATAGCG
GGGGCGGGCGCGGACATCGGTGTAGATCCTGCCGATATATTCACCGAGTAATCCCATGCCGATAAACTGAGCGCCAATAA
AAGTAAACAGCACGGCAAATAGCATAAAGACGCCTTCTGCCGCCCATTGTGGTCCGAAGGTCAGGCGTAAAATCACCAGC
AGCACCGCAATGCTAAAACCTCCAATCGCAATAATGCTGCCGAGCAGACTCAGCATACGTAGCGGCGTTGTGGTAAGGCA
GGTCACCAGGTCGTACATCAAATTAATCAGGCGCATAAAACTGTATTTGGATTCACCAAACTCACGCTCGGAATGATGTA
CTGGAATTTCAATGGCACGGCGGGCGAAGATATTCGCCAGAATCGGGATAAAGGTGCTACGTTCATGGCAGTGCAACATC
GCATCGACAATATGACGGCGATAGGCGCGCAGCATACAACCGTAGTCACCCATCGCTTTGCCGGTGGTGCGCTGAATAAG
CCGGTTAATCATCTTCGAAGCTGTTTTACGAAACCAGCTGTCCTGGCGGTTCTGGCGTACAGTCCCTACCACGTCGTAAC
CTTCATCGGCTTTTGCCACCAGGCGGGGGATTTCTTCTGGCGGATTCTGGAGATCGGCATCAAGGGTAATAATTAAGTCG
CCGGTAACGTGACTGAATCCCGCCATAATCGCTGAATGTTGCCCGTAATTGCGGTTAAGCAAAATAGACACAATATGGCT
GTTCTCCGCTTGTGAGGCTTCGACCAGCATATGCGCGGAATTATCGCTACTGCCGTCATCAATCAGCAGGATCTCATACT
CTTTCCCCAACGATTCACAGGCTGTGGTGGTGCGCCTGATTAATTCCGGTAAGCTTTCCTGCTCGTTATAAACGGGAATA
ACCACCGAGACTTTCTTAACAGGGTGGATTTCAAACATGGCTTATTGTCCTGCGAGTTGCTGAAGGGCTGTGATGACACG
GTCGGCATCGGCGGTAGTCATATCCGGGAACAGCGGCAAAGAACAGATGCGTTCGCTATTCCATTCGGTATTCGGTAACG
ACAGCGTGGGAAAACGCTCGCGATAATATTTTTGTGTGTGAGCGGCGCGGAAATGTAACCCGGTACCAATGCCTCTTTCT
TTTAACGCTTCCATCAACGCATCGCGACTGATACCACAACGTTGTTCATCGACACGAATAATAAACAGATGCCAGGCGTG
AACGTGCGGCCAGGCGGGAAGGCTTAATGGCTGAAAGGGGAGAGCTGCCAGTGCTTGCTGATATTGCTGGGCAATTTCGC
GCCGACGGGTGTTGAGGTGCTCTAATTTTGCTAACTGTGTCAGGGCAATTGCGGCGTTAATATCGGTCAGATTGTACTTA
TAGCCCGGTGTTAAGACTTCAGCCTGCGGTGCACGGCCCCAGGTTTGTCTGTCATAGGCATCGACACCCAGACCGTGAAA
TTTCAGCATCCGTAGCTGGCGGGCAAGGTTTTCATTATCAGTTACAATCAGGCCACCTTCCGCACAGGTAATATTTTTAA
TGGCATGAAATGAAAAAATAGTGGTACCTTTTGCGCCAATATGTCGCCCTTTGTAATACGTACCGACGGCATGGGCAGCA
TCTTCGATAACTGCGATGCCGTAACGTTCGCCAATGGCGCGAATGGCGTCAATATCTGCTGGCGCACCGGCATAATGCAC
CGGAATGATGGCTTTAGTGCGTGGCGTTATGGCTGACTCGATCGCTTCAGGCGTGACCATCGGCGTATCGCGGTCGACAT
CCACCATTACCGGCGTTGCACCCAACAAGGAAATCATATTGAGGGTTGAAACCCAGGTCAGGGAAGGCGTAATCACTTCA
TCGCCCTTGCCAATTTCCAACGCCATTAGCGTGATATGCATTCCGGCGGTGGCTGAACTGACCGCGATGGCATGCTGATT
TCCCGTCAACTGGCAAAAGGCTTGCTCAAGCGCCTGATTCTTCGGACCGGTTGTGATCCAACCGGATTCGAGAACCTCTT
TAACTGCAGCGAGTTCCTCCACGCCCATTGCTGGTCGCGAAAAAGGCAAAAATTCTGACATTGCTTTTCCTTCCGCCATT
GAATACCTGTCCACTTATATTTGCTATAAAGAGTGTTGTGTATATTTTGCCATTTGGAGCGAAATTTTAAGGATAGAATA
TTAACTTAACCTTAAGAAACTAATATTAGACGTAAATATTGAAATTTTTATATTTTTTCTTATTTAGGCTTTGCATTTGG
CAAAATTTTGAGGCATTTTGCCGACATCGTAGGATTTTTAATATTACACCAACTGCTAATTATCGCCAGAAATGTCGCTC
AATTTTACGGTAATTGTCTGGTTGCGCTTGTCTATAGGTGGAGTTTACGTGTTAGCTTTTTGCCGCTCATCATTGAAGTC
AAAAAAATATTTCATCATTTTACTGGCGCTCGCTGCAATTGCCGGACTGGGTACTCATGCCGCCTGGAGTAGCAATGGTT
TGCCACGTATCGACAATAAAACATTGGCCAGACTGGCACAGCAGCACCCGGTTGTCGTTTTGTTTCGCCATGCTGAACGT
TGCGATCGTTCAACCAATCAATGCTTGTCAGATAAAACAGGTATTACGGTTAAAGGTACCCAGGATGCCCGTGAACTGGG
CAACGCTTTTAGCGCTGACATCCCTGATTTCGATCTTTATTCCAGTAATACCGTCCGGACCATTCAGTCGGCGACCTGGT
TTTCCGCGGGTAAAAAGCTGACGGTAGATAAACGACTTCTTCAGTGCGGTAATGAGATTTATAGTGCAATTAAGGACTTA
CAAAGCAAAGCGCCTGATAAAAATATCGTTATTTTCACCCATAATCATTGCCTGACATATATTGCTAAAAATAAGCGTGA
TGCGACATTTAAACCTGATTATCTGGATGGTTTAGTCATGCATGTGGAAAAAGGCAAAGTTTATCTGGATGGGGAATTCG
TTAACCACTAAATTTTCAATCTGACAGCCAGTGATGGCTGTCATCATTGTTAAAGAAGACCTTTCAAACGTAACGTTTTT
CGGGTGGCAACATTTAAATCATAATGCACCAGATCTTCAGGTTTTACCCACGCGTAGTCCTGAAACTCTTCGTTTATTTT
CACTTCTCGGTTGGCAGAAACGCAGTCAAAAATCAGGTAAATCATATAAATCTCTTCCTTGCGACCATCTGCATACGTCT
TGGTGCGAATATCATCGCTGAAGGTCCACGGCGTGATTTCTGTCAAAAGCAGCTGTTCTCCCAGTTCTTCGCGAATTTCG
CGGCGTAGTGCCTCTTCAATTCGTTCGCCAGACTCCACGCCGCCACCCGAAAGCGCCCATTGACCGGGGAAAACGCCGCG
ATCGTCGGCCATTTTACACAGCAAATAAGCACCATCATTTTGAATCAAAGGGCATACAATAGTCCGTTGTCGCATAGGGG
TATTCCTTATAAATAAAAAGAAACCATGAGAATACGGTAACTCAGAAATATGTGAAAGTGACAGTAATCTCTTTTGCAAT
GATAACTGCACTTATTATTATTTTTGTGTGTATCGGTAAAGTGTGTTTATTTTTTCGGCGTTTAATTATTTAAGAAGTAT
TTAGTTACAATAAGTGACTAGATCCCTTTTTTCGCTCATTGAATCCTCTGTGCCAGGCAGTACAATCCCGCAGCTTTGGG
AATTTTGATTAATTGCTTGTGGGAAAGGGGATAATGAAAAAAATTGCGCTAGCAGGTCTGGCCGGAATGCTGTTGGTTTC
TGCATCGGTCAATGCAATGAGCATCAGCGGCCAGGCGGGTAAAGAATACACCAATATTGGTGTCGGTTTTGGGACTGAAT
CGACGGGCCTGGCTTTAAGCGGTAACTGGACACATAACGACGACGACGGTGACGTCGCGGGCGTGGGGCTGGGGTTGAAT
CTGCCTCTCGGGCCGTTAATGGCGACCGTTGGCGGAAAAGGCGTTTACACCAACCCGAATTACGGCGATGAAGGTTATGC
CGCAGCGGTAGGAGGTGGTTTGCAGTGGAAAATTGGCAACAGCTTCCGTTTGTTTGGCGAGTATTACTACTCTCCGGATT
CGCTCTCCAGCGGTATTCAAAGTTATGAGGAAGCGAATGCTGGCGCGCGTTACACCATTATGCGTCCAGTCAGTATTGAG
GCGGGTTATCGCTACCTGAATCTGTCGGGTAAAGACGGTAACCGCGACAACGCCGTGGCTGACGGCCCGTATGTTGGGGT
TAACGCCAGTTTCTGATCCCTTCCGGCGCGGCATTCTGTCGCGCCATTCAGTTTCTTACTACGCCTTATCTCCCTTTGCG
TTATAGTGATTCGATAACAAAAGCAGGAGATAACCATGTTAAAAGTGGAAATGCTATCCACCGGGGATGAAGTGTTACAC
GGGCAAATCGTTGACACTAACGCTGCCTGGCTGGCCGATTTTTTCTTTCATCAGGGGCTGCCATTATCTCGCCGCAATAC
GGTGGGGGATAACCTTGATGACTTAGTCACCATTCTTCGCGAACGTAGTCAGCACGCCGATGTGCTGATCGTTAACGGCG
GGCTGGGACCGACCAGCGATGATTTAAGCGCACTCGCCGCTGCGACAGCAAAAGGTGAAGGCATGGTGCTGCATGAAGCC
TGGCTCAAAGAGATGGAACGCTATTTCCACGAACGTGGACGAGTAATGGCACCGAGCAACCGTAAACAAGCGGAGCTGCC
TGCCAGTGCTGAATTTATCAATAACCCGGTAGGCACCGCCTGTGGTTTTGCCGTGCAGCTTAATCGTTGCCTGATGTTCT
TTACTCCCGGCGTACCGTCAGAATTTAAGGTGATGGTCGAGCACGAAATCCTGCCGCGTCTGCGCGAGCGTTTTTCTTTA
CCACAGCCGCCGGTTTGTCTGCGTTTAACTACCTTTGGTCGTTCGGAAAGCGATCTGGCACAAAGCCTGGACACTCTACA
ACTGCCGCCGGGCGTAACAATGGGCTATCGCTCTTCAATGCCGATTATCGAACTGAAACTCACCGGACCGGCAAGCGAGC
AACAGGCGATGGAAAAACTGTGGCTGGACGTTAAACGTGTTGCCGGACAGAGCGTGATTTTCGAAGGCACCGAAGGACTG
CCCGCGCAGATCAGTCGCGAATTGCAAAACCGCCAGTTCAGCCTGACGTTGAGCGAGCAATTCACCGGTGGTTTATTGGC
TTTGCAACTTTCTCGCGCAGGTGCTCCATTGCTGGCGTGTGAAGTGGTTCCTTCACAGGAAGAAACCCTGGCGCAAACTG
CGCACTGGATTACAGAACGGCGGGCCAACCATTTTGCCGGGCTGGCACTGGCTGTTTCGGGTTTCGAGAACGAACATCTC
AACTTTGCGCTAGCCACACCAGACGGCACTTTCGCTCTGCGTGTGCGTTTCAGCACTACGCGCTACAGCCTGGCTATCCG
TCAGGAAGTGTGCGCAATGATGGCACTGAATATGCTGCGCCGTTGGTTAAACGGCCAGGATATCGCCAGTGAGCATGGCT
GGATTGAGGTTATTGAGTCCATGACCTTATCTGTCTGATTCCGCCACTCTGTGCCGGTTTACTGCACCGGCACATTCCCC
CTCCGGCAAAACTTGTCCAACCCTCCCTACGGTGAGCGTGGTGTTGGGGCCAGTGTGGCACGGGCTGCGCGCTGGGGACG
CATTGAGAATTACATGGCGCAAGTCAACGATTCGCTTTGTCTGTTAGTGCAGGTGGAAAGTAAAACGGCACTGGATAACC
TGGACGAGATCCTCGACGTCGAAGGGATTGATGGCGTGTTTATTGGACCAGCGGATCTTTCTGCGTCGTTGGGCTACCCG
GATAACGCCGGGCACCCGGAAGTGCAGCGAATTATTGAAACCAGCATTCGGCGGATCCGTGCTGCGGGTAAAGCGGCTGG
TTTTCTGGCTGTGGCTCCTGATATGGCGCAGCAATGCCTGGCGTGGGGAGCGAACTTTGTCGCTGTTGGCGTTGACACGA
TGCTCTACAGCGATGCCCTGGATCAACGACTGGCGATGTTTAAATCAGGCAAAAATGGGCCACGCATAAAAGGTAGTTAT
TGATATCAAAGGCCCATGGGGATCGGCTGTGGGCCTGTGTTAATTAGTGGTTATTCGCTGCCAGATCGGCTTCGCTTAGC
TGGGTGGCCGCGAGCACCTGGTCACGATCAATGCCCTGTTCCAGCATGCGCAAAGCAATTTTAATGGCTTGTTCATGCAT
ACCTTCCTGCCAGCCAATTTGATGCCCTTCCTGCCGTAGCCGTTCAGCAATAGTCATTAATCTCTCCTTTTGTAGTGGTG
AACGTTCGGCAATCTCCTCAATAAAACGGGTGAAACGGGAGGTATCGCCGCATTGCAGCAGATAATTAAACAGTGTTTGT
AGCTGGCTGTCATTAGTGAAGCCTCTAACCAAAAGCGTGGTGATCCTGTCGACCATGCCGATTAAATCGCGGTCGCGAAT
ATGCTTTTGAATCAGTTCCAGCAGAGCTATACGCCGATGTTGCATGATCTCATCGTCAGGTACGATGGTGATATCCACCA
ACGGAAAAGCTTCGGTGTACAACTGCCGGGCAAGTTGCGGATCGTCAAACTCATCCAGCCAGTTAAGTGAGTACGGGTAG
GGCGATGTTTCGCCATGATAAAACAGCAATGGCACCACCAGCGGAACTCTGTCATAGCCTTTATCCAGGTGACGCTGCAT
GGCGGCAGTGGCATAGCGCATTAGCCGAAAAGCCATATTCTTTTCTGCAGAGCTTTGATGTTCAATCACGCAGTAGATAT
AGCCGTCACCGTCGCTGGTTTCCACGGACCACAAAACATCCGAGTAGTAAGCGCGTAAACTTTTTTCAATAAAACTAGTG
GGTTCCAGGCGTAAGGTTTGCAGGTTGCAAAGCTTGCGCAGTGGTTCTGGTAAATGTATTTCGAGAAAATCCCGTGCGGT
TTCGGGTGTGAACATAAAGGTTTTAAACACCGCATCATGCGGGGAGGATGTTGTTGATTCGGTCATGGTTTTCCGTCACC
[truncated: 5,441,048 more chars]
