# Supplementary material for: Entropy predicts sensitivity of pseudorandom seeds
Source: Genome Res. 2023 Jul;33(7):1162–74. doi: 10.1101/gr.277645.123 (PMC10538493; doi:10.1101/gr.277645.123)
Supplement: Supplement 1 [file Supplemental_code.zip › src/cpp/index.hpp]

//
//  index.hpp
//  cpp_course
//
//  Created by Kristoffer Sahlin on 4/21/21.
//

#ifndef index_hpp
#define index_hpp

#include <stdio.h>
#include <string>
#include <vector>
#include <deque>
#include <tuple>
#include "robin_hood.h"


uint64_t hash(std::string kmer);
static inline uint64_t hash64(uint64_t key, uint64_t mask);
//typedef robin_hood::unordered_map< uint64_t , std::vector< std::tuple<unsigned int, unsigned int>> > seq_index1;
//typedef robin_hood::unordered_map< uint64_t , std::vector< std::tuple<unsigned int, unsigned int, unsigned int>> > seq_index2;
//typedef robin_hood::unordered_map< uint64_t , std::vector<unsigned int> > seq_index;
//typedef robin_hood::unordered_map< uint64_t , std::vector< std::tuple<unsigned int, unsigned int, unsigned int, unsigned int>> > seq_index3;

typedef std::vector< std::tuple<uint64_t, unsigned int, unsigned int, unsigned int, unsigned int>> mers_vector;

//void generate_kmer_index(seq_index1 &h, int k, std::string &seq, unsigned int ref_index);
//void generate_minstrobe2_index(seq_index2 &h, int n, int k, int w_min, int w_max, std::string &seq, unsigned int ref_index);
//void generate_hybridstrobe2_index(seq_index2 &h, int n, int k, int w_min, int w_max, std::string &seq, unsigned int ref_index);
//void generate_randstrobe2_index(seq_index2 &h, int n, int k, int w_min, int w_max, std::string &seq, unsigned int ref_index);


//static inline void make_string_to_hashvalues(std::string &seq, std::vector<uint64_t> &string_hashes, int k, uint64_t kmask);
static inline void get_next_strobe(std::vector<uint64_t> &string_hashes, uint64_t strobe_hashval, unsigned int &strobe_pos_next, uint64_t &strobe_hashval_next,  unsigned int w_start, unsigned int w_end, uint64_t q);


// NEW INDEX IMPLEMENTATION FUNCTIONS BELOW
//typedef robin_hood::unordered_map< unsigned int, std::vector< std::tuple<uint64_t, unsigned int, unsigned int>>> one_pos_index;
//std::vector< std::tuple<uint64_t, unsigned int, unsigned int>> construct_flat_vector_one_pos(one_pos_index &tmp_index);
//robin_hood::unordered_map< uint64_t, std::tuple<uint64_t, unsigned int >> index_vector_one_pos(std::vector< std::tuple<uint64_t, unsigned int, unsigned int>>  &mers_vector);

//typedef robin_hood::unordered_map< unsigned int, std::vector< std::tuple<uint64_t, unsigned int, unsigned int, unsigned int>>> two_pos_index;
//std::vector< std::tuple<uint64_t, unsigned int, unsigned int, unsigned int>> construct_flat_vector_two_pos(two_pos_index &tmp_index);
//robin_hood::unordered_map< uint64_t, std::tuple<uint64_t, unsigned int >> index_vector_two_pos(std::vector< std::tuple<uint64_t, unsigned int, unsigned int, unsigned int>>  &mers_vector);

mers_vector seq_to_kmers(int k, std::string &seq, unsigned int ref_index);
mers_vector seq_to_randstrobes(int n, int k, int w_min, int w_max, std::string &seq, unsigned int ref_index);
mers_vector seq_to_hybridstrobes(int n, int k, int w_min, int w_max, std::string &seq, unsigned int ref_index);
mers_vector seq_to_altstrobes(int n, int k, int k2, int w_min, int w_max, std::string &seq, unsigned int ref_index);
mers_vector seq_to_multistrobes(int n, int k, int k_b, int w_min, int w_max, std::string &seq, unsigned int ref_index);
mers_vector seq_to_randstrobes2(int n, int k, int w_min, int w_max, std::string &seq, unsigned int ref_index);
mers_vector seq_to_minstrobes2(int n, int k, int w_min, int w_max, std::string &seq, unsigned int ref_index);
mers_vector seq_to_hybridstrobes2(int n, int k, int w_min, int w_max, std::string &seq, unsigned int ref_index);
mers_vector seq_to_altstrobes2(int n, int k, int k2, int w_min, int w_max, std::string &seq, unsigned int ref_index);
mers_vector seq_to_multistrobes2(int n, int k, int k_b, int w_min, int w_max, std::string &seq, unsigned int ref_index);
mers_vector seq_to_randstrobes3(int n, int k, int w_min, int w_max, std::string &seq, unsigned int ref_index);
mers_vector seq_to_hybridstrobes3(int n, int k, int w_min, int w_max, std::string &seq, unsigned int ref_index);
mers_vector seq_to_mixedminstrobes2(int n, int k, int w_min, int w_max, int strobe_fraction, std::string &seq, unsigned int ref_index);
mers_vector seq_to_mixedrandstrobes(int n, int k, int w_min, int w_max, int strobe_fraction, std::string &seq, unsigned int ref_index);
mers_vector seq_to_mixedrandstrobes2(int n, int k, int w_min, int w_max, int strobe_fraction, std::string &seq, unsigned int ref_index);
mers_vector seq_to_mixedrandstrobes3(int n, int k, int w_min, int w_max, int strobe_fraction, std::string &seq, unsigned int ref_index);
mers_vector seq_to_mixedhybridstrobes(int n, int k, int w_min, int w_max, int strobe_fraction, std::string &seq, unsigned int ref_index);
mers_vector seq_to_mixedhybridstrobes2(int n, int k, int w_min, int w_max, int strobe_fraction, std::string &seq, unsigned int ref_index);
mers_vector seq_to_mixedhybridstrobes3(int n, int k, int w_min, int w_max, int strobe_fraction, std::string &seq, unsigned int ref_index);

typedef robin_hood::unordered_map< unsigned int, std::vector< std::tuple<uint64_t, unsigned int, unsigned int, unsigned int, unsigned int>>> three_pos_index;
mers_vector construct_flat_vector_three_pos(three_pos_index &tmp_index, uint64_t &unique_elements);
typedef robin_hood::unordered_map< uint64_t, std::tuple<uint64_t, unsigned int >> kmer_lookup;
void index_vector_three_pos(mers_vector  &mers_vector, kmer_lookup &mers_index);


struct hit {
    unsigned int query_s;
    unsigned int query_e;
    unsigned int ref_s;
    unsigned int ref_e;
};

struct nam {
    unsigned int ref_id;
    unsigned int query_s;
    unsigned int query_e;
    unsigned int ref_s;
    unsigned int ref_e;
    unsigned int n_hits = 0;
    unsigned int previous_query_start;
    unsigned int previous_ref_start;
//    uint64_t copy_id; // If many hits, keep track of which it in order of left to right on the reference
};
#endif /* index_hpp */
