# Supplementary material for: Entropy predicts sensitivity of pseudorandom seeds
Source: Genome Res. 2023 Jul;33(7):1162–74. doi: 10.1101/gr.277645.123 (PMC10538493; doi:10.1101/gr.277645.123)
Supplement: Supplement 1 [file Supplemental_code.zip › src/minimap-strobemer/kseq.h]

/* The MIT License

   Copyright (c) 2008, 2009, 2011 Attractive Chaos <attractor@live.co.uk>

   Permission is hereby granted, free of charge, to any person obtaining
   a copy of this software and associated documentation files (the
   "Software"), to deal in the Software without restriction, including
   without limitation the rights to use, copy, modify, merge, publish,
   distribute, sublicense, and/or sell copies of the Software, and to
   permit persons to whom the Software is furnished to do so, subject to
   the following conditions:

   The above copyright notice and this permission notice shall be
   included in all copies or substantial portions of the Software.

   THE SOFTWARE IS PROVIDED "AS IS", WITHOUT WARRANTY OF ANY KIND,
   EXPRESS OR IMPLIED, INCLUDING BUT NOT LIMITED TO THE WARRANTIES OF
   MERCHANTABILITY, FITNESS FOR A PARTICULAR PURPOSE AND
   NONINFRINGEMENT. IN NO EVENT SHALL THE AUTHORS OR COPYRIGHT HOLDERS
   BE LIABLE FOR ANY CLAIM, DAMAGES OR OTHER LIABILITY, WHETHER IN AN
   ACTION OF CONTRACT, TORT OR OTHERWISE, ARISING FROM, OUT OF OR IN
   CONNECTION WITH THE SOFTWARE OR THE USE OR OTHER DEALINGS IN THE
   SOFTWARE.
*/

/* Last Modified: 05MAR2012 */

#ifndef AC_KSEQ_H
#define AC_KSEQ_H

#include <ctype.h>
#include <string.h>
#include <stdlib.h>

#define KS_SEP_SPACE 0 // isspace(): \t, \n, \v, \f, \r
#define KS_SEP_TAB   1 // isspace() && !' '
#define KS_SEP_LINE  2 // line separator: "\n" (Unix) or "\r\n" (Windows)
#define KS_SEP_MAX   2

#ifndef klib_unused
#if (defined __clang__ && __clang_major__ >= 3) || (defined __GNUC__ && __GNUC__ >= 3)
#define klib_unused __attribute__ ((__unused__))
#else
#define klib_unused
#endif
#endif /* klib_unused */

#define __KS_TYPE(type_t) \
	typedef struct __kstream_t { \
		int begin, end; \
		int is_eof:2, bufsize:30; \
		type_t f; \
		unsigned char *buf; \
	} kstream_t;

#define ks_eof(ks) ((ks)->is_eof && (ks)->begin >= (ks)->end)
#define ks_rewind(ks) ((ks)->is_eof = (ks)->begin = (ks)->end = 0)

#define __KS_BASIC(SCOPE, type_t, __bufsize) \
	SCOPE kstream_t *ks_init(type_t f) \
	{ \
		kstream_t *ks = (kstream_t*)calloc(1, sizeof(kstream_t)); \
		ks->f = f; ks->bufsize = __bufsize; \
		ks->buf = (unsigned char*)malloc(__bufsize); \
		return ks; \
	} \
	SCOPE void ks_destroy(kstream_t *ks) \
	{ \
		if (!ks) return; \
		free(ks->buf); \
		free(ks); \
	}

#define __KS_INLINED(__read) \
	static inline klib_unused int ks_getc(kstream_t *ks) \
	{ \
		if (ks->is_eof && ks->begin >= ks->end) return -1; \
		if (ks->begin >= ks->end) { \
			ks->begin = 0; \
			ks->end = __read(ks->f, ks->buf, ks->bufsize); \
			if (ks->end < ks->bufsize) ks->is_eof = 1; \
			if (ks->end == 0) return -1; \
		} \
		return (int)ks->buf[ks->begin++]; \
	} \
	static inline int ks_getuntil(kstream_t *ks, int delimiter, kstring_t *str, int *dret) \
	{ return ks_getuntil2(ks, delimiter, str, dret, 0); }

#ifndef KSTRING_T
#define KSTRING_T kstring_t
typedef struct __kstring_t {
	size_t l, m;
	char *s;
} kstring_t;
#endif

#ifndef kroundup32
#define kroundup32(x) (--(x), (x)|=(x)>>1, (x)|=(x)>>2, (x)|=(x)>>4, (x)|=(x)>>8, (x)|=(x)>>16, ++(x))
#endif

#define __KS_GETUNTIL(SCOPE, __read) \
	SCOPE int ks_getuntil2(kstream_t *ks, int delimiter, kstring_t *str, int *dret, int append) \
	{ \
		if (dret) *dret = 0; \
		str->l = append? str->l : 0; \
		if (ks->begin >= ks->end && ks->is_eof) return -1; \
		for (;;) { \
			int i; \
			if (ks->begin >= ks->end) { \
				if (!ks->is_eof) { \
					ks->begin = 0; \
					ks->end = __read(ks->f, ks->buf, ks->bufsize); \
					if (ks->end < ks->bufsize) ks->is_eof = 1; \
					if (ks->end == 0) break; \
				} else break; \
			} \
			if (delimiter == KS_SEP_LINE) { \
				for (i = ks->begin; i < ks->end; ++i) \
					if (ks->buf[i] == '\n') break; \
			} else if (delimiter > KS_SEP_MAX) { \
				for (i = ks->begin; i < ks->end; ++i) \
					if (ks->buf[i] == delimiter) break; \
			} else if (delimiter == KS_SEP_SPACE) { \
				for (i = ks->begin; i < ks->end; ++i) \
					if (isspace(ks->buf[i])) break; \
			} else if (delimiter == KS_SEP_TAB) { \
				for (i = ks->begin; i < ks->end; ++i) \
					if (isspace(ks->buf[i]) && ks->buf[i] != ' ') break; \
			} else i = 0; /* never come to here! */ \
			if (str->m - str->l < (size_t)(i - ks->begin + 1)) { \
				str->m = str->l + (i - ks->begin) + 1; \
				kroundup32(str->m); \
				str->s = (char*)realloc(str->s, str->m); \
			} \
			memcpy(str->s + str->l, ks->buf + ks->begin, i - ks->begin); \
			str->l = str->l + (i - ks->begin); \
			ks->begin = i + 1; \
			if (i < ks->end) { \
				if (dret) *dret = ks->buf[i]; \
				break; \
			} \
		} \
		if (str->s == 0) { \
			str->m = 1; \
			str->s = (char*)calloc(1, 1); \
		} else if (delimiter == KS_SEP_LINE && str->l > 1 && str->s[str->l-1] == '\r') --str->l; \
		str->s[str->l] = '\0'; \
		return str->l; \
	}

#define KSTREAM_INIT2(SCOPE, type_t, __read, __bufsize) \
	__KS_TYPE(type_t) \
	__KS_BASIC(SCOPE, type_t, __bufsize) \
	__KS_GETUNTIL(SCOPE, __read) \
	__KS_INLINED(__read)

#define KSTREAM_INIT(type_t, __read, __bufsize) KSTREAM_INIT2(static, type_t, __read, __bufsize)

#define KSTREAM_DECLARE(type_t, __read) \
	__KS_TYPE(type_t) \
	extern int ks_getuntil2(kstream_t *ks, int delimiter, kstring_t *str, int *dret, int append); \
	extern kstream_t *ks_init(type_t f); \
	extern void ks_destroy(kstream_t *ks); \
	__KS_INLINED(__read)

/******************
 * FASTA/Q parser *
 ******************/

#define kseq_rewind(ks) ((ks)->last_char = (ks)->f->is_eof = (ks)->f->begin = (ks)->f->end = 0)

#define __KSEQ_BASIC(SCOPE, type_t) \
	SCOPE kseq_t *kseq_init(type_t fd) \
	{ \
		kseq_t *s = (kseq_t*)calloc(1, sizeof(kseq_t)); \
		s->f = ks_init(fd); \
		return s; \
	} \
	SCOPE void kseq_destroy(kseq_t *ks) \
	{ \
		if (!ks) return; \
		free(ks->name.s); free(ks->comment.s); free(ks->seq.s);	free(ks->qual.s); \
		ks_destroy(ks->f); \
		free(ks); \
	}

/* Return value:
   >=0  length of the sequence (normal)
   -1   end-of-file
   -2   truncated quality string
 */
#define __KSEQ_READ(SCOPE) \
	SCOPE int kseq_read(kseq_t *seq) \
	{ \
		int c; \
		kstream_t *ks = seq->f; \
		if (seq->last_char == 0) { /* then jump to the next header line */ \
			while ((c = ks_getc(ks)) != -1 && c != '>' && c != '@'); \
			if (c == -1) return -1; /* end of file */ \
			seq->last_char = c; \
		} /* else: the first header char has been read in the previous call */ \
		seq->comment.l = seq->seq.l = seq->qual.l = 0; /* reset all members */ \
		if (ks_getuntil(ks, 0, &seq->name, &c) < 0) return -1; /* normal exit: EOF */ \
		if (c != '\n') ks_getuntil(ks, KS_SEP_LINE, &seq->comment, 0); /* read FASTA/Q comment */ \
		if (seq->seq.s == 0) { /* we can do this in the loop below, but that is slower */ \
			seq->seq.m = 256; \
			seq->seq.s = (char*)malloc(seq->seq.m); \
		} \
		while ((c = ks_getc(ks)) != -1 && c != '>' && c != '+' && c != '@') { \
			if (c == '\n') continue; /* skip empty lines */ \
			seq->seq.s[seq->seq.l++] = c; /* this is safe: we always have enough space for 1 char */ \
			ks_getuntil2(ks, KS_SEP_LINE, &seq->seq, 0, 1); /* read the rest of the line */ \
		} \
		if (c == '>' || c == '@') seq->last_char = c; /* the first header char has been read */ \
		if (seq->seq.l + 1 >= seq->seq.m) { /* seq->seq.s[seq->seq.l] below may be out of boundary */ \
			seq->seq.m = seq->seq.l + 2; \
			kroundup32(seq->seq.m); /* rounded to the next closest 2^k */ \
			seq->seq.s = (char*)realloc(seq->seq.s, seq->seq.m); \
		} \
		seq->seq.s[seq->seq.l] = 0;	/* null terminated string */ \
		if (c != '+') return seq->seq.l; /* FASTA */ \
		if (seq->qual.m < seq->seq.m) {	/* allocate memory for qual in case insufficient */ \
			seq->qual.m = seq->seq.m; \
			seq->qual.s = (char*)realloc(seq->qual.s, seq->qual.m); \
		} \
		while ((c = ks_getc(ks)) != -1 && c != '\n'); /* skip the rest of '+' line */ \
		if (c == -1) return -2; /* error: no quality string */ \
		while (ks_getuntil2(ks, KS_SEP_LINE, &seq->qual, 0, 1) >= 0 && seq->qual.l < seq->seq.l); \
		seq->last_char = 0;	/* we have not come to the next header line */ \
		if (seq->seq.l != seq->qual.l) return -2; /* error: qual string is of a different length */ \
		return seq->seq.l; \
	}

#define __KSEQ_TYPE(type_t) \
	typedef struct { \
		kstring_t name, comment, seq, qual; \
		int last_char; \
		kstream_t *f; \
	} kseq_t;

#define KSEQ_INIT2(SCOPE, type_t, __read) \
	KSTREAM_INIT2(SCOPE, type_t, __read, 16384) \
	__KSEQ_TYPE(type_t) \
	__KSEQ_BASIC(SCOPE, type_t) \
	__KSEQ_READ(SCOPE)

#define KSEQ_INIT(type_t, __read) KSEQ_INIT2(static, type_t, __read)

#define KSEQ_DECLARE(type_t) \
	__KS_TYPE(type_t) \
	__KSEQ_TYPE(type_t) \
	extern kseq_t *kseq_init(type_t fd); \
	void kseq_destroy(kseq_t *ks); \
	int kseq_read(kseq_t *seq);

#endif
