# Supplementary material for: Entropy predicts sensitivity of pseudorandom seeds
Source: Genome Res. 2023 Jul;33(7):1162–74. doi: 10.1101/gr.277645.123 (PMC10538493; doi:10.1101/gr.277645.123)
Supplement: Supplement 1 [file Supplemental_code.zip › src/minimap-strobemer/kthread.h]

#ifndef KTHREAD_H
#define KTHREAD_H

#ifdef __cplusplus
extern "C" {
#endif

void kt_for(int n_threads, void (*func)(void*,long,int), void *data, long n);
void kt_pipeline(int n_threads, void *(*func)(void*, int, void*), void *shared_data, int n_steps);

#ifdef __cplusplus
}
#endif

#endif
