# Supplementary material for: Entropy predicts sensitivity of pseudorandom seeds
Source: Genome Res. 2023 Jul;33(7):1162–74. doi: 10.1101/gr.277645.123 (PMC10538493; doi:10.1101/gr.277645.123)
Supplement: Supplement 1 [file Supplemental_code.zip › src/minimap-strobemer/MANIFEST.in]

include *.h
include Makefile
include ksw2_dispatch.c
include main.c
include README.md
include sse2neon/emmintrin.h
include python/cmappy.h
include python/cmappy.pxd
include python/mappy.pyx
include python/README.rst
