# Supplementary material for: Entropy predicts sensitivity of pseudorandom seeds
Source: Genome Res. 2023 Jul;33(7):1162–74. doi: 10.1101/gr.277645.123 (PMC10538493; doi:10.1101/gr.277645.123)
Supplement: Supplement 1 [file Supplemental_code.zip › src/minimap-strobemer/sdust.h]

#ifndef SDUST_H
#define SDUST_H

#include <stdint.h>

#ifdef __cplusplus
extern "C" {
#endif

struct sdust_buf_s;
typedef struct sdust_buf_s sdust_buf_t;

// the simple interface
uint64_t *sdust(void *km, const uint8_t *seq, int l_seq, int T, int W, int *n);

// the following interface dramatically reduce heap allocations when sdust is frequently called.
sdust_buf_t *sdust_buf_init(void *km);
void sdust_buf_destroy(sdust_buf_t *buf);
const uint64_t *sdust_core(const uint8_t *seq, int l_seq, int T, int W, int *n, sdust_buf_t *buf);

#ifdef __cplusplus
}
#endif

#endif
