# Supplementary material for: Entropy predicts sensitivity of pseudorandom seeds
Source: Genome Res. 2023 Jul;33(7):1162–74. doi: 10.1101/gr.277645.123 (PMC10538493; doi:10.1101/gr.277645.123)
Supplement: Supplement 1 [file Supplemental_code.zip › src/minimap-strobemer/test.paf]

MT_orang	16499	61	16018	+	MT_human	16569	637	16562	3196	15967	60	tp:A:P	cm:i:342	s1:i:3187	s2:i:0	dv:f:0.0002	rl:i:0
