# Supplementary material for: Entropy predicts sensitivity of pseudorandom seeds
Source: Genome Res. 2023 Jul;33(7):1162–74. doi: 10.1101/gr.277645.123 (PMC10538493; doi:10.1101/gr.277645.123)
Supplement: Supplement 1 [file Supplemental_code.zip › src/minimap-strobemer/sse2neon/emmintrin.h]

#ifndef SSE2NEON_H
#define SSE2NEON_H

// This header file provides a simple API translation layer
// between SSE intrinsics to their corresponding ARM NEON versions
//
// This header file does not (yet) translate *all* of the SSE intrinsics.
// Since this is in support of a specific porting effort, I have only
// included the intrinsics I needed to get my port to work.
//
// Questions/Comments/Feedback send to: jratcliffscarab@gmail.com
//
// If you want to improve or add to this project, send me an
// email and I will probably approve your access to the depot.
//
// Project is located here:
//
//	https://github.com/jratcliff63367/sse2neon
//
// Show your appreciation for open source by sending me a bitcoin tip to the following
// address.
//
// TipJar: 1PzgWDSyq4pmdAXRH8SPUtta4SWGrt4B1p :
// https://blockchain.info/address/1PzgWDSyq4pmdAXRH8SPUtta4SWGrt4B1p
//
//
// Contributors to this project are:
//
// John W. Ratcliff     : jratcliffscarab@gmail.com
// Brandon Rowlett      : browlett@nvidia.com
// Ken Fast             : kfast@gdeb.com
// Eric van Beurden     : evanbeurden@nvidia.com
// Alexander Potylitsin : apotylitsin@nvidia.com
// Hasindu Gamaarachchi : hasindu2008@gmail.com
//
//
// *********************************************************************************************************************
// apoty: March 17, 2017
// Current version was changed in most to fix issues and potential issues.
// All unit tests were rewritten as a part of forge lib project to cover all implemented functions.
// *********************************************************************************************************************
// Release notes for January 20, 2017 version:
//
// The unit tests have been refactored.  They no longer assert on an error, instead they return a pass/fail condition
// The unit-tests now test 10,000 random float and int values against each intrinsic.
//
// SSE2NEON now supports 95 SSE intrinsics.  39 of them have formal unit tests which have been implemented and
// fully tested on NEON/ARM.  The remaining 56 still need unit tests implemented.
//
// A struct is now defined in this header file called 'SIMDVec' which can be used by applications which
// attempt to access the contents of an _m128 struct directly.  It is important to note that accessing the __m128
// struct directly is bad coding practice by Microsoft: @see: https://msdn.microsoft.com/en-us/library/ayeb3ayc.aspx
// 
// However, some legacy source code may try to access the contents of an __m128 struct directly so the developer
// can use the SIMDVec as an alias for it.  Any casting must be done manually by the developer, as you cannot
// cast or otherwise alias the base NEON data type for intrinsic operations.
//
// A bug was found with the _mm_shuffle_ps intrinsic.  If the shuffle permutation was not one of the ones with
// a custom/unique implementation causing it to fall through to the default shuffle implementation it was failing
// to return the correct value.  This is now fixed.
//
// A bug was found with the _mm_cvtps_epi32 intrinsic.  This converts floating point values to integers.
// It was not honoring the correct rounding mode.  In SSE the default rounding mode when converting from float to int
// is to use 'round to even' otherwise known as 'bankers rounding'.  ARMv7 did not support this feature but ARMv8 does.
// As it stands today, this header file assumes ARMv8.  If you are trying to target really old ARM devices, you may get
// a build error.
//
// Support for a number of new intrinsics was added, however, none of them yet have unit-tests to 100% confirm they are
// producing the correct results on NEON.  These unit tests will be added as soon as possible.
// 
// Here is the list of new instrinsics which have been added:
//
// _mm_cvtss_f32     :  extracts the lower order floating point value from the parameter
// _mm_add_ss        : adds the scalar single - precision floating point values of a and b
// _mm_div_ps        : Divides the four single - precision, floating - point values of a and b.
// _mm_div_ss        : Divides the scalar single - precision floating point value of a by b.
// _mm_sqrt_ss       : Computes the approximation of the square root of the scalar single - precision floating point value of in.
// _mm_rsqrt_ps      : Computes the approximations of the reciprocal square roots of the four single - precision floating point values of in.
// _mm_comilt_ss     : Compares the lower single - precision floating point scalar values of a and b using a less than operation
// _mm_comigt_ss     : Compares the lower single - precision floating point scalar values of a and b using a greater than operation.
// _mm_comile_ss     :  Compares the lower single - precision floating point scalar values of a and b using a less than or equal operation.
// _mm_comige_ss     : Compares the lower single - precision floating point scalar values of a and b using a greater than or equal operation.
// _mm_comieq_ss     :  Compares the lower single - precision floating point scalar values of a and b using an equality operation.
// _mm_comineq_s     :  Compares the lower single - precision floating point scalar values of a and b using an inequality operation
// _mm_unpackhi_epi8 : Interleaves the upper 8 signed or unsigned 8 - bit integers in a with the upper 8 signed or unsigned 8 - bit integers in b.
// _mm_unpackhi_epi16:  Interleaves the upper 4 signed or unsigned 16 - bit integers in a with the upper 4 signed or unsigned 16 - bit integers in b.
//
// *********************************************************************************************************************
/*
** The MIT license:
**
** Permission is hereby granted, free of charge, to any person obtaining a copy
** of this software and associated documentation files (the "Software"), to deal
** in the Software without restriction, including without limitation the rights
** to use, copy, modify, merge, publish, distribute, sublicense, and/or sell
** copies of the Software, and to permit persons to whom the Software is furnished
** to do so, subject to the following conditions:
**
** The above copyright notice and this permission notice shall be included in all
** copies or substantial portions of the Software.

** THE SOFTWARE IS PROVIDED "AS IS", WITHOUT WARRANTY OF ANY KIND, EXPRESS OR
** IMPLIED, INCLUDING BUT NOT LIMITED TO THE WARRANTIES OF MERCHANTABILITY,
** FITNESS FOR A PARTICULAR PURPOSE AND NONINFRINGEMENT. IN NO EVENT SHALL THE
** AUTHORS OR COPYRIGHT HOLDERS BE LIABLE FOR ANY CLAIM, DAMAGES OR OTHER LIABILITY,
** WHETHER IN AN ACTION OF CONTRACT, TORT OR OTHERWISE, ARISING FROM, OUT OF OR IN
** CONNECTION WITH THE SOFTWARE OR THE USE OR OTHER DEALINGS IN THE SOFTWARE.
*/

#define ENABLE_CPP_VERSION 0

#if defined(__GNUC__) || defined(__clang__)
#	pragma push_macro("FORCE_INLINE")
#	pragma push_macro("ALIGN_STRUCT")
#	define FORCE_INLINE       static inline __attribute__((always_inline))
#	define ALIGN_STRUCT(x)    __attribute__((aligned(x)))
#else
#	error "Macro name collisions may happens with unknown compiler"
#	define FORCE_INLINE       static inline
#	define ALIGN_STRUCT(x)    __declspec(align(x))
#endif

#include <stdint.h>
#include "arm_neon.h"


/*******************************************************/
/* MACRO for shuffle parameter for _mm_shuffle_ps().   */
/* Argument fp3 is a digit[0123] that represents the fp*/
/* from argument "b" of mm_shuffle_ps that will be     */
/* placed in fp3 of result. fp2 is the same for fp2 in */
/* result. fp1 is a digit[0123] that represents the fp */
/* from argument "a" of mm_shuffle_ps that will be     */
/* places in fp1 of result. fp0 is the same for fp0 of */
/* result                                              */
/*******************************************************/
#define _MM_SHUFFLE(fp3,fp2,fp1,fp0) \
	(((fp3) << 6) | ((fp2) << 4) | ((fp1) << 2) | ((fp0)))

/* indicate immediate constant argument in a given range */
#define __constrange(a,b) \
	const

typedef float32x4_t __m128;
typedef int32x4_t __m128i;


// ******************************************
// type-safe casting between types
// ******************************************

#define vreinterpretq_m128_f16(x) \
	vreinterpretq_f32_f16(x)

#define vreinterpretq_m128_f32(x) \
	(x)

#define vreinterpretq_m128_f64(x) \
	vreinterpretq_f32_f64(x)


#define vreinterpretq_m128_u8(x) \
	vreinterpretq_f32_u8(x)

#define vreinterpretq_m128_u16(x) \
	vreinterpretq_f32_u16(x)

#define vreinterpretq_m128_u32(x) \
	vreinterpretq_f32_u32(x)

#define vreinterpretq_m128_u64(x) \
	vreinterpretq_f32_u64(x)


#define vreinterpretq_m128_s8(x) \
	vreinterpretq_f32_s8(x)

#define vreinterpretq_m128_s16(x) \
	vreinterpretq_f32_s16(x)

#define vreinterpretq_m128_s32(x) \
	vreinterpretq_f32_s32(x)

#define vreinterpretq_m128_s64(x) \
	vreinterpretq_f32_s64(x)


#define vreinterpretq_f16_m128(x) \
	vreinterpretq_f16_f32(x)

#define vreinterpretq_f32_m128(x) \
	(x)

#define vreinterpretq_f64_m128(x) \
	vreinterpretq_f64_f32(x)


#define vreinterpretq_u8_m128(x) \
	vreinterpretq_u8_f32(x)

#define vreinterpretq_u16_m128(x) \
	vreinterpretq_u16_f32(x)

#define vreinterpretq_u32_m128(x) \
	vreinterpretq_u32_f32(x)

#define vreinterpretq_u64_m128(x) \
	vreinterpretq_u64_f32(x)


#define vreinterpretq_s8_m128(x) \
	vreinterpretq_s8_f32(x)

#define vreinterpretq_s16_m128(x) \
	vreinterpretq_s16_f32(x)

#define vreinterpretq_s32_m128(x) \
	vreinterpretq_s32_f32(x)

#define vreinterpretq_s64_m128(x) \
	vreinterpretq_s64_f32(x)


#define vreinterpretq_m128i_s8(x) \
	vreinterpretq_s32_s8(x)

#define vreinterpretq_m128i_s16(x) \
	vreinterpretq_s32_s16(x)

#define vreinterpretq_m128i_s32(x) \
	(x)

#define vreinterpretq_m128i_s64(x) \
	vreinterpretq_s32_s64(x)


#define vreinterpretq_m128i_u8(x) \
	vreinterpretq_s32_u8(x)

#define vreinterpretq_m128i_u16(x) \
	vreinterpretq_s32_u16(x)

#define vreinterpretq_m128i_u32(x) \
	vreinterpretq_s32_u32(x)

#define vreinterpretq_m128i_u64(x) \
	vreinterpretq_s32_u64(x)


#define vreinterpretq_s8_m128i(x) \
	vreinterpretq_s8_s32(x)

#define vreinterpretq_s16_m128i(x) \
	vreinterpretq_s16_s32(x)

#define vreinterpretq_s32_m128i(x) \
	(x)

#define vreinterpretq_s64_m128i(x) \
	vreinterpretq_s64_s32(x)


#define vreinterpretq_u8_m128i(x) \
	vreinterpretq_u8_s32(x)

#define vreinterpretq_u16_m128i(x) \
	vreinterpretq_u16_s32(x)

#define vreinterpretq_u32_m128i(x) \
	vreinterpretq_u32_s32(x)

#define vreinterpretq_u64_m128i(x) \
	vreinterpretq_u64_s32(x)


// union intended to allow direct access to an __m128 variable using the names that the MSVC
// compiler provides.  This union should really only be used when trying to access the members
// of the vector as integer values.  GCC/clang allow native access to the float members through
// a simple array access operator (in C since 4.6, in C++ since 4.8).
//
// Ideally direct accesses to SIMD vectors should not be used since it can cause a performance
// hit.  If it really is needed however, the original __m128 variable can be aliased with a
// pointer to this union and used to access individual components.  The use of this union should
// be hidden behind a macro that is used throughout the codebase to access the members instead
// of always declaring this type of variable.
typedef union ALIGN_STRUCT(16) SIMDVec
{
	float       m128_f32[4];    // as floats - do not to use this.  Added for convenience.
	int8_t      m128_i8[16];    // as signed 8-bit integers.
	int16_t     m128_i16[8];    // as signed 16-bit integers.
	int32_t     m128_i32[4];    // as signed 32-bit integers.
	int64_t     m128_i64[2];    // as signed 64-bit integers.
	uint8_t     m128_u8[16];    // as unsigned 8-bit integers.
	uint16_t    m128_u16[8];    // as unsigned 16-bit integers.
	uint32_t    m128_u32[4];    // as unsigned 32-bit integers.
	uint64_t    m128_u64[2];    // as unsigned 64-bit integers.
} SIMDVec;


// ******************************************
// Set/get methods
// ******************************************

// extracts the lower order floating point value from the parameter : https://msdn.microsoft.com/en-us/library/bb514059%28v=vs.120%29.aspx?f=255&MSPPError=-2147217396
FORCE_INLINE float _mm_cvtss_f32(__m128 a)
{
	return vgetq_lane_f32(vreinterpretq_f32_m128(a), 0);
}

// Sets the 128-bit value to zero https://msdn.microsoft.com/en-us/library/vstudio/ys7dw0kh(v=vs.100).aspx
FORCE_INLINE __m128i _mm_setzero_si128()
{
	return vreinterpretq_m128i_s32(vdupq_n_s32(0));
}

// Clears the four single-precision, floating-point values. https://msdn.microsoft.com/en-us/library/vstudio/tk1t2tbz(v=vs.100).aspx
FORCE_INLINE __m128 _mm_setzero_ps(void)
{
	return vreinterpretq_m128_f32(vdupq_n_f32(0));
}

// Sets the four single-precision, floating-point values to w. https://msdn.microsoft.com/en-us/library/vstudio/2x1se8ha(v=vs.100).aspx
FORCE_INLINE __m128 _mm_set1_ps(float _w)
{
	return vreinterpretq_m128_f32(vdupq_n_f32(_w));
}

// Sets the four single-precision, floating-point values to w. https://msdn.microsoft.com/en-us/library/vstudio/2x1se8ha(v=vs.100).aspx
FORCE_INLINE __m128 _mm_set_ps1(float _w)
{
	return vreinterpretq_m128_f32(vdupq_n_f32(_w));
}

// Sets the four single-precision, floating-point values to the four inputs. https://msdn.microsoft.com/en-us/library/vstudio/afh0zf75(v=vs.100).aspx
FORCE_INLINE __m128 _mm_set_ps(float w, float z, float y, float x)
{
	float __attribute__((aligned(16))) data[4] = { x, y, z, w };
	return vreinterpretq_m128_f32(vld1q_f32(data));
}

// Sets the four single-precision, floating-point values to the four inputs in reverse order. https://msdn.microsoft.com/en-us/library/vstudio/d2172ct3(v=vs.100).aspx
FORCE_INLINE __m128 _mm_setr_ps(float w, float z , float y , float x ) 
{
	float __attribute__ ((aligned (16))) data[4] = { w, z, y, x };
	return vreinterpretq_m128_f32(vld1q_f32(data));
}


//added by hasindu
//Sets the 4 signed 32-bit integer values in reverse order https://technet.microsoft.com/en-us/library/security/27yb3ee5(v=vs.90).aspx
FORCE_INLINE __m128i _mm_setr_epi32(int i3, int i2, int i1, int i0)
{
	int32_t __attribute__((aligned(16))) data[4] = { i3, i2, i1, i0 };
	return vreinterpretq_m128i_s32(vld1q_s32(data));
}

//following added by hasindu 
//Sets the 16 signed 8-bit integer values to b.https://msdn.microsoft.com/en-us/library/6e14xhyf(v=vs.100).aspx
FORCE_INLINE __m128i _mm_set1_epi8(char w)
{
	return vreinterpretq_m128i_s8(vdupq_n_s8(w));
}


//following added by hasindu 
//Sets the 8 signed 16-bit integer values to w. https://msdn.microsoft.com/en-us/library/k0ya3x0e(v=vs.90).aspx
FORCE_INLINE __m128i _mm_set1_epi16(short w)
{
	return vreinterpretq_m128i_s16(vdupq_n_s16(w));
}

//following added by hasindu 
//Sets the 8 signed 16-bit integer values. https://msdn.microsoft.com/en-au/library/3e0fek84(v=vs.90).aspx
FORCE_INLINE __m128i _mm_set_epi16(short i7, short i6, short i5, short i4, short i3, short i2, short i1, short i0)
{
	int16_t __attribute__((aligned(16))) data[8] = { i0, i1, i2, i3, i4, i5, i6, i7 };
	return vreinterpretq_m128i_s16(vld1q_s16(data));	
}


// Sets the 4 signed 32-bit integer values to i. https://msdn.microsoft.com/en-us/library/vstudio/h4xscxat(v=vs.100).aspx
FORCE_INLINE __m128i _mm_set1_epi32(int _i)
{
	return vreinterpretq_m128i_s32(vdupq_n_s32(_i));
}

// Sets the 4 signed 32-bit integer values. https://msdn.microsoft.com/en-us/library/vstudio/019beekt(v=vs.100).aspx
FORCE_INLINE __m128i _mm_set_epi32(int i3, int i2, int i1, int i0)
{
	int32_t __attribute__((aligned(16))) data[4] = { i0, i1, i2, i3 };
	return vreinterpretq_m128i_s32(vld1q_s32(data));
}

// Stores four single-precision, floating-point values. https://msdn.microsoft.com/en-us/library/vstudio/s3h4ay6y(v=vs.100).aspx
FORCE_INLINE void _mm_store_ps(float *p, __m128 a)
{
	vst1q_f32(p, vreinterpretq_f32_m128(a));
}

// Stores four single-precision, floating-point values. https://msdn.microsoft.com/en-us/library/44e30x22(v=vs.100).aspx
FORCE_INLINE void _mm_storeu_ps(float *p, __m128 a)
{
	vst1q_f32(p, vreinterpretq_f32_m128(a));
}

// Stores four 32-bit integer values as (as a __m128i value) at the address p. https://msdn.microsoft.com/en-us/library/vstudio/edk11s13(v=vs.100).aspx
FORCE_INLINE void _mm_store_si128(__m128i *p, __m128i a)
{
	vst1q_s32((int32_t*) p, vreinterpretq_s32_m128i(a));
}

//added by hasindu (verify this for requirement of alignment)
// Stores four 32-bit integer values as (as a __m128i value) at the address p. https://msdn.microsoft.com/en-us/library/vstudio/edk11s13(v=vs.100).aspx
FORCE_INLINE void _mm_storeu_si128(__m128i *p, __m128i a)
{
	vst1q_s32((int32_t*) p, vreinterpretq_s32_m128i(a));
}

// Stores the lower single - precision, floating - point value. https://msdn.microsoft.com/en-us/library/tzz10fbx(v=vs.100).aspx
FORCE_INLINE void _mm_store_ss(float *p, __m128 a)
{
	vst1q_lane_f32(p, vreinterpretq_f32_m128(a), 0);
}

// Reads the lower 64 bits of b and stores them into the lower 64 bits of a.  https://msdn.microsoft.com/en-us/library/hhwf428f%28v=vs.90%29.aspx
FORCE_INLINE void _mm_storel_epi64(__m128i* a, __m128i b)
{
	uint64x1_t hi = vget_high_u64(vreinterpretq_u64_m128i(*a));
	uint64x1_t lo = vget_low_u64(vreinterpretq_u64_m128i(b));
	*a = vreinterpretq_m128i_u64(vcombine_u64(lo, hi));
}

// Loads a single single-precision, floating-point value, copying it into all four words https://msdn.microsoft.com/en-us/library/vstudio/5cdkf716(v=vs.100).aspx
FORCE_INLINE __m128 _mm_load1_ps(const float * p)
{
	return vreinterpretq_m128_f32(vld1q_dup_f32(p));
}

// Loads four single-precision, floating-point values. https://msdn.microsoft.com/en-us/library/vstudio/zzd50xxt(v=vs.100).aspx
FORCE_INLINE __m128 _mm_load_ps(const float * p)
{
	return vreinterpretq_m128_f32(vld1q_f32(p));
}

// Loads four single-precision, floating-point values.  https://msdn.microsoft.com/en-us/library/x1b16s7z%28v=vs.90%29.aspx
FORCE_INLINE __m128 _mm_loadu_ps(const float * p)
{
	// for neon, alignment doesn't matter, so _mm_load_ps and _mm_loadu_ps are equivalent for neon
	return vreinterpretq_m128_f32(vld1q_f32(p));
}

// Loads an single - precision, floating - point value into the low word and clears the upper three words.  https://msdn.microsoft.com/en-us/library/548bb9h4%28v=vs.90%29.aspx
FORCE_INLINE __m128 _mm_load_ss(const float * p)
{
	return vreinterpretq_m128_f32(vsetq_lane_f32(*p, vdupq_n_f32(0), 0));
}


// ******************************************
// Logic/Binary operations
// ******************************************

// Compares for inequality.  https://msdn.microsoft.com/en-us/library/sf44thbx(v=vs.100).aspx
FORCE_INLINE __m128 _mm_cmpneq_ps(__m128 a, __m128 b)
{
	return vreinterpretq_m128_u32( vmvnq_u32( vceqq_f32(vreinterpretq_f32_m128(a), vreinterpretq_f32_m128(b)) ) );
}

// Computes the bitwise AND-NOT of the four single-precision, floating-point values of a and b. https://msdn.microsoft.com/en-us/library/vstudio/68h7wd02(v=vs.100).aspx
FORCE_INLINE __m128 _mm_andnot_ps(__m128 a, __m128 b)
{
	return vreinterpretq_m128_s32( vbicq_s32(vreinterpretq_s32_m128(b), vreinterpretq_s32_m128(a)) ); // *NOTE* argument swap
}

// Computes the bitwise AND of the 128-bit value in b and the bitwise NOT of the 128-bit value in a. https://msdn.microsoft.com/en-us/library/vstudio/1beaceh8(v=vs.100).aspx
FORCE_INLINE __m128i _mm_andnot_si128(__m128i a, __m128i b)
{
	return vreinterpretq_m128i_s32( vbicq_s32(vreinterpretq_s32_m128i(b), vreinterpretq_s32_m128i(a)) ); // *NOTE* argument swap
}

// Computes the bitwise AND of the 128-bit value in a and the 128-bit value in b. https://msdn.microsoft.com/en-us/library/vstudio/6d1txsa8(v=vs.100).aspx
FORCE_INLINE __m128i _mm_and_si128(__m128i a, __m128i b)
{
	return vreinterpretq_m128i_s32( vandq_s32(vreinterpretq_s32_m128i(a), vreinterpretq_s32_m128i(b)) );
}

// Computes the bitwise AND of the four single-precision, floating-point values of a and b. https://msdn.microsoft.com/en-us/library/vstudio/73ck1xc5(v=vs.100).aspx
FORCE_INLINE __m128 _mm_and_ps(__m128 a, __m128 b)
{
	return vreinterpretq_m128_s32( vandq_s32(vreinterpretq_s32_m128(a), vreinterpretq_s32_m128(b)) );
}

// Computes the bitwise OR of the four single-precision, floating-point values of a and b. https://msdn.microsoft.com/en-us/library/vstudio/7ctdsyy0(v=vs.100).aspx
FORCE_INLINE __m128 _mm_or_ps(__m128 a, __m128 b)
{
	return vreinterpretq_m128_s32( vorrq_s32(vreinterpretq_s32_m128(a), vreinterpretq_s32_m128(b)) );
}

// Computes bitwise EXOR (exclusive-or) of the four single-precision, floating-point values of a and b. https://msdn.microsoft.com/en-us/library/ss6k3wk8(v=vs.100).aspx
FORCE_INLINE __m128 _mm_xor_ps(__m128 a, __m128 b)
{
	return vreinterpretq_m128_s32( veorq_s32(vreinterpretq_s32_m128(a), vreinterpretq_s32_m128(b)) );
}

// Computes the bitwise OR of the 128-bit value in a and the 128-bit value in b. https://msdn.microsoft.com/en-us/library/vstudio/ew8ty0db(v=vs.100).aspx
FORCE_INLINE __m128i _mm_or_si128(__m128i a, __m128i b)
{
	return vreinterpretq_m128i_s32( vorrq_s32(vreinterpretq_s32_m128i(a), vreinterpretq_s32_m128i(b)) );
}

// Computes the bitwise XOR of the 128-bit value in a and the 128-bit value in b.  https://msdn.microsoft.com/en-us/library/fzt08www(v=vs.100).aspx
FORCE_INLINE __m128i _mm_xor_si128(__m128i a, __m128i b)
{
	return vreinterpretq_m128i_s32( veorq_s32(vreinterpretq_s32_m128i(a), vreinterpretq_s32_m128i(b)) );
}

// NEON does not provide this method
// Creates a 4-bit mask from the most significant bits of the four single-precision, floating-point values. https://msdn.microsoft.com/en-us/library/vstudio/4490ys29(v=vs.100).aspx
FORCE_INLINE int _mm_movemask_ps(__m128 a)
{
#if ENABLE_CPP_VERSION // I am not yet convinced that the NEON version is faster than the C version of this
	uint32x4_t &ia = *(uint32x4_t *)&a;
	return (ia[0] >> 31) | ((ia[1] >> 30) & 2) | ((ia[2] >> 29) & 4) | ((ia[3] >> 28) & 8);
#else
	static const uint32x4_t movemask = { 1, 2, 4, 8 };
	static const uint32x4_t highbit = { 0x80000000, 0x80000000, 0x80000000, 0x80000000 };
	uint32x4_t t0 = vreinterpretq_u32_m128(a);
	uint32x4_t t1 = vtstq_u32(t0, highbit);
	uint32x4_t t2 = vandq_u32(t1, movemask);
	uint32x2_t t3 = vorr_u32(vget_low_u32(t2), vget_high_u32(t2));
	return vget_lane_u32(t3, 0) | vget_lane_u32(t3, 1);
#endif
}

// Takes the upper 64 bits of a and places it in the low end of the result
// Takes the lower 64 bits of b and places it into the high end of the result.
FORCE_INLINE __m128 _mm_shuffle_ps_1032(__m128 a, __m128 b)
{
	float32x2_t a32 = vget_high_f32(vreinterpretq_f32_m128(a));
	float32x2_t b10 = vget_low_f32(vreinterpretq_f32_m128(b));
	return vreinterpretq_m128_f32(vcombine_f32(a32, b10));
}

// takes the lower two 32-bit values from a and swaps them and places in high end of result
// takes the higher two 32 bit values from b and swaps them and places in low end of result.
FORCE_INLINE __m128 _mm_shuffle_ps_2301(__m128 a, __m128 b)
{
	float32x2_t a01 = vrev64_f32(vget_low_f32(vreinterpretq_f32_m128(a)));
	float32x2_t b23 = vrev64_f32(vget_high_f32(vreinterpretq_f32_m128(b)));
	return vreinterpretq_m128_f32(vcombine_f32(a01, b23));
}

FORCE_INLINE __m128 _mm_shuffle_ps_0321(__m128 a, __m128 b)
{
	float32x2_t a21 = vget_high_f32(vextq_f32(vreinterpretq_f32_m128(a), vreinterpretq_f32_m128(a), 3));
	float32x2_t b03 = vget_low_f32(vextq_f32(vreinterpretq_f32_m128(b), vreinterpretq_f32_m128(b), 3));
	return vreinterpretq_m128_f32(vcombine_f32(a21, b03));
}

FORCE_INLINE __m128 _mm_shuffle_ps_2103(__m128 a, __m128 b)
{
	float32x2_t a03 = vget_low_f32(vextq_f32(vreinterpretq_f32_m128(a), vreinterpretq_f32_m128(a), 3));
	float32x2_t b21 = vget_high_f32(vextq_f32(vreinterpretq_f32_m128(b), vreinterpretq_f32_m128(b), 3));
	return vreinterpretq_m128_f32(vcombine_f32(a03, b21));
}

FORCE_INLINE __m128 _mm_shuffle_ps_1010(__m128 a, __m128 b)
{
	float32x2_t a10 = vget_low_f32(vreinterpretq_f32_m128(a));
	float32x2_t b10 = vget_low_f32(vreinterpretq_f32_m128(b));
	return vreinterpretq_m128_f32(vcombine_f32(a10, b10));
}

FORCE_INLINE __m128 _mm_shuffle_ps_1001(__m128 a, __m128 b)
{
	float32x2_t a01 = vrev64_f32(vget_low_f32(vreinterpretq_f32_m128(a)));
	float32x2_t b10 = vget_low_f32(vreinterpretq_f32_m128(b));
	return vreinterpretq_m128_f32(vcombine_f32(a01, b10));
}

FORCE_INLINE __m128 _mm_shuffle_ps_0101(__m128 a, __m128 b)
{
	float32x2_t a01 = vrev64_f32(vget_low_f32(vreinterpretq_f32_m128(a)));
	float32x2_t b01 = vrev64_f32(vget_low_f32(vreinterpretq_f32_m128(b)));
	return vreinterpretq_m128_f32(vcombine_f32(a01, b01));
}

// keeps the low 64 bits of b in the low and puts the high 64 bits of a in the high
FORCE_INLINE __m128 _mm_shuffle_ps_3210(__m128 a, __m128 b)
{
	float32x2_t a10 = vget_low_f32(vreinterpretq_f32_m128(a));
	float32x2_t b32 = vget_high_f32(vreinterpretq_f32_m128(b));
	return vreinterpretq_m128_f32(vcombine_f32(a10, b32));
}

FORCE_INLINE __m128 _mm_shuffle_ps_0011(__m128 a, __m128 b)
{
	float32x2_t a11 = vdup_lane_f32(vget_low_f32(vreinterpretq_f32_m128(a)), 1);
	float32x2_t b00 = vdup_lane_f32(vget_low_f32(vreinterpretq_f32_m128(b)), 0);
	return vreinterpretq_m128_f32(vcombine_f32(a11, b00));
}

FORCE_INLINE __m128 _mm_shuffle_ps_0022(__m128 a, __m128 b)
{
	float32x2_t a22 = vdup_lane_f32(vget_high_f32(vreinterpretq_f32_m128(a)), 0);
	float32x2_t b00 = vdup_lane_f32(vget_low_f32(vreinterpretq_f32_m128(b)), 0);
	return vreinterpretq_m128_f32(vcombine_f32(a22, b00));
}

FORCE_INLINE __m128 _mm_shuffle_ps_2200(__m128 a, __m128 b)
{
	float32x2_t a00 = vdup_lane_f32(vget_low_f32(vreinterpretq_f32_m128(a)), 0);
	float32x2_t b22 = vdup_lane_f32(vget_high_f32(vreinterpretq_f32_m128(b)), 0);
	return vreinterpretq_m128_f32(vcombine_f32(a00, b22));
}

FORCE_INLINE __m128 _mm_shuffle_ps_3202(__m128 a, __m128 b)
{
	float32_t a0 = vgetq_lane_f32(vreinterpretq_f32_m128(a), 0);
	float32x2_t a22 = vdup_lane_f32(vget_high_f32(vreinterpretq_f32_m128(a)), 0);
	float32x2_t a02 = vset_lane_f32(a0, a22, 1); /* apoty: TODO: use vzip ?*/
	float32x2_t b32 = vget_high_f32(vreinterpretq_f32_m128(b));
	return vreinterpretq_m128_f32(vcombine_f32(a02, b32));
}

FORCE_INLINE __m128 _mm_shuffle_ps_1133(__m128 a, __m128 b)
{
	float32x2_t a33 = vdup_lane_f32(vget_high_f32(vreinterpretq_f32_m128(a)), 1);
	float32x2_t b11 = vdup_lane_f32(vget_low_f32(vreinterpretq_f32_m128(b)), 1);
	return vreinterpretq_m128_f32(vcombine_f32(a33, b11));
}

FORCE_INLINE __m128 _mm_shuffle_ps_2010(__m128 a, __m128 b)
{
	float32x2_t a10 = vget_low_f32(vreinterpretq_f32_m128(a));
	float32_t b2 = vgetq_lane_f32(vreinterpretq_f32_m128(b), 2);
	float32x2_t b00 = vdup_lane_f32(vget_low_f32(vreinterpretq_f32_m128(b)), 0);
	float32x2_t b20 = vset_lane_f32(b2, b00, 1);
	return vreinterpretq_m128_f32(vcombine_f32(a10, b20));
}

FORCE_INLINE __m128 _mm_shuffle_ps_2001(__m128 a, __m128 b)
{
	float32x2_t a01 = vrev64_f32(vget_low_f32(vreinterpretq_f32_m128(a)));
	float32_t b2 = vgetq_lane_f32(b, 2);
	float32x2_t b00 = vdup_lane_f32(vget_low_f32(vreinterpretq_f32_m128(b)), 0);
	float32x2_t b20 = vset_lane_f32(b2, b00, 1);
	return vreinterpretq_m128_f32(vcombine_f32(a01, b20));
}

FORCE_INLINE __m128 _mm_shuffle_ps_2032(__m128 a, __m128 b)
{
	float32x2_t a32 = vget_high_f32(vreinterpretq_f32_m128(a));
	float32_t b2 = vgetq_lane_f32(b, 2);
	float32x2_t b00 = vdup_lane_f32(vget_low_f32(vreinterpretq_f32_m128(b)), 0);
	float32x2_t b20 = vset_lane_f32(b2, b00, 1);
	return vreinterpretq_m128_f32(vcombine_f32(a32, b20));
}

// NEON does not support a general purpose permute intrinsic
// Currently I am not sure whether the C implementation is faster or slower than the NEON version.
// Note, this has to be expanded as a template because the shuffle value must be an immediate value.
// The same is true on SSE as well.
// Selects four specific single-precision, floating-point values from a and b, based on the mask i. https://msdn.microsoft.com/en-us/library/vstudio/5f0858x0(v=vs.100).aspx
#if ENABLE_CPP_VERSION // I am not convinced that the NEON version is faster than the C version yet.
FORCE_INLINE __m128 _mm_shuffle_ps_default(__m128 a, __m128 b, __constrange(0,255) int imm)
{
	__m128 ret;
	ret[0] = a[imm & 0x3];
	ret[1] = a[(imm >> 2) & 0x3];
	ret[2] = b[(imm >> 4) & 0x03];
	ret[3] = b[(imm >> 6) & 0x03];
	return ret;
}
#else
#define _mm_shuffle_ps_default(a, b, imm) \
({ \
	float32x4_t ret; \
	ret = vmovq_n_f32(vgetq_lane_f32(vreinterpretq_f32_m128(a), (imm) & 0x3)); \
	ret = vsetq_lane_f32(vgetq_lane_f32(vreinterpretq_f32_m128(a), ((imm) >> 2) & 0x3), ret, 1); \
	ret = vsetq_lane_f32(vgetq_lane_f32(vreinterpretq_f32_m128(b), ((imm) >> 4) & 0x3), ret, 2); \
	ret = vsetq_lane_f32(vgetq_lane_f32(vreinterpretq_f32_m128(b), ((imm) >> 6) & 0x3), ret, 3); \
	vreinterpretq_m128_f32(ret); \
})
#endif

//FORCE_INLINE __m128 _mm_shuffle_ps(__m128 a, __m128 b, __constrange(0,255) int imm)
#define _mm_shuffle_ps(a, b, imm) \
({ \
	__m128 ret; \
	switch (imm) \
	{ \
		case _MM_SHUFFLE(1, 0, 3, 2): ret = _mm_shuffle_ps_1032((a), (b)); break; \
		case _MM_SHUFFLE(2, 3, 0, 1): ret = _mm_shuffle_ps_2301((a), (b)); break; \
		case _MM_SHUFFLE(0, 3, 2, 1): ret = _mm_shuffle_ps_0321((a), (b)); break; \
		case _MM_SHUFFLE(2, 1, 0, 3): ret = _mm_shuffle_ps_2103((a), (b)); break; \
		case _MM_SHUFFLE(1, 0, 1, 0): ret = _mm_shuffle_ps_1010((a), (b)); break; \
		case _MM_SHUFFLE(1, 0, 0, 1): ret = _mm_shuffle_ps_1001((a), (b)); break; \
		case _MM_SHUFFLE(0, 1, 0, 1): ret = _mm_shuffle_ps_0101((a), (b)); break; \
		case _MM_SHUFFLE(3, 2, 1, 0): ret = _mm_shuffle_ps_3210((a), (b)); break; \
		case _MM_SHUFFLE(0, 0, 1, 1): ret = _mm_shuffle_ps_0011((a), (b)); break; \
		case _MM_SHUFFLE(0, 0, 2, 2): ret = _mm_shuffle_ps_0022((a), (b)); break; \
		case _MM_SHUFFLE(2, 2, 0, 0): ret = _mm_shuffle_ps_2200((a), (b)); break; \
		case _MM_SHUFFLE(3, 2, 0, 2): ret = _mm_shuffle_ps_3202((a), (b)); break; \
		case _MM_SHUFFLE(1, 1, 3, 3): ret = _mm_shuffle_ps_1133((a), (b)); break; \
		case _MM_SHUFFLE(2, 0, 1, 0): ret = _mm_shuffle_ps_2010((a), (b)); break; \
		case _MM_SHUFFLE(2, 0, 0, 1): ret = _mm_shuffle_ps_2001((a), (b)); break; \
		case _MM_SHUFFLE(2, 0, 3, 2): ret = _mm_shuffle_ps_2032((a), (b)); break; \
		default: ret = _mm_shuffle_ps_default((a), (b), (imm)); break; \
	} \
	ret; \
})

// Takes the upper 64 bits of a and places it in the low end of the result
// Takes the lower 64 bits of a and places it into the high end of the result.
FORCE_INLINE __m128i _mm_shuffle_epi_1032(__m128i a)
{
	int32x2_t a32 = vget_high_s32(vreinterpretq_s32_m128i(a));
	int32x2_t a10 = vget_low_s32(vreinterpretq_s32_m128i(a));
	return vreinterpretq_m128i_s32(vcombine_s32(a32, a10));
}

// takes the lower two 32-bit values from a and swaps them and places in low end of result
// takes the higher two 32 bit values from a and swaps them and places in high end of result.
FORCE_INLINE __m128i _mm_shuffle_epi_2301(__m128i a)
{
	int32x2_t a01 = vrev64_s32(vget_low_s32(vreinterpretq_s32_m128i(a)));
	int32x2_t a23 = vrev64_s32(vget_high_s32(vreinterpretq_s32_m128i(a)));
	return vreinterpretq_m128i_s32(vcombine_s32(a01, a23));
}

// rotates the least significant 32 bits into the most signficant 32 bits, and shifts the rest down
FORCE_INLINE __m128i _mm_shuffle_epi_0321(__m128i a)
{
	return vreinterpretq_m128i_s32(vextq_s32(vreinterpretq_s32_m128i(a), vreinterpretq_s32_m128i(a), 1));
}

// rotates the most significant 32 bits into the least signficant 32 bits, and shifts the rest up
FORCE_INLINE __m128i _mm_shuffle_epi_2103(__m128i a)
{
	return vreinterpretq_m128i_s32(vextq_s32(vreinterpretq_s32_m128i(a), vreinterpretq_s32_m128i(a), 3));
}

// gets the lower 64 bits of a, and places it in the upper 64 bits
// gets the lower 64 bits of a and places it in the lower 64 bits
FORCE_INLINE __m128i _mm_shuffle_epi_1010(__m128i a)
{
	int32x2_t a10 = vget_low_s32(vreinterpretq_s32_m128i(a));
	return vreinterpretq_m128i_s32(vcombine_s32(a10, a10));
}

// gets the lower 64 bits of a, swaps the 0 and 1 elements, and places it in the lower 64 bits
// gets the lower 64 bits of a, and places it in the upper 64 bits
FORCE_INLINE __m128i _mm_shuffle_epi_1001(__m128i a)
{
	int32x2_t a01 = vrev64_s32(vget_low_s32(vreinterpretq_s32_m128i(a)));
	int32x2_t a10 = vget_low_s32(vreinterpretq_s32_m128i(a));
	return vreinterpretq_m128i_s32(vcombine_s32(a01, a10));
}

// gets the lower 64 bits of a, swaps the 0 and 1 elements and places it in the upper 64 bits
// gets the lower 64 bits of a, swaps the 0 and 1 elements, and places it in the lower 64 bits
FORCE_INLINE __m128i _mm_shuffle_epi_0101(__m128i a)
{
	int32x2_t a01 = vrev64_s32(vget_low_s32(vreinterpretq_s32_m128i(a)));
	return vreinterpretq_m128i_s32(vcombine_s32(a01, a01));
}

FORCE_INLINE __m128i _mm_shuffle_epi_2211(__m128i a)
{
	int32x2_t a11 = vdup_lane_s32(vget_low_s32(vreinterpretq_s32_m128i(a)), 1);
	int32x2_t a22 = vdup_lane_s32(vget_high_s32(vreinterpretq_s32_m128i(a)), 0);
	return vreinterpretq_m128i_s32(vcombine_s32(a11, a22));
}

FORCE_INLINE __m128i _mm_shuffle_epi_0122(__m128i a)
{
	int32x2_t a22 = vdup_lane_s32(vget_high_s32(vreinterpretq_s32_m128i(a)), 0);
	int32x2_t a01 = vrev64_s32(vget_low_s32(vreinterpretq_s32_m128i(a)));
	return vreinterpretq_m128i_s32(vcombine_s32(a22, a01));
}

FORCE_INLINE __m128i _mm_shuffle_epi_3332(__m128i a)
{
	int32x2_t a32 = vget_high_s32(vreinterpretq_s32_m128i(a));
	int32x2_t a33 = vdup_lane_s32(vget_high_s32(vreinterpretq_s32_m128i(a)), 1);
	return vreinterpretq_m128i_s32(vcombine_s32(a32, a33));
}

//FORCE_INLINE __m128i _mm_shuffle_epi32_default(__m128i a, __constrange(0,255) int imm)
#if ENABLE_CPP_VERSION
FORCE_INLINE __m128i _mm_shuffle_epi32_default(__m128i a, __constrange(0,255) int imm)
{
	__m128i ret;
	ret[0] = a[imm & 0x3];
	ret[1] = a[(imm >> 2) & 0x3];
	ret[2] = a[(imm >> 4) & 0x03];
	ret[3] = a[(imm >> 6) & 0x03];
	return ret;
}
#else
#define _mm_shuffle_epi32_default(a, imm) \
({ \
	int32x4_t ret; \
	ret = vmovq_n_s32(vgetq_lane_s32(vreinterpretq_s32_m128i(a), (imm) & 0x3)); \
	ret = vsetq_lane_s32(vgetq_lane_s32(vreinterpretq_s32_m128i(a), ((imm) >> 2) & 0x3), ret, 1); \
	ret = vsetq_lane_s32(vgetq_lane_s32(vreinterpretq_s32_m128i(a), ((imm) >> 4) & 0x3), ret, 2); \
	ret = vsetq_lane_s32(vgetq_lane_s32(vreinterpretq_s32_m128i(a), ((imm) >> 6) & 0x3), ret, 3); \
	vreinterpretq_m128i_s32(ret); \
})
#endif

//FORCE_INLINE __m128i _mm_shuffle_epi32_splat(__m128i a, __constrange(0,255) int imm)
#if defined(__aarch64__)
#define _mm_shuffle_epi32_splat(a, imm) \
({ \
	vreinterpretq_m128i_s32(vdupq_laneq_s32(vreinterpretq_s32_m128i(a), (imm))); \
})
#else
#define _mm_shuffle_epi32_splat(a, imm) \
({ \
	vreinterpretq_m128i_s32(vdupq_n_s32(vgetq_lane_s32(vreinterpretq_s32_m128i(a), (imm)))); \
})
#endif

// Shuffles the 4 signed or unsigned 32-bit integers in a as specified by imm.	https://msdn.microsoft.com/en-us/library/56f67xbk%28v=vs.90%29.aspx
//FORCE_INLINE __m128i _mm_shuffle_epi32(__m128i a, __constrange(0,255) int imm)
#define _mm_shuffle_epi32(a, imm) \
({ \
	__m128i ret; \
	switch (imm) \
	{ \
		case _MM_SHUFFLE(1, 0, 3, 2): ret = _mm_shuffle_epi_1032((a)); break; \
		case _MM_SHUFFLE(2, 3, 0, 1): ret = _mm_shuffle_epi_2301((a)); break; \
		case _MM_SHUFFLE(0, 3, 2, 1): ret = _mm_shuffle_epi_0321((a)); break; \
		case _MM_SHUFFLE(2, 1, 0, 3): ret = _mm_shuffle_epi_2103((a)); break; \
		case _MM_SHUFFLE(1, 0, 1, 0): ret = _mm_shuffle_epi_1010((a)); break; \
		case _MM_SHUFFLE(1, 0, 0, 1): ret = _mm_shuffle_epi_1001((a)); break; \
		case _MM_SHUFFLE(0, 1, 0, 1): ret = _mm_shuffle_epi_0101((a)); break; \
		case _MM_SHUFFLE(2, 2, 1, 1): ret = _mm_shuffle_epi_2211((a)); break; \
		case _MM_SHUFFLE(0, 1, 2, 2): ret = _mm_shuffle_epi_0122((a)); break; \
		case _MM_SHUFFLE(3, 3, 3, 2): ret = _mm_shuffle_epi_3332((a)); break; \
		case _MM_SHUFFLE(0, 0, 0, 0): ret = _mm_shuffle_epi32_splat((a),0); break; \
		case _MM_SHUFFLE(1, 1, 1, 1): ret = _mm_shuffle_epi32_splat((a),1); break; \
		case _MM_SHUFFLE(2, 2, 2, 2): ret = _mm_shuffle_epi32_splat((a),2); break; \
		case _MM_SHUFFLE(3, 3, 3, 3): ret = _mm_shuffle_epi32_splat((a),3); break; \
		default: ret = _mm_shuffle_epi32_default((a), (imm)); break; \
	} \
	ret; \
})

// Shuffles the upper 4 signed or unsigned 16 - bit integers in a as specified by imm.  https://msdn.microsoft.com/en-us/library/13ywktbs(v=vs.100).aspx
//FORCE_INLINE __m128i _mm_shufflehi_epi16_function(__m128i a, __constrange(0,255) int imm)
#define _mm_shufflehi_epi16_function(a, imm) \
({ \
	int16x8_t ret = vreinterpretq_s16_s32(a); \
	int16x4_t highBits = vget_high_s16(ret); \
	ret = vsetq_lane_s16(vget_lane_s16(highBits, (imm) & 0x3), ret, 4); \
	ret = vsetq_lane_s16(vget_lane_s16(highBits, ((imm) >> 2) & 0x3), ret, 5); \
	ret = vsetq_lane_s16(vget_lane_s16(highBits, ((imm) >> 4) & 0x3), ret, 6); \
	ret = vsetq_lane_s16(vget_lane_s16(highBits, ((imm) >> 6) & 0x3), ret, 7); \
	vreinterpretq_s32_s16(ret); \
})

//FORCE_INLINE __m128i _mm_shufflehi_epi16(__m128i a, __constrange(0,255) int imm)
#define _mm_shufflehi_epi16(a, imm) \
	_mm_shufflehi_epi16_function((a), (imm))


//added by hasindu
//Shifts the 8 signed or unsigned 16-bit integers in a left by count bits while shifting in zeros.	https://msdn.microsoft.com/en-us/library/es73bcsy(v=vs.90).aspx
#define _mm_slli_epi16(a, imm) \
({ \
	__m128i ret; \
	if ((imm) <= 0) {\
		ret = a; \
	} \
	else if ((imm) > 31) { \
		ret = _mm_setzero_si128(); \
	} \
	else { \
		ret = vreinterpretq_m128i_s16(vshlq_n_s16(vreinterpretq_s16_m128i(a), (imm))); \
	} \
	ret; \
})
	    
    

// Shifts the 4 signed or unsigned 32-bit integers in a left by count bits while shifting in zeros. : https://msdn.microsoft.com/en-us/library/z2k3bbtb%28v=vs.90%29.aspx
//FORCE_INLINE __m128i _mm_slli_epi32(__m128i a, __constrange(0,255) int imm)
#define _mm_slli_epi32(a, imm) \
({ \
	__m128i ret; \
	if ((imm) <= 0) {\
		ret = a; \
	} \
	else if ((imm) > 31) { \
		ret = _mm_setzero_si128(); \
	} \
	else { \
		ret = vreinterpretq_m128i_s32(vshlq_n_s32(vreinterpretq_s32_m128i(a), (imm))); \
	} \
	ret; \
})


//added by hasindu 
// Shifts the 8 signed or unsigned 16-bit integers in a right by count bits while shifting in zeros.
//https://msdn.microsoft.com/en-us/library/6tcwd38t(v=vs.90).aspx
#define _mm_srli_epi16(a, imm) \
({ \
	__m128i ret; \
	if ((imm) <= 0) { \
		ret = a; \
	} \
	else if ((imm)> 31) { \
		ret = _mm_setzero_si128(); \
	} \
	else { \
		ret = vreinterpretq_m128i_u16(vshrq_n_u16(vreinterpretq_u16_m128i(a), (imm))); \
	} \
	ret; \
})


//Shifts the 4 signed or unsigned 32-bit integers in a right by count bits while shifting in zeros.  https://msdn.microsoft.com/en-us/library/w486zcfa(v=vs.100).aspx
//FORCE_INLINE __m128i _mm_srli_epi32(__m128i a, __constrange(0,255) int imm)
#define _mm_srli_epi32(a, imm) \
({ \
	__m128i ret; \
	if ((imm) <= 0) { \
		ret = a; \
	} \
	else if ((imm)> 31) { \
		ret = _mm_setzero_si128(); \
	} \
	else { \
		ret = vreinterpretq_m128i_u32(vshrq_n_u32(vreinterpretq_u32_m128i(a), (imm))); \
	} \
	ret; \
})

// Shifts the 4 signed 32 - bit integers in a right by count bits while shifting in the sign bit.  https://msdn.microsoft.com/en-us/library/z1939387(v=vs.100).aspx
//FORCE_INLINE __m128i _mm_srai_epi32(__m128i a, __constrange(0,255) int imm)
#define _mm_srai_epi32(a, imm) \
({ \
	__m128i ret; \
	if ((imm) <= 0) { \
		ret = a; \
	} \
	else if ((imm) > 31) { \
		ret = vreinterpretq_m128i_s32(vshrq_n_s32(vreinterpretq_s32_m128i(a), 16)); \
		ret = vreinterpretq_m128i_s32(vshrq_n_s32(vreinterpretq_s32_m128i(ret), 16)); \
	} \
	else { \
		ret = vreinterpretq_m128i_s32(vshrq_n_s32(vreinterpretq_s32_m128i(a), (imm))); \
	} \
	ret; \
})

// Shifts the 128 - bit value in a right by imm bytes while shifting in zeros.imm must be an immediate. https://msdn.microsoft.com/en-us/library/305w28yz(v=vs.100).aspx
//FORCE_INLINE _mm_srli_si128(__m128i a, __constrange(0,255) int imm)
#define _mm_srli_si128(a, imm) \
({ \
	__m128i ret; \
	if ((imm) <= 0) { \
		ret = a; \
	} \
	else if ((imm) > 15) { \
		ret = _mm_setzero_si128(); \
	} \
	else { \
		ret = vreinterpretq_m128i_s8(vextq_s8(vreinterpretq_s8_m128i(a), vdupq_n_s8(0), (imm))); \
	} \
	ret; \
})

// Shifts the 128-bit value in a left by imm bytes while shifting in zeros. imm must be an immediate.  https://msdn.microsoft.com/en-us/library/34d3k2kt(v=vs.100).aspx
//FORCE_INLINE __m128i _mm_slli_si128(__m128i a, __constrange(0,255) int imm)
#define _mm_slli_si128(a, imm) \
({ \
	__m128i ret; \
	if ((imm) <= 0) { \
		ret = a; \
	} \
	else if ((imm) > 15) { \
		ret = _mm_setzero_si128(); \
	} \
	else { \
		ret = vreinterpretq_m128i_s8(vextq_s8(vdupq_n_s8(0), vreinterpretq_s8_m128i(a), 16 - (imm))); \
	} \
	ret; \
})

// NEON does not provide a version of this function, here is an article about some ways to repro the results.
// http://stackoverflow.com/questions/11870910/sse-mm-movemask-epi8-equivalent-method-for-arm-neon
// Creates a 16-bit mask from the most significant bits of the 16 signed or unsigned 8-bit integers in a and zero extends the upper bits. https://msdn.microsoft.com/en-us/library/vstudio/s090c8fk(v=vs.100).aspx
FORCE_INLINE int _mm_movemask_epi8(__m128i _a)
{
	uint8x16_t input = vreinterpretq_u8_m128i(_a);
	static const int8_t __attribute__((aligned(16))) xr[8] = { -7, -6, -5, -4, -3, -2, -1, 0 };
	uint8x8_t mask_and = vdup_n_u8(0x80);
	int8x8_t mask_shift = vld1_s8(xr);

	uint8x8_t lo = vget_low_u8(input);
	uint8x8_t hi = vget_high_u8(input);

	lo = vand_u8(lo, mask_and);
	lo = vshl_u8(lo, mask_shift);

	hi = vand_u8(hi, mask_and);
	hi = vshl_u8(hi, mask_shift);

	lo = vpadd_u8(lo, lo);
	lo = vpadd_u8(lo, lo);
	lo = vpadd_u8(lo, lo);

	hi = vpadd_u8(hi, hi);
	hi = vpadd_u8(hi, hi);
	hi = vpadd_u8(hi, hi);

	return ((hi[0] << 8) | (lo[0] & 0xFF));
}


// ******************************************
// Math operations
// ******************************************

// Subtracts the four single-precision, floating-point values of a and b. https://msdn.microsoft.com/en-us/library/vstudio/1zad2k61(v=vs.100).aspx
FORCE_INLINE __m128 _mm_sub_ps(__m128 a, __m128 b)
{
	return vreinterpretq_m128_f32(vsubq_f32(vreinterpretq_f32_m128(a), vreinterpretq_f32_m128(b)));
}

// Subtracts the 4 signed or unsigned 32-bit integers of b from the 4 signed or unsigned 32-bit integers of a. https://msdn.microsoft.com/en-us/library/vstudio/fhh866h0(v=vs.100).aspx
FORCE_INLINE __m128i _mm_sub_epi32(__m128i a, __m128i b)
{
	return vreinterpretq_m128_f32(vsubq_s32(vreinterpretq_f32_m128(a), vreinterpretq_f32_m128(b)));
}

FORCE_INLINE __m128i _mm_sub_epi16(__m128i a, __m128i b)
{
	return vreinterpretq_m128i_s16(vsubq_s16(vreinterpretq_s16_m128i(a), vreinterpretq_s16_m128i(b)));
}

//added by hasindu
FORCE_INLINE __m128i _mm_sub_epi8(__m128i a, __m128i b)
{
	return vreinterpretq_m128i_s8(vsubq_s8(vreinterpretq_s8_m128i(a), vreinterpretq_s8_m128i(b)));
}

//added by hasindu
//Subtracts the 8 unsigned 16-bit integers of bfrom the 8 unsigned 16-bit integers of a and saturates.. https://technet.microsoft.com/en-us/subscriptions/index/f44y0s19(v=vs.90).aspx
FORCE_INLINE __m128i _mm_subs_epu16(__m128i a, __m128i b)
{
	return vreinterpretq_m128i_u16(vqsubq_u16(vreinterpretq_u16_m128i(a), vreinterpretq_u16_m128i(b)));
}

//added by hasindu
//Subtracts the 16 unsigned 8-bit integers of b from the 16 unsigned 8-bit integers of a and saturates.. https://technet.microsoft.com/en-us/subscriptions/yadkxc18(v=vs.90)
FORCE_INLINE __m128i _mm_subs_epu8(__m128i a, __m128i b)
{
	return vreinterpretq_m128i_u8(vqsubq_u8(vreinterpretq_u8_m128i(a), vreinterpretq_u8_m128i(b)));
}

// Adds the four single-precision, floating-point values of a and b. https://msdn.microsoft.com/en-us/library/vstudio/c9848chc(v=vs.100).aspx
FORCE_INLINE __m128 _mm_add_ps(__m128 a, __m128 b)
{
	return vreinterpretq_m128_f32(vaddq_f32(vreinterpretq_f32_m128(a), vreinterpretq_f32_m128(b)));
}

// adds the scalar single-precision floating point values of a and b.  https://msdn.microsoft.com/en-us/library/be94x2y6(v=vs.100).aspx
FORCE_INLINE __m128 _mm_add_ss(__m128 a, __m128 b)
{
	float32_t b0 = vgetq_lane_f32(vreinterpretq_f32_m128(b), 0);
	float32x4_t value = vsetq_lane_f32(b0, vdupq_n_f32(0), 0);
	//the upper values in the result must be the remnants of <a>.
	return vreinterpretq_m128_f32(vaddq_f32(a, value));
}

// Adds the 4 signed or unsigned 32-bit integers in a to the 4 signed or unsigned 32-bit integers in b. https://msdn.microsoft.com/en-us/library/vstudio/09xs4fkk(v=vs.100).aspx
FORCE_INLINE __m128i _mm_add_epi32(__m128i a, __m128i b)
{
	return vreinterpretq_m128i_s32(vaddq_s32(vreinterpretq_s32_m128i(a), vreinterpretq_s32_m128i(b)));
}

// Adds the 8 signed or unsigned 16-bit integers in a to the 8 signed or unsigned 16-bit integers in b. https://msdn.microsoft.com/en-us/library/fceha5k4(v=vs.100).aspx
FORCE_INLINE __m128i _mm_add_epi16(__m128i a, __m128i b)
{
	return vreinterpretq_m128i_s16(vaddq_s16(vreinterpretq_s16_m128i(a), vreinterpretq_s16_m128i(b)));
}

//added by hasindu
// Adds the 16 signed or unsigned 8-bit integers in a to the 16 signed or unsigned 8-bit integers in b. https://technet.microsoft.com/en-us/subscriptions/yc7tcyzs(v=vs.90)
FORCE_INLINE __m128i _mm_add_epi8(__m128i a, __m128i b)
{
	return vreinterpretq_m128i_s8(vaddq_s8(vreinterpretq_s8_m128i(a), vreinterpretq_s8_m128i(b)));
}

//added by hasindu
// Adds the 8 signed 16-bit integers in a to the 8 signed 16-bit integers in b and saturates. https://msdn.microsoft.com/en-us/library/1a306ef8(v=vs.100).aspx
FORCE_INLINE __m128i _mm_adds_epi16(__m128i a, __m128i b)
{
	return vreinterpretq_m128i_s16(vqaddq_s16(vreinterpretq_s16_m128i(a), vreinterpretq_s16_m128i(b)));
}

//added by hasindu
//Adds the 16 unsigned 8-bit integers in a to the 16 unsigned 8-bit integers in b and saturates.. https://msdn.microsoft.com/en-us/library/9hahyddy(v=vs.100).aspx
FORCE_INLINE __m128i _mm_adds_epu8(__m128i a, __m128i b)
{
	return vreinterpretq_m128i_u8(vqaddq_u8(vreinterpretq_u8_m128i(a), vreinterpretq_u8_m128i(b)));
}


// Multiplies the 8 signed or unsigned 16-bit integers from a by the 8 signed or unsigned 16-bit integers from b. https://msdn.microsoft.com/en-us/library/vstudio/9ks1472s(v=vs.100).aspx
FORCE_INLINE __m128i _mm_mullo_epi16(__m128i a, __m128i b)
{
	return vreinterpretq_m128i_s16(vmulq_s16(vreinterpretq_s16_m128i(a), vreinterpretq_s16_m128i(b)));
}

// Multiplies the 4 signed or unsigned 32-bit integers from a by the 4 signed or unsigned 32-bit integers from b. https://msdn.microsoft.com/en-us/library/vstudio/bb531409(v=vs.100).aspx
FORCE_INLINE __m128i _mm_mullo_epi32(__m128i a, __m128i b)
{
	return vreinterpretq_m128i_s32(vmulq_s32(vreinterpretq_s32_m128i(a),vreinterpretq_s32_m128i(b)));
}

// Multiplies the four single-precision, floating-point values of a and b. https://msdn.microsoft.com/en-us/library/vstudio/22kbk6t9(v=vs.100).aspx
FORCE_INLINE __m128 _mm_mul_ps(__m128 a, __m128 b)
{
	return vreinterpretq_m128_f32(vmulq_f32(vreinterpretq_f32_m128(a), vreinterpretq_f32_m128(b)));
}

// Divides the four single-precision, floating-point values of a and b. https://msdn.microsoft.com/en-us/library/edaw8147(v=vs.100).aspx
FORCE_INLINE __m128 _mm_div_ps(__m128 a, __m128 b)
{
	float32x4_t recip0 = vrecpeq_f32(vreinterpretq_f32_m128(b));
	float32x4_t recip1 = vmulq_f32(recip0, vrecpsq_f32(recip0, vreinterpretq_f32_m128(b)));
	return vreinterpretq_m128_f32(vmulq_f32(vreinterpretq_f32_m128(a), recip1));
}

// Divides the scalar single-precision floating point value of a by b.  https://msdn.microsoft.com/en-us/library/4y73xa49(v=vs.100).aspx
FORCE_INLINE __m128 _mm_div_ss(__m128 a, __m128 b)
{
	float32_t value = vgetq_lane_f32(vreinterpretq_f32_m128(_mm_div_ps(a, b)), 0);
	return vreinterpretq_m128_f32(vsetq_lane_f32(value, vreinterpretq_f32_m128(a), 0));
}

// This version does additional iterations to improve accuracy.  Between 1 and 4 recommended.
// Computes the approximations of reciprocals of the four single-precision, floating-point values of a. https://msdn.microsoft.com/en-us/library/vstudio/796k1tty(v=vs.100).aspx
FORCE_INLINE __m128 recipq_newton(__m128 in, int n)
{
	int i;
	float32x4_t recip = vrecpeq_f32(vreinterpretq_f32_m128(in));
	for (i = 0; i < n; ++i)
	{
		recip = vmulq_f32(recip, vrecpsq_f32(recip, vreinterpretq_f32_m128(in)));
	}
	return vreinterpretq_m128_f32(recip);
}

// Computes the approximations of reciprocals of the four single-precision, floating-point values of a. https://msdn.microsoft.com/en-us/library/vstudio/796k1tty(v=vs.100).aspx
FORCE_INLINE __m128 _mm_rcp_ps(__m128 in)
{
	float32x4_t recip = vrecpeq_f32(vreinterpretq_f32_m128(in));
	recip = vmulq_f32(recip, vrecpsq_f32(recip, vreinterpretq_f32_m128(in)));
	return vreinterpretq_m128_f32(recip);
}

// Computes the approximations of square roots of the four single-precision, floating-point values of a. First computes reciprocal square roots and then reciprocals of the four values. https://msdn.microsoft.com/en-us/library/vstudio/8z67bwwk(v=vs.100).aspx
FORCE_INLINE __m128 _mm_sqrt_ps(__m128 in)
{
	float32x4_t recipsq = vrsqrteq_f32(vreinterpretq_f32_m128(in));
	float32x4_t sq = vrecpeq_f32(recipsq);
	// ??? use step versions of both sqrt and recip for better accuracy?
	return vreinterpretq_m128_f32(sq);
}

// Computes the approximation of the square root of the scalar single-precision floating point value of in.  https://msdn.microsoft.com/en-us/library/ahfsc22d(v=vs.100).aspx
FORCE_INLINE __m128 _mm_sqrt_ss(__m128 in)
{
	float32_t value = vgetq_lane_f32(vreinterpretq_f32_m128(_mm_sqrt_ps(in)), 0);
	return vreinterpretq_m128_f32(vsetq_lane_f32(value, vreinterpretq_f32_m128(in), 0));
}

// Computes the approximations of the reciprocal square roots of the four single-precision floating point values of in.  https://msdn.microsoft.com/en-us/library/22hfsh53(v=vs.100).aspx
FORCE_INLINE __m128 _mm_rsqrt_ps(__m128 in)
{
	return vreinterpretq_m128_f32(vrsqrteq_f32(vreinterpretq_f32_m128(in)));
}

// Computes the maximums of the four single-precision, floating-point values of a and b. https://msdn.microsoft.com/en-us/library/vstudio/ff5d607a(v=vs.100).aspx
FORCE_INLINE __m128 _mm_max_ps(__m128 a, __m128 b)
{
	return vreinterpretq_m128_f32(vmaxq_f32(vreinterpretq_f32_m128(a), vreinterpretq_f32_m128(b)));
}

// Computes the minima of the four single-precision, floating-point values of a and b. https://msdn.microsoft.com/en-us/library/vstudio/wh13kadz(v=vs.100).aspx
FORCE_INLINE __m128 _mm_min_ps(__m128 a, __m128 b)
{
	return vreinterpretq_m128_f32(vminq_f32(vreinterpretq_f32_m128(a), vreinterpretq_f32_m128(b)));
}

// Computes the maximum of the two lower scalar single-precision floating point values of a and b.  https://msdn.microsoft.com/en-us/library/s6db5esz(v=vs.100).aspx
FORCE_INLINE __m128 _mm_max_ss(__m128 a, __m128 b)
{
	float32_t value = vgetq_lane_f32(vmaxq_f32(vreinterpretq_f32_m128(a), vreinterpretq_f32_m128(b)), 0);
	return vreinterpretq_m128_f32(vsetq_lane_f32(value, vreinterpretq_f32_m128(a), 0));
}

// Computes the minimum of the two lower scalar single-precision floating point values of a and b.  https://msdn.microsoft.com/en-us/library/0a9y7xaa(v=vs.100).aspx
FORCE_INLINE __m128 _mm_min_ss(__m128 a, __m128 b)
{
	float32_t value = vgetq_lane_f32(vminq_f32(vreinterpretq_f32_m128(a), vreinterpretq_f32_m128(b)), 0);
	return vreinterpretq_m128_f32(vsetq_lane_f32(value, vreinterpretq_f32_m128(a), 0));
}

//added by hasindu
//Computes the pairwise maxima of the 16 unsigned 8-bit integers from a and the 16 unsigned 8-bit integers from b. https://msdn.microsoft.com/en-us/library/st6634za(v=vs.100).aspx
FORCE_INLINE __m128i _mm_max_epu8(__m128i a, __m128i b)
{
	return vreinterpretq_m128i_u8(vmaxq_u8(vreinterpretq_u8_m128i(a), vreinterpretq_u8_m128i(b)));
}

//added by hasindu
//Computes the pairwise minima of the 16 unsigned 8-bit integers from a and the 16 unsigned 8-bit integers from b. https://msdn.microsoft.com/ko-kr/library/17k8cf58(v=vs.100).aspxx
FORCE_INLINE __m128i _mm_min_epu8(__m128i a, __m128i b)
{
	return vreinterpretq_m128i_u8(vminq_u8(vreinterpretq_u8_m128i(a), vreinterpretq_u8_m128i(b)));
}


// Computes the pairwise minima of the 8 signed 16-bit integers from a and the 8 signed 16-bit integers from b. https://msdn.microsoft.com/en-us/library/vstudio/6te997ew(v=vs.100).aspx
FORCE_INLINE __m128i _mm_min_epi16(__m128i a, __m128i b)
{
	return vreinterpretq_m128i_s16(vminq_s16(vreinterpretq_s16_m128i(a), vreinterpretq_s16_m128i(b)));
}

//added by hasindu
//Computes the pairwise maxima of the 8 signed 16-bit integers from a and the 8 signed 16-bit integers from b. https://msdn.microsoft.com/en-us/LIBRary/3x060h7c(v=vs.100).aspx
FORCE_INLINE __m128i _mm_max_epi16(__m128i a, __m128i b)
{
	return vreinterpretq_m128i_s16(vmaxq_s16(vreinterpretq_s16_m128i(a), vreinterpretq_s16_m128i(b)));
}


// epi versions of min/max
// Computes the pariwise maximums of the four signed 32-bit integer values of a and b. https://msdn.microsoft.com/en-us/library/vstudio/bb514055(v=vs.100).aspx
FORCE_INLINE __m128i _mm_max_epi32(__m128i a, __m128i b)
{
	return vreinterpretq_m128i_s32(vmaxq_s32(vreinterpretq_s32_m128i(a), vreinterpretq_s32_m128i(b)));
}

// Computes the pariwise minima of the four signed 32-bit integer values of a and b. https://msdn.microsoft.com/en-us/library/vstudio/bb531476(v=vs.100).aspx
FORCE_INLINE __m128i _mm_min_epi32(__m128i a, __m128i b)
{
	return vreinterpretq_m128i_s32(vminq_s32(vreinterpretq_s32_m128i(a), vreinterpretq_s32_m128i(b)));
}

// Multiplies the 8 signed 16-bit integers from a by the 8 signed 16-bit integers from b. https://msdn.microsoft.com/en-us/library/vstudio/59hddw1d(v=vs.100).aspx
FORCE_INLINE __m128i _mm_mulhi_epi16(__m128i a, __m128i b)
{
	/* apoty: issue with large values because of result saturation */
	//int16x8_t ret = vqdmulhq_s16(vreinterpretq_s16_m128i(a), vreinterpretq_s16_m128i(b)); /* =2*a*b */
	//return vreinterpretq_m128i_s16(vshrq_n_s16(ret, 1));
	int16x4_t a3210 = vget_low_s16(vreinterpretq_s16_m128i(a));
	int16x4_t b3210 = vget_low_s16(vreinterpretq_s16_m128i(b));
	int32x4_t ab3210 = vmull_s16(a3210, b3210); /* 3333222211110000 */
	int16x4_t a7654 = vget_high_s16(vreinterpretq_s16_m128i(a));
	int16x4_t b7654 = vget_high_s16(vreinterpretq_s16_m128i(b));
	int32x4_t ab7654 = vmull_s16(a7654, b7654); /* 7777666655554444 */
	uint16x8x2_t r = vuzpq_u16(vreinterpretq_u16_s32(ab3210), vreinterpretq_u16_s32(ab7654));
	return vreinterpretq_m128i_u16(r.val[1]);
}

// Computes pairwise add of each argument as single-precision, floating-point values a and b. 
//https://msdn.microsoft.com/en-us/library/yd9wecaa.aspx
FORCE_INLINE __m128 _mm_hadd_ps(__m128 a, __m128 b ) 
{
#if defined(__aarch64__)
	return vreinterpretq_m128_f32(vpaddq_f32(vreinterpretq_f32_m128(a), vreinterpretq_f32_m128(b))); //AArch64
#else
	float32x2_t a10 = vget_low_f32(vreinterpretq_f32_m128(a));
	float32x2_t a32 = vget_high_f32(vreinterpretq_f32_m128(a));
	float32x2_t b10 = vget_low_f32(vreinterpretq_f32_m128(b));
	float32x2_t b32 = vget_high_f32(vreinterpretq_f32_m128(b));
	return vreinterpretq_m128_f32(vcombine_f32(vpadd_f32(a10, a32), vpadd_f32(b10, b32)));
#endif
}

// ******************************************
// Compare operations
// ******************************************

// Compares for less than https://msdn.microsoft.com/en-us/library/vstudio/f330yhc8(v=vs.100).aspx
FORCE_INLINE __m128 _mm_cmplt_ps(__m128 a, __m128 b)
{
	return vreinterpretq_m128_u32(vcltq_f32(vreinterpretq_f32_m128(a), vreinterpretq_f32_m128(b)));
}

// Compares for greater than. https://msdn.microsoft.com/en-us/library/vstudio/11dy102s(v=vs.100).aspx
FORCE_INLINE __m128 _mm_cmpgt_ps(__m128 a, __m128 b)
{
	return vreinterpretq_m128_u32(vcgtq_f32(vreinterpretq_f32_m128(a), vreinterpretq_f32_m128(b)));
}

// Compares for greater than or equal. https://msdn.microsoft.com/en-us/library/vstudio/fs813y2t(v=vs.100).aspx
FORCE_INLINE __m128 _mm_cmpge_ps(__m128 a, __m128 b)
{
	return vreinterpretq_m128_u32(vcgeq_f32(vreinterpretq_f32_m128(a), vreinterpretq_f32_m128(b)));
}

// Compares for less than or equal. https://msdn.microsoft.com/en-us/library/vstudio/1s75w83z(v=vs.100).aspx
FORCE_INLINE __m128 _mm_cmple_ps(__m128 a, __m128 b)
{
	return vreinterpretq_m128_u32(vcleq_f32(vreinterpretq_f32_m128(a), vreinterpretq_f32_m128(b)));
}

// Compares for equality. https://msdn.microsoft.com/en-us/library/vstudio/36aectz5(v=vs.100).aspx
FORCE_INLINE __m128 _mm_cmpeq_ps(__m128 a, __m128 b)
{
	return vreinterpretq_m128_u32(vceqq_f32(vreinterpretq_f32_m128(a), vreinterpretq_f32_m128(b)));
}


//added by hasindu 
//Compares the 16 signed or unsigned 8-bit integers in a and the 16 signed or unsigned 8-bit integers in b for equality. https://msdn.microsoft.com/en-us/library/windows/desktop/bz5xk21a(v=vs.90).aspx
FORCE_INLINE __m128i _mm_cmpeq_epi8 (__m128i a, __m128i b)
{
	return vreinterpretq_m128i_u8(vceqq_s8(vreinterpretq_s8_m128i(a), vreinterpretq_s8_m128i(b)));
}

//added by hasindu 
//Compares the 8 signed or unsigned 16-bit integers in a and the 8 signed or unsigned 16-bit integers in b for equality. 
//https://msdn.microsoft.com/en-us/library/2ay060te(v=vs.100).aspx
FORCE_INLINE __m128i _mm_cmpeq_epi16 (__m128i a, __m128i b)
{
	return vreinterpretq_m128i_u16(vceqq_s16(vreinterpretq_s16_m128i(a), vreinterpretq_s16_m128i(b)));
}

//added by hasindu 
//Compares the 16 signed 8-bit integers in a and the 16 signed 8-bit integers in b for lesser than. https://msdn.microsoft.com/en-us/library/windows/desktop/9s46csht(v=vs.90).aspx
FORCE_INLINE __m128i _mm_cmplt_epi8 (__m128i a, __m128i b)
{
	return vreinterpretq_m128i_u8(vcltq_s8(vreinterpretq_s8_m128i(a), vreinterpretq_s8_m128i(b)));
}


//added by hasindu 
//Compares the 16 signed 8-bit integers in a and the 16 signed 8-bit integers in b for greater than. https://msdn.microsoft.com/zh-tw/library/wf45zt2b(v=vs.100).aspx
FORCE_INLINE __m128i _mm_cmpgt_epi8 (__m128i a, __m128i b)
{
	return vreinterpretq_m128i_u8(vcgtq_s8(vreinterpretq_s8_m128i(a), vreinterpretq_s8_m128i(b)));
}

//added by hasindu 
//Compares the 8 signed 16-bit integers in a and the 8 signed 16-bit integers in b for greater than. https://technet.microsoft.com/en-us/library/xd43yfsa(v=vs.100).aspx
FORCE_INLINE __m128i _mm_cmpgt_epi16 (__m128i a, __m128i b)
{
	return vreinterpretq_m128i_u16(vcgtq_s16(vreinterpretq_s16_m128i(a), vreinterpretq_s16_m128i(b)));
}


// Compares the 4 signed 32-bit integers in a and the 4 signed 32-bit integers in b for less than. https://msdn.microsoft.com/en-us/library/vstudio/4ak0bf5d(v=vs.100).aspx
FORCE_INLINE __m128i _mm_cmplt_epi32(__m128i a, __m128i b)
{
	return vreinterpretq_m128i_u32(vcltq_s32(vreinterpretq_s32_m128i(a), vreinterpretq_s32_m128i(b)));
}

// Compares the 4 signed 32-bit integers in a and the 4 signed 32-bit integers in b for greater than. https://msdn.microsoft.com/en-us/library/vstudio/1s9f2z0y(v=vs.100).aspx
FORCE_INLINE __m128i _mm_cmpgt_epi32(__m128i a, __m128i b)
{
	return vreinterpretq_m128i_u32(vcgtq_s32(vreinterpretq_s32_m128i(a), vreinterpretq_s32_m128i(b)));
}

// Compares the four 32-bit floats in a and b to check if any values are NaN. Ordered compare between each value returns true for "orderable" and false for "not orderable" (NaN). https://msdn.microsoft.com/en-us/library/vstudio/0h9w00fx(v=vs.100).aspx
// see also:
// http://stackoverflow.com/questions/8627331/what-does-ordered-unordered-comparison-mean
// http://stackoverflow.com/questions/29349621/neon-isnanval-intrinsics
FORCE_INLINE __m128 _mm_cmpord_ps(__m128 a, __m128 b ) 
{
	// Note: NEON does not have ordered compare builtin
	// Need to compare a eq a and b eq b to check for NaN
	// Do AND of results to get final
	uint32x4_t ceqaa = vceqq_f32(vreinterpretq_f32_m128(a), vreinterpretq_f32_m128(a));
	uint32x4_t ceqbb = vceqq_f32(vreinterpretq_f32_m128(b), vreinterpretq_f32_m128(b));
	return vreinterpretq_m128_u32(vandq_u32(ceqaa, ceqbb));
}

// Compares the lower single-precision floating point scalar values of a and b using a less than operation. : https://msdn.microsoft.com/en-us/library/2kwe606b(v=vs.90).aspx
// Important note!! The documentation on MSDN is incorrect!  If either of the values is a NAN the docs say you will get a one, but in fact, it will return a zero!!
FORCE_INLINE int _mm_comilt_ss(__m128 a, __m128 b)
{
	uint32x4_t a_not_nan = vceqq_f32(vreinterpretq_f32_m128(a), vreinterpretq_f32_m128(a));
	uint32x4_t b_not_nan = vceqq_f32(vreinterpretq_f32_m128(b), vreinterpretq_f32_m128(b));
	uint32x4_t a_or_b_nan = vmvnq_u32(vandq_u32(a_not_nan, b_not_nan));
	uint32x4_t a_lt_b = vcltq_f32(vreinterpretq_f32_m128(a), vreinterpretq_f32_m128(b));
	return (vgetq_lane_u32(vorrq_u32(a_or_b_nan, a_lt_b), 0) != 0) ? 1 : 0;
}

// Compares the lower single-precision floating point scalar values of a and b using a greater than operation. : https://msdn.microsoft.com/en-us/library/b0738e0t(v=vs.100).aspx
FORCE_INLINE int _mm_comigt_ss(__m128 a, __m128 b)
{
	//return vgetq_lane_u32(vcgtq_f32(vreinterpretq_f32_m128(a), vreinterpretq_f32_m128(b)), 0);
	uint32x4_t a_not_nan = vceqq_f32(vreinterpretq_f32_m128(a), vreinterpretq_f32_m128(a));
	uint32x4_t b_not_nan = vceqq_f32(vreinterpretq_f32_m128(b), vreinterpretq_f32_m128(b));
	uint32x4_t a_and_b_not_nan = vandq_u32(a_not_nan, b_not_nan);
	uint32x4_t a_gt_b = vcgtq_f32(vreinterpretq_f32_m128(a), vreinterpretq_f32_m128(b));
	return (vgetq_lane_u32(vandq_u32(a_and_b_not_nan, a_gt_b), 0) != 0) ? 1 : 0;
}

// Compares the lower single-precision floating point scalar values of a and b using a less than or equal operation. : https://msdn.microsoft.com/en-us/library/1w4t7c57(v=vs.90).aspx
FORCE_INLINE int _mm_comile_ss(__m128 a, __m128 b)
{
	//return vgetq_lane_u32(vcleq_f32(vreinterpretq_f32_m128(a), vreinterpretq_f32_m128(b)), 0);
	uint32x4_t a_not_nan = vceqq_f32(vreinterpretq_f32_m128(a), vreinterpretq_f32_m128(a));
	uint32x4_t b_not_nan = vceqq_f32(vreinterpretq_f32_m128(b), vreinterpretq_f32_m128(b));
	uint32x4_t a_or_b_nan = vmvnq_u32(vandq_u32(a_not_nan, b_not_nan));
	uint32x4_t a_le_b = vcleq_f32(vreinterpretq_f32_m128(a), vreinterpretq_f32_m128(b));
	return (vgetq_lane_u32(vorrq_u32(a_or_b_nan, a_le_b), 0) != 0) ? 1 : 0;
}

// Compares the lower single-precision floating point scalar values of a and b using a greater than or equal operation. : https://msdn.microsoft.com/en-us/library/8t80des6(v=vs.100).aspx
FORCE_INLINE int _mm_comige_ss(__m128 a, __m128 b)
{
	//return vgetq_lane_u32(vcgeq_f32(vreinterpretq_f32_m128(a), vreinterpretq_f32_m128(b)), 0);
	uint32x4_t a_not_nan = vceqq_f32(vreinterpretq_f32_m128(a), vreinterpretq_f32_m128(a));
	uint32x4_t b_not_nan = vceqq_f32(vreinterpretq_f32_m128(b), vreinterpretq_f32_m128(b));
	uint32x4_t a_and_b_not_nan = vandq_u32(a_not_nan, b_not_nan);
	uint32x4_t a_ge_b = vcgeq_f32(vreinterpretq_f32_m128(a), vreinterpretq_f32_m128(b));
	return (vgetq_lane_u32(vandq_u32(a_and_b_not_nan, a_ge_b), 0) != 0) ? 1 : 0;
}

// Compares the lower single-precision floating point scalar values of a and b using an equality operation. : https://msdn.microsoft.com/en-us/library/93yx2h2b(v=vs.100).aspx
FORCE_INLINE int _mm_comieq_ss(__m128 a, __m128 b)
{
	//return vgetq_lane_u32(vceqq_f32(vreinterpretq_f32_m128(a), vreinterpretq_f32_m128(b)), 0);
	uint32x4_t a_not_nan = vceqq_f32(vreinterpretq_f32_m128(a), vreinterpretq_f32_m128(a));
	uint32x4_t b_not_nan = vceqq_f32(vreinterpretq_f32_m128(b), vreinterpretq_f32_m128(b));
	uint32x4_t a_or_b_nan = vmvnq_u32(vandq_u32(a_not_nan, b_not_nan));
	uint32x4_t a_eq_b = vceqq_f32(vreinterpretq_f32_m128(a), vreinterpretq_f32_m128(b));
	return (vgetq_lane_u32(vorrq_u32(a_or_b_nan, a_eq_b), 0) != 0) ? 1 : 0;
}

// Compares the lower single-precision floating point scalar values of a and b using an inequality operation. : https://msdn.microsoft.com/en-us/library/bafh5e0a(v=vs.90).aspx
FORCE_INLINE int _mm_comineq_ss(__m128 a, __m128 b)
{
	//return !vgetq_lane_u32(vceqq_f32(vreinterpretq_f32_m128(a), vreinterpretq_f32_m128(b)), 0);
	uint32x4_t a_not_nan = vceqq_f32(vreinterpretq_f32_m128(a), vreinterpretq_f32_m128(a));
	uint32x4_t b_not_nan = vceqq_f32(vreinterpretq_f32_m128(b), vreinterpretq_f32_m128(b));
	uint32x4_t a_and_b_not_nan = vandq_u32(a_not_nan, b_not_nan);
	uint32x4_t a_neq_b = vmvnq_u32(vceqq_f32(vreinterpretq_f32_m128(a), vreinterpretq_f32_m128(b)));
	return (vgetq_lane_u32(vandq_u32(a_and_b_not_nan, a_neq_b), 0) != 0) ? 1 : 0;
}

// according to the documentation, these intrinsics behave the same as the non-'u' versions.  We'll just alias them here.
#define _mm_ucomilt_ss      _mm_comilt_ss
#define _mm_ucomile_ss      _mm_comile_ss
#define _mm_ucomigt_ss      _mm_comigt_ss
#define _mm_ucomige_ss      _mm_comige_ss
#define _mm_ucomieq_ss      _mm_comieq_ss
#define _mm_ucomineq_ss     _mm_comineq_ss

// ******************************************
// Conversions
// ******************************************

// Converts the four single-precision, floating-point values of a to signed 32-bit integer values using truncate. https://msdn.microsoft.com/en-us/library/vstudio/1h005y6x(v=vs.100).aspx
FORCE_INLINE __m128i _mm_cvttps_epi32(__m128 a)
{
	return vreinterpretq_m128i_s32(vcvtq_s32_f32(vreinterpretq_f32_m128(a)));
}

// Converts the four signed 32-bit integer values of a to single-precision, floating-point values https://msdn.microsoft.com/en-us/library/vstudio/36bwxcx5(v=vs.100).aspx
FORCE_INLINE __m128 _mm_cvtepi32_ps(__m128i a)
{
	return vreinterpretq_m128_f32(vcvtq_f32_s32(vreinterpretq_s32_m128i(a)));
}

// Converts the four unsigned 8-bit integers in the lower 32 bits to four unsigned 32-bit integers. https://msdn.microsoft.com/en-us/library/bb531467%28v=vs.100%29.aspx
FORCE_INLINE __m128i _mm_cvtepu8_epi32(__m128i a)
{
	uint8x16_t u8x16 = vreinterpretq_u8_s32(a);        /* xxxx xxxx xxxx DCBA */
	uint16x8_t u16x8 = vmovl_u8(vget_low_u8(u8x16));   /* 0x0x 0x0x 0D0C 0B0A */
	uint32x4_t u32x4 = vmovl_u16(vget_low_u16(u16x8)); /* 000D 000C 000B 000A */
	return vreinterpretq_s32_u32(u32x4);
}

// Converts the four signed 16-bit integers in the lower 64 bits to four signed 32-bit integers. https://msdn.microsoft.com/en-us/library/bb514079%28v=vs.100%29.aspx
FORCE_INLINE __m128i _mm_cvtepi16_epi32(__m128i a)
{
	return vreinterpretq_m128i_s32(vmovl_s16(vget_low_s16(vreinterpretq_s16_m128i(a))));
}

// Converts the four single-precision, floating-point values of a to signed 32-bit integer values. https://msdn.microsoft.com/en-us/library/vstudio/xdc42k5e(v=vs.100).aspx
// *NOTE*. The default rounding mode on SSE is 'round to even', which ArmV7 does not support!  
// It is supported on ARMv8 however.
FORCE_INLINE __m128i _mm_cvtps_epi32(__m128 a)
{
#if defined(__aarch64__)
	return vcvtnq_s32_f32(a);
#else
    uint32x4_t signmask = vdupq_n_u32(0x80000000);
    float32x4_t half = vbslq_f32(signmask, vreinterpretq_f32_m128(a), vdupq_n_f32(0.5f)); /* +/- 0.5 */
    int32x4_t r_normal = vcvtq_s32_f32(vaddq_f32(vreinterpretq_f32_m128(a), half)); /* round to integer: [a + 0.5]*/
    int32x4_t r_trunc = vcvtq_s32_f32(vreinterpretq_f32_m128(a)); /* truncate to integer: [a] */
    int32x4_t plusone = vreinterpretq_s32_u32(vshrq_n_u32(vreinterpretq_u32_s32(vnegq_s32(r_trunc)), 31)); /* 1 or 0 */
    int32x4_t r_even = vbicq_s32(vaddq_s32(r_trunc, plusone), vdupq_n_s32(1)); /* ([a] + {0,1}) & ~1 */
    float32x4_t delta = vsubq_f32(vreinterpretq_f32_m128(a), vcvtq_f32_s32(r_trunc)); /* compute delta: delta = (a - [a]) */
    uint32x4_t is_delta_half = vceqq_f32(delta, half); /* delta == +/- 0.5 */
    return vreinterpretq_m128i_s32(vbslq_s32(is_delta_half, r_even, r_normal));
#endif
}

// Moves the least significant 32 bits of a to a 32-bit integer. https://msdn.microsoft.com/en-us/library/5z7a9642%28v=vs.90%29.aspx
FORCE_INLINE int _mm_cvtsi128_si32(__m128i a)
{
	return vgetq_lane_s32(vreinterpretq_s32_m128i(a), 0);
}

// Moves 32-bit integer a to the least significant 32 bits of an __m128 object, zero extending the upper bits. https://msdn.microsoft.com/en-us/library/ct3539ha%28v=vs.90%29.aspx
FORCE_INLINE __m128i _mm_cvtsi32_si128(int a)
{
	return vreinterpretq_m128i_s32(vsetq_lane_s32(a, vdupq_n_s32(0), 0));
}


// Applies a type cast to reinterpret four 32-bit floating point values passed in as a 128-bit parameter as packed 32-bit integers. https://msdn.microsoft.com/en-us/library/bb514099.aspx
FORCE_INLINE __m128i _mm_castps_si128(__m128 a)
{
	return vreinterpretq_m128i_s32(vreinterpretq_s32_m128(a));
}

// Applies a type cast to reinterpret four 32-bit integers passed in as a 128-bit parameter as packed 32-bit floating point values. https://msdn.microsoft.com/en-us/library/bb514029.aspx
FORCE_INLINE __m128 _mm_castsi128_ps(__m128i a)
{
	return vreinterpretq_m128_s32(vreinterpretq_s32_m128i(a));
}

// Loads 128-bit value. : https://msdn.microsoft.com/en-us/library/atzzad1h(v=vs.80).aspx
FORCE_INLINE __m128i _mm_load_si128(const __m128i *p)
{
	return vreinterpretq_m128i_s32(vld1q_s32((int32_t *)p));
}

//added by hasindu (verify this for requirement of alignment)
// Loads 128-bit value. : https://msdn.microsoft.com/zh-cn/library/f4k12ae8(v=vs.90).aspx
FORCE_INLINE __m128i _mm_loadu_si128(const __m128i *p)
{
	return vreinterpretq_m128i_s32(vld1q_s32((int32_t *)p));
}


// ******************************************
// Miscellaneous Operations
// ******************************************

// Packs the 16 signed 16-bit integers from a and b into 8-bit integers and saturates. https://msdn.microsoft.com/en-us/library/k4y4f7w5%28v=vs.90%29.aspx
FORCE_INLINE __m128i _mm_packs_epi16(__m128i a, __m128i b)
{
	return vreinterpretq_m128i_s8(vcombine_s8(vqmovn_s16(vreinterpretq_s16_m128i(a)), vqmovn_s16(vreinterpretq_s16_m128i(b))));
}

// Packs the 16 signed 16 - bit integers from a and b into 8 - bit unsigned integers and saturates. https://msdn.microsoft.com/en-us/library/07ad1wx4(v=vs.100).aspx
FORCE_INLINE __m128i _mm_packus_epi16(const __m128i a, const __m128i b)
{
	return vreinterpretq_m128i_u8(vcombine_u8(vqmovun_s16(vreinterpretq_s16_m128i(a)), vqmovun_s16(vreinterpretq_s16_m128i(b))));
}

// Packs the 8 signed 32-bit integers from a and b into signed 16-bit integers and saturates. https://msdn.microsoft.com/en-us/library/393t56f9%28v=vs.90%29.aspx
FORCE_INLINE __m128i _mm_packs_epi32(__m128i a, __m128i b)
{
	return vreinterpretq_m128i_s16(vcombine_s16(vqmovn_s32(vreinterpretq_s32_m128i(a)), vqmovn_s32(vreinterpretq_s32_m128i(b))));
}

// Interleaves the lower 8 signed or unsigned 8-bit integers in a with the lower 8 signed or unsigned 8-bit integers in b.  https://msdn.microsoft.com/en-us/library/xf7k860c%28v=vs.90%29.aspx
FORCE_INLINE __m128i _mm_unpacklo_epi8(__m128i a, __m128i b)
{
	int8x8_t a1 = vreinterpret_s8_s16(vget_low_s16(vreinterpretq_s16_m128i(a)));
	int8x8_t b1 = vreinterpret_s8_s16(vget_low_s16(vreinterpretq_s16_m128i(b)));
	int8x8x2_t result = vzip_s8(a1, b1);
	return vreinterpretq_m128i_s8(vcombine_s8(result.val[0], result.val[1]));
}

// Interleaves the lower 4 signed or unsigned 16-bit integers in a with the lower 4 signed or unsigned 16-bit integers in b.  https://msdn.microsoft.com/en-us/library/btxb17bw%28v=vs.90%29.aspx
FORCE_INLINE __m128i _mm_unpacklo_epi16(__m128i a, __m128i b)
{
	int16x4_t a1 = vget_low_s16(vreinterpretq_s16_m128i(a));
	int16x4_t b1 = vget_low_s16(vreinterpretq_s16_m128i(b));
	int16x4x2_t result = vzip_s16(a1, b1);
	return vreinterpretq_m128i_s16(vcombine_s16(result.val[0], result.val[1]));
}

// Interleaves the lower 2 signed or unsigned 32 - bit integers in a with the lower 2 signed or unsigned 32 - bit integers in b.  https://msdn.microsoft.com/en-us/library/x8atst9d(v=vs.100).aspx
FORCE_INLINE __m128i _mm_unpacklo_epi32(__m128i a, __m128i b)
{
	int32x2_t a1 = vget_low_s32(vreinterpretq_s32_m128i(a));
	int32x2_t b1 = vget_low_s32(vreinterpretq_s32_m128i(b));
	int32x2x2_t result = vzip_s32(a1, b1);
	return vreinterpretq_m128i_s32(vcombine_s32(result.val[0], result.val[1]));
}

// Selects and interleaves the lower two single-precision, floating-point values from a and b. https://msdn.microsoft.com/en-us/library/25st103b%28v=vs.90%29.aspx
FORCE_INLINE __m128 _mm_unpacklo_ps(__m128 a, __m128 b)
{
	float32x2_t a1 = vget_low_f32(vreinterpretq_f32_m128(a));
	float32x2_t b1 = vget_low_f32(vreinterpretq_f32_m128(b));
	float32x2x2_t result = vzip_f32(a1, b1);
	return vreinterpretq_m128_f32(vcombine_f32(result.val[0], result.val[1]));
}

// Selects and interleaves the upper two single-precision, floating-point values from a and b. https://msdn.microsoft.com/en-us/library/skccxx7d%28v=vs.90%29.aspx
FORCE_INLINE __m128 _mm_unpackhi_ps(__m128 a, __m128 b)
{
	float32x2_t a1 = vget_high_f32(vreinterpretq_f32_m128(a));
	float32x2_t b1 = vget_high_f32(vreinterpretq_f32_m128(b));
	float32x2x2_t result = vzip_f32(a1, b1);
	return vreinterpretq_m128_f32(vcombine_f32(result.val[0], result.val[1]));
}

// Interleaves the upper 8 signed or unsigned 8-bit integers in a with the upper 8 signed or unsigned 8-bit integers in b.  https://msdn.microsoft.com/en-us/library/t5h7783k(v=vs.100).aspx
FORCE_INLINE __m128i _mm_unpackhi_epi8(__m128i a, __m128i b)
{
	int8x8_t a1 = vreinterpret_s8_s16(vget_high_s16(vreinterpretq_s16_m128i(a)));
	int8x8_t b1 = vreinterpret_s8_s16(vget_high_s16(vreinterpretq_s16_m128i(b)));
	int8x8x2_t result = vzip_s8(a1, b1);
	return vreinterpretq_m128i_s8(vcombine_s8(result.val[0], result.val[1]));
}

// Interleaves the upper 4 signed or unsigned 16-bit integers in a with the upper 4 signed or unsigned 16-bit integers in b.  https://msdn.microsoft.com/en-us/library/03196cz7(v=vs.100).aspx
FORCE_INLINE __m128i _mm_unpackhi_epi16(__m128i a, __m128i b)
{
	int16x4_t a1 = vget_high_s16(vreinterpretq_s16_m128i(a));
	int16x4_t b1 = vget_high_s16(vreinterpretq_s16_m128i(b));
	int16x4x2_t result = vzip_s16(a1, b1);
	return vreinterpretq_m128i_s16(vcombine_s16(result.val[0], result.val[1]));
}

// Interleaves the upper 2 signed or unsigned 32-bit integers in a with the upper 2 signed or unsigned 32-bit integers in b.  https://msdn.microsoft.com/en-us/library/65sa7cbs(v=vs.100).aspx
FORCE_INLINE __m128i _mm_unpackhi_epi32(__m128i a, __m128i b)
{
	int32x2_t a1 = vget_high_s32(vreinterpretq_s32_m128i(a));
	int32x2_t b1 = vget_high_s32(vreinterpretq_s32_m128i(b));
	int32x2x2_t result = vzip_s32(a1, b1);
	return vreinterpretq_m128i_s32(vcombine_s32(result.val[0], result.val[1]));
}

// Extracts the selected signed or unsigned 16-bit integer from a and zero extends.  https://msdn.microsoft.com/en-us/library/6dceta0c(v=vs.100).aspx
//FORCE_INLINE int _mm_extract_epi16(__m128i a, __constrange(0,8) int imm)
#define _mm_extract_epi16(a, imm) \
({ \
	(vgetq_lane_s16(vreinterpretq_s16_m128i(a), (imm)) & 0x0000ffffUL); \
})

// Inserts the least significant 16 bits of b into the selected 16-bit integer of a. https://msdn.microsoft.com/en-us/library/kaze8hz1%28v=vs.100%29.aspx
//FORCE_INLINE __m128i _mm_insert_epi16(__m128i a, const int b, __constrange(0,8) int imm)
#define _mm_insert_epi16(a, b, imm) \
({ \
	vreinterpretq_m128i_s16(vsetq_lane_s16((b), vreinterpretq_s16_m128i(a), (imm))); \
})

// ******************************************
// Streaming Extensions
// ******************************************

// Guarantees that every preceding store is globally visible before any subsequent store.  https://msdn.microsoft.com/en-us/library/5h2w73d1%28v=vs.90%29.aspx
FORCE_INLINE void _mm_sfence(void)
{
	__sync_synchronize();
}

// Stores the data in a to the address p without polluting the caches.  If the cache line containing address p is already in the cache, the cache will be updated.Address p must be 16 - byte aligned.  https://msdn.microsoft.com/en-us/library/ba08y07y%28v=vs.90%29.aspx
FORCE_INLINE void _mm_stream_si128(__m128i *p, __m128i a)
{
	*p = a;
}

// Cache line containing p is flushed and invalidated from all caches in the coherency domain. : https://msdn.microsoft.com/en-us/library/ba08y07y(v=vs.100).aspx
FORCE_INLINE void _mm_clflush(void const*p) 
{
	// no corollary for Neon?
}

#if defined(__GNUC__) || defined(__clang__)
#	pragma pop_macro("ALIGN_STRUCT")
#	pragma pop_macro("FORCE_INLINE")
#endif

#endif
