# Supplementary material for: Entropy predicts sensitivity of pseudorandom seeds
Source: Genome Res. 2023 Jul;33(7):1162–74. doi: 10.1101/gr.277645.123 (PMC10538493; doi:10.1101/gr.277645.123)
Supplement: Supplement 1 [file Supplemental_code.zip › src/modules/help_functions.py]

#!/usr/bin/env python3.9
# -*- coding: utf-8 -*

'''
    Below awesome fast[a/q] reader function taken
    from https://github.com/lh3/readfq/blob/master/readfq.py
'''


def readfq(fp): # this is a generator function
    last = None # this is a buffer keeping the last unprocessed line
    while True: # mimic closure; is it a bad idea?
        if not last: # the first record or a record following a fastq
            for l in fp: # search for the start of the next record
                if l[0] in '>@': # fasta/q header line
                    last = l[:-1] # save this line
                    break
        if not last: break
        name, seqs, last = last[1:].split()[0], [], None
        for l in fp: # read the sequence
            if l[0] in '@+>':
                last = l[:-1]
                break
            seqs.append(l[:-1])
        if not last or last[0] != '+': # this is a fasta record
            yield name, (''.join(seqs), None) # yield a fasta record
            if not last: break
        else: # this is a fastq record
            seq, leng, seqs = ''.join(seqs), 0, []
            for l in fp: # read the quality
                seqs.append(l[:-1])
                leng += len(l) - 1
                if leng >= len(seq): # have read enough quality
                    last = None
                    yield name, (seq, ''.join(seqs)); # yield a fastq record
                    break
            if last: # reach EOF before reading enough quality
                yield name, (seq, None) # yield a fasta record instead
                break


def reverse_complement(string):
    rev_nuc = {'A':'T', 'C':'G', 'G':'C', 'T':'A', 'a':'t', 'c':'g', 'g':'c', 't':'a', 'N':'N', 'X':'X', 'n':'n', 'Y':'R', 'R':'Y', 'K':'M', 'M':'K', 'S':'S', 'W':'W', 'B':'V', 'V':'B', 'H':'D', 'D':'H', 'y':'r', 'r':'y', 'k':'m', 'm':'k', 's':'s', 'w':'w', 'b':'v', 'v':'b', 'h':'d', 'd':'h'}
    rev_comp = ''.join([rev_nuc[nucl] for nucl in reversed(string)])
    return(rev_comp)
